# Supplementary material for: Borrelia burgdorferi-Induced Changes in the Class II Self-Immunopeptidome Displayed on HLA-DR Molecules Expressed by Dendritic Cells
Source: Front Med (Lausanne). 2020 Sep 16;7:568. doi: 10.3389/fmed.2020.00568 (PMC7524959; doi:10.3389/fmed.2020.00568)
Supplement: Supplementary file 2 [file Data_Sheet_1.XLSX]

## Sheet: Manuscript Information
Borrelia burgdorferi-Induced Changes in the Class II Self-Immunopeptidome Displayed on HLA-DR Molecules Expressed by Dendritic Cells
Maria Gutierrez-Hoffmann1,2, Robert N. O’Meally3, Eleni Tiniakou2, Robert N. Cole3, Erika Darrah2, Mark J. Soloski1,2*
1Lyme Disease Research Center, Johns Hopkins University, School of Medicine, Baltimore, MD 21224, USA.
2Division of Rheumatology, Johns Hopkins University, School of Medicine, Baltimore, MD 21224, USA.
3Mass Spectrometry and Proteomics Facility, Department of Biological Chemistry, Johns Hopkins University School of Medicine, Baltimore, MD 21205, USA.
* Correspondence:
Mark J. Soloski
mski@jhmi.edu

## Sheet: RefSeq UniProt Accession Common
RefSeq Protein Accesion 2460 common elements in "Unstimulated", "Lipotechoic acid" and "B. burgdorferi":	UniProt Accession
NP_000005.2	Q5QTS0; Q68DN2; Q59F47; Q13677; Q6PIY3; Q6PN97; P01023
NP_000009.1	B4DEB6; P49748; F5H2A9; O76056; Q8WUL0
NP_000010.1	P24752; B2R6H1; G3XAB4; Q96FG8; A0A140VJX1
NP_000025.1	B4DXI7; Q96B15; P04075; Q9BWD9; Q6FH76; V9HWN7; Q6FI10; Q9UCN2
NP_000054.2	B4DV20; B4DPF3; E9PFN7; O19694; Q13904; Q53HP3; Q5JP69; P06681
NP_000055.2	V9HWA9; P01024; A7E236; B4DR57
NP_000063.2	Q16093; P16671; Q13966; D9IX66; Q9BZN3; Q9BZN5; Q9BZN4; D9IX68; Q9BPZ8; A4D1B1; D9IX69; Q9BZM8; D9IX67; Q8TCV7; Q9BQC2
NP_000079.2	Q8N473; Q9UMM7; O76045; Q59F64; Q8IVI5; Q14037; P02452; Q13896; Q14992; Q7KZ30; Q7KZ34; Q9UML6; Q15176; Q16050; P78441; Q13902; Q13903; Q15201
NP_000080.2	Q9UEB6; Q9UMM6; Q14057; Q9UEF9; Q13897; Q16480; P08123; Q9UMI1; Q14038; P02464; Q9UML5; Q7Z5S6; Q13998; Q15177; Q9UPH0; Q13997; Q15947; A0A0S2Z3H5; Q16511; Q9UM83
NP_000090.1	P01034; Q6FGW9; B2R5J9; D3DW42; A0A0K0K1J1
NP_000091.1	Q76LA1; P04080
NP_000095.2	Q9H316; Q53TK1; Q93089; Q16678; Q5TZW8
NP_000099.2	B4DT69; Q14167; B2R5X0; Q8WTS4; P09622; Q14131; A0A024R713; B4DHG0; Q59EV8
NP_000109.1	Q14926; Q14248; Q5T9B9; P17813; Q5T9C0
NP_000120.2	Q59HA7; Q8N6X2; Q9BX29; P00488; Q96P24
NP_000137.2	B2R4B9; Q6IBT7; Q9BTZ8; Q96CU0; P02792; Q86WI9; Q96AU9; A0A384MDR3; Q8WU07; Q7Z2W1
NP_000138.2	P04066; Q8NAC2; Q14335; Q3LID0; B2RBG3; Q14334
NP_000143.2	Q09GN4; Q14351; Q16302; Q8IWE7; P10253
NP_000148.2	B7Z5G2; J3KQG4; Q16545; Q4VX22; Q9UMJ8; A0A068F658; J3KQK9; Q6I9R6; P04062; A8K796; B7Z6S1
NP_000160.1	Q6LER7; Q53Y83; P06280
NP_000166.2	P06744; B4DG39; Q9UHE6; Q9BRD3; Q9BSK5
NP_000168.1	A2A418; A8MUD1; Q5T0I2; P06396; A0A384MEF1; B7Z5V1; B7Z373; A8MYN7; F5H1A8; Q8WVV7
NP_000173.2	Q53T69; Q96GT7; Q9UQC5; B2R7L4; P40939; Q16679; E9KL44; Q53TA2; B4DYP2
NP_000178.2	B2R8Z0; A8K417; Q93099
NP_000190.1	P51688; A8K5E2
NP_000202.3	A0A494C0X7; D3DSM1; Q16418; Q53HS5; Q9UD72; B3KTS8; P05107
NP_000217.2	O00109; Q14665; P35527; Q0IJ47
NP_000226.2	Q53H21; Q96EJ0; B2RBH5; Q5T074; P38571; Q16529; Q5T771; D3DR29
NP_000228.1	Q96FC4; B2R5T9; A0A1B1RVA9; Q16282; Q16283; P06858
NP_000241.1	P05164; Q4PJH5; Q9UCL7; A1L4B8; Q14862
NP_000253.1	P17050; A0A024R1Q5
NP_000276.2	A8K3Z1; E9PCE8; Q8TBN9; A8K696; B4DDB7; B4DGJ1; Q9BT75; A0A140VJR2; P12955; A8MX47; A8K416
NP_000282.1	Q8NI87; P00558; A8K4W6; V9HWF4; B7Z7A9; Q5J7W1; Q6IBT6
NP_000296.2	B2RCP9; O15114; O75856; O15115; Q15165; B4DJD5; A4D1H7; Q5FBX7; Q86YL0
NP_000299.2	Q9BW68; P10619; Q561W6; Q96KJ2; Q9BR08; X6R8A1; Q5JZH1; B2R798
NP_000301.1	Q6FGQ4; B4DY24; P50897
NP_000349.1	O14476; O14471; O43218; A0A0S2Z4Q2; O43216; Q53XM1; D3DQB1; O14472; O43219; O43217; Q15582
NP_000353.1	P35625; B2RBY9; Q9UC74; Q9UGS2; Q5THV4
NP_000356.1	V9HWK1; P60174; P00938; Q8WWD0; Q96AG5; B7Z5D8; D3DUS9; Q6FHP9; Q6IS07; Q53HE2
NP_000357.3	P09493; D9YZV2; D9YZV8; Q9UCI1; P09494; B7Z5T7; Q9Y427; Q9UCI2; Q9UCY9; Q7Z6L8; Q86W64; D9YZV3; P10469; Q6DV89; Q6DV90; A0A0K0K1I0; Q96IK2
NP_000362.1	P02766; Q549C7; Q6IB96; Q9UCM9; E9KL36; Q9UBZ6
NP_000365.3	Q53ZP6; Q9BUZ0; Q16863; Q16883; P06132; A8K762; Q53YB8; Q6IB28
NP_000368.1	Q9BU11; A0A024QYX8; Q9UNJ9; P42768
NP_000375.2	Q7Z7Q0; Q53QC8; Q59HB3; Q7Z600; Q13786; Q13779; Q9UMN0; Q4ZG63; P78479; P78480; P78481; Q13787; Q13785; P04114; O00502; Q13788
NP_000382.3	O14773; Q6UX56; Q96C37; Q5JAK6; Q53HT1; Q71JP6
NP_000385.1	A0A140G945; P02489; E9PHE4; Q53X53
NP_000396.2	B2R699; Q14428; D3DQH6; Q14426; P17900; Q6LBL5
NP_000405.1	B4DVS5; E9PB82; F5HE57; B4DNV1; P51659; A0A0S2Z4J1; B2R659
NP_000407.1	E1P587; B4DFT7; Q53Y96; P15260; A0A0S2Z3Y2
NP_000412.3	P13645; Q8N175; Q14664
NP_000414.2	Q4VAQ2; P35908
NP_000433.4	P16284; Q9NPB7; Q9NQT0; Q9NQT2; A8K3S7; Q6LDA9; Q8TBH1; A0A075B738; Q9NQT1; D3DU31; Q96RF6; Q9NP65; Q9NPG9; Q9NQS9; Q96RF5
NP_000436.2	Q15149; Q6S383; Q6S377; Q6S381; Q16640; Q15148; Q6S376; Q6S379; Q6S382; Q6S378; Q6S380
NP_000445.1	D3DSE4; Q6NR85; P00441; Q16711; Q16669; Q16840; V9HWC9; A6NHJ0; Q16838; Q16839
NP_000468.1	O95574; P04277; Q13140; P02768; Q9P1I7; Q68DN5; Q6UXK4; Q8IUK7; Q645G4; Q86YG0; Q9P157; Q9UHS3; E7ESS9; Q9UJZ0
NP_000475.1	Q9UCC8; Q9UQ58; Q16019; Q9UC33; P09000; Q16014; Q8WZ99; Q9UCB6; Q9UCD1; P05067; Q16020; Q13764; B2R5V1; Q13793; B4DII8; Q13778; Q16011; Q6GSC0; D3DSD1; P78438; A0A140VJC8; Q9BT38; Q9UCA9; D3DSD2; D3DSD3
NP_000476.1	P07741; G5E9J2; Q3KP55; Q68DF9
NP_000478.3	P15289; A0A0C4DFZ2; B4DVI5; B2RCA6; Q6ICI5; F8WCC8; Q96CJ0; B7XD04
NP_000498.2	O75571; Q96E46; Q53F94; P09467
NP_000508.1	P69905; P01922; Q96KF1; Q9UCM0; D1MGQ2; Q1HDT5; Q3MIF5; Q53F97; Q9NYR7
NP_000509.1	D9YZU5; Q8IZI1; Q9UCP8; A4GX73; Q9BX96; Q45KT0; Q9UCD6; P02023; Q14510; Q6FI08; Q13852; Q14481; Q6R7N2; Q9UCP9; B2ZUE0; P68871; Q549N7
NP_000510.1	Q8WXT7; Q3Y5H3; P02042; A0N071
NP_000511.2	A0A0S2Z3W3; P06865; B4DKE7; Q6AI32; Q53HS8; E7ENH7
NP_000512.1	P07686; A0A024RAJ6
NP_000519.2	G5E928; O15330; Q16680; O00754; Q93094; Q9BW13
NP_000534.3	A8K8M3; P17406; P17405; Q16841; E9PKS3; Q16837; Q59EN6; Q13811
NP_000549.1	P69905; Q9NYR7; Q9UCM0; P01922; Q53F97; Q3MIF5; Q96KF1; D1MGQ2; Q1HDT5
NP_000572.2	Q7Z5H1; P07203; Q9BW12; Q7L4Q3; E9PAS1
NP_000582.1	Q53XT5; Q96L99; P08571; Q96FR6; Q9UNS3
NP_000601.3	A5YRN9; Q13958; Q13980; B6EAT9; Q9UC30; Q13957; Q13967; Q16066; Q16208; Q9H5A5; Q9UJ36; Q86Z27; Q9UC28; Q04858; P16070; Q13959; Q16064; Q16522; Q8N694; D3DR13; Q92493; Q96J24; O95370; P22511; Q13960; Q13961; Q15861; Q9UC29; Q16065; D3DR12; Q9UCB0; Q13968; Q86T72; Q13419
NP_000607.1	A0A4Y5UGE4; Q5U066; B2R737; P01730; B4DT49; D3DUS5; Q4ZGK2; Q9UDE5
NP_000623.2	P11215; Q4VAK2; Q4VAK0; Q4VAK1
NP_000627.2	B2R7R1; B4DL20; A0A384NL29; B4E3K9; P78434; Q96EE6; P04179; Q9P2Z3; E1P5A9; Q16792; Q5TCM1; B3KUK2
NP_000691.1	P04083; B5BU38; Q5TZZ9
NP_000692.2	B2RBR6; B7Z2T5; Q16689; Q9UJ20; B7Z3U6; Q6LDM4; P05023; F5H3A1; Q9UJ21; Q9UCN1
NP_000693.1	Q86UZ5; Q9UQ25; Q07059; A0A0S2Z3W6; P50993; Q5JW74; D3DVE4
NP_000705.2	O76068; Q53Y59; Q96TF6; Q6ICF9; P30536
NP_000780.1	B4DXI3; E7EU16; Q53YX9; Q59GY8; Q7M4L4; P12821; B4DKH4; P22966; B0LPF0
NP_000828.1	B3KXM7; Q8IVW7; Q7Z429; O43836
NP_000843.1	O00460; V9HWE9; Q15690; P09211; Q5TZY3
NP_000867.2	P11717; Q7Z7G9; Q96PT5
NP_000878.2	P20702; Q8IVA6
NP_000909.2	P30037; P07237; Q6LDE5; A0A024R8S5; P32079; Q15205; B2RDQ2
NP_000916.2	Q6FH45; Q9BQ27; Q9UFK3; B4DDD7; A0A384MDR8; P11177; B2R7L0
NP_000932.3	P16435; Q8N181; Q9UDT3; Q16455; Q9H3M8; Q197M5
NP_000943.1	A8K2H5; A3KMC8; P25105
NP_000959.2	Q4VBR0; A8K502; Q969Z9; P36578; P39029
NP_000964.1	Q567Q7; Q969V7; P25120; Q9BWQ9; P62917; D3DWN2; A8K094
NP_000968.2	F5H1S2; Q567Q8; Q9BPX0; Q3KQT8; A8K4C8; B4DLX3; P26373
NP_000975.2	P29316; P62750; B2R5B2; P39024; Q92774
NP_000978.1	B2R4F0; P61254; Q02877; Q6IPY2; D3DTR8
NP_000980.1	A0A024R9D3; P62888; P04645; B2R591; Q502Z6
NP_000987.2	Q9BVN7; P18077; Q08ES9
NP_000990.1	P23411; P63173; A0A024R8P8; B2R5A8
NP_000996.2	Q498B5; Q8NI95; P23396; B2R7N5; J3KN86
NP_000997.1	P61247; D3DP05; B2R4D4; P33443; P49241
NP_001001389.1	Q15861; Q16064; Q9UC28; Q9UJ36; A5YRN9; Q13961; Q16065; Q86Z27; Q92493; Q9UC29; D3DR13; Q13959; Q13980; B6EAT9; Q16208; Q9UCB0; Q16066; Q86T72; Q13419; P16070; Q13958; Q13960; Q8N694; Q9H5A5; D3DR12; Q9UC30; Q13968; Q16522; Q13967; Q96J24; O95370; P22511; Q04858; Q13957
NP_001001390.1	Q16064; Q16208; Q96J24; P16070; Q13967; Q13968; Q16065; Q9UJ36; O95370; Q13959; Q13961; Q15861; Q16066; Q86Z27; Q8N694; Q9UC28; D3DR12; D3DR13; Q04858; Q13957; A5YRN9; Q13980; Q92493; Q9UC29; Q9UC30; P22511; Q9H5A5; Q9UCB0; Q13960; B6EAT9; Q86T72; Q13419; Q13958; Q16522
NP_001001391.1	Q13959; Q16065; Q92493; Q13968; Q9UC30; Q9UJ36; Q13958; Q13967; Q86T72; Q8N694; Q13960; Q16064; D3DR13; Q04858; Q13419; Q16522; O95370; Q13957; Q86Z27; Q96J24; Q9H5A5; Q13980; Q15861; Q9UC29; P16070; A5YRN9; Q13961; B6EAT9; Q16066; Q16208; Q9UC28; D3DR12; Q9UCB0; P22511
NP_001001437.2	Q3B7A8; B2RUX4; Q53YA5; Q96I68; P16619; A6NGK6
NP_001001485.1	Q8NCJ7; B2RAT7; G3XAH8; P98194; B7Z3X9; B4DSW3; Q8N6V1; Q86V72; Q86V73; G8JLN9; O76005
NP_001001486.1	P98194; Q86V73; B2RAT7; Q8NCJ7; B7Z3X9; B4DSW3; G3XAH8; G8JLN9; O76005; Q86V72; Q8N6V1
NP_001001487.1	Q86V72; G3XAH8; O76005; B2RAT7; Q8N6V1; Q86V73; P98194; Q8NCJ7; G8JLN9; B4DSW3; B7Z3X9
NP_001001547.1	Q9BZM8; Q8TCV7; D9IX67; Q9BQC2; Q9BZN4; D9IX69; A4D1B1; P16671; D9IX66; D9IX68; Q16093; Q13966; Q9BPZ8; Q9BZN3; Q9BZN5
NP_001001548.1	A4D1B1; P16671; D9IX69; Q9BPZ8; Q16093; D9IX67; Q8TCV7; Q9BQC2; D9IX66; Q9BZN3; Q9BZN4; Q13966; Q9BZM8; Q9BZN5; D9IX68
NP_001001935.1	Q53XX6; A8K092; K7ENP3; Q96FB4; Q96HW2; Q8IXV2; P25705; B4DY56; Q96IR6; Q9BTV8
NP_001001937.1	A8K092; Q8IXV2; K7ENP3; Q96FB4; Q9BTV8; B4DY56; Q96HW2; V9HW26; P25705; Q53XX6; Q96IR6
NP_001002.1	P23821; P24818; Q57Z92; Q6IPH1; P62081
NP_001002029.3	Q96EG2; Q6U2L9; Q6U2F0; B0QZR6; P0C0L5; Q6U2L1; Q96SA7; Q6U2E9; Q6P4R1; Q6U2G0; Q96SA8; P01028; Q6U2M5; Q14033; Q4LE82; Q6U2F3; Q6U2F4; B7ZVZ6; A2BHY4; Q6VCV8; Q13160; Q5JQM8; Q6U2E5; Q6U2G1; A6H8M8; P78445; Q6U2E8; Q6U2F8; Q9NPK5; A7E2V2; B2RUT6; Q6U2I5; Q6U2L7; Q13906; Q14835; P0C0L4; A6NHJ5; Q6U2F6; Q9UIP5; B0V2C8; Q5JNX2
NP_001002273.1	A6H8N3; Q53X85; Q8NIA1; O95649; P31994; Q5VXA9
NP_001002274.1	O95649; P31994; A6H8N3; Q53X85; Q5VXA9; Q8NIA1
NP_001002275.1	A6H8N3; P31994; Q53X85; O95649; Q5VXA9; Q8NIA1
NP_001002857.1	A0A024R5Z7; Q9UDH8; Q8TBV2; Q96DD5; Q6N0B3; P07355; Q567R4
NP_001002858.1	Q96DD5; Q9UDH8; Q8TBV2; P07355; Q567R4; Q6N0B3
NP_001004128.1	Q13876; Q8WVP4; Q59G29; O00391; A0A140VKE5; Q5T2X0; Q8TDL6
NP_001005.1	Q5TZC0; B2R4E3; P46783
NP_001005340.1	Q6UVX1; Q8N1A1; Q14956; A4D155
NP_001005360.1	P50570; Q5I0Y0; E7EV30; Q9UPH4; Q7Z5S3; E9PEQ4; K7ESI9; A8K1B6
NP_001005361.1	P50570; A8K1B6; Q9UPH4; E7EV30; E9PEQ4; Q5I0Y0; K7ESI9; Q7Z5S3; Q8N1K8
NP_001005362.1	E9PEQ4; Q7Z5S3; E7EV30; Q9UPH4; A8K1B6; Q5I0Y0; P50570; K7ESI9
NP_001005464.1	A6NFS4; A2BDF6; Q6B053; Q71DI3
NP_001005502.1	B2R800; P14384; Q9H2K9
NP_001005741.1	Q9UMJ8; A0A068F658; Q4VX22; B7Z5G2; P04062; B7Z6S1; J3KQG4; Q6I9R6; B7Z6S9; Q16545; A8K796; J3KQK9
NP_001005742.1	B7Z5G2; B7Z6S9; J3KQG4; B7Z6S1; P04062; J3KQK9; Q6I9R6; A0A068F658; Q16545; A8K796; Q9UMJ8; Q4VX22
NP_001005743.1	Q9UKF0; B1P2N6; B1P2N8; Q9UEQ4; Q9UKE8; Q8WW73; Q9UBG1; B1P2N7; B1P2N9; B4E2B1; P49757; B1P2N5; Q9UKE9; Q9UQJ4; A0A024R6F4; Q6NUQ7; Q86SY1
NP_001005744.1	Q9UEQ4; Q9UQJ4; Q8WW73; A0A024R681; P49757; B1P2N6; B1P2N9; Q6NUQ7; Q9UKE8; Q9UKE9; Q86SY1; B1P2N5; Q9UBG1; Q9UKF0; B1P2N7; B4E2B1; B1P2N8
NP_001005745.1	Q9UKE8; Q9UKE9; Q9UQJ4; Q6NUQ7; B1P2N9; Q9UBG1; B1P2N6; Q86SY1; B1P2N7; B4E2B1; P49757; B1P2N5; B1P2N8; Q8WW73; A0A024R684; Q9UEQ4; Q9UKF0
NP_001006635.1	Q8NDG2; Q96KS3; Q6ZUS4; Q68EM7; A8K6M6; Q96KS2; Q96SS8; Q9H8U5; Q9NW54; Q7Z2F2; Q9BVF6
NP_001007068.1	B4DUH3; A0A024R7Z5; O00173; O00560; B2R5Q7; B7ZLN2; Q14CP2; O43391
NP_001007069.1	B7ZLN2; O00560; B4DUH3; O43391; O00173; Q14CP2; B2R5Q7
NP_001007070.1	Q14CP2; B4DUH3; O43391; O00560; B2R5Q7; B7ZLN2; O00173
NP_001007071.1	B2R5Q7; O43391; O00560; Q14CP2; B7ZLN2; O00173; B4DUH3
NP_001007215.1	Q9HB71; B2ZWH2; Q5R371; B3KSF1; Q5R370; O60666
NP_001007594.2	A8K8M3; E9PKS3; P17406; P17405; Q59EN6; Q13811; Q16837; Q16841
NP_001008.1	Q29200; B2R549; P19116; Q02546; P62277; Q498Y0
NP_001008530.1	Q9BTY1; Q53XC6; O00123; Q86TV2; Q86TV3; Q99538
NP_001008660.1	Q13492; Q4LE54; Q6GMQ6; E9PN05; A0A024R5L7; F8VPG7; O60700; B4DTM3; Q86XZ9
NP_001009184.1	B3KXM7; Q8IVW7; Q7Z429; O43836
NP_001009566.1	Q5SR52; Q71MN0; Q5UE58; A8K183; O94985; Q8N4K9
NP_001009931.1	Q86YZ3; Q5DT20; Q5U1F4
NP_001010972.1	Q15942; A4D2G6; B4DQX7; Q96AF9; Q6I9S4
NP_001010983.1	Q9P0I5; A1LQI8; Q7Z4D1; Q68CQ7; Q8N2J6
NP_001011724.1	Q32P51; Q5TBS2; A0A024QZ98
NP_001011725.1	Q5TBS2; Q32P51; A0A024QZ98
NP_001012.1	B2R4U4; P08708; P0CW22
NP_001012680.1	Q13543; J3KPF3; P08195
NP_001012682.1	P08195; Q13543
NP_001012768.1	Q5T2R9; Q96S81; Q8IZP0; A9Z1Y6; Q5T2R7; Q8TB63; Q9NYB8; B3KX62; O76049; Q5T2R3; Q9NXZ9; H7BXI6; O95060; Q5W072; O15147; Q5T2R6; Q5W070; B4DQ58; Q5T2R4
NP_001012769.1	Q5T2R7; Q8IZP0; Q8TB63; O76049; Q5W070; Q96S81; B3KX62; B4DQ58; H7BXI6; O95060; Q5T2R4; Q5W072; Q9NXZ9; Q9NYB8; O15147; Q5T2R3; A9Z1Y6; Q5T2R6; Q5T2R9
NP_001012770.1	O15147; O95060; Q5T2R6; Q9NXZ9; B4DQ58; H7BXI6; Q5T2R3; Q8IZP0; Q5W070; Q5W072; O76049; Q5T2R4; Q5T2R7; Q5T2R9; Q96S81; Q9NYB8; A9Z1Y6; Q8TB63; B3KX62
NP_001012772.1	B2RTZ2; Q68DP7; Q69YI9; Q5JS37; B4DTL0
NP_001013.1	B0ZBD0; P39019
NP_001013269.1	P08195; Q13543
NP_001014436.1	P84070; Q6IAI8; B4DEM2; Q9UJU6; B4DDP6; Q96F30; A4D2I9; C9J7P1; Q96K74; Q9NR72; Q9HBN8
NP_001014763.1	P38117; A8K766; B3KNY2; Q71RF6; Q9Y3S7; Q6IBH7
NP_001017370.1	Q68DP7; B4DTL0; Q5JS37; B2RTZ2; Q69YI9
NP_001017963.2	P07900; Q5CAQ7; B3KPJ9; Q2PP14; Q86SX1; A8K500; Q9BVQ5; Q5CAQ6
NP_001018004.1	Q9UCY9; D9YZV3; Q6DV90; O15513; Q96IK2; Q6DV89; Q9UCI1; Q7Z6L8; P09493; P09494; P10469; B7Z5T7; Q86W64; Q9UCI2; Q9Y427; D9YZV2; D9YZV8
NP_001018005.1	P10469; Q6DV90; Q7Z6L8; Q9UCI1; Q9UCY9; Q86W64; P09493; D9YZV2; Q9Y427; B7Z5T7; Q96IK2; Q9UCI2; D9YZV3; D9YZV8; D9YZV4; P09494; Q6DV89
NP_001018006.1	D9YZV3; D9YZV5; P09493; Q9UCI2; Q9UCY9; P10469; Q6DV89; Q6DV90; Q9UCI1; O15513; Q96IK2; Q7Z6L8; D9YZV2; P09494; B7Z5T7; Q86W64; Q9Y427; D9YZV8
NP_001018007.1	Q9UCI2; D9YZV8; P10469; Q9Y427; Q6DV90; D9YZV2; Q9UCY9; P09494; Q6DV89; P09493; Q7Z6L8; Q86W64; A0A024R5W6; B7Z5T7; Q96IK2; D9YZV3; Q9UCI1
NP_001018008.1	Q96IK2; Q9Y427; P09493; B7Z5T7; Q9UCY9; D9YZV8; D9YZV7; Q9UCI1; Q9UCI2; Q86W64; P09494; P10469; Q6DV89; Q6DV90; Q7Z6L8; D9YZV2; D9YZV3
NP_001018020.1	B7Z5T7; Q96IK2; D9YZV3; Q7Z6L8; Q9UCY9; Q6DV89; P09493; O15513; Q9UCI1; Q9UCI2; Q6DV90; D9YZV8; P10469; Q86W64; D9YZV2; Q9Y427; P09494
NP_001018077.1	Q5VU19; Q8WUH0; Q8NC51; Q9Y367; Q96SE2; Q5VU22; Q5VU20; Q9BTY3; Q9BUM4; Q9Y4S3
NP_001018078.1	Q9BUM4; Q9Y4S3; Q5VU19; Q96SE2; Q8NC51; Q5VU22; Q9BTY3; Q8WUH0; Q5VU20; Q9Y367
NP_001018079.1	Q5VU22; Q8NC51; Q5VU19; Q9Y367; Q5VU20; Q8WUH0; Q9BTY3; Q9BUM4; Q9Y4S3; Q96SE2
NP_001018171.1	O75856; A4D1H7; Q86YL0; O15114; Q15165; O15115; Q5FBX7; B2RCP9; B4DJD5
NP_001019636.1	B2R7R1; Q96EE6; Q9P2Z3; B4DL20; P04179; B3KUK2; Q16792; A0A384NL29; B4E3K9; Q5TCM1; E1P5A9; P78434
NP_001019637.1	Q9P2Z3; Q96EE6; P04179; B4E3K9; B2R7R1; E1P5A9; Q5TCM1; P78434; Q16792; B3KUK2; B4DL20
NP_001019770.1	B4DLA9; A8K0U9; Q5QNW6
NP_001019799.1	O14786; Q86T59; Q96I90; Q96IH5; Q68DN3; B0LPG9; O60461; Q5T7F1; Q5T7F3; Q5T7F2
NP_001019800.1	Q5T7F1; B0LPG9; Q86T59; O60461; Q5T7F2; Q5T7F3; Q96I90; Q68DN3; O14786; Q96IH5
NP_001019820.1	P27824; D3DWQ3; B4E2T8; B2R5V8; B4DGP8; D6R9K3
NP_001020018.1	D2JYI1; P37173; B4DTV5; Q99474; Q15580; Q6DKT6
NP_001020329.1	D3DQG3; B4DNE8; D3DQG4; Q29832; Q14597; Q8SNA0; Q5U0J8; Q8WLP6; P04233; A8K7R1
NP_001020330.1	B4DNE8; Q29832; A8K7R1; P04233; D3DQG4; Q14597; Q5U0J8; D3DQG3; Q8WLP6; Q8SNA0
NP_001020365.1	Q96EE8; Q13657; Q14062; Q9ULY2; Q549X7; Q86UK2; Q9UC52; P23141; A6NIM1; Q549X8; A8K3K8; Q9UDG8; P82127; Q16788; A8K844; E9PAU8; Q9UK77; Q00015; Q16737
NP_001020366.1	Q16788; A8K3K8; Q549X7; Q9ULY2; E9PAU8; P23141; Q9UK77; P82127; Q16737; Q549X8; Q96EE8; Q9UDG8; A8K844; Q13657; Q00015; Q14062; A6NIM1; Q86UK2; Q9UC52
NP_001020376.1	A6NE12; D3DNT1; Q96CW1; P20172; P53679
NP_001025189.1	G5E9J2; P07741; Q3KP55; Q68DF9
NP_001026866.1	A0A024R0Q4; Q8IV08; Q92853; Q9BW87
NP_001028839.1	Q9HBG7; Q6P2J4; A0A0C4DFU4; Q9H4N5; Q14775; A8K7N3; Q5VYI3; Q9NQ24
NP_001030335.1	A0A024R8P8; B2R5A8; P63173; P23411
NP_001030611.1	Q5VVW6; A0A024R872; Q96TA1; Q5VVW7; Q9NT35; Q9BUS2; Q4LE55
NP_001032900.1	Q99714; Q96HD5; Q5H927; Q8TCV9; Q6IBS9
NP_001034455.1	A8MUE4; P36543; A8MUN4
NP_001034485.1	Q8TEF8; Q2M1T6; Q2M385
NP_001035110.1	Q9UNS3; Q53XT5; P08571; Q96L99; Q96FR6
NP_001035111.1	B2R6C3; Q9UDX2; P78324; Q9UIJ6; A8K411; A2A2E1; Q9Y4U9; Q8N517; O00683; Q8TAL8; Q9H0Z2; O43799
NP_001035112.1	B2R6C3; O43799; Q9H0Z2; Q9UDX2; P78324; O00683; A8K411; Q8N517; Q8TAL8; A2A2E1; Q9UIJ6; Q9Y4U9
NP_001035147.1	Q15683; Q567T5; Q8NBK2; A0A024RDE2; P10451; B2RDA1; Q15682; Q4W597; Q15681; Q96IZ1
NP_001035148.1	P34810; Q53XI3; Q96BI7; B4DVT4; Q53HR6
NP_001035149.1	Q4W597; Q567T5; B2RDA1; Q15681; Q15682; A0A024RDJ0; P10451; Q96IZ1; Q15683; Q8NBK2
NP_001035248.1	Q503A8; O75367; O75377; Q7Z5E3; Q9H8P3; Q96D41; Q9UP96
NP_001035807.1	Q6FI13; B2R5F0; P20670
NP_001035887.1	B3KXG8; O15427; A0A024R8U1; Q2M1P8
NP_001035888.1	O15427; A0A024R8U1; B3KXG8; Q2M1P8
NP_001035930.1	Q92742; Q53Y86; P07602; Q92739; P15793; Q92740; Q92741; P78546; P07292; P78538; P78547; Q6IBQ6; P78541; P78558
NP_001035931.1	P78558; Q92739; Q92741; Q92742; P78541; P07292; P78547; P07602; Q92740; Q53Y86; P78538; P78546; Q6IBQ6; P15793
NP_001036002.1	B4DU30; Q86VS0; A6NIQ9; A8K160; B7ZAE0; Q92581; Q3ZCW7; Q5JPP8; Q5JPP9
NP_001036024.3	P78404; Q0VH01; Q53EU1; Q8NI71; O60877; Q96C16; P78344; Q0VH00; Q2NKW9; Q49A79; Q58EZ2
NP_001036048.1	Q712E4; Q712E5; Q712E8; Q712E9; Q9UMM1; Q5TDK3; Q5TDK8; B4DZV3; Q712F4; Q712F5; Q9Y5M3; A2RRL5; Q712F0; Q712F1; Q712F3; Q712E6; Q712E7; Q5TDK4; Q5TDK6; Q96TD0; Q96TD1; E7EP01; Q5TDJ9; P15812; Q5TDK5; Q5TDL1; Q712F2
NP_001036050.1	Q712E5; Q5TDK3; Q712E4; Q712E8; Q96TD0; A2RRL5; Q9UMM1; Q5TDK6; Q5TDL1; Q712F1; E7EP01; Q96TD1; Q5TDK5; B4DZV3; Q712E7; Q712F2; Q712F3; Q9Y5M3; Q5TDJ9; P15812; Q712E6; Q712E9; Q712F0; Q712F4; Q712F5; Q5TDK4; Q5TDK8
NP_001036051.1	Q5TDJ9; Q5TDK6; Q712E4; Q712E9; Q9UMM1; B4DZV3; Q712E8; Q712F0; Q712F1; Q712F3; E7EP01; Q96TD1; Q5TDK3; Q5TDK8; Q5TDL1; Q712E5; Q712F4; Q5TDK5; Q712E6; Q712E7; Q712F5; Q96TD0; P15812; Q712F2; Q9Y5M3; Q5TDK4
NP_001036143.1	A0A024R0I3; A0A024R0C8; P08134; Q6ICN3; B3KSW1
NP_001036144.1	B3KSW1; Q6ICN3; A0A024R0C8; P08134; A0A024R0I3
NP_001036816.1	D3DV71; Q969Q2; Q9NQH8; Q5VU58; Q5VU66; P06753; Q5VU72; Q5VU63; Q5VU71; A0A0S2Z4I4; P12324; Q8TCG3; Q2QD06
NP_001036817.1	P06753; Q5VU63; Q5VU66; Q5VU58; Q5VU72; Q8TCG3; D3DV71; Q2QD06; Q969Q2; P12324; Q9NQH8; Q5VU71
NP_001036818.1	D3DV71; Q969Q2; Q5VU71; Q8TCG3; P12324; Q5VU63; Q2QD06; Q5VU58; Q9NQH8; P06753; Q5VU66; Q5VU72
NP_001055.1	P29401; A8K089; Q96HH3; V9HWD9; E7EPA7; Q8TBA3; A0A024R2Z9; B4DE31
NP_001060.1	Q8IWR2; Q13885; Q6FGZ8
NP_001070737.1	B8ZZM1; Q15220; A0A140VJZ9; Q2YDC4; Q9UNP1; Q9BU37; D3DPE4; O43516; Q53TA9; Q6MZU9
NP_001073027.1	Q1KMD3; Q8N3B3
NP_001073271.1	Q8IWE7; Q14351; Q16302; Q09GN4; P10253
NP_001073272.1	Q16302; P10253; Q09GN4; Q8IWE7; Q14351
NP_001074447.2	A2IXV5
NP_001074911.1	Q8N760; O75023
NP_001074912.1	Q8N760; O75023
NP_001074919.2	-
NP_001075106.2	A8MXT0; O75025; Q8NHL6; A2IXV4; A0A087WSV6; O75024; Q8NHK0; Q8NHJ9
NP_001075107.2	A8MXT0; A0A087WSX8; O75024; O75025; A2IXV4; Q8NHL6; Q8NHJ9; Q8NHK0
NP_001075108.2	Q8NHL6; O75024; Q8NHK0; A2IXV4; Q8NHJ9; O75025; D9IDM5; A8MXT0
NP_001075109.1	Q9UME3; Q14175; Q59H99; Q13337; P78527; Q96SE6; Q7Z611; P78528; Q13327
NP_001076428.1	F8W8N0; Q14016; Q52LZ5; Q6KFX4; Q8WTV0
NP_001078894.2	P15289; Q6ICI5; B7XD04; A0A0C4DFZ2; B2RCA6; Q96CJ0; F8WCC8
NP_001078895.2	F8WCC8; B7XD04; Q96CJ0; A0A0C4DFZ2; P15289; B2RCA6; Q6ICI5
NP_001078896.2	P15289; A0A0C4DFZ2; B2RCA6; B7XD04; Q96CJ0; F8WCC8; Q6ICI5
NP_001078897.1	F8WCC8; P15289; B2RCA6; Q96CJ0; Q6ICI5; B7XD04
NP_001091948.1	Q5JQI8; Q8WLP5; Q8MGQ1; Q95HC0; P30511; Q860R0; Q9TP68; Q5JQJ1; Q5SPT5
NP_001091949.1	Q95HC0; P30511; Q5JQI8; Q8MGQ1; Q9TP68; Q5JQJ1; Q5SPT5; Q860R0; Q8WLP5; Q5JZ48
NP_001091973.1	Q12913; Q15255; Q6P4H4; Q8NHM2; Q9UDA9
NP_001091974.1	Q59F66; A0A1W2PQ51
NP_001092.1	Q1KLZ0; P70514; Q96B34; P60709; Q75MN2; Q64316; P02570; P99021; Q11211; Q96HG5
NP_001092755.1	P06454; Q15249; Q15592
NP_001093.1	P12814; Q9BTN1; B7TY16; Q1HE25; A0A024R694; B4DHH3; B3V8S3
NP_001095867.1	Q0VGD6
NP_001095868.1	O43390; Q5TEH1; Q2L7G6; S4R3J4; Q9BV64
NP_001095869.1	Q0VGD6; Q6MZS5
NP_001099000.1	Q5T0S1; Q53HR7; Q6I9U6; Q5T0S2; Q01518; D3DPU2
NP_001100.3	B4DVM6; H0YN39; Q14C66; H0YLR0; H0YL36; P78325
NP_001101.1	A0A024R5U5; Q10742; O14672; B4DU28; Q92650
NP_001104026.1	Q5HY55; E9PHF0; E9KL45; Q5HY53; Q60FE5; Q6NXF2; Q8NF52; P21333
NP_001104504.1	Q2TAB1; Q9UCJ6; P13686; Q6IAS6; Q9UCJ7; A0A024R7F8; A8K3V2; Q9UCJ5
NP_001104505.1	A0A024R7F8; A8K3V2; Q2TAB1; Q6IAS6; Q9UCJ6; P13686; Q9UCJ5; Q9UCJ7
NP_001104506.1	Q6IAS6; A8K3V2; A0A024R7F8; Q2TAB1; P13686; Q9UCJ5; Q9UCJ6; Q9UCJ7
NP_001104547.1	Q9NSJ4; E1P5A8; P23714; P15311; Q4VX75; Q96CU8
NP_001106963.1	B4DTL9; B4E0N2; B7Z654; Q96QF5; A8K2V3; Q9Y5W4; B4E274; Q9HA04; Q9UHD8; Q96QF3; Q96QF4; Q9UG40; B3KPM0
NP_001106965.1	Q9UHD8; Q9UG40; B4E274; Q96QF4; Q96QF5; B3KPM0; B4DTL9; Q9HA04; B7Z654; Q9Y5W4; B4E0N2; Q96QF3; A8K2V3
NP_001107018.1	Q9UHB5; Q59FE8; Q9BVF2; Q9NXU6; Q9HBN5; Q9NX96; Q9P0H8; Q2TAN7; Q9H8J1; Q9UHB6; B2RB09; Q9NXC3
NP_001107019.1	Q9UHB6; B2RB09; Q9NXU6; Q9HBN5; Q2TAN7; Q9BVF2; Q9H8J1; Q9P0H8; Q59FE8; Q9NX96; Q9UHB5; Q9NXC3
NP_001107227.1	E5KRG5; A8MW15; P19971; Q8WVB7; B2RBL3; H9KVA0; Q13390
NP_001107228.1	P19971; A8MW15; Q8WVB7; Q13390; E5KRG5; H9KVA0
NP_001107573.1	A0A024RAB3; P02747; Q7Z502; A0A024RAA7; Q96DL2; Q96H05
NP_001107645.1	Q8WY99; Q53G93; Q71E76; P53634; Q2HIY8; Q71E75; Q8WYA8; Q7Z3G7; Q7Z5U7; Q7M4N9; A8K7V2; Q8WYA7; B5MDD5
NP_001107852.1	P20701; Q96HB1; O43746; Q45H73; Q9UBC8
NP_001108089.1	A8K404; D3DWR1; P26572; Q6IBE3; B3KRU8
NP_001108090.1	D3DWR1; P26572; A8K404; Q6IBE3; B3KRU8
NP_001108091.1	B3KRU8; D3DWR1; P26572; A8K404; Q6IBE3
NP_001108092.1	B3KRU8; D3DWR1; A8K404; P26572; Q6IBE3
NP_001108225.1	Q14926; A0A024R878; Q14248; Q96CG0; P17813; Q5T9C0
NP_001112362.1	P35754; B2R4L2; Q6ICT1; Q3KQS1; A0A024RAM2
NP_001116078.1	P13473; D3DTF0; Q16641; A8K4X5; Q6Q3G8; Q96J30; Q99534; Q9UD93
NP_001116370.1	A6NIW1; P14209; O00518; Q6ICV7
NP_001116428.1	Q9NR72; Q6IAI8; Q96K74; B4DEM2; C9J7P1; Q9HBN8; A4D2I9; B4DDP6; Q96F30; Q9UJU6; P84070
NP_001116847.1	Q6B053; Q71DI3; A2BDF6; A6NFS4
NP_001118.3	Q10567; P78436; Q20WL3; F8WDL0; Q86X54; C9JRD1
NP_001120915.1	Q9BZN3; Q13966; D9IX66; Q9BZM8; D9IX69; Q16093; Q9BQC2; P16671; Q9BZN4; Q8TCV7; A4D1B1; Q9BPZ8; Q9BZN5; D9IX68; D9IX67
NP_001120916.1	A4D1B1; Q9BZM8; Q9BZN4; Q9BZN5; D9IX67; P16671; Q13966; D9IX66; Q9BZN3; D9IX68; D9IX69; Q16093; Q8TCV7; Q9BPZ8; Q9BQC2
NP_001120963.2	P05107; Q53HS5; B3KTS8; Q16418; D3DSM1; Q9UD72; A0A494C0X7
NP_001120977.1	E9PDS0; A8K0B6; Q6W898; Q96AS2; Q53H01; Q13510
NP_001121077.1	P38571; B2RBH5; Q5T771; Q16529; Q5T074; D3DR29; Q53H21; Q96EJ0
NP_001121089.1	B4DXI7; Q6FI10; Q96B15; Q9BWD9; P04075; Q6FH76; V9HWN7; Q9UCN2
NP_001121100.1	Q53F94; P09467; Q2TU34; Q96E46; O75571
NP_001121135.2	A2A418; F5H1A8; Q8WVV7; A8MYN7; P06396; B7Z5V1; Q5T0I2; A0A0A0MT01; A8MUD1; B7Z373
NP_001121137.1	A8MUD1; F5H1A8; A8MYN7; B7Z373; P06396; Q8WVV7; Q5T0I2; A2A418; B7Z5V1
NP_001121138.1	Q5T0I2; A2A418; A8MYN7; F5H1A8; Q8WVV7; P06396; A8MUD1; B7Z5V1; B7Z373
NP_001121139.1	A2A418; A8MUD1; Q8WVV7; Q5T0I2; A8MYN7; P06396; B7Z373; F5H1A8; B7Z5V1
NP_001121167.1	Q9BW68; B2R798; Q9BR08; Q96KJ2; P10619; Q561W6; Q5JZH1
NP_001121620.1	Q9UCU5; P02786; D3DXB0; Q1HE24; Q9UDF9; Q9UK21; Q7Z3E0; Q59G55; Q9UCN0
NP_001123476.1	Q1HE25; P12814; B4DHH3; B7TY16; Q9BTN1; B3V8S3
NP_001123477.1	B3V8S3; P12814; Q9BTN1; B4DHH3; B7TY16; Q1HE25
NP_001123561.1	O14946; Q96J25; Q9HB23; Q15046; D3DUK4; A8MSK1
NP_001123579.1	Q86SF5; Q86TF5; Q86V77; F8VTM4; Q7RTQ5; A6NF62; Q86V78; Q86V75; Q86V76; Q86V79; Q7RTM3; Q7RTQ2; Q07866; Q7RTP9; Q7RTQ3; Q86V74; Q96H62; Q7RTM2; Q7RTM5; Q7RTQ6
NP_001124303.1	O43144; B2RCK9; O60861; Q7Z571; A8KAC2; Q53Y77
NP_001124401.1	E0CX11
NP_001124449.1	B1PZ78; Q0H395; B1PZ80; B1PZ74; B1PZ77; B1PZ70; B1PZ81; B3KQB9; Q53TD2; Q8TEL8; B1PZ71; B1PZ76; B1PZ79; O75696; Q09EX5; B1PZ72; B1PZ73; O75923; A0FK00; Q53QY3; B1PZ75; Q9UEN7
NP_001124450.1	O75923; B1PZ79; Q09EX5; B3KQB9; B1PZ74; B1PZ77; B1PZ80; Q53QY3; Q9UEN7; B1PZ72; B1PZ76; Q8TEL8; B1PZ73; A0FK00; Q53TD2; B1PZ78; B1PZ81; O75696; Q0H395; B1PZ70; B1PZ71; B1PZ75
NP_001124452.1	B3KQB9; B1PZ70; B1PZ72; B1PZ76; B1PZ78; Q09EX5; B1PZ73; B1PZ77; B1PZ71; B1PZ75; O75923; O75696; Q53QY3; B1PZ74; A0FK00; B1PZ79; B1PZ80; Q0H395; Q53TD2; B1PZ81; Q8TEL8; Q9UEN7
NP_001124454.1	A0FK00; B1PZ79; Q09EX5; Q0H395; B1PZ72; Q9UEN7; B1PZ76; B3KQB9; O75696; B1PZ75; B1PZ78; B1PZ81; B1PZ70; Q53TD2; B1PZ71; O75923; B1PZ80; Q53QY3; B1PZ77; Q8TEL8; B1PZ73; B1PZ74
NP_001124457.1	O75923; Q0H395; Q53TD2; B1PZ70; Q9UEN7; B1PZ76; B1PZ79; B1PZ80; Q53QY3; Q8TEL8; A0FK00; Q09EX5; B1PZ75; O75696; B1PZ72; B1PZ77; B3KQB9; B1PZ71; B1PZ74; B1PZ73; B1PZ78; B1PZ81
NP_001124463.1	B3KXH0; Q9Y4L1; Q53H25; A0A384P5T6; Q6IN67; B7Z909; B7Z766; A8C1Z0; Q2I204; B7Z602
NP_001125.1	B2RBU3; P02771
NP_001127839.2	Q59GD7; B2RNU7; Q9BXB0; B4E140; A0A087WY96; P31641; Q9BRI2
NP_001128165.1	P0C6T2
NP_001128527.1	A8K089; V9HWD9; A0A024R2Z9; P29401; Q96HH3; B4DE31; Q8TBA3; E7EPA7
NP_001128714.1	Q9UK29; Q92597; O15207; Q9NYR6; B3KR80; B7Z446; Q6IBG2
NP_001129175.1	Q9Y561; A8K137; Q59H02; B4DRQ2
NP_001129406.1	Q8IZF9; B1ALD8; F5H628; Q3KPJ5; A0A024RDT5; C0IMJ2; Q15064; C0IMJ4; D2KRH7; Q15063; C0IMJ1; Q5VSY5; Q29XZ0
NP_001129407.1	Q15063; C0IMJ1; F5H628; Q3KPJ5; Q15064; D2KRH7; B1ALD8; Q5VSY5; C0IMJ2; Q29XZ0; Q8IZF9; C0IMJ4
NP_001129408.1	D2KRH7; Q3KPJ5; Q15063; Q8IZF9; F5H628; Q15064; Q29XZ0; Q5VSY5; C0IMJ2; B1ALD8; C0IMJ1; C0IMJ4
NP_001129487.1	Q567R4; Q6N0B3; Q96DD5; Q9UDH8; Q8TBV2; P07355; A0A024R5Z7
NP_001129488.1	Q13793; Q9UC33; P05067; Q16020; D3DSD3; Q9UCB6; D3DSD1; P78438; Q16014; B4DII8; Q9UCD1; Q9UQ58; D3DSD2; Q13764; B2R5V1; Q9BT38; Q9UCC8; P09000; Q13778; Q16011; Q16019; Q6GSC0; Q8WZ99; Q9UCA9
NP_001129491.1	P55899; Q5HYM5; Q9NZ19; Q9HBV7; A0A024QZI2
NP_001129601.1	Q13793; Q9UCA9; P78438; B2R5V1; Q9UCC8; D3DSD2; Q16011; Q16014; Q6GSC0; Q9UC33; Q9UQ58; D3DSD1; Q13764; P05067; Q16019; Q16020; Q8WZ99; B4DII8; Q9UCB6; Q13778; Q9BT38; Q9UCD1; D3DSD3; P09000
NP_001129602.1	P05067; Q16011; Q16014; Q9UCA9; D3DSD1; Q13764; B2R5V1; P09000; P78438; Q13793; Q16019; Q9UCB6; Q9UCC8; Q9UCD1; B4DGD0; E9PG40; B4DII8; Q9UQ58; D3DSD3; Q13778; Q8WZ99; Q9BT38; D3DSD2; Q16020; Q6GSC0; Q9UC33
NP_001129603.1	Q16019; D3DSD2; Q13778; P05067; B2R5V1; Q16011; D3DSD1; P09000; Q13764; Q13793; Q9UCA9; Q9UQ58; P78438; B4DJT9; Q9UCB6; Q9UCC8; D3DSD3; Q16014; Q8WZ99; Q9BT38; Q9UCD1; Q6GSC0; Q16020; Q9UC33; B4DII8; A0A0A0MRG2
NP_001129691.1	P12318; Q8WUN1; Q8WW64
NP_001129944.1	D3DUG1; Q99732; Q05DW0; Q9C0L6; G5E9K0
NP_001129945.1	Q05DW0; G5E9K0; D3DUG1; Q9C0L6; Q99732
NP_001131.3	A8K2P4; P16050; B7ZA11; Q8N6R7; Q99657
NP_001135748.1	A0A140VJE9; B3KXX9; Q14594; Q71U10; Q14662; H7BXI4; Q06481; Q13861; Q9BT36; Q7M4L3
NP_001135749.1	Q13861; Q71U10; Q9BT36; Q14594; Q06481; Q7M4L3; B4E3I5; B3KXX9; H7BXI4; Q14662
NP_001135750.1	Q14594; Q71U10; Q7M4L3; H7BXI4; Q13861; Q14662; B3KXX9; Q9BT36; Q06481
NP_001135765.1	Q9NUP5; Q9NP61; Q9BSC6; Q9NT10; Q9H9J0; Q9Y4V4; E9PB03; Q9Y4V3
NP_001135770.1	A6NFN7; Q13501; Q13446; Q9BUV7; Q9BVS6; Q9UEU1; B2R661; B3KUW5
NP_001135771.1	Q13501; Q13446; B3KUW5; Q9BUV7; A6NFN7; B2R661; Q9UEU1; Q9BVS6
NP_001137151.1	Q7Z520; B4DIH1; Q6P4H0; Q9Y2Q3; B4DSY2; Q9P1S4
NP_001137152.1	Q9P1S4; Q6P4H0; Q9Y2Q3; B4DIH1; B4DSY2; Q7Z520
NP_001137357.1	Q569H0; B2RAH5; Q2NKL4; Q8NFR6; B4DZ09; Q9BYH0; F8VWB4; Q86WU3; O14974
NP_001137358.1	Q8NFR6; B4DZ09; Q2NKL4; O14974; Q569H0; Q86WU3; F8VWB4; Q9BYH0
NP_001138350.1	B4DLN3; B7Z6Q4; A0A140VJL8; B2R733; J3KQT7; Q9UK71; P29218
NP_001138366.1	G5E9C4; Q96QQ1; A8KAM4; Q96QQ2; Q96QQ4; Q96QQ8; Q96QQ7; Q9NNX6; Q96QQ6; Q96QP8; Q96QP9; B2R907; Q96QQ3; Q96QQ5; Q96QP7; Q96QQ0; A8MVQ9; Q2TB19
NP_001138368.1	B2R907; Q9NNX6; Q96QQ7; Q96QP7; A8MVQ9; Q2TB19; Q96QQ1; Q96QQ2; Q96QQ5; Q96QQ8; Q96QQ0; G5E9C4; Q96QP9; Q96QQ3; A8KAM4; Q96QQ4; Q96QQ6; Q96QP8
NP_001138369.1	Q96QQ3; Q96QP9; A8KAM4; G5E9C4; Q2TB19; Q96QQ0; Q96QQ2; Q96QQ7; Q96QQ8; Q96QP7; Q96QQ6; B2R907; Q96QQ4; Q9NNX6; Q96QQ5; A8MVQ9; Q96QP8; Q96QQ1
NP_001138471.1	P06756; B7ZLX0; D3DPG8; B0LPF4; Q59EB7; Q53SK4; Q6LD15; A0AV67; B7Z883; E7EWZ6
NP_001138472.1	B7ZLX0; B7Z883; E7EWZ6; Q6LD15; Q59EB7; B0LPF4; P06756; A0AV67; D3DPG8; Q53SK4
NP_001138632.1	Q9BU85; P07226; Q9H8Q3; Q15659; Q9UCS2; P67936; Q9UCS1; Q5U0D9; Q9UCS3; Q9UCS4
NP_001138683.1	E7ERN5; Q9H2Z0; Q9UFU1; E9PPU8; B4DTB0; A8K2G9; B4DGA9; O94956
NP_001138732.1	E9PAV7; Q13772; A8K8W5; J3KQN8; Q14239; Q96E88; B4E260
NP_001138733.1	J3KQN8; Q13772; A8K8W5; Q96E88; B4E260; Q14239; E9PAV7
NP_001138734.1	Q13772; B4E260; Q14239; A0A024QZI5; E9PAV7; Q96E88; A8K8W5; J3KQN8
NP_001138735.1	E9PAV7; B2R5V0; J3KQN8; Q96E88; Q13772; A8K8W5; Q14239; A0A024QZI5; B4E260
NP_001138762.1	Q6P599; Q7Z7P8; Q8TEM2; Q8TED4; A8K2P9
NP_001139138.1	Q13221; Q6P9D1; Q92896; D3DUJ7; B7Z8Y4
NP_001139139.1	Q6P9D1; B7Z8Y4; D3DUJ7; Q92896; Q13221
NP_001139280.1	Q4VAK2; P11215; Q4VAK0; Q4VAK1
NP_001139375.1	P06681; E9PFN7; O19694; Q53HP3; Q13904; B4DPF3; B4DV20
NP_001141.2	Q16728; Q8IVH3; A0A024RC61; Q59E93; Q8IUK3; Q9UCE0; P15144; Q6GT90
NP_001143.2	Q6NVC0; B2RCV1; P05141; O43350
NP_001144.1	Q6LES2; Q9BWK1; P09525; Q6P452; B4DDF9; Q96F33
NP_001145.1	P08758; V9HWE0; Q9UDH9; D3DNW7; Q6FHB3; Q6FI16; Q8WV69
NP_001146.2	D3DQH4; A0A0S2Z2Z6; B7Z8A7; E9PGK1; P08133; Q6ZT79
NP_001148.1	Q5T0G8; P50995; B4DVE7
NP_001152759.1	Q6FHP9; B7Z5D8; Q6IS07; P60174; Q8WWD0; D3DUS9; P00938; Q96AG5
NP_001153060.1	Q5SYA8; B2R948; Q6MZI7; B3KW25; Q5XUM9; Q8TDJ2; Q0P6K7; Q5XUM7; Q8TDJ3; Q8N3A7; A5YKK4; Q6YHK3; Q8N915
NP_001153145.1	Q5TCG2; Q96LC2; O60506; E1P501; Q9Y583; Q5TCG3; Q59GL1; E1P502; Q53H05; B7Z645; Q8IW78; Q8N599; Q96LC1
NP_001153146.1	Q5TCG2; Q96LC2; O60506; Q5TCG3; Q8N599; Q59GL1; E1P502; Q8IW78; Q96LC1; Q9Y583; E1P501; Q53H05
NP_001153147.1	E1P501; E1P502; Q8N599; Q5TCG3; Q53H05; O60506; Q5TCG2; Q96LC2; Q8IW78; Q96LC1; Q9Y583
NP_001153148.1	O60506; E1P501; Q5TCG2; Q53H05; Q96LC2; Q59GL1; Q9Y583; Q96LC1; E1P502; Q5TCG3; Q8IW78; Q8N599
NP_001153149.1	Q59GL1; E1P502; Q5TCG2; Q5TCG3; Q96LC1; Q53H05; Q8N599; E1P501; Q8IW78; Q96LC2; O60506; Q9Y583
NP_001153199.1	F5H5E2; Q8NHP8
NP_001153392.1	A3E342; F5H5L6; P16057; B3FR89; B2BF46; A3E344; B0LPF1; B2BF48; A8KA71; B2BF47; B5A923; O60722; Q12954; P17948
NP_001153502.1	Q12954; B2BF46; B2BF48; B3FR89; P17948; A8KA71; F5H5L6; P16057; B0LPF1; A3E344; A3E342; O60722; B2BF47; B5A923
NP_001153503.1	P17948; F5H5L6; Q12954; B2BF47; B3FR89; B2BF48; A3E342; O60722; B0LPF1; A8KA71; P16057; A3E344; B2BF46; B5A923
NP_001153705.1	Q6LDM4; Q9UJ21; Q16689; P05023; B2RBR6; Q9UCN1; B7Z2T5; F5H3A1; Q9UJ20; B7Z3U6
NP_001153706.1	Q9UJ20; Q6LDM4; B2RBR6; B7Z2T5; B7Z3U6; Q9UCN1; Q9UJ21; P05023; F5H3A1; Q16689
NP_001154806.1	Q5QNW6; A8K0U9; B4DLA9
NP_001155001.1	P15509; Q16564; B4DW68; O00207; Q14431; A8KAM1; J3JS76; A7J003; J3JS77; Q14430; Q14429
NP_001155002.1	A8KAM1; J3JS77; P15509; A7J003; Q14429; Q14430; Q16564; Q14431; B4DW68; J3JS76; O00207
NP_001155003.1	Q16564; Q14430; J3JS77; Q14429; A8KAM1; J3JS76; Q14431; A7J003; B4DW68; O00207; P15509
NP_001155004.1	A8KAM1; J3JS76; B4DW68; J3JS77; Q14431; O00207; Q16564; Q14429; A7J003; Q14430; P15509
NP_001155313.1	Q8IWU5; Q5JYE1; Q6UX86; E1P5U6; Q9UJR3; Q96SG2; Q9H1H0; Q9ULH3
NP_001157412.1	P06737; B4DUB7; O60752; Q96G82; O60913; Q501V9; F5H816; O60567; Q641R5; A6NDQ4
NP_001157961.1	B4DVM6; P78325; H0YL36; H0YLR0; H0YN39
NP_001157962.1	B4DVM6; H0YN39; H0YLR0; P78325; H0YL36
NP_001158193.1	A3KMC8; A8K2H5; P25105; A8K7N8
NP_001158194.1	A8K7N8; P25105; A3KMC8; A8K2H5
NP_001158195.1	P25105; A8K2H5; A3KMC8
NP_001158886.1	Q6ZNV1; P00338; Q53G53; B7Z5E3; Q6IBM7; Q9UDE9; B4DKQ2; Q9UDE8; D3DQY3; F8W819
NP_001158887.1	P00338; B4DKQ2; D3DQY3; F8W819; B7Z5E3; Q9UDE8; Q6ZNV1; Q6IBM7; Q53G53; Q9UDE9
NP_001158888.1	B4DKQ2; Q53G53; Q6ZNV1; P00338; D3DQY3; Q6IBM7; Q9UDE9; B7Z5E3; Q9UDE8; F8W819
NP_001159349.1	Q7Z4Y8
NP_001159491.1	Q20WL3; Q86X54; F8WDL0; Q10567; C9JRD1; P78436
NP_001159506.1	Q6UWP8; E9PBV3; A8K5J0
NP_001159528.1	A8K416; A8MX47; Q8TBN9; B4DGJ1; A8K3Z1; B4DDB7; P12955; A8K696; E9PCE8; Q9BT75
NP_001159582.1	Q8N1M2; B3KTG2; Q9Y3E9; B7ZMM5; Q7Z3W0; Q86WE8; Q9UQF5; Q7L3E0; Q9UGA0; Q8WX93; Q9Y2J6; B5MD56
NP_001159897.1	B3KP24; Q6B6N3; B4DYA0; B3KX51; B4E2X5; B3KTZ0; P04899; Q8IZ71
NP_001161066.1	B2R798; Q5JZH1; Q9BR08; Q96KJ2; Q561W6; B4E324; X6R5C5; P10619; Q9BW68
NP_001161143.1	D3DNV6; Q8NFX5; Q93052; A1L4L6; B7ZLW0
NP_001161400.1	Q9NPH3; B1NLD0; A8K6K4; O14915; Q86WJ7; D3DNW0
NP_001161401.1	Q86WJ7; D3DNW0; B1NLD0; Q9NPH3; O14915
NP_001161971.1	B3KUG4; Q9BQ94; Q96KP4; Q9NVB4; Q8WY59; V9HWE5
NP_001165282.1	Q16545; Q4VX22; P04062; B7Z6S1; B7Z6S9; J3KQK9; Q6I9R6; Q9UMJ8; A8K796; B7Z5G2; J3KQG4
NP_001165283.1	B7Z6S1; J3KQG4; Q16545; Q6I9R6; Q4VX22; Q9UMJ8; P04062; J3KQK9; A8K796; B7Z5G2
NP_001166.3	P52566; B5BU79; A0A024RAS5
NP_001166176.1	P78344; Q53EU1; Q2TU89; Q96C16; Q0VH01; O60877; Q2NKW9; Q49A79; P78404; Q8NI71; Q0VH00; Q58EZ2
NP_001166939.1	B2R7L0; Q6FH45; B4DDD7; Q9BQ27; P11177; Q9UFK3
NP_001166969.1	G5E928; Q9BW13; O15330; A8K6A7; Q93094; O00754; Q16680
NP_001166985.1	Q6FGA5; Q9UMT3; O43914; A8K2X0; F5H389
NP_001166986.1	X6RGC9
NP_001167568.1	Q5U077; P07195
NP_001167575.1	Q96L99; Q96FR6; Q53XT5; Q9UNS3; P08571
NP_001167576.1	P08571; Q9UNS3; Q53XT5; Q96FR6; Q96L99
NP_001170859.1	-
NP_001171122.1	B7ZAE0; Q5JPP9; A6NIQ9; A8K160; Q3ZCW7; Q5JPP8; B4DU30; Q86VS0; Q92581
NP_001171502.1	Q92745; Q9UEI0; Q15913; Q92744; Q14819; Q969H7; Q15637; B7Z1Q1; C9JJE2; Q14818; Q8IY00; Q9BW01
NP_001171534.1	B4DPF3; B4DV20; E9PFN7; P06681; O19694; Q13904
NP_001171587.1	Q9NYB8; B3KX62; Q5T2R6; Q5W070; Q8TB63; O76049; B4DQ58; Q5T2R3; Q5T2R7; Q96S81; O15147; O95060; Q5T2R4; Q5W072; H7BXI6; Q8IZP0; A9Z1Y6; Q5T2R9; Q9NXZ9
NP_001171590.1	A9Z1Y6; Q8TB63; Q96S81; Q9NYB8; Q5T2R3; B4DQ58; O15147; Q5W070; Q5T2R9; H7BXI6; O76049; Q9NXZ9; B3KX62; Q5T2R4; Q8IZP0; Q5T2R6; Q5T2R7; Q5W072; O95060
NP_001171591.1	A9Z1Y6; H7BXI6; Q5T2R7; Q5W070; Q9NXZ9; Q5T2R6; Q9NYB8; Q5T2R9; B3KX62; O76049; O95060; Q8IZP0; Q5W072; O15147; Q5T2R3; Q5T2R4; Q96S81; Q8TB63; B4DQ58
NP_001171592.1	Q5T2R7; Q5T2R9; Q5W070; Q8TB63; A9Z1Y6; Q5T2R3; Q9NYB8; B3KX62; O76049; Q8IZP0; Q5T2R6; Q5T2R4; B4DQ58; O95060; Q5W072; Q96S81; Q9NXZ9; H7BXI6; O15147
NP_001171593.1	A9Z1Y6; Q9NXZ9; Q5T2R7; Q9NYB8; B4DQ58; O76049; Q96S81; Q8IZP0; Q5T2R3; B6VEX3; Q5T2R9; Q8TB63; H7BXI6; Q5T2R4; Q5T2R6; Q5W072; B3KX62; O15147; Q5W070; O95060
NP_001171594.1	F5H1G9; Q5W070; Q9NYB8; Q8IZP0; Q5T2R7; Q5T2R4; B6VEX4; Q5T2R6; O76049; Q5T2R9; B3KX62; A9Z1Y6; Q8TB63; Q9NXZ9; Q96S81; H7BXI6; O15147; Q5W072; B4DQ58; O95060; Q5T2R3
NP_001171595.1	Q9NYB8; B3KX62; O95060; Q8TB63; A9Z1Y6; Q5T2R6; Q96S81; Q5T2R4; Q5T2R7; Q8IZP0; Q5T2R9; Q5W070; B6VEX5; Q5W072; Q9NXZ9; B4DQ58; H7BXI6; O15147; O76049; Q5T2R3
NP_001171596.1	Q5T2R6; Q9NXZ9; Q5T2R3; Q96S81; H7BXI6; A9Z1Y6; Q8TB63; O76049; Q5T2R7; Q5W070; Q5W072; Q5T2R9; B4DQ58; O95060; Q5T2R4; B3KX62; O15147; Q8IZP0; Q9NYB8
NP_001171649.1	Q9UNV0; P46976; D3DNH2; D3DNH0; D3DNH1; Q6FHZ1
NP_001171650.1	Q6FHZ1; D3DNH2; P46976; D3DNH0; Q9UNV0; D3DNH1
NP_001171651.1	P06744; Q9BSK5; Q9UHE6; B4DG39; Q9BRD3
NP_001171712.1	P45880; Q5VWK3; Q9Y5I6; Q9BWK8; Q5VWK1; Q6IB40; Q7L3J5
NP_001171752.1	Q6IB40; Q9BWK8; Q5VWK1; Q7L3J5; A0A024QZT0; P45880; Q9Y5I6; Q5VWK3
NP_001171808.1	Q9UIB6; O15430; Q8WLP1; B7Z3R8; Q9UF04; Q6FHA8; O95266; O95660; Q8WWI8; Q9UIB8; B2R8T1; Q5H9R1; Q9UIB7; Q9UIT7
NP_001171810.1	Q9UIB6; Q8WWI8; Q9UIB7; B2R8T1; O15430; Q9UF04; Q9UIB8; Q9UIT7; B7Z3R8; O95266; O95660; Q6FHA8; Q8WLP1; Q5H9R1
NP_001172006.1	B4DDD3; B4DUV9; Q6IBM5; V9HWE8; A8MXW0; B2R5X1; P52565
NP_001172014.1	Q13816; Q5W035; Q8N5U2; Q16734; P54707; Q13817; B4E0R9
NP_001172036.1	Q712E7; Q5TDJ9; A2RRL5; Q712E8; Q712F1; Q96TD0; Q9UMM1; Q5TDK6; E7EP01; Q5TDK8; Q712E9; Q712F0; Q712F4; B4DZV3; Q712F2; Q96TD1; Q5TDK4; Q5TDL1; P15812; Q712E6; Q712F3; Q712F5; Q9Y5M3; Q5TDK5; Q712E4; Q712E5; Q5TDK3
NP_001172037.1	Q712F3; Q96TD0; Q712E7; Q712F0; Q96TD1; Q9UMM1; Q5TDK6; Q5TDL1; A2RRL5; B4DZV3; Q5TDK3; Q5TDK5; P15812; Q712E9; Q5TDJ9; Q5TDK4; Q712F5; Q712E5; Q712F1; Q712F2; Q712F4; Q9Y5M3; Q712E4; Q712E6; Q712E8; E7EP01; Q5TDK8
NP_001172039.1	Q712F1; Q9UMM1; Q5TDK4; Q5TDK6; Q712E6; B4DZV3; Q712E7; Q5TDK3; E7EP01; Q96TD1; P15812; Q712E5; Q712E9; Q712F0; Q712F3; Q712F5; Q712E4; Q712E8; Q712F4; Q5TDJ9; Q96TD0; Q9Y5M3; Q5TDK5; Q712F2; Q5TDK8; Q5TDL1
NP_001172041.1	Q712E4; Q712E9; Q712F0; Q712F4; Q5TDJ9; Q5TDK8; Q712E8; Q96TD0; Q9UMM1; Q9Y5M3; Q5TDK5; Q712F1; Q5TDK4; Q5TDL1; P15812; Q712E7; Q712F2; Q5TDK3; Q5TDK6; Q712E5; Q712F3; Q712F5; B4DZV3; Q712E6; E7EP01; Q96TD1
NP_001172042.1	Q712E4; Q5TDJ9; Q5TDK5; Q712E6; E7EP01; Q96TD0; Q5TDK4; Q712E5; Q712E8; Q712F2; Q5TDK3; Q5TDL1; Q5TDK8; P15812; Q712E7; Q712F1; Q712F3; Q712F5; Q5TDK6; Q712E9; Q9UMM1; Q712F0; Q712F4; Q9Y5M3; B4DZV3; Q96TD1
NP_001172043.1	Q712F0; Q96TD1; Q5TDK3; Q712E5; Q9UMM1; Q9Y5M3; Q5TDK5; Q712E8; Q712E9; Q712F5; Q5TDK4; Q5TDK8; Q712F1; Q712F2; E7EP01; Q712F4; Q5TDJ9; Q712E4; Q712F3; Q5TDK6; P15812; B4DZV3; Q712E7; Q712E6; Q96TD0; Q5TDL1
NP_001172044.1	Q712F2; Q712F4; Q712F5; Q96TD1; Q712E7; Q5TDK3; Q5TDK6; Q712E5; Q712F0; Q712F1; A2RRL5; B4DZV3; E7EP01; Q9UMM1; Q9Y5M3; Q5TDJ9; Q5TDL1; P15812; Q712E4; Q712E9; Q5TDK5; Q712E6; Q712F3; Q96TD0; Q712E8; Q5TDK4; Q5TDK8
NP_001174.2	A0A384MQW4; A6ZKI4; Q9H0C7; Q15904; Q8NBT4
NP_001177645.1	K7ESI9; E7EV30; A8K1B6; Q9UPH4; P50570; E9PEQ4; Q7Z5S3; Q5I0Y0
NP_001177757.1	P31994; Q5VXA9; Q53X85; A6H8N3; O95649; Q8NIA1
NP_001177966.1	Q53TI2; Q86VU1; Q6P2P4; Q99460; Q6PJM7; B8ZZH9; Q24JU0; Q6GMU5; Q8IV79; Q6PKG9
NP_001180233.1	O75204; D3DXH0
NP_001180473.1	D3DQH4; P08133; B7Z8A7; E9PGK1; Q6ZT79
NP_001180499.1	B4DY28; Q5U0J2; A8K268; P21291
NP_001180500.1	A0A384P5K2; A8K268; Q5U0J2; P21291
NP_001180501.1	P21291; Q5U0J2; A8K268; A0A384P5K2
NP_001181875.1	B2RU10; B2RU06
NP_001181876.1	B2RU10
NP_001181943.1	B0AZV7; B4DT49
NP_001181944.1	B4DT49
NP_001181945.1	B4DT49
NP_001181946.1	B4DT49
NP_001184110.1	A8K854; Q9BTZ0; Q13509; Q9BW10
NP_001184222.1	D3DSS7; Q16555; A8K5H2; O00424; Q59GB4; A0A1C7CYX9; B4DR31
NP_001185498.1	Q6FH26; P27449
NP_001186040.1	F5H098; B4DUN2; P40925; B2R5V5; B7Z3I7; Q6I9V0
NP_001186041.1	B4DUN2; B2R5V5; P40925; B7Z3I7; F5H098; Q6I9V0
NP_001186108.1	B7Z3X9; Q86V72; Q86V73; Q8NCJ7; B4DSW3; G3XAH8; B2RAT7; Q8N6V1; P98194; G8JLN9; O76005
NP_001186109.1	Q8N6V1; Q8NCJ7; G8JLN9; O76005; B4DSW3; B7Z3X9; P98194; B2RAT7; Q86V72; Q86V73; G3XAH8
NP_001186110.1	G8JLN9; Q86V72; P98194; B4DSW3; B2RAT7; Q8NCJ7; G3XAH8; O76005; Q86V73; Q8N6V1; B4E2Q0; B7Z3X9
NP_001186111.1	B2RAT7; Q8N6V1; Q8NCJ7; Q86V72; P98194; B7Z3X9; G3XAH8; Q86V73; B4DSW3; G8JLN9; O76005
NP_001186112.1	P98194; Q86V73; B4E295; Q86V72; Q8N6V1; G8JLN9; Q8NCJ7; G3XAH8; B2RAT7; B4DSW3; O76005; B7Z3X9
NP_001186113.1	G3XAH8; G8JLN9; Q86V73; P98194; Q8NCJ7; B7Z3X9; O76005; B2RAT7; B4DSW3; Q86V72; Q8N6V1
NP_001186114.1	B2RAT7; Q86V72; B7Z3X9; G3XAH8; P98194; Q8NCJ7; O76005; Q8N6V1; G8JLN9; Q86V73; B4DSW3
NP_001186170.1	Q6I9T2; D3DP79; Q16719; Q9BVW3; B2RCZ5
NP_001186220.1	B2R659; E9PB82; P51659; B4DNV1; B4DVS5; F5HE57
NP_001186221.1	B2R659; P51659; E9PB82; B4DNV1; F5HE57; B4DVS5
NP_001186506.1	A0A087WTJ2
NP_001186600.1	D6QS57; F5H1Q9; Q6FHB9; Q9NR43; D6QS52; F5H879; Q96RL3; D6QS51; D6QS49; D6QS55; B3KPG9; D6QS58; D6QS48; D6QS59; D6QS53; D6QS56; O60456; O43852; D6QS50; D6QS54
NP_001186602.1	D6QS57; D6QS58; F5H1Q9; Q6FHB9; D6QS55; D6QS48; D6QS52; D6QS54; B3KPG9; D6QS49; D6QS50; D6QS56; Q96RL3; D6QS53; D6QS59; F5H879; O60456; Q9NR43; O43852; D6QS51
NP_001186668.1	B4DWC9; D3DV05; Q5T5I0; Q9BUG3; Q6FHS5; P25774
NP_001186704.1	B7ZAU4; O15377; B7Z7T9; Q86SH9; O75976; F5GZH6; Q86XE6
NP_001186883.1	P02571; P63261; A8K7C2; P14104; P99022; Q5U032; Q96E67
NP_001188412.1	P06733; Q8WU71; P22712; Q4TUS4; Q658M5; Q7Z3V6; Q9UCH6; Q6GMP2; Q71V37; Q9UM55; Q16704; Q96GV1; B2RD59; Q9BT62; Q53HR3; Q53FT9
NP_001189360.1	A0A384NPQ2; Q06830; Q5T154; B5BU26; Q5T155; D3DPZ8; P35703; Q2V576
NP_001189484.1	P16070; Q13958; Q16065; Q86Z27; O95370; Q04858; Q16208; Q16522; Q9UC28; Q9UC29; A5YRN9; Q13961; Q15861; Q92493; Q9UCB0; Q13980; B6EAT9; Q16066; Q8N694; Q9H5A5; Q9UC30; Q13419; Q16064; Q96J24; Q9UJ36; Q13968; Q13957; Q13959; Q13960; Q13967; Q86T72; D3DR12; D3DR13; P22511
NP_001189485.1	Q9UJ36; Q13419; P16070; Q16064; A5YRN9; Q13959; Q13960; Q16066; Q16208; Q9UC28; D3DR12; Q9UCB0; D3DR13; O95370; Q13961; Q16065; Q16522; Q9H5A5; Q9UC29; Q9UC30; Q13958; Q13968; Q15861; Q86Z27; Q8N694; Q96J24; Q13957; Q13967; B6EAT9; P22511; Q04858; Q13980; Q86T72; Q92493
NP_001190174.1	B2R4E3; P46783; Q5TZC0
NP_001191020.1	P46783; B2R4E3; Q5TZC0
NP_001191213.1	Q16722; P53041; Q53XV2; A0A024R0Q7
NP_001191230.1	B2R5V1; Q8WZ99; Q9UCB6; P09000; Q13793; Q9UCD1; D3DSD1; Q9BT38; Q9UQ58; D3DSD3; Q13764; Q16019; Q9UCC8; D3DSD2; Q16020; Q9UCA9; P78438; B4DGD0; Q9UC33; B4DII8; P05067; Q16011; Q16014; Q6GSC0; Q13778
NP_001191231.1	Q16014; B4DII8; Q9UCB6; Q9UCD1; Q9UQ58; P05067; Q13793; Q6GSC0; Q16020; P78438; Q13764; Q9BT38; P09000; Q16011; Q16019; Q8WZ99; Q9UC33; Q9UCA9; D3DSD2; Q9UCC8; B2R5V1; D3DSD1; D3DSD3; Q13778
NP_001191232.1	B2R5V1; Q8WZ99; Q9BT38; Q16020; Q9UC33; Q9UCD1; D3DSD2; Q13793; Q9UCA9; P78438; B4DII8; Q9UCB6; Q9UCC8; P05067; Q16011; Q16019; Q9UQ58; D3DSD1; Q6GSC0; D3DSD3; Q16014; Q13778; P09000; Q13764
NP_001191335.1	A0A087WW23; Q5VV04; P20292
NP_001192157.1	Q99523; C0JYZ0; Q8IZ49; B4DWI3
NP_001193541.1	D3DV55; Q6PB28; Q8WYT9; Q9H034; Q5T7Y9; Q9Y3Y2; Q9H2L0; Q6NSM4; Q2VPI9; Q0VAQ8; Q5T7Z0; Q9BUC5; Q5T7Y8
NP_001193725.1	B2R5N8; B3KRY0; P14618; A6NFK3; Q53GK4; Q9BWB5; B4DUU6; P14786; Q96E76; Q9UPF2; B4DFX8; Q9UCV6
NP_001193727.1	Q9BWB5; A6NFK3; Q9UCV6; B4DFX8; Q53GK4; Q9UPF2; B3KRY0; B4DUU6; Q96E76; P14618; B2R5N8; P14786
NP_001193728.1	B4DFX8; B4DUU6; Q9UPF2; Q53GK4; B3KRY0; Q9UCV6; A6NFK3; B2R5N8; P14786; Q96E76; P14618; Q9BWB5
NP_001193765.1	B2R4B6; P24410; Q9JLX1; B4DT13; Q5TZN9; P62491
NP_001193875.1	B4DTM3; O60700; E9PN05; F8VPG7; Q86XZ9; Q13492; Q6GMQ6; Q4LE54
NP_001193876.1	F8VPG7; Q4LE54; Q86XZ9; Q13492; E9PN05; O60700; Q6GMQ6; B4DTM3
NP_001193879.1	A0A024R8U1; B3KXG8; O15427; Q2M1P8
NP_001193880.1	A0A024R8U1; B3KXG8; O15427; Q2M1P8
NP_001193881.1	B3KXG8; A0A024R8U1; O15427; Q2M1P8
NP_001193948.2	P06734; K3W4U1
NP_001207429.1	P06734
NP_001210.1	D6QS59; F5H879; Q96RL3; D6QS54; Q6IAW5; D6QS49; D6QS50; D6QS51; Q6FHB9; D6QS48; B3KQF5; D6QS56; F5H1Q9; D6QS55; O43852; B3KPG9; Q9NR43; D6QS52; O60456; D6QS57; D6QS58; D6QS53
NP_001229453.1	Q9XS10; B9UKH4; O46883; P01905; Q6DQK4; Q9TPX3; A9YWH7; Q5STP1; Q9BCQ1; O19722; Q2Q060; X5CKE2; P79554; Q5EY03; P20036; Q2Q061
NP_001229454.1	X5CKE2; Q2Q061; Q9TPX3; Q9XS10; Q2Q060; Q5EY03; B9UKH4; O46883; P20036; Q9BCQ1; O19722; P01905; A9YWH7; P79554; Q5STP1; Q6DQK4
NP_001229573.1	B4DMQ5; P08886; P61019; B2R5W8
NP_001229687.1	Q9TPQ3; Q9TPR8; Q9TQE9; Q9TQG0; Q9TQK5; Q9UQU7; O19687; O19695; O46874; O02954; P30453; P30456; P79563; Q29899; Q31623; O19598; Q95362; Q9MW42; Q9MY89; Q9MYA3; P04439; Q9MYG4; O19619; Q9TQF5; Q9TQM6; Q9TQP6; O19794; O62921; O98009; P01891; P05534; P10313; P18462; P30445; Q09160; Q29837; Q29910; O19605; Q5SUL5; Q9TPX9; O19756; O19795; P30446; P30448; P30449; P30452; P30458; P30514; Q29838; Q65A82;…
NP_001229752.1	Q14835; A2BHY4; Q6U2L7; Q6U2M5; Q9NPK5; P78445; Q6U2G1; Q6U2L1; Q96SA7; Q14033; Q6U2E9; Q6U2L9; Q6VCV8; P01028; P0C0L5; Q13906; Q6U2I5; Q9UIP5; Q13160
NP_001229971.1	O19617; A0A090KMD8
NP_001230059.1	B4DLX3; Q3KQT8; Q567Q8; F5H1S2; Q9BPX0; P26373
NP_001230106.1	P04075; Q6FH76; B4DXI7; Q9UCN2; Q96B15; Q9BWD9; Q6FI10
NP_001230209.1	Q1HGM8; B2RNS3; B4DTU0; O60892; Q6ZS95; Q1HGM9; Q13740; Q6PEY4
NP_001230210.1	B3KNN9
NP_001230228.1	Q14594; Q14662; B3KXX9; H7BXI4; Q06481; Q13861; Q9BT36; Q71U10; Q7M4L3
NP_001230587.1	A0A024RAM2; Q3KQS1; Q6ICT1; P35754; B2R4L2
NP_001230588.1	B2R4L2; Q3KQS1; Q6ICT1; A0A024RAM2; P35754
NP_001230665.1	J3KMX4; Q9H364; Q9UHA4; B2R4A1
NP_001230890.1	Q5SU54
NP_001230894.1	Q2HZE5; Q2VQU1; Q3LA95; Q3LA99; Q4PRC3; Q56FN9; Q5EER6; Q5K3W2; Q5UT58; Q5Y7E9; Q768U2; Q7YP03; A7X5J4; Q861H4; Q95348; Q9BCP1; Q9GIL5; Q9GIP3; Q9GIY4; Q9MY45; Q9MYF5; Q9TPW9; B2ZCY1; B5QSK8; A4ZXA5; O78047; P13758; Q19K86; A4ZY86; Q27PR6; Q29770; Q29790; Q29833; A0MWF2; Q2MZ92; Q30112; Q30116; Q307W5; Q3HUP9; Q3LA87; Q3LA91; Q3LA97; Q3LA98; A7X5B7; Q58F52; Q5Y7A7; Q6T865; Q7YQA3; Q860H8; Q861H5;…
NP_001231533.1	B4DR31; D3DSS7; Q16555; A8K5H2; O00424
NP_001231593.1	Q9BUC5; Q9H2L0; Q0VAQ8; Q6NSM4; D3DV55; Q8WYT9; Q9H034; Q2VPI9; Q5T7Y9; Q9Y3Y2; Q6PB28; Q5T7Y8; Q5T7Z0; A0A087X1B7
NP_001231901.1	A8K9V7; Q59F20
NP_001231902.1	Q59F20
NP_001231919.1	Q2NKL4; O14974; B4DZ09; Q8NFR6; Q9BYH0; F8VWB4; Q569H0; Q86WU3
NP_001231921.1	Q9BYH0; F8VWB4; Q2NKL4; O14974; Q8NFR6; Q86WU3; B4DZ09; Q569H0
NP_001238759.1	B2RDA1; Q8NBK2; Q15683; Q96IZ1; Q15682; P10451; Q15681; B7Z351; Q567T5; Q4W597
NP_001238965.1	P35277; A0A024RB09; A8K982; Q6PIK9; P61020; Q86TH0; P35239; B4DKD7; Q8IXL2
NP_001238968.1	Q9P0Y5; F8W1H5; P51148; Q6FH55
NP_001239133.1	B2RUT6; A6H8M8; Q14835; A6NHJ5; Q6U2F0; Q6U2F3; Q6U2G0; Q9NPK5; Q6U2F8; B0V2C8; B7ZVZ6; Q5JQM8; B0QZR6; Q4LE82; Q6U2F4; Q6U2F6; Q96EG2; Q96SA8; P0C0L4; Q6U2E5; A7E2V2; P78445; Q13160; Q14033; Q6U2E8; Q9UIP5; P01028; Q5JNX2; Q6P4R1; Q13906
NP_001240775.1	O75357; Q6FH09; E9PI88; Q9UGZ3; O60547; Q9UJK9; Q5T954
NP_001242.2	B4DVT4; Q53HR6; Q96BI7; Q53XI3; P34810
NP_001243000.2	Q8IWF4; Q8IZX2; Q9H6P3; Q8IZX1; A0A0A0MTR7; Q8N406; Q9H6C9; Q658P6; Q6MZR1; Q9HCF4; Q63HN8; D6RI12; C9JCP4; Q9H8A9; Q9HCL8; Q8TEU0; Q9H6H9; F8WKS1; Q69YK7
NP_001243142.1	F5H6J6; Q16735; P13637; Q16732; Q969K5; Q53ES0; B7Z401; B7Z2T0
NP_001243143.1	P13637; B7Z401; F5H6J6; Q969K5; Q16735; Q53ES0; B7Z2T0; Q16732
NP_001243439.1	Q04837; A4D1U3
NP_001243440.1	A4D1U3; Q04837
NP_001243441.1	Q04837; A4D1U3
NP_001243442.1	Q04837; A4D1U3
NP_001243459.1	P30536; Q53Y59; Q6ICF9; Q96TF6; O76068
NP_001243460.1	P30536; Q6ICF9; Q53Y59; Q96TF6; O76068
NP_001243489.1	B2R8B1; B7Z707; O75803; Q13609
NP_001243599.1	Q969H2; Q9BV67; F5H8L6; O95748; Q9NY33; B2RDB5; Q9HAL6; B4DLX4
NP_001243728.1	P00354; P04406; E7EUT4; Q53X65
NP_001243731.1	Q498B5; B2R7N5; P23396; J3KN86; Q8NI95
NP_001244120.1	P26196; Q5D048; B2R858
NP_001244263.1	Q96FB4; Q8IXV2; P25705; A8K092; Q96HW2; Q9BTV8; K7ENP3; Q96IR6; B4DY56; Q53XX6
NP_001244264.1	K7ENP3; Q8IXV2; P25705; Q96IR6; A8K092; Q9BTV8; Q96FB4; B4DY56; Q53XX6; Q96HW2
NP_001244900.1	Q96QJ0; A0A024R276; Q6IAV1; P07711
NP_001244901.1	A0A024R276; P07711; Q6IAV1; Q96QJ0
NP_001244917.1	H9KVA0; P19971; Q13390; Q8WVB7; E5KRG5; A8MW15
NP_001244918.1	H9KVA0; Q13390; Q8WVB7; P19971; A8MW15
NP_001244946.1	Q1WMJ3; Q4GZN2; Q96RQ9; Q6P2Q3; Q96RQ8; Q4GZN1; Q8TEM5
NP_001244947.1	Q96RQ8; Q1WMJ3; Q4GZN1; Q8TEM5; Q96RQ9; Q4GZN2; Q6P2Q3
NP_001244957.1	A8K089; B4DE31; E7EPA7; P29401; Q96HH3; Q8TBA3
NP_001244958.1	P06396; A8MUD1; A0A0A0MS51; B7Z373; F5H1A8; Q5T0I2; A8MYN7; Q8WVV7; B7Z4U6; B7Z5V1; A2A418
NP_001244959.1	A8MYN7; F5H1A8; Q5T0I2; A2A418; A8MUD1; B7Z5V1; Q8WVV7; B7Z373; P06396
NP_001245366.1	Q96FP5; Q9BWA6; B4DEG8; P26639; A8K8I1
NP_001245367.1	P26639; Q9BWA6; B4DEG8; Q96FP5; A8K8I1
NP_001247421.1	F5H1A7; B7Z9U6; Q86Y61; A7YIJ8; A7YIK0; P35241; A7YIK3
NP_001247422.1	A7YIK3; F5H1A7; P35241; A7YIK0; Q86Y61; A7YIJ8; B7Z9U6
NP_001247425.1	A7YIJ8; F5H1A7; Q86Y61; A7YIK3; P35241; A7YIK0; B7Z9U6
NP_001247435.1	B2R7N5; J3KN86; Q8NI95; P23396; Q498B5
NP_001248348.1	Q6LCE6; Q9UE68; D3DVJ5; P27930
NP_001248385.1	Q9HBG7; Q14775; Q5VYI3; Q9NQ24; A8K7N3; Q6P2J4; Q9H4N5
NP_001248386.1	Q0VAI0; Q5VYH9; Q05CA2
NP_001254627.1	Q5TZP3; Q9UCG6; P08962; Q8N6Z9; A0A024RB05; F8VZE2
NP_001257.4	P23141; Q86UK2; Q9UDG8; Q9UK77; A8K844; A8K3K8; E9PAU8; Q14062; Q96EE8; Q9ULY2; A6NIM1; Q16737; Q549X7; Q549X8; Q9UC52; Q00015; Q16788; P82127; Q13657
NP_001257328.1	A8K0B8; P05209; Q71U36; G3V1U9; P04687
NP_001257329.1	G3V1U9; P05209; A8K0B8; Q71U36; P04687
NP_001257376.1	F5H2A9; B4DEB6; Q8WUL0; P49748; O76056
NP_001257455.1	Q14087; F8VSL7; P27105; B1AM77; Q15609; Q5VX96; Q96FK4; A0A024R882
NP_001257456.1	F8VSL7
NP_001258142.1	Q9UQM8; Q9Y6N5; A0A024R5X2
NP_001259002.1	P47897; B7Z840; B4DWJ2; E7EM76
NP_001264152.1	P37802; Q5JRQ6; Q9H4P0; Q6FGI1; Q9BUH5; Q5JRQ7; A0A384MTL2; E9KL39
NP_001264153.1	E9KL39; Q5JRQ6; Q6FGI1; Q9H4P0; Q9BUH5; P37802; Q5JRQ7
NP_001265067.1	Q5T9C0; Q96CG0; F5GX88; P17813; B7Z6Y5; Q14248; Q14926
NP_001265118.1	Q969Q2; Q9NQH8; D3DV71; Q2QD06; P06753; Q5VU58; Q5VU63; Q5VU66; Q5VU71; Q5VU72; Q8TCG3; P12324
NP_001265119.1	A0A087WWU8
NP_001265121.1	A6NC20; Q8WTS9; E9PKU7; B4DZ53; Q14697; Q9P0X0
NP_001265122.1	A6NC20; B4DIW2; Q14697; Q9P0X0; Q8WTS9
NP_001265123.1	A6NC20; Q9P0X0; F5H6X6; B4DSM6; Q14697; Q8WTS9
NP_001265209.1	Q7Z4D0; A1LQI8; Q68CQ7; Q9P0I5; Q8N2J6; Q7Z4D1
NP_001265210.1	Q7Z4D1; Q8N2J6; A1LQI8; Q68CQ7; Q9P0I5
NP_001265327.2	A2IXV4; A8MVE2; O75024; Q8NHK0; Q8NHL6; A8MXT0; O75025; Q8NHJ9
NP_001265332.2	A2IXV5
NP_001265333.2	A2IXV5
NP_001265336.1	P50995; Q5T0G8; B4DVE7
NP_001265337.1	P50995; Q5T0G8; B4DVE7
NP_001265338.1	B4DVE7; P50995
NP_001265355.2	Q8N1C7; A8MVL8; Q8NHL5; Q8NHJ6; Q6FGQ9; O75021; O15468
NP_001265356.2	Q6FGQ9; O75021; Q8NHL5; Q8NHJ6; Q8N1C7; A0A0A0MSZ8; A8MVL8; O15468
NP_001265357.2	O15468; O75021; Q6FGQ9; A8MVL8; Q8NHL5; Q8NHJ6; Q8N1C7
NP_001265358.2	A8MVL8; O15468; O75021; Q8NHJ6; Q6FGQ9; Q8NHL5; Q8N1C7
NP_001265485.1	O15145; O00554
NP_001265518.1	B4E0U6
NP_001267730.1	Q59EL1; Q9P0J9; J3KN31; Q7L2U2; Q86XS8; Q641P9; Q6P177; Q32P32
NP_001268645.1	P02248; Q9BWD6; P02250; Q91887; Q5U5U6; P62988; Q29120; Q6LDU5; Q9BX98; Q9UEG1; Q6LBL4; P0CG47; Q9UEK8; Q8WYN8; Q91888; Q9UPK7; P02249; Q9UEF2
NP_001268646.1	Q9UEG1; Q8WYN8; P0CG47; Q9UEF2; Q9UEK8; P02250; P62988; Q9UPK7; Q29120; P02248; Q91888; Q9BX98; P02249; Q5U5U6; Q9BWD6; Q6LBL4; Q6LDU5; Q91887
NP_001268647.1	Q91888; Q9BWD6; Q9UEK8; Q9UPK7; Q9UEF2; P02249; Q29120; Q6LDU5; P0CG47; P02248; P62988; Q9BX98; Q5U5U6; P02250; Q8WYN8; Q9UEG1; Q6LBL4; Q91887
NP_001268648.1	P0CG47; P62988; Q29120; Q9UPK7; Q6LDU5; Q8WYN8; Q91887; P02248; Q9BWD6; Q9UEK8; P02250; Q91888; Q9UEF2; Q9UEG1; Q5U5U6; Q9BX98; P02249; Q6LBL4
NP_001269154.1	Q9NZK5; Q8NCJ2; Q96K41; Q6ICF1; A8K9H4; Q86UB6
NP_001269155.1	Q9NZK5; A8K9H4; Q8NCJ2; Q6ICF1; Q86UB6; Q96K41
NP_001269156.1	B4E3Q4; Q9NZK5; A8K9H4; Q8NCJ2; Q96K41; Q6ICF1; Q86UB6
NP_001269157.1	Q6ICF1; Q8NCJ2; B4E3Q4; Q96K41; Q9NZK5; Q86UB6; A8K9H4
NP_001269278.1	Q8WXQ2; Q8N763; Q8WXQ0; Q8WXQ1; Q8IYS5; Q5GRG5; Q8NHL4; B7WNS2
NP_001269279.1	Q5GRG5; Q8NHL4; Q8WXQ0; B7WNS2; Q8N763; Q8IYS5; Q8WXQ1; Q8WXQ2
NP_001269315.1	Q6FHQ6; Q9UKW8; Q567U4; O75874; Q9NTJ9; V9HWJ2; Q7Z3V0; A0A024R3Y6; Q93090
NP_001269354.1	F5H1G8; Q14344; Q8TD70; B2R977; B7Z7R0
NP_001269386.1	B4DQI1; Q53HP3
NP_001269387.1	B4DV48; A0A0G2JL69
NP_001269441.1	E7EWK1
NP_001269546.1	P04899; B3KP24; B3KTZ0; B4DYA0; B4E2X5; Q8IZ71; Q6B6N3; B3KX51
NP_001269548.1	P04899; B4E2X5; B3KP24; B4DYA0; Q8IZ71; B3KTZ0; Q6B6N3
NP_001269549.1	Q8IZ71; B4E2X5; Q6B6N3; B3KP24; B3KTZ0; P04899; B4DYA0
NP_001269633.1	B3KY95; B7Z254; B7Z4M8; F8WA83; Q99778; Q53RC7; Q6ZSH5; Q15084; B5MCQ5
NP_001269634.1	Q15084; B3KY95; B7Z4M8; Q99778; B5MCQ5; B7Z254; F8WA83; Q53RC7; Q6ZSH5
NP_001269635.1	B3KY95; B7Z254; Q6ZSH5; B7Z4M8; F8WA83; Q53RC7; Q15084; Q99778; B5MCQ5
NP_001269636.1	B7Z254; B3KY95; B7Z4M8; Q53RC7; Q15084; Q99778; B5MCQ5; F8WA83; Q6ZSH5
NP_001269665.1	Q96PD9; Q96E59; Q96SU9; Q6UX71
NP_001271.1	B4E2X2; Q14011; Q53XX5; B3KT17
NP_001271242.1	Q9NR72; B4DDP6; Q96K74; P84070; A4D2I9; Q6IAI8; B4DEM2; Q9HBN8; Q9UJU6; C9J7P1; Q96F30
NP_001271244.1	P84070; Q9UJU6; Q96K74; B4DDP6; B4DEM2; Q9HBN8; A4D2I9; B4DUF9; C9J7P1; Q9NR72; Q6IAI8; Q96F30
NP_001271427.1	Q8N370; B7Z6X9; Q8NC21; D3DTH9; Q6IPM1; Q5CD75; Q8WZ00; C9JNU8; Q8NBX1
NP_001271428.1	Q8NC21; Q8WZ00; Q8NBX1; B7Z6X9; C9JNU8; Q6IPM1; Q8N370; Q5CD75; D3DTH9
NP_001273162.1	B7ZAC3; Q8TDB9; Q8TDB8; B3KWW7; Q6UY84; B7Z844; B3KVB5
NP_001273163.1	B3KVB5; B7ZAC3; Q6UY84; Q8TDB8; Q8TDB9; B7Z844; B3KWW7
NP_001273164.1	B3KWW7; Q8TDB8; B7Z844; Q8TDB9; Q6UY84; B3KVB5; B7ZAC3
NP_001273165.1	B7Z844; B3KWW7; Q8TDB8; B7ZAC3; Q8TDB9; B3KVB5; Q6UY84
NP_001273166.1	Q8TDB8; B7Z844; Q8TDB9; Q6UY84; B3KVB5; B3KWW7; B7ZAC3
NP_001273304.1	P20702; Q8IVA6; H3BN02
NP_001273594.1	C0IMJ4; Q15063; B1ALD8; D2KRH7; Q8IZF9; F5H628; Q15064; C0IMJ2; Q3KPJ5; C0IMJ1; Q5VSY5; Q29XZ0
NP_001273595.1	C0IMJ1; Q8IZF9; B1ALD8; Q15064; Q29XZ0; Q15063; F5H628; C0IMJ4; Q3KPJ5; Q5VSY5; C0IMJ2; D2KRH7
NP_001273596.1	C0IMJ4; Q15064; B1ALD8; Q5VSY5; C0IMJ2; Q3KPJ5; Q15063; Q8IZF9; F5H628; Q29XZ0; D2KRH7; C0IMJ1
NP_001273651.1	C4AMC6; Q14688; Q4VXF4; Q4VXG2; Q9NZB2; Q9NZB1; Q86V69; A6NGU0; Q4VXF5; Q96I21; O60649
NP_001274151.1	O00554; O15145
NP_001274426.1	Q9H8J2; Q9H0V1; A4D0T9; B4DDS0; Q8NEK4; A0A024R716
NP_001274458.1	A8MXP7; Q6NUT3; E9PAJ8; D6W615; Q8N459
NP_001275543.1	B2R5J9; D3DW42; A0A0K0K1J1; P01034; Q6FGW9
NP_001275582.1	A0A087WVQ6
NP_001275634.1	Q86VW7; P07333; Q6LDW5; B5A955; D3DQG2; Q6LDY4
NP_001275908.1	P38571; Q16529; Q53H21; A0A0A0MT32; Q5T771; D3DR29; Q5T074; Q96EJ0; B2RBH5
NP_001276052.1	P04350; Q969E5; B3KQP4
NP_001276056.1	Q969E5; P04350; B3KQP4
NP_001276058.1	B3KQP4; Q969E5; P04350
NP_001276336.1	J3KQL7; B4DGJ8; Q5XKJ1; C9JS94; Q8IVS1; Q8IXG4; Q9H7X1; Q05C07; Q9H3U5; B4DU49; B4DMR8; B4DWU1
NP_001276674.1	Q53X65; E7EUT4; V9HVZ4; P04406; P00354
NP_001276675.1	E7EUT4; P00354; Q53X65; P04406; V9HVZ4
NP_001276679.1	B4DT69; Q8WTS4; B2R5X0; Q59EV8; P09622; Q14167; B4DHG0; Q14131
NP_001276680.1	Q14131; B2R5X0; B4DHG0; B4DT69; P09622; Q8WTS4; Q14167; Q59EV8; E9PEX6
NP_001276718.1	A0A2U3TZU2
NP_001276719.1	B4DE36
NP_001276736.1	B0YIX0; Q9UC39; P02511; O43416; Q9UC38; Q9UC37; Q9UC40; Q9UC41; V9HW27
NP_001276737.1	O43416; Q9UC40; P02511; Q9UC39; V9HW27; B0YIX0; Q9UC41; Q9UC37; Q9UC38
NP_001276752.1	Q6LBS3; Q9UCZ5; P09958; A0A024RC70; Q14336
NP_001276753.1	P09958; Q6LBS3; Q9UCZ5; A0A024RC70; Q14336
NP_001276837.1	D9IX66; D9IX68; Q16093; Q8TCV7; Q9BQC2; P16671; Q9BZN5; B7Z6C3; Q9BZN4; D9IX69; Q13966; Q9BPZ8; Q9BZM8; Q9BZN3; D9IX67
NP_001278086.1	D3DNT4; B2RU06; D3DNT5; Q5HYG0; B4DSI9; Q8N102; E9PFM1; O43177; O95065; D3DNT2; G5E9S1; O95066; Q6ZN21; Q96I65; B2RU10; Q04637
NP_001278240.1	Q8IV08; A0A024R0Q4; Q92853; Q9BW87
NP_001278397.1	B7ZMA8; Q50EM4; B2RUZ3; Q50EM6; Q50EM8; Q50EM5; Q50EM2; Q569J2; Q6NSB0; Q50EM7; Q50EM1; Q50EM3; Q8NHW4
NP_001278398.1	Q50EM1; B2RUZ3; Q50EM8; B7ZMA8; Q50EM2; Q50EM4; Q50EM6; Q569J2; Q50EM5; Q6NSB0; Q50EM3; Q8NHW4; Q50EM7
NP_001278399.1	Q50EM8; Q50EM3; Q50EM6; B2RUZ3; Q6NSB0; Q50EM2; Q8NHW4; B7ZMA8; Q50EM1; Q50EM7; Q569J2; Q50EM4; Q50EM5
NP_001278400.1	B2RUZ3; Q50EM3; Q50EM5; Q50EM7; Q50EM6; Q50EM8; Q569J2; Q50EM1; Q8NHW4; B7ZMA8; Q6NSB0; Q50EM2; Q50EM4
NP_001278401.1	B2RUZ3; B7ZMA8; Q50EM2; Q8NHW4; Q50EM7; Q50EM8; Q50EM4; Q50EM5; Q569J2; Q6NSB0; Q50EM3; Q50EM1; Q50EM6
NP_001278402.1	Q569J2; Q50EM2; Q50EM3; Q50EM7; Q50EM5; Q50EM1; B2RUZ3; Q6NSB0; Q8NHW4; Q50EM8; B7ZMA8; Q50EM4; Q50EM6
NP_001278404.1	B2RUZ3; Q6NSB0; Q50EM3; Q50EM5; Q50EM8; Q50EM4; Q50EM7; B7ZMA8; Q8NHW4; Q569J2; Q50EM1; Q50EM2; Q50EM6
NP_001278956.1	B4DVS5; E7EWE5; P51659; B2R659; B4DNV1; E9PB82; F5HE57
NP_001278957.1	E9PB82; B4DNV1; P51659; B4DVS5; F5HE57; G5E9S2; B3KSP2
NP_001278977.1	B4DJA5; Q6FI44; P20339
NP_001280.3	O15174; Q5JT80; O15247; Q8TCE3; A8K9S0
NP_001280126.1	A2IDB9; Q969U2; O60526; Q9HBT1; Q9UNE7
NP_001280141.1	P07437; P05218; Q8WUC1; Q9CY33; B4DY90
NP_001280142.1	P05218; Q8WUC1; B4DMJ5; P07437; Q9CY33
NP_001280143.1	Q8WUC1; P05218; Q9CY33; P07437
NP_001280144.1	P07437; Q5ST81; P05218; Q8WUC1; B4DQN9; Q9CY33
NP_001280145.1	Q5ST81; Q8WUC1; Q9CY33; P05218; P07437
NP_001280624.1	B4DTL9; Q9UHD8; B3KPM0; B4E0N2; Q9Y5W4; Q96QF3; B7Z654; A8K2V3; Q96QF4; Q96QF5; Q9HA04; Q9UG40; B4E274
NP_001284347.1	Q59ES8
NP_001284505.1	Q15121; O00511; Q96FS5; B1AKZ3
NP_001284506.1	B1AKZ4; D3DVE5; B1AKZ3; O00511; Q96FS5; Q15121
NP_001284550.1	B4DMD1
NP_001287857.1	A8K0B1; Q9C0J5; E1P5E4; Q5JXJ7; O60493; Q5JXJ8; O60718; Q4TT29; Q96AP9; Q9NU45; E1P5E5; Q4TT31
NP_001287858.1	O60493; Q4TT31; Q5JXJ7; Q9NU45; Q5JXJ8; E1P5E5; Q96AP9; Q9C0J5; A8K0B1; E1P5E4; O60718; Q4TT29
NP_001288155.1	V9HW25; Q5TCU3
NP_001288156.1	A7XZE4; V9HW25
NP_001288169.1	B4DUV9; A8MXW0; Q6IBM5; P52565; B2R5X1; B4DDD3; J3QQX2
NP_001288170.1	J3QQX2; P52565; B2R5X1; Q6IBM5; B4DUV9; A8MXW0; B4DDD3
NP_001288172.1	A8MXW0; B2R5X1; P52565; B4DDD3; B4DUV9; Q6IBM5
NP_001288173.1	Q9UCI1; P09494; Q7Z6L8; P09493; B7Z5T7; Q86W64; Q9Y427; Q9UCI2; D9YZV2; D9YZV8; Q6DV90; D9YZV3; P10469; Q96IK2; Q9UCY9; Q6DV89
NP_001288218.1	B7Z722
NP_001289812.1	Q71MN0; O94985; Q5SR52; B4E3Q1; Q5UE58; A8K183; Q8N4K9
NP_001290167.1	B3KTS8; D3DSM1; Q53HS5; B4E0R1; P05107; Q16418; Q9UD72
NP_001290428.1	Q99439; A5D8U8; A6NFI4; B4DDF4; D6W5X9; Q92578
NP_001290430.1	Q99439; D6W5X9; B4DUT8; A5D8U8; A6NFI4; Q92578
NP_001290547.1	B2R818; Q15762
NP_001291386.1	O75023; Q8N760
NP_001291411.1	Q7KZF8; Q9H3S7; A8K0D7; Q9UMZ4; B4DST5; Q8N6Z5; Q9BSR5; Q9P257; Q9UG03
NP_001292553.1	P0DP24; Q61380; Q53S29; Q61379; Q96HK3; P70667; Q13942; P02593; P62158; P99014
NP_001292554.1	H0Y7A7; P02593; Q13942; Q53S29; Q61379; D6W5B3; Q61380; Q96HY3; E7ETZ0; P62158; Q96HK3; P70667; P0DP24; P99014
NP_001292555.1	Q96HY3; H0Y7A7; P70667; Q61379; Q61380; P99014; Q96HK3; D6W5B3; E7ETZ0; Q53S29; P62158; Q13942; P02593; P0DP24
NP_001293058.1	B7ZLF0; Q86T27; Q96KP7; O95610; Q68DP9; Q6LDP6; Q53S27; Q564H7; Q68DT4; Q6MZU5; Q6N0A6; Q7Z391; Q96KP8; E9PG29; Q60FE4; Q14325; Q14326; Q585T2; P02751; E9PE77; Q8IVI8; Q96KP9; Q9UMK2; Q14312; B7ZLE5; Q6MZS0; Q6N025; Q9HAP3; O95609; Q59EH1; Q68DP8; Q9H1B8; Q17RV7
NP_001293059.1	Q68DP8; Q14326; Q17RV7; P02751; Q7Z391; Q96KP8; B7ZLE5; Q59EH1; E9PE77; Q96KP9; E9PG29; Q14312; Q53S27; Q6MZU5; Q6N025; Q86T27; Q8IVI8; Q96KP7; Q14325; Q564H7; Q585T2; Q60FE4; Q6LDP6; Q6N0A6; Q9HAP3; Q9UMK2; B7ZLF0; Q68DT4; Q6MZS0; O95609; O95610; Q68DP9; Q9H1B8
NP_001293060.1	Q585T2; E9PE77; Q6MZU5; Q96KP8; Q6N0A6; Q9H1B8; Q9HAP3; Q6MZM7; B7ZLF0; Q68DT4; Q6N025; Q86T27; Q9UMK2; Q9UQS6; P02751; Q7Z391; E9PG29; O95609; Q53S27; Q564H7; Q60FE4; Q6MZS0; Q96KP9; Q6LDP6; Q14312; Q14325; Q59EH1; Q96KP7; O95610; Q17RV7; Q68DP8; Q68DP9; Q8IVI8; Q14326
NP_001293061.1	Q68DP9; E9PG29; B7ZLE5; P02751; Q564H7; Q6LDP6; E9PE77; Q86T27; Q14312; Q17RV7; Q6N025; Q96KP8; Q9UQS6; Q59EH1; Q68DT4; Q7Z391; Q8IVI8; Q96KP7; Q9HAP3; O95610; Q585T2; Q60FE4; Q96KP9; O95609; B7ZLF0; Q53S27; Q68DP8; Q6MZS0; Q6MZU5; Q6N0A6; Q9UMK2; Q14325; Q14326; Q9H1B8
NP_001294865.1	Q96QD8; Q9HAV3; Q8NHT5; Q6IA88; Q9NVA8; Q6ZMG2; Q9P2G5
NP_001295.2	B7Z7T9; B7ZAU4; Q86SH9; O75976; O15377; Q86XE6; F5GZH6
NP_001295105.1	A8MWK3; Q14923; B0YIY6; Q8N173; P19022
NP_001296363.1	B5BUF5; Q96Q14; Q6B0K5; P37108
NP_001298127.1	E9PFW3; D3DNT1; B4DNB9; Q96CW1; A6NE12; P20172; P53679
NP_001299582.1	A8K7P7; O60814; Q2VPI7; A0A024RCL8
NP_001300870.1	A0A024R2W1; Q9UDJ0; A0A024R324; P61586; Q9UEJ4; P06749; Q53HM4; Q5U024
NP_001300872.1	C9JX21
NP_001300894.1	Q9UDF9; G3V0E5; Q1HE24; P02786; D3DXB0; Q59G55; Q9UCU5; Q7Z3E0; Q9UCN0; Q9UK21
NP_001300895.1	P02786; Q9UDF9; Q1HE24; Q9UCN0; Q9UCU5; B7Z2I6; D3DXB0; Q59G55; Q9UK21
NP_001300979.1	E9PHE4; Q53X53; A0A140G945; P02489
NP_001302459.1	D3DTR8; B2R4F0; Q02877; Q6IPY2; P61254
NP_001302460.1	P61254; B2R4F0; D3DTR8; Q6IPY2; Q02877
NP_001302465.1	Q9BQ27; B2R7L0; P11177; B4DDD7; Q6FH45; Q9UFK3
NP_001302466.1	A0A5F9ZHM4; P07195
NP_001303240.1	Q08ES9; P18077; Q9BVN7
NP_001303247.1	B4DFX8; Q9UCV6; Q9UPF2; B4DUU6; Q53GK4; B3KRY0; P14786; Q96E76; P14618; A6NFK3; B2R5N8; Q9BWB5
NP_001303303.1	F5H098; B4DUN2; Q6I9V0; B2R5V5; P40925; B7Z3I7
NP_001303605.1	Q13345; Q5VWH3; Q96KQ6; Q5VWH4; Q96P81; P23469
NP_001303606.1	Q5VWH4; Q13345; Q96KQ6; P23469; Q5VWH3
NP_001303701.1	P41250; Q969Y1; B4DIA0; B3KQA2; A0A090N8G0
NP_001303969.1	B2R7H8; P16279; P16278; B7Z6Q5; B7Z6B0
NP_001304006.1	D3DV55; Q9H2L0; Q6NSM4; Q0VAQ8; Q5T7Y9; Q5T7Z0; Q8WYT9; Q9Y3Y2; Q2VPI9; Q6PB28; Q9H034; Q9BUC5; Q5T7Y8
NP_001304166.1	Q5HYG5
NP_001304700.1	D3DWN2; Q567Q7; P62917; A8K094; Q969V7; P25120; Q9BWQ9
NP_001304711.1	P25120; A8K094; D3DWN2; Q9BWQ9; P62917; Q969V7; Q567Q7
NP_001304733.1	Q15629; B4E0K2
NP_001304734.1	Q15629; G3XAN4; B4E0K2
NP_001304909.1	Q9UNX3; B3KY82; D3DQM0
NP_001304910.1	Q9UNX3; D3DQM0; B3KY82
NP_001304911.1	Q9UNX3; B3KY82; D3DQM0
NP_001305016.1	E9PKS3; Q16837; Q8IUN0; Q16841; P17405; Q13811; E9LUE8; A8K8M3; P17406
NP_001305017.1	E9LUE9; P17405; Q16837; Q16841; Q59EN6; P17406; A8K8M3; E9PKS3; Q13811
NP_001305754.1	B4DVA7; Q6AI32; P06865; Q53HS8; E7ENH7; H3BP20; B4DKE7
NP_001305873.1	B4DLT1; Q8TBH4; Q9H982; O75436; B2RDD3; A8MZ56
NP_001305874.1	B4DLT1
NP_001305875.1	O75436; A8MZ56; Q9H982; B2RDD3; Q8TBH4
NP_001306066.1	Q96NY6; Q9BUM7; B2RBK0; P09668
NP_001306125.1	P05109; Q5SY70; Q9UC84; A8K5L3; Q9UCM6; Q9UC92; Q9UCJ0; D3DV37
NP_001306126.1	Q9UCM6; P05109; A8K5L3; Q9UCJ0; Q9UC92; Q5SY70; D3DV37; Q9UC84
NP_001306127.1	A8K5L3; Q5SY70; Q9UCM6; D3DV37; P05109; Q9UCJ0; Q9UC92; Q9UC84
NP_001306130.1	A8K5L3; Q5SY70; P05109; Q9UC84; Q9UC92; Q9UCJ0; D3DV37; Q9UCM6
NP_001306143.1	B3KRK5; B5BU34; A8MU24; B7Z7Q6; P42785; B2R7B7
NP_001307043.1	Q9UKE8; B1P2N6; Q6NUQ7; B1P2N5; Q9UBG1; B1P2N8; Q86SY1; Q9UEQ4; Q9UKF0; B4E2B1; Q8WW73; A0A024R681; B1P2N7; B1P2N9; Q9UKE9; P49757; Q9UQJ4
NP_001307285.1	Q9Y3V1; Q9H6Y7; D3DTK8; Q6XYE0; Q8NDC1
NP_001307286.1	Q9Y3V1; Q6XYE0; Q9H6Y7; Q8NDC1; D3DTK8
NP_001307287.1	Q8NDC1; D3DTK8; Q9H6Y7; Q6XYE0; Q9Y3V1
NP_001307288.1	D3DTK8; Q8NDC1; Q6XYE0; Q9H6Y7; Q9Y3V1
NP_001307289.1	D3DTK8; Q8NDC1; Q6XYE0; Q9H6Y7; Q9Y3V1
NP_001307290.1	Q8NDC1; D3DTK8; Q9H6Y7; Q9Y3V1; Q6XYE0
NP_001307291.1	Q6XYE0; I3L0L6; Q8NDC1; Q9Y3V1; Q9H6Y7; D3DTK8
NP_001307292.1	Q8NDC1; Q9Y3V1; I3L0L6; D3DTK8; Q9H6Y7; Q6XYE0
NP_001307293.1	Q9H6Y7; Q8NDC1; Q6XYE0; I3L0L6; D3DTK8; Q9Y3V1
NP_001307294.1	Q9H6Y7; Q8NDC1; Q6XYE0; D3DTK8; Q9Y3V1; I3L0L6
NP_001307499.1	B4DU28; Q92650; A0A024R5U5; Q10742; O14672
NP_001307524.1	O75681; P17844; B5BU21; Q53Y61; D3DU32; B4DLW8; E7ETL9
NP_001307525.1	D3DU32; Q53Y61; E7ETL9; P17844; B4DLW8; B5BU21; O75681
NP_001307526.1	J3KTA4
NP_001307627.1	Q9BWK1; P09525; Q6LES2; B4DDF9; Q96F33
NP_001307629.1	Q96F33; Q9BWK1; B4DDF9; Q6P452; P09525
NP_001307631.1	B4DDF9; Q9BWK1; Q96F33; P09525; Q6P452
NP_001307889.1	-
NP_001307946.1	P62988; Q29120; Q8WYN8; Q9UEK8; Q7Z4P3; Q3MIH3; Q9BX98; Q9UPK7; Q9BWD6; Q9UEG1; P02248; P62987; Q6LBL4; Q91887; Q91888; Q6LDU5; Q9UEF2; P02249; P02250; P14793
NP_001307947.1	P14793; Q9UPK7; P02248; Q9UEG1; P02249; Q6LBL4; Q8WYN8; Q7Z4P3; Q3MIH3; P62988; P02250; Q29120; P62987; Q9BWD6; Q9BX98; Q6LDU5; Q91887; Q91888; Q9UEF2; Q9UEK8
NP_001307948.1	Q3MIH3; Q9BWD6; Q7Z4P3; Q91887; Q91888; P02249; P14793; Q9UEF2; Q9UEG1; P62988; Q29120; Q9UEK8; Q8WYN8; P62987; P02248; Q9UPK7; P02250; Q6LBL4; Q9BX98; Q6LDU5
NP_001307949.1	Q9BWD6; Q3MIH3; Q91888; Q9UEK8; Q9UPK7; P14793; Q6LBL4; Q7Z4P3; P02250; P62988; Q8WYN8; P02248; P62987; P02249; Q9BX98; Q9UEG1; Q6LDU5; Q91887; Q29120; Q9UEF2
NP_001307950.1	Q7Z4P3
NP_001308293.1	D3DTH9; Q6IPM1; B7Z6X9; Q8N370; Q8WZ00; Q5CD75; Q8NBX1; Q8NC21; C9JNU8
NP_001308294.1	D3DTH9; Q8N370; Q8NBX1; B7Z6X9; Q6IPM1; Q8WZ00; C9JNU8; Q5CD75; Q8NC21
NP_001308296.1	O00518; P14209; A6NIW1; Q6ICV7
NP_001308297.1	A6NIW1; O00518; A0A096LP69; Q6ICV7; P14209
NP_001308298.1	O00518; Q6ICV7; P14209; A6NIW1
NP_001308299.1	A6NIW1; A0A096LP69; P14209; O00518; Q6ICV7
NP_001308349.1	P52566; B5BU79; A0A024RAS5
NP_001308350.1	A0A024RAS5; P52566; B5BU79
NP_001308351.1	B5BU79; P52566; A0A024RAS5
NP_001308352.1	P52566; A0A024RAS5; B5BU79
NP_001308362.1	Q969X1; B3KQY6; Q8TAM3; Q8N1R3; B3KSM0; A0A024R472; Q96K13
NP_001308412.1	P39019; B0ZBD0
NP_001308413.1	P39019; B0ZBD0
NP_001308414.1	B0ZBD0; P39019
NP_001308948.1	O95299; Q8WXC9
NP_001308952.1	P13686; Q6IAS6; Q9UCJ7; Q9UCJ5; A8K3V2; Q9UCJ6; A0A024R7F8; Q2TAB1
NP_001309743.1	B2R7R1; Q5TCM1; P04179; P78434; Q9P2Z3; B4E3K9; Q16792; B3KUK2; E1P5A9; Q96EE6; B4DL20
NP_001310283.1	Q13345; Q5VWH3; Q5VWH4; Q96KQ6; P23469
NP_001310284.1	Q5VWH3; Q5VWH4; A8K2Z9; Q96P81; Q13345; Q96KQ6; P23469
NP_001310285.1	Q5VWH3; Q5VWH4; A8K2Z9; Q96P81; Q13345; Q96KQ6; P23469
NP_001310286.1	Q5VWH3; Q5VWH4; A8K2Z9; Q96P81; Q13345; Q96KQ6; P23469
NP_001311016.1	B4DKM5
NP_001311017.1	Q6IB40; A0A024QZT0; P45880; Q5VWK3; Q7L3J5; Q9Y5I6; Q5VWK1; Q9BWK8
NP_001311018.1	B4DKM5
NP_001311019.1	B4DKM5
NP_001311169.1	Q5JWH4; Q9H3H8; Q8WWI0; A2A2N2; B2BCH7; Q9BYX0; Q9BY32; A0A0S2Z3W7; A0A0S2Z423; O14878; Q9BYN1; A4UIM5
NP_001311232.1	P04844; Q96E21; Q9BUQ3; Q9UBE1; Q6IBA5; Q5JYR6
NP_001313535.1	A8MU58; Q9P1L2; F8W950; Q75MR1; A0A024QZY1; Q96CZ5; Q13155
NP_001313536.1	Q9P1L2; Q75MR1; Q13155; F8W950; Q96CZ5
NP_001313538.1	A8MU58
NP_001313539.1	A8MU58
NP_001313540.1	A8MU58
NP_001315611.1	A0A140VJE9; H7BXI4; Q9BT36; Q13861; Q14662; B3KXX9; Q06481; Q14594; Q71U10; Q7M4L3; B4E3I5
NP_001315613.1	A0A140VJE9; H7BXI4; Q9BT36; Q13861; Q14662; B3KXX9; Q06481; Q14594; Q71U10; Q7M4L3; B4E3I5
NP_001315614.1	A0A140VJE9; H7BXI4; Q9BT36; Q13861; Q14662; B3KXX9; Q06481; Q14594; Q71U10; Q7M4L3; B4E3I5
NP_001315615.1	A0A140VJE9; H7BXI4; Q9BT36; Q13861; Q14662; B3KXX9; Q06481; Q14594; Q71U10; Q7M4L3; B4E3I5
NP_001316057.1	E7EUY1
NP_001316151.1	V9HWJ0; F5H6X6
NP_001316152.1	F5H6X6; V9HWJ0
NP_001316153.1	V9HWJ0
NP_001316154.1	V9HWJ0
NP_001316838.1	Q9BSK5; Q9UHE6; Q9BRD3; P06744; B4DG39
NP_001316839.1	Q9UHE6; P06744; B4DG39; Q9BRD3; Q9BSK5
NP_001316840.1	Q9BSK5; Q9UHE6; P06744; Q9BRD3; B4DG39
NP_001316850.1	E7ETZ0; D6W5B3; Q96HY3; H0Y7A7
NP_001316851.1	Q96HK3; P70667; Q61379; P02593; Q61380; P0DP24; B4DJ51; P62158; Q13942; Q53S29; P0DP23; P0DP25; P99014
NP_001316852.1	P02593; Q96HK3; Q61380; D6W5B3; P99014; Q53S29; E7ETZ0; P70667; P0DP25; P62158; Q96HY3; H0Y7A7; Q13942; Q61379
NP_001316853.1	P02593; Q61380; Q96HK3; Q9BRL5; E7ETZ0; P62158; P70667; Q96HY3; Q53S29; P99014; D6W5B3; P0DP25; Q13942; H0Y7A7; Q61379
NP_001316854.1	Q53S29; H0Y7A7; Q61380; Q96HY3; E7ETZ0; P62158; P70667; P99014; Q9BRL5; D6W5B3; Q13942; Q61379; P0DP25; Q96HK3; P02593
NP_001316855.1	Q53S29; P99014; D6W5B3; P70667; Q96HK3; H0Y7A7; Q61379; Q61380; Q96HY3; E7ETZ0; P62158; Q13942; Q9BRL5; P02593; P0DP25
NP_001316997.1	Q96I90; Q5T7F2; Q86T59; O60461; Q5T7F1; Q6X907; B0LPG9; Q5T7F3; Q96IH5; O14786
NP_001317054.1	F8WCA0
NP_001317099.1	J3QLD9
NP_001317176.1	D3DPF5; B4DDB6
NP_001317177.1	B4DDB6; D3DPF5
NP_001317178.1	Q6URK5; Q53RW7; A0A384NL63; P51991; D3DPF4
NP_001317179.1	Q6URK5; A0A384NL63; D3DPF4; P51991; B4DDB6; D3DPF5; Q53RW7
NP_001317180.1	Q6URK5; A0A384NL63; D3DPF4; P51991; B4DDB6; D3DPF5; Q53RW7
NP_001317273.1	Q6DV89; D9YZV3; D9YZV8; P10469; B7Z5T7; Q86W64; Q9UCI1; Q9UCY9; H7BYY1; Q96IK2; P09494; Q6DV90; Q9Y427; D9YZV2; Q7Z6L8; P09493; Q9UCI2
NP_001317275.1	B7Z5T7; Q9Y427; D9YZV8; Q7Z6L8; H0YK48; Q86W64; D9YZV3; P09493; P10469; Q9UCI2; Q9UCY9; Q6DV90; Q9UCI1; Q96IK2; P09494; Q6DV89; D9YZV2
NP_001317280.1	Q96IK2; Q9Y427; Q7Z6L8; Q9UCI1; P09493; Q9UCY9; Q86W64; P09494; D9YZV3; D9YZV2; B7Z5T7; Q9UCI2; D9YZV8; P10469; Q6DV90; Q6DV89; F5H7S3
NP_001317398.1	M0QXB4
NP_001317431.1	D3DPU2
NP_001317446.1	D2KRH7; B1ALD9; F5H628; Q29XZ0; Q3KPJ5; Q5VSY5; Q15063; B1ALD8; Q8IZF9; C0IMJ1; C0IMJ2; C0IMJ4; Q15064
NP_001317466.1	G5EA09
NP_001317517.1	Q5VZU9; P29144; Q5VZU8
NP_001317581.1	A0A1B0GV11
NP_001317657.1	A8K411; Q8N517; Q9UDX2; O00683; Q9UIJ6; O43799; P78324; A2A2E1; Q9Y4U9; B2R6C3; Q8TAL8; Q9H0Z2
NP_001317671.1	B2R8T1; B7Z3R8; Q9UF04; O15430; Q5H9R1; Q8WLP1; Q8WWI8; Q9UIB6; Q9UIT7; Q6FHA8; Q9UIB8; Q9UIB7; O95266; O95660
NP_001317947.1	B7Z6B1; D3DSH4; O14972; B2R6T8; Q2TAY6; A8MY26
NP_001317950.1	A8MY26; A8MTY9
NP_001317951.1	O14972; D3DSH4; A8MY26; B7Z6B1; Q2TAY6; B2R6T8
NP_001327.2	B2RC40; Q9UQV5; Q9UQV6; Q9UBR2; O75331
NP_001333374.1	A1A586; Q09666
NP_001333375.1	A1A586; Q09666
NP_001333779.1	P09871; Q9UCU8; Q9UCV2; D3DUT4; Q9UM14; Q9UCV5; Q9UCV3; F8WCZ6; Q9UCU7; Q9UCV4; Q9UCU9; Q9UCV0; Q9UCV1
NP_001334352.1	P01023; Q6PN97; Q59F47; Q68DN2; Q5QTS0; Q13677; Q6PIY3
NP_001334548.1	A0A024RAA7; P02747; Q96DL2; A0A024RAB3; Q96H05; Q7Z502
NP_001334549.1	A0A024RAB3; Q96H05; P02747; A0A024RAA7; Q7Z502; Q96DL2
NP_001334958.1	B6VEX3; A0A0A0MRT6; Q9NXZ9; O15147; Q8IZP0; Q5T2R7; Q5W070; Q5W072; Q5T2R6; Q8TB63; Q96S81; B4DQ58; Q5T2R3; B6VEX4; F5H1G9; A9Z1Y6; O95060; Q9NYB8; B3KX62; H7BXI6; Q5T2R9; O76049; Q5T2R4; B6VEX5
NP_001334959.1	B6VEX3; A0A0A0MRT6; Q9NXZ9; O15147; Q8IZP0; Q5T2R7; Q5W070; Q5W072; Q5T2R6; Q8TB63; Q96S81; B4DQ58; Q5T2R3; B6VEX4; F5H1G9; A9Z1Y6; O95060; Q9NYB8; B3KX62; H7BXI6; Q5T2R9; O76049; Q5T2R4; B6VEX5
NP_001334960.1	B6VEX3; A0A0A0MRT6; Q9NXZ9; O15147; Q8IZP0; Q5T2R7; Q5W070; Q5W072; Q5T2R6; Q8TB63; Q96S81; B4DQ58; Q5T2R3; B6VEX4; F5H1G9; A9Z1Y6; O95060; Q9NYB8; B3KX62; H7BXI6; Q5T2R9; O76049; Q5T2R4; B6VEX5
NP_001334961.1	B6VEX3; A0A0A0MRT6; Q9NXZ9; O15147; Q8IZP0; Q5T2R7; Q5W070; Q5W072; Q5T2R6; Q8TB63; Q96S81; B4DQ58; Q5T2R3; B6VEX4; F5H1G9; A9Z1Y6; O95060; Q9NYB8; B3KX62; H7BXI6; Q5T2R9; O76049; Q5T2R4; B6VEX5
NP_001334962.1	B6VEX3; A0A0A0MRT6; Q9NXZ9; O15147; Q8IZP0; Q5T2R7; Q5W070; Q5W072; Q5T2R6; Q8TB63; Q96S81; B4DQ58; Q5T2R3; B6VEX4; F5H1G9; A9Z1Y6; O95060; Q9NYB8; B3KX62; H7BXI6; Q5T2R9; O76049; Q5T2R4; B6VEX5
NP_001334963.1	B6VEX3; A0A0A0MRT6; Q9NXZ9; O15147; Q8IZP0; Q5T2R7; Q5W070; Q5W072; Q5T2R6; Q8TB63; Q96S81; B4DQ58; Q5T2R3; B6VEX4; F5H1G9; A9Z1Y6; O95060; Q9NYB8; B3KX62; H7BXI6; Q5T2R9; O76049; Q5T2R4; B6VEX5
NP_001334981.1	A4D1A4; A0A024RA40; Q8NBL7; Q9HB41; Q9H3G5; Q6UX20; Q96AR7
NP_001334983.1	Q6UX20; Q9H3G5; A0A024RA40; A4D1A4; Q96AR7; Q9HB41; Q8NBL7
NP_001335061.1	Q14094; B7Z6X4; B2R6M0; A0A024RDH0
NP_001335062.1	B7Z6X4; B2R6M0; Q14094; A0A024RDH0
NP_001335063.1	Q14094; B7Z6X4; B2R6M0
NP_001335064.1	Q14094; B7Z6X4; A0A024RDH0; B2R6M0
NP_001335066.1	Q14094; B7Z6X4; A0A024RDH0; B2R6M0
NP_001335069.1	Q14094; B7Z6X4; A0A024RDH0; B2R6M0
NP_001335268.1	B4DHN5
NP_001335269.1	B4DUH3; B7ZLN2; Q14CP2; O43391; A0A024R7Z5; O00560; O00173; G5EA09; B4DHN5; B2R5Q7
NP_001335270.1	B4DUH3; B7ZLN2; Q14CP2; O43391; A0A024R7Z5; O00560; O00173; G5EA09; B4DHN5; B2R5Q7
NP_001336383.1	X5DP00; B3KVR1; P17135; Q0D2Q5; P63162; P14648
NP_001336384.1	X5DP00; B3KVR1; P17135; Q0D2Q5; P63162; P14648
NP_001336385.1	X5DP00; B3KVR1; P17135; Q0D2Q5; P63162; P14648
NP_001336386.1	X5DP00; B3KVR1; P17135; Q0D2Q5; P63162; P14648
NP_001336387.1	X5DP00; B3KVR1; P17135; Q0D2Q5; P63162; P14648
NP_001336388.1	X5DP00; B3KVR1; P17135; Q0D2Q5; P63162; P14648
NP_001336389.1	X5DP00; B3KVR1; P17135; Q0D2Q5; P63162; P14648
NP_001336390.1	X5DP00; B3KVR1; P17135; Q0D2Q5; P63162; P14648
NP_001336391.1	X5DP00; B3KVR1; P17135; Q0D2Q5; P63162; P14648
NP_001336392.1	X5DP00; B3KVR1; P17135; Q0D2Q5; P63162; P14648
NP_001336393.1	X5DP00; B3KVR1; P17135; Q0D2Q5; P63162; P14648
NP_001336394.1	X5DP00; B3KVR1; P17135; Q0D2Q5; P63162; P14648
NP_001336608.1	B4DQ80; P12324; Q5VU63; A0A0S2Z4G4; A0A087WWU8; Q2QD06; Q9NQH8; Q5VU71; A0A0S2Z4I4; Q969Q2; P06753; Q5VU58; Q5VU66; Q8TCG3; D3DV71; Q5VU72
NP_001336665.1	P07333; D3DQG2; Q86VW7; Q6LDW5; Q6LDY4; B5A955
NP_001337049.1	Q99985; B4DRL8
NP_001337050.1	Q99985; B4DRL8
NP_001337404.1	Q5T0S1; Q5T0S2; Q01518; D3DPU2; Q53HR7; Q6I9U6
NP_001337405.1	Q5T0S1; Q5T0S2; Q01518; D3DPU2; Q53HR7; Q6I9U6
NP_001337406.1	Q5T0S1; Q5T0S2; Q01518; D3DPU2; Q53HR7; Q6I9U6
NP_001337407.1	Q5T0S1; Q5T0S2; Q01518; D3DPU2; Q53HR7; Q6I9U6
NP_001337408.1	Q5T0S1; Q5T0S2; Q01518; D3DPU2; Q53HR7; Q6I9U6
NP_001337409.1	Q5T0S1; Q5T0S2; Q01518; D3DPU2; Q53HR7; Q6I9U6
NP_001337410.1	Q5T0S1; Q5T0S2; Q01518; D3DPU2; Q53HR7; Q6I9U6
NP_001337411.1	Q5T0S1; Q5T0S2; Q01518; D3DPU2; Q53HR7; Q6I9U6
NP_001337412.1	Q5T0S1; Q5T0S2; Q01518; D3DPU2; Q53HR7; Q6I9U6
NP_001337413.1	Q5T0S1; Q5T0S2; Q01518; D3DPU2; Q53HR7; Q6I9U6
NP_001337414.1	Q5T0S1; Q5T0S2; Q01518; D3DPU2; Q53HR7; Q6I9U6
NP_001337988.1	O75877; Q13488; Q8WVC5; A0A024R5E5
NP_001338929.1	-
NP_001339229.1	E7EWK1; Q9P2Y1; Q9UQU8; Q9NZV3; Q9P2Y0; O95840; Q9NNW7; Q9H2Z5; Q9NZV4; Q96IJ2
NP_001339230.1	E7EWK1; Q9P2Y1; Q9UQU8; Q9NZV3; Q9P2Y0; O95840; Q9NNW7; Q9H2Z5; Q9NZV4; Q96IJ2
NP_001339231.1	E7EWK1; Q9P2Y1; Q9UQU8; Q9NZV3; Q9P2Y0; O95840; Q9NNW7; Q9H2Z5; Q9NZV4; Q96IJ2
NP_001339232.1	E7EWK1; Q9P2Y1; Q9UQU8; Q9NZV3; Q9P2Y0; O95840; Q9NNW7; Q9H2Z5; Q9NZV4; Q96IJ2
NP_001339850.1	A8K5E2; P51688
NP_001339851.1	A8K5E2; P51688
NP_001339983.1	Q5T0I2; Q8WVV7; A8MYN7; B7Z5V1; P06396; A0A0A0MT01; A0A384MEF1; B7Z4U6; A0A0A0MS51; A2A418; A8MUD1; B7Z373; F5H1A8
NP_001339984.1	Q5T0I2; Q8WVV7; A8MYN7; B7Z5V1; P06396; A0A0A0MT01; A0A384MEF1; B7Z4U6; A0A0A0MS51; A2A418; A8MUD1; B7Z373; F5H1A8
NP_001339985.1	Q5T0I2; Q8WVV7; A8MYN7; B7Z5V1; P06396; A0A0A0MT01; A0A384MEF1; B7Z4U6; A0A0A0MS51; A2A418; A8MUD1; B7Z373; F5H1A8
NP_001339986.1	Q5T0I2; Q8WVV7; A8MYN7; B7Z5V1; P06396; A0A0A0MT01; A0A384MEF1; B7Z4U6; A0A0A0MS51; A2A418; A8MUD1; B7Z373; F5H1A8
NP_001339987.1	Q5T0I2; Q8WVV7; A8MYN7; B7Z5V1; P06396; A0A0A0MT01; A0A384MEF1; B7Z4U6; A0A0A0MS51; A2A418; A8MUD1; B7Z373; F5H1A8
NP_001339988.1	Q5T0I2; Q8WVV7; A8MYN7; B7Z5V1; P06396; A0A0A0MT01; A0A384MEF1; B7Z4U6; A0A0A0MS51; A2A418; A8MUD1; B7Z373; F5H1A8
NP_001339989.1	Q5T0I2; Q8WVV7; A8MYN7; B7Z5V1; P06396; A0A0A0MT01; A0A384MEF1; B7Z4U6; A0A0A0MS51; A2A418; A8MUD1; B7Z373; F5H1A8
NP_001339990.1	Q5T0I2; Q8WVV7; A8MYN7; B7Z5V1; P06396; A0A0A0MT01; A0A384MEF1; B7Z4U6; A0A0A0MS51; A2A418; A8MUD1; B7Z373; F5H1A8
NP_001339991.1	Q5T0I2; Q8WVV7; A8MYN7; B7Z5V1; P06396; A0A0A0MT01; A0A384MEF1; B7Z4U6; A0A0A0MS51; A2A418; A8MUD1; B7Z373; F5H1A8
NP_001339992.1	Q5T0I2; Q8WVV7; A8MYN7; B7Z5V1; P06396; A0A0A0MT01; A0A384MEF1; B7Z4U6; A0A0A0MS51; A2A418; A8MUD1; B7Z373; F5H1A8
NP_001339993.1	Q5T0I2; Q8WVV7; A8MYN7; B7Z5V1; P06396; A0A0A0MT01; A0A384MEF1; B7Z4U6; A0A0A0MS51; A2A418; A8MUD1; B7Z373; F5H1A8
NP_001339994.1	Q5T0I2; Q8WVV7; A8MYN7; B7Z5V1; P06396; A0A0A0MT01; A0A384MEF1; B7Z4U6; A0A0A0MS51; A2A418; A8MUD1; B7Z373; F5H1A8
NP_001339996.1	Q5T0I2; Q8WVV7; A8MYN7; B7Z5V1; P06396; A0A0A0MT01; A0A384MEF1; B7Z4U6; A0A0A0MS51; A2A418; A8MUD1; B7Z373; F5H1A8
NP_001339997.1	Q5T0I2; Q8WVV7; A8MYN7; B7Z5V1; P06396; A0A0A0MT01; A0A384MEF1; B7Z4U6; A0A0A0MS51; A2A418; A8MUD1; B7Z373; F5H1A8
NP_001339998.1	Q5T0I2; Q8WVV7; A8MYN7; B7Z5V1; P06396; A0A0A0MT01; A0A384MEF1; B7Z4U6; A0A0A0MS51; A2A418; A8MUD1; B7Z373; F5H1A8
NP_001339999.1	Q5T0I2; Q8WVV7; A8MYN7; B7Z5V1; P06396; A0A0A0MT01; A0A384MEF1; B7Z4U6; A0A0A0MS51; A2A418; A8MUD1; B7Z373; F5H1A8
NP_001340000.1	Q5T0I2; Q8WVV7; A8MYN7; B7Z5V1; P06396; A0A0A0MT01; A0A384MEF1; B7Z4U6; A0A0A0MS51; A2A418; A8MUD1; B7Z373; F5H1A8
NP_001340001.1	Q5T0I2; Q8WVV7; A8MYN7; B7Z5V1; P06396; A0A0A0MT01; A0A384MEF1; B7Z4U6; A0A0A0MS51; A2A418; A8MUD1; B7Z373; F5H1A8
NP_001340002.1	Q5T0I2; Q8WVV7; A8MYN7; B7Z5V1; P06396; A0A0A0MT01; A0A384MEF1; B7Z4U6; A0A0A0MS51; A2A418; A8MUD1; B7Z373; F5H1A8
NP_001340004.1	Q5T0I2; Q8WVV7; A8MYN7; B7Z5V1; P06396; A0A0A0MT01; A0A384MEF1; B7Z4U6; A0A0A0MS51; A2A418; A8MUD1; B7Z373; F5H1A8
NP_001340005.1	Q5T0I2; Q8WVV7; A8MYN7; B7Z5V1; P06396; A0A0A0MT01; A0A384MEF1; B7Z4U6; A0A0A0MS51; A2A418; A8MUD1; B7Z373; F5H1A8
NP_001340006.1	Q5T0I2; Q8WVV7; A8MYN7; B7Z5V1; P06396; A0A0A0MT01; A0A384MEF1; B7Z4U6; A0A0A0MS51; A2A418; A8MUD1; B7Z373; F5H1A8
NP_001340275.1	Q9UCH6; Q9UM55; P22712; Q4TUS4; Q53FT9; Q658M5; Q71V37; A0A0K0K1K8; Q7Z3V6; Q53HR3; Q8WU71; P06733; B2RD59; Q16704; Q96GV1; Q9BT62; Q6GMP2; A0A024R4F1
NP_001367.2	Q9Y4G5; Q14204; B0I1R0; Q92814; Q8WU28; Q6DKQ7
NP_001377.1	A8K5H2; O00424; Q16555; D3DSS7; B4DR31
NP_001393.1	P68104; P04720; P04719; Q6IPS9; Q6IQ15
NP_001409.3	O60877; Q0VH01; P78344; Q96C16; P78404; Q2NKW9; Q49A79; Q53EU1; Q58EZ2; Q0VH00; Q8NI71
NP_001419.1	B2RD59; Q96GV1; Q9UCH6; Q4TUS4; Q53FT9; Q71V37; Q7Z3V6; Q8WU71; Q658M5; Q6GMP2; Q9UM55; P06733; A0A024R4F1; A0A0K0K1K8; Q9BT62; Q16704; Q53HR3; P22712
NP_001435.1	Q01469; B2R4K0; E7DVW5
NP_001447.2	Q5HY55; E9PHF0; E9KL45; Q5HY53; Q60FE5; Q6NXF2; P21333; Q8NF52
NP_001484.1	P50394; Q7Z2G9; A0A0S2Z3X8; Q7Z2I6; P31150; Q6FG50; Q7Z2G6; Q7Z2H5
NP_001485.2	Q5SX88; Q9UQM6; Q6IAT1; P50395; O43928
NP_001488.2	P15291; B2R710; Q12911; Q14523; D3DRL2; Q12909; Q12910; Q14456; Q14509
NP_001491.1	E9PI88; Q9UJK9; O75357; Q9UGZ3; Q5T954; Q6FH09; O60547
NP_001531.1	Q9UC35; Q9UC31; Q9UC36; Q6FI47; Q9UC34; P04792; Q96C20; V9HW43; B2R4N8; Q96EI7
NP_001602.1	A0A024R7F8; Q9UCJ7; A8K3V2; Q9UCJ6; P13686; Q6IAS6; Q9UCJ5; Q2TAB1
NP_001605.1	Q96E67; P02571; P99022; P14104; Q5U032; P63261; A8K7C2
NP_001611.1	B4DTV0; Q09666; A1A586
NP_001614.3	Q4V347; Q9UKS9; A8K406; P55008; O43904; Q9UIV4
NP_001615.2	Q9Y4K1; B4DU04; O00296; B3KPT0; Q5VWJ2
NP_001618.2	Q1HGM9; Q6PEY4; B4DTU0; O60892; Q13740; Q6ZS95; B2RNS3; Q1HGM8
NP_001620.2	P20292; Q5VV04
NP_001627.2	Q6I9V5; Q96C49; P12236
NP_001631.3	Q9P0Y2; P13798; Q9BQ33
NP_001633.1	Q7M4L3; B3KXX9; Q14662; Q13861; Q14594; H7BXI4; Q06481; Q71U10; Q9BT36
NP_001648.1	Q5U026; P15514
NP_001655.1	Q9UEJ4; A0A024R2W1; Q9BVT0; P61586; Q5U024; Q9UDJ0; A0A024R324; P06749; Q53HM4
NP_001667.4	Q16734; B4E0R9; Q13817; Q8N5U2; P54707; Q13816; Q5W035
NP_001677.2	V9HW31; A8K4X0; Q14283; P06576
NP_001681.2	P38606; B2RBR8; Q9UHY3; Q53YD9; B7Z1R5; Q96DY6; D3DN75
NP_001684.2	P21281; Q15859; B2R5Z3; Q14544; A0A140VK65; D3DSQ5; Q96IR0
NP_001685.1	Q6FH26; P27449
NP_001687.1	Q53Y06; A8MUE4; A8MUN4; P36543
NP_001725.1	Q9UM14; Q9UCV0; Q9UCU7; Q9UCV2; Q9UCV1; Q9UCU8; Q9UCV3; P09871; Q9UCU9; D3DUT4; Q9UCV5; Q9UCV4
NP_001734.1	P02593; Q13942; Q96HK3; B4DJ51; Q61379; P0DP23; P0DP24; Q53S29; Q61380; P70667; P99014; P0DP25; P62158
NP_001737.1	B4DGP8; D3DWQ3; P27824; B2R5V8; B4E2T8; D6R9K3
NP_001743.1	P04040; B2RCZ9; A8K6C0; Q2M1U4; Q4VXX5; Q9UC85; D3DR07; A0A384P5Q0; Q9BWT9
NP_001755.1	Q5TDL0; Q5TDK9; P29016; Q9UMM2
NP_001756.2	P29017; Q6IAS4; Q9UN96; Q5TDJ7; Q9UMM0
NP_001776.1	P32320
NP_001783.2	P19022; Q8N173; B0YIY6; Q14923; A0A024RC42; A8MWK3
NP_001805.3	Q8WYA8; B5MDD5; Q7Z5U7; P53634; Q8WY99; Q53G93; Q71E75; Q8WYA7; Q2HIY8; Q7M4N9; A8K7V2; Q71E76; Q7Z3G7
NP_001835.3	Q6LBY2; Q6LBY3; Q14056; P02458; Q99227; Q9UE41; A6NGA0; Q14009; Q9UE43; Q14047; Q1JQ82; Q9UE42; Q14044; Q6LBY1; Q9UE39; Q9UE40; Q14045; Q14058; Q16672; Q2V4X7; Q96IT5; Q9UE38; Q12985; Q14046
NP_001856.2	B2R5E1; Q6FGI2; H0UI06; P14406; Q5TF59; Q3MIH5
NP_001865.1	P14384; B2R800; Q9H2K9
NP_001876.1	P02511; Q9UC39; Q9UC40; Q9UC37; V9HW27; Q9UC38; B0YIX0; O43416; Q9UC41
NP_001899.1	Q503A6; Q96D87; P07858; B3KQR5; A0A024R374; B3KRR5
NP_001900.1	Q6IB57; V9HWI3; P07339
NP_001903.1	A0A024R276; Q96QJ0; Q6IAV1; P07711
NP_001944.1	Q13390; P19971; E5KRG5; H9KVA0; Q8WVB7; A8MW15
NP_001949.1	P54266; B5BUF3; E1P5J1; Q0VGC7; Q05639
NP_001976.1	P38117; B3KNY2; Q9Y3S7; Q71RF6; A8K766; Q6IBH7
NP_001986.2	Q8N8V7; D3DP57; A8K9T3; P33121; B7Z452; P41215; Q8TA99
NP_001988.1	Q9H5V4; P35544
NP_001992.1	P12319
NP_001993.2	P06734
NP_002010.2	P17948; P16057; F5H5L6; Q12954; B2BF48; A3E342; B2BF46; B3FR89; B5A923; L7RSL3; A3E344; B0LPF1; B2BF47; O60722; A8KA71
NP_002014.2	Q12833; Q8IV47; A0A024R971; B3KS64; Q15331; A0A384N636; Q06828
NP_002017.1	Q7Z391; Q96KP8; E9PG29; Q6N084; P02751; B7ZLF0; Q585T2; Q68DP9; E9PE77; Q9H1B8; Q9HAP3; O95609; Q60FE4; Q68DP8; Q9UMK2; O95610; Q14325; Q68DT4; Q6LDP6; Q6N025; Q96KP7; Q6MZU5; Q17RV7; Q564H7; Q6N0A6; Q14312; Q14326; Q53S27; Q59EH1; Q86T27; Q8IVI8; Q6MZF4; Q6MZS0; Q96KP9
NP_002023.2	Q3KRA8; P02794; B3KNR5; A0A024R525; Q3SWW1
NP_002037.2	E7EUT4; V9HVZ4; Q53X65; P00354; P04406
NP_002038.2	P41250; B4DIA0; B3KQA2; Q969Y1
NP_002055.1	Q6ICT1; P35754; Q3KQS1; A0A024RAM2; B2R4L2
NP_002061.1	Q6B6N3; B4DYA0; B3KTZ0; P04899; B4E2X5; Q8IZ71; B3KP24
NP_002067.1	P15586; B4DYH8; Q7Z3X3; A0A024RBC5; Q53F05
NP_002096.1	P16104; Q4ZGJ7; Q6IAS5
NP_002107.3	Q9MYC4; Q9MYI5; Q9TPY0; Q9TQ24; Q9TQG0; O19647; Q9TQH5; Q9TQK5; O46874; O98009; P10315; O19509; P79562; Q29680; Q95355; B2R7U3; Q9MYE6; Q9TQE8; Q9TQG5; Q9UIP7; O62924; P01892; P10316; P16188; P18462; P30457; Q29899; Q31623; Q8MHM1; Q95362; Q9GJE8; Q9MYA5; Q9TQF8; Q9TQG7; Q9TQP6; Q9UQU6; O19695; O43907; O78171; P30446; P30454; P30456; P30514; Q29910; B1PKY1; O19606; Q9MYE9; Q9TPQ3; Q9TQF9; Q9UQU7;…
NP_002108.4	O02865; Q29921; O19652; O19676; Q9TNN7; Q9TQB4; Q9UM42; O62882; O62883; O78060; O78090; O78149; O78166; P30505; P30506; P30508; P30510; Q07000; Q29867; Q29989; Q29990; Q29993; Q9GIK4; Q9MY74; A0A160YHC2; O78068; O02864; P30500; O02958; Q31605; Q9GJ33; P10321; O78072; P30501; P30504; O02866; P79498; Q29631; Q29641; Q29986; Q31627; Q860R1; Q95604; Q9BD28; Q9TPV8; Q9TPX2; Q9TQJ5; Q9UQS9; Q95HC2; O62…
NP_002109.2	Q13012; Q9XRX2; A0A1V0E3P2; P28068; Q58ZE2; Q5STC4; O77936; Q5SNZ8; Q29751
NP_002111.1	Q6FHC2; Q29825; Q5QNS2; P13765; B0V0Y0; Q29746
NP_002112.3	Q8HWL7; Q9GJ41; Q9TQE2; C0MPP5; C0MPQ2; O98217; P04232; Q0P0L4; Q29682; Q29684; Q29779; Q29828; Q30054; B8ZX68; Q5EP52; Q5EP56; A0PFJ7; B9W6F7; Q8HWT5; Q95IT8; Q9MY67; O77952; O98218; P13763; B5U8B4; Q14279; Q29880; B7VF87; Q30053; Q5EP46; Q5ISH5; Q6LBX3; Q6LBX4; Q714U1; Q714U2; Q95IT7; Q9GIM4; Q9TNT7; O19700; Q29714; Q29776; Q29879; Q30031; Q30034; Q30051; Q5ENE0; B9W5S8; Q6LBX7; P04440; Q7YQ10;…
NP_002113.2	Q29876; Q2Q6Y6; Q2WCM3; Q30086; P01907; Q860W2; Q9TPM3; P04225; Q06751; O19630; Q2Q6Y7; Q5Y7D5; Q9UM31; Q8MH44; Q30101; Q9BD37; Q2Q6Y8; Q5Y7F5; Q6ICU6; P01908; Q30064; Q30068; O19706; Q30071; Q6PR46; Q6QDB1; P04226; Q29994; Q30070; A0A173ADG5; P01909; Q30072; Q30073; Q860W4; Q30067; P05536; P79553
NP_002114.3	O19724; P01918; P79544; Q29884; Q30083; Q38I47; Q5G841; Q9BD17; P01920; O78046; O98034; Q2P9N3; Q8SP70; C0MQ35; C8ZL52; C9DRQ3; O19713; P03992; P05537; P79482; A4USG2; Q29915; Q30084; Q53I44; Q5ISH3; Q5Y7G8; Q8SND1; Q9TPA9; A1KR27; B3VLT3; A4Q9R4; A4USG5; Q30081; Q4QZB5; Q564J6; C8ZLJ8; O78223; P79526; Q08GC8; Q1M312; Q29731; Q2QK85; Q30061; Q30075; Q30080; Q30089; Q30095; Q6B9X1; Q8HWH0; Q9XRY6;…
NP_002115.2	Q2LE76; Q30116; Q30149; Q32MY7; Q3LA92; A7X5B1; Q3LAA2; Q4VZY7; Q6T865; Q701T1; Q70Q85; Q7YNY9; Q7YQ26; Q95383; Q95IG2; Q9GIX8; Q9GIX9; Q9GIY1; Q9GIY3; Q9MY45; Q9MY56; Q9MYF5; Q9Y453; O19718; O46793; O78047; Q1G0Z9; Q29886; Q29975; Q2A120; Q2MF40; A7DZP9; Q30108; Q30115; Q30120; Q30142; Q30200; Q3HUP9; Q3LA88; Q3LA97; Q3LAA1; Q56FP1; Q5BM92; Q5UT58; Q7YQA5; Q861G6; Q95348; Q95IE3; Q9BCL7; A8YQE9;…
NP_002116.2	Q30150; Q30154; Q7M2H9; Q8HWS7; Q9MY54; Q30126; Q6SJR2; Q8WLR5; C7C4X3; O00283; A0A2Z4LKS3; B2RBV6; Q9XRX6; O46700; Q29787; O00157; Q30199; Q29703; Q29788
NP_002118.1	P17693; Q6DU14
NP_002124.1	Q6FH11; P09601
NP_002127.1	Q6PJZ7; A8K4Z8; Q3MIB7; A0A024RB53; P09651
NP_002128.1	Q9UC98; Q9UDJ2; P22627; A0A024RA27; A0A024RA61; P22626; A8K064
NP_002146.2	P17066; Q9BT95; Q8IYK7; A0A384NKX5; Q1HBA8; B3KSM6
NP_002147.2	A0A024R3W0; P10809; B7Z712; Q38L19; Q9UCR6; A0A024R3X4; B2R5M6
NP_002148.1	A0A384N6A4; Q9UDH0; Q04984; P61604; O95421; Q53X54
NP_002173.1	Q9NPH3; O14915; B1NLD0; D3DNW0; Q86WJ7
NP_002196.4	P08648; Q96HA5; B2R627
NP_002201.1	Q53SK4; B0LPF4; Q59EB7; L7RXH0; P06756; A0AV67; B7Z883; D3DPG8; E7EWZ6; Q6LD15; B7ZLX0
NP_002202.2	Q14622; D3DRY3; Q13212; Q14647; P78466; A8K6N2; Q29RW2; D3DRX9; Q13091; Q8WUM6; Q13089; P78467; D3DRY4; Q13090; P05556; D3DRY5; Q7Z3V1
NP_002207.2	Q14659; Q5T986; P19823; Q15484
NP_002208.3	Q3B7H5; Q6LAM2; Q06033; Q99085; Q53F06
NP_002285.1	A8K4X5; P13473; Q96J30; Q16641; Q6Q3G8; Q99534; Q9UD93; D3DTF0
NP_002287.2	Q14739; B2R5P3; Q14740; Q59FE6; Q53GU7
NP_002289.2	Q5TBN4; P13796; A0A024RDT4; B2R613; B4DUA0
NP_002291.1	P07195; Q5U077
NP_002296.1	A0A384MR27; B2R5E8; Q9UDK5; P09382
NP_002297.2	A0A024R693; P17931; Q16005; Q96J47; B2RC38; Q6IBA7
NP_002299.2	O75028; Q3B8N1; Q9NQ58; Q53FQ0; O14532; Q8WYQ7; O00182; A7VJG6; F8W9W4; A0A024QZ02
NP_002323.2	Q07954; Q86SW0; Q59FG2; Q2PP12; Q8IVG8
NP_002336.1	P51884; B2R6R5; Q96QM7; A0A384N669
NP_002339.2	Q5VYI3; Q9HBG7; Q6P2J4; Q9NQ24; Q14775; A8K7N3; Q9H4N5
NP_002347.5	Q2LA83; E1P560; P29966; Q5TDB7; Q6NVI1
NP_002366.2	P27816; Q96A76; Q59FT2; Q6ZUW9; Q68D74; Q13082; Q96NS9; Q86V26
NP_002385.3	Q13543; P08195
NP_002397.2	A8K404; Q6IBE3; B3KRU8; D3DWR1; P26572
NP_002405.1	A6NIW1; O00518; Q6ICV7; P14209
NP_002406.1	Q6FHV0; I4AY87; B2R4S3; P14174; A5Z1R8; Q2V4Y5
NP_002417.2	P39900; B7ZLF6; B2R9X8; Q2M1L9
NP_002423.1	P41218; Q5VUU6
NP_002429.1	Q5VSK2; Q5VSJ2; A5PKW3; P22897
NP_002435.1	V9HWC0; P26038
NP_002464.1	A0A024R1N1; O60805; P35579; A8K6E4; Q60FE2; Q86T83
NP_002471.1	O14974; Q8NFR6; B4DZ09; Q569H0; Q86WU3; F8VWB4; Q2NKL4; B2RAH5; Q9BYH0
NP_002501.1	Q96F58; Q8N1A1; Q14956; Q6UVX1; A4D155; A0A024RA55
NP_002558.1	B2R4S1; D9IAI1; P30086
NP_002560.1	P09958; Q9UCZ5; A0A024RC70; Q14336; Q6LBS3
NP_002565.1	D3DPZ8; Q2V576; Q5T154; P35703; Q06830; B5BU26; A0A384NPQ2; Q5T155
NP_002584.2	O14550; B2R9E1; Q15113
NP_002620.1	P18669; Q9BWC0; Q6FHU2
NP_002645.3	Q9UCV6; A6NFK3; B2R5N8; B4DUU6; Q96E76; B3KRY0; P14618; P14786; Q9UPF2; B4DFX8; Q53GK4; Q9BWB5; V9HWB8
NP_002655.2	Q6FGQ1; Q8WV81; P08567; Q53SU8; Q6FGM8; B2R9E8
NP_002736.3	Q1HBJ4; Q499G7; A8CZ64; P28482
NP_002769.1	Q92739; Q92742; P15793; P78546; P78541; P07292; Q6IBQ6; Q92741; P78558; Q53Y86; Q92740; P07602; P78547; A0A024QZQ2; P78538
NP_002779.1	B2RCK6; Q86U83; A0A140VK43; Q8N1D8; Q9BS70; P25788
NP_002783.1	Q9UEU8; Q9H4K5; B2R515; Q9BR53; A0A0K0K1K4; Q5JXJ2; O14818
NP_002784.1	P20618; B5BU76; Q9BWA8; A0A140VK45
NP_002798.2	Q53TI2; Q6GMU5; Q6P2P4; Q6PJM7; Q6PKG9; Q86VU1; Q8IV79; B8ZZH9; Q99460; Q24JU0
NP_002814.3	P06454; Q15249; Q53S24; Q15592
NP_002815.3	P20962; A0A158RFU3
NP_002817.2	Q13876; Q8WVP4; Q59G29; O00391; Q5T2X0; Q8TDL6
NP_002829.3	P08575; Q9H0Y6; A8K7W6; A0A0A0MT22; Q16614; X6R433
NP_002834.3	Q8NHM2; Q12913; Q6P4H4; Q9UDA9; Q9NPR5; E9PG76; Q15255
NP_002854.3	B4DUB7; Q501V9; F5H816; O60567; Q96G82; A6NDQ4; O60913; P06737; O60752; Q641R5
NP_002855.2	-
NP_002856.1	B2R5W8; P61019; P08886; B4DMQ5; A0A024R7V6
NP_002859.1	B4DKD7; A0A024RB09; P35239; P61020; Q8IXL2; Q86TH0; A8K982; Q6PIK9; P35277
NP_002892.1	D3DR00; Q15293; V9HW95; B7Z1M1
NP_002897.1	P35241; A7YIJ8; A7YIK3; Q6PKD3; Q86Y61; F5H1A7; B0YJ88; A7YIK0; B7Z9U6
NP_002901.2	P51606; Q96BI6; B4DNZ3
NP_002950.3	C0JYZ0; Q8IZ49; Q99523; B4DWI3
NP_002952.1	A8K7R8; P26447; D3DV46; Q6ICP8
NP_002955.2	A8K5L3; Q9UCJ0; D3DV37; Q9UCM6; Q9UC84; P05109; Q9UC92; Q5SY70
NP_002957.1	Q5T1C5; P08206; P60903; A8K4V8
NP_002974.1	A0N0R1; P10147
NP_002975.1	Q13704; Q6FGI8; P13236; P22617; Q3SXL8
NP_002979.1	Q53X71; B5BUM2; P55774
NP_003034.2	B2RNU7; P31641; Q9BXB0; B4E140; Q9BRI2; Q59GD7
NP_003038.2	P19634; D3DPL4; Q96EM2; B1ALD6; B2RAH2
NP_003082.1	Q15490; Q9UIS5; Q6IB35; Q66K91; P14678
NP_003088.1	P17135; X5DP00; P14648; Q0D2Q5; B3KVR1; P63162
NP_003096.1	B2RNX7; Q92856; A0A024R3H2; Q92673
NP_003125.3	P37108; Q6B0K5; Q96Q14; B5BUF5
NP_003134.1	A4D1U3; Q04837
NP_003135.2	Q6IB43; Q9UN49; Q9TNQ8; Q5TAM3; Q96IA2; Q8NBH9; P43307; A8K685; Q53GX2; Q53H19
NP_003225.2	P02786; Q9UCN0; Q9UCU5; Q9UK21; Q1HE24; Q9UDF9; Q59G55; A8K6Q8; D3DXB0; Q7Z3E0
NP_003233.4	P37173; Q15580; Q6DKT6; A3QNQ0; B4DTV5; Q99474
NP_003237.2	P07996; A8K6H4; B9EGH6; B4E3J7; Q59E99; Q15667
NP_003246.1	Q93006; P16035; Q16121; Q9UDF7; A0A140VK57
NP_003257.1	Q9UK78; B4E194; D1CS52; A8K1Y8; A9XLQ0; Q5VZI9; O00206; Q9UM57; A9XLP9; D1CS53; A9XLQ1; Q5VZI8
NP_003280.2	Q5TCU7; Q13894; P07951; P06468; Q53FM4; A6NM85; Q5TCU4; Q9UH67
NP_003281.1	V9HW56; P07226; Q9UCS2; Q9UCS1; Q9UCS4; P67936; Q9H8Q3; Q15659; Q5U0D9; Q9UCS3; Q9BU85
NP_003282.2	P29144; Q5VZU8
NP_003290.1	P14625; Q96A97; V9HWP2
NP_003323.1	A8K2X0; O43914; Q6FGA5; F5H389; Q9UMT3
NP_003324.1	Q7Z4P3; P62987; P02250; Q8WYN8; Q3MIH3; Q9UEG1; Q6LBL4; Q6LDU5; P02248; P62988; Q91888; Q9BWD6; Q9UPK7; P02249; P14793; Q29120; Q91887; Q9BX98; Q9UEF2; Q9UEK8
NP_003349.1	A0A024R157; Q16739; Q5T258
NP_003357.2	Q9BQ05; P22695; B3KSN4
NP_003361.1	Q6PIZ1; Q93035; B2RBT9; A0A024R0V4; P50552
NP_003364.1	Q8IXU7; Q7Z3B8; A0A024QZN4; B3KXA2; Q16450; Q5SWX2; P18206
NP_003365.1	P21796; B3KVK4; D3DQ93; Q5FVE7; A0A1L1UHR1; Q9UIQ5; B3KTS5; Q9UPL0
NP_003366.2	Q7L3J5; Q9BWK8; A0A024QZT0; Q5VWK3; P45880; Q5VWK1; Q6IB40; Q9Y5I6
NP_003370.2	Q4VX75; Q9NSJ4; P23714; Q96CU8; E1P5A8; P15311
NP_003371.2	B0YJC2; P08670; Q15869; Q6LER9; Q8N850; Q15868; Q548L2; Q9NTM3; Q15867; D3DRU4; V9HWE1; Q96ML2
NP_003378.3	B8ZZM1; D3DPE4; Q53TA9; A0A140VJZ9; Q9UNP1; Q15220; O43516; Q2YDC4; Q9BU37; Q6MZU9
NP_003452.1	Q96AF9; B4DQX7; A4D2G6; Q15942; Q6I9S4
NP_003500.1	Q2M1R2; A4FTV9; P0C0S8; Q76PA6; P02261
NP_003501.1	Q2M1R2; P02261; A4FTV9; P0C0S8; Q76PA6
NP_003502.1	P02261; A4FTV9; Q2M1R2; P0C0S8; Q76PA6
NP_003503.1	Q93077; O00778; A0A024R017; B2R4F7; O00775; O00776; O00777; Q540R1
NP_003504.2	P04908; Q08AJ9; P28001; Q76P63
NP_003505.1	P0C0S8; A4FTV9; Q2M1R2; Q76PA6; P02261
NP_003507.1	B2R5F0; Q6FI13; P20670
NP_003508.1	Q16777; Q6DRA7; Q8IUE5
NP_003509.1	B2R4S9; Q4VB69; Q93078; Q93080; P62807; Q3B872; P02278
NP_003510.1	Q99880; B2R5A3; Q52LW9
NP_003511.1	Q494S8; Q96FB7; A0A024RCJ9; Q99877; B2R5L4
NP_003512.1	Q6NWQ3; Q99879
NP_003513.1	B2R4S9; P62807; Q3B872; Q93080; Q93078; Q4VB69; P02278
NP_003514.2	B2R4S9; Q93080; P62807; Q3B872; Q4VB69; P02278; Q93078
NP_003515.1	B2R541; Q93079; Q4VB74
NP_003516.1	P62807; P02278; Q93080; B2R4S9; Q3B872; Q4VB69; Q93078
NP_003517.2	Q4VB69; P62807; P02278; B2R4S9; Q3B872; Q93078; Q93080
NP_003518.2	P23527; Q3KPI7; Q8TCV6
NP_003519.1	A3KMC7; Q9UE88; A8K110; Q4KMY1; Q5QNX0; Q16778
NP_003520.1	A0PJT7; P02295; Q93081; P02296; Q6NWP9; Q6NXU4; A5PLR1; P68431; P16106; Q6ISV8; Q71DJ3; Q6NWP8
NP_003521.2	P68431; Q6NWP9; P16106; Q6ISV8; Q6NWP8; A0PJT7; Q71DJ3; A5PLR1; P02295; P02296; Q6NXU4; Q93081
NP_003522.1	Q6ISV8; Q6NWP8; Q6NWP9; Q71DJ3; Q6NXU4; P68431; P02295; P16106; A0PJT7; Q93081; A5PLR1; P02296
NP_003523.1	A5PLR1; P68431; Q93081; A0PJT7; P16106; Q6NWP8; Q6NWP9; Q6ISV8; Q71DJ3; P02295; P02296; Q6NXU4
NP_003524.1	P68431; A0PJT7; P02296; Q93081; Q6ISV8; Q6NWP8; A5PLR1; Q6NXU4; Q71DJ3; P16106; P02295; Q6NWP9
NP_003525.1	Q93081; A5PLR1; Q6NWP8; Q71DJ3; Q6NWP9; P68431; P02296; Q6ISV8; P16106; P02295; Q6NXU4; A0PJT7
NP_003526.1	P68431; Q6NXU4; Q93081; Q71DJ3; A5PLR1; Q6NWP9; A0PJT7; Q6ISV8; Q6NWP8; P16106; P02295; P02296
NP_003527.1	P68431; P02295; Q71DJ3; A5PLR1; Q6NWP8; Q93081; Q6ISV8; Q6NWP9; P16106; Q6NXU4; A0PJT7; P02296
NP_003528.1	Q6NWP8; A0PJT7; P68431; Q6NWP9; Q71DJ3; Q93081; A5PLR1; Q6ISV8; Q6NXU4; P02295; P02296; P16106
NP_003555.1	P37802; Q9BUH5; E9KL39; Q6FGI1; Q9H4P0; A0A384MTL2; Q5JRQ6; Q5JRQ7
NP_003635.2	Q53Y77; O43144; O60861; A8KAC2; B2RCK9; Q7Z571
NP_003735.3	Q8WW73; B1P2N9; B4E2B1; P49757; Q9UKE8; B1P2N8; B1P2N5; Q9UEQ4; Q9UKF0; B1P2N7; Q86SY1; A0A024R6C4; Q9UBG1; Q9UKE9; Q9UQJ4; Q6NUQ7; B1P2N6
NP_003759.1	B1AKZ3; B1AKZ4; D3DVE5; Q15121; O00511; Q96FS5
NP_003786.1	Q9C0J5; Q5JXJ8; A8K0B1; Q4TT31; Q5JXJ7; Q96AP9; O60493; Q9NU45; O60718; E1P5E5; Q4TT29; E1P5E4
NP_003807.1	Q13443; B7ZLN7; Q10718; Q8NFM6
NP_003833.4	Q9BVE0; O15517; O15531; O15508; O14763; O14720; Q6UXM8; Q7Z360; Q7Z2I8
NP_003842.1	O75629; B2RDD4; Q8N9A3
NP_003861.1	A7MBM3; A0A024RC65; P46940
NP_003863.2	Q9H2E3; Q53TQ4; Q9H2D4; E9PF66; A0A024R412; Q7Z3T9; O60462; Q9H2D5; Q9H2E4; X5D2Q8; O14820; Q7LBX6; Q7LBX7; Q9H2E2; A0A024R3W6; O14821; Q53TS3
NP_003864.4	Q5T7F1; Q86T59; O14786; Q5T7F2; Q59F20; Q6AWA9; O60461; Q68DN3; B0LPG9; Q5T7F3; Q96I90; Q96IH5
NP_003865.1	Q9UF04; Q9UIT7; Q9UIB8; B2R8T1; O95266; Q8WWI8; B7Z3R8; O15430; O95660; Q6FHA8; Q9UIB6; Q9UIB7; Q5H9R1; Q8WLP1
NP_003891.1	Q9BUV7; Q9BVS6; B2R661; Q13501; A6NFN7; B3KUW5; Q13446; Q9UEU1
NP_003923.2	O14999; Q0IJ56; A0A140VKA6; P50502; Q2TU77
NP_003928.1	Q16719; B2RCZ5; Q9BVW3; D3DP79; Q6I9T2
NP_003992.3	O95649; Q5VXA9; A6H8N3; P31994; Q8NIA1; Q53X85
NP_004030.1	Q6N0B3; Q8TBV2; Q9UDH8; Q96DD5; Q567R4; P07355; A0A024R5Z7
NP_004031.1	B2R692; P62745; Q7RTR9; Q9CUV7; Q5U0H6; P01121; Q7RTN5
NP_004037.1	B4DY56; Q53XX6; Q9BTV8; V9HW26; K7ENP3; P25705; A8K092; Q96IR6; Q96FB4; Q8IXV2; Q96HW2
NP_004039.1	P61769; P01884; Q540F8; Q6IAT8; Q9UD48; Q9UCK0; Q9UDF4
NP_004059.2	P20172; P53679; A6NE12; Q96CW1; D3DNT1
NP_004065.1	P10176; P15955; Q53XN1
NP_004069.1	A0A384P5K2; P21291; A8K268; Q5U0J2
NP_004070.3	Q6FHS5; B4DWC9; Q9BUG3; D3DV05; P25774; Q5T5I0
NP_004090.4	A0A024R882; Q5VX96; Q96FK4; P27105; B1AM77; Q14087; Q15609
NP_004095.4	Q96C68; Q6SS02; Q13479; Q6P4U5; Q16702; Q96IT0; P49327; Q4LE83; Q969R1
NP_004097.1	Q5VTW4; P30273
NP_004098.1	Q9HBV7; Q9NZ19; A0A024QZI2; P55899; Q5HYM5
NP_004121.2	Q9UNV0; D3DNH0; D3DNH1; Q6FHZ1; P46976; D3DNH2
NP_004125.3	Q1HB43; Q9BWB7; P31932; P38646; Q9UC56; P30036; A0A384P5G6; B2RCM1; Q53H23; Q6GU03
NP_004146.1	Q5TD03; B2RBW3; A0A024QZT4; P50453
NP_004150.1	Q29824; Q96J48; Q5QNR8; Q5JNW6; P28062; B0UZC0
NP_004152.1	Q9Y3T2; P11476; Q6FIE7; Q96N61; D6W5F3; Q5U0I6; P62820
NP_004153.2	A0A024R2K1; Q6FI44; B4DJA5; P20339
NP_004198.1	A0A024R8U1; B3KXG8; O15427; Q2M1P8
NP_004209.2	A5YM50; D6W671; Q15907; B4DMK0; Q2YDT2; Q8NI07; Q5U0I1; Q6FHR0; Q6FI42; B2R7I4
NP_004300.1	B4DUV9; A8MXW0; Q6IBM5; P52565; B2R5X1; B4DDD3; V9HWE8
NP_004306.3	Q13510; Q96AS2; A8K0B6; Q6W898; Q53H01; E9PDS0
NP_004326.1	Q10589; A0A024R7H5; Q53G07; A8K4Y4
NP_004334.1	Q9UDG2; V9HW88; P27797; Q6IAT4
NP_004346.1	Q8SNA0; P04233; B4DNE8; Q8WLP6; D3DQG3; Q14597; D3DQG4; Q5U0J8; A8K7R1; Q29832
NP_004359.1	A6NFI4; Q92578; Q99439; A5D8U8; D6W5X9
NP_004381.2	B2RBK0; P09668; Q9BUM7; Q96NY6
NP_004387.1	B5BU21; E7ETL9; P17844; B4DLW8; O75681; D3DU32; Q53Y61
NP_004388.2	P26196; Q5D048
NP_004466.2	Q14254; A0A024QZ62; Q9BTI6
NP_004484.1	Q8TCV9; A0A0S2Z410; Q96HD5; Q99714; Q5H927; Q6IBS9
NP_004492.2	Q9BQ09; Q00839; Q96HY9; Q8N174; O75507
NP_004535.1	O95299; Q8WXC9
NP_004574.2	A0A024R1U4; F8W1H5; P51148; Q6FH55; Q9P0Y5
NP_004577.1	Q59H26; Q7Z3Z7; Q4VAP3; A0A384MDW3; P51812; Q5JPK8; B2R9V4
NP_004621.2	Q8IY00; A0A024R572; Q15637; Q9BW01; Q969H7; B7Z1Q1; Q14819; Q9UEI0; Q15913; Q92745; Q14818; C9JJE2; Q92744
NP_004624.1	P27930; Q6LCE6; D3DVJ5; Q9UE68
NP_004628.4	A0A158RFU6; P51149; Q9UPB0; A8K3V6; Q9NWJ0
NP_004654.1	A0A024R5Z8; B2R4B6; Q5TZN9; B4DT13; P24410; Q9JLX1; P62491
NP_004772.1	Q9BRV4; Q6FGG2; Q15836
NP_004850.1	Q86TF2; D3DU00; Q00610; Q6N0A0
NP_004853.2	Q9C0L6; Q99732; D3DUG1; G5E9K0; Q05DW0
NP_004884.1	Q9UP96; Q9H8P3; O75377; Q7Z5E3; Q503A8; O75367; Q96D41
NP_004887.2	A8MZ56; Q8TBH4; Q9H982; O75436; B2RDD3
NP_004896.1	V9HWC7; A8JZY7; P32077; P30041; Q5TAH4; Q5ZEZ8; A0A024R938
NP_004916.1	O00108; Q6FGT2; Q6FGW6; Q92482; B2RE16; A8K843; D3DRL3
NP_004935.1	B7Z707; Q13609; B2R8B1; A0A024R365; O75803
NP_004936.2	K7ESI9; E7EV30; Q7Z5S3; P50570; A8K1B6; E9PEQ4; Q9UPH4; Q5I0Y0
NP_004937.1	Q96AK7; Q92608; Q2M3I0; Q5XG91
NP_004940.1	Q02487
NP_004944.3	E9PFM1; D3DNT2; Q8N102; Q6ZN21; O95066; D3DNT5; Q04637; D3DNT4; O43177; Q5HYG0; G5E9S1
NP_004985.2	Q9UCJ9; Q9UDK2; P14780; Q9UCL1; Q9H4Z1; B2R7V9; Q3LR70; Q8N725
NP_004986.1	Q92678; P50281; A8K5L0; Q6GSF3
NP_004989.2	Q4KMR3; Q14778; Q12965
NP_005013.1	P07737; Q53Y44
NP_005031.1	B2R7B7; B3KRK5; A0A024R5L0; P42785; A8MU24; B5BU34
NP_005042.1	E7EM76; B4DWJ2; B7Z840; P47897
NP_005175.2	P62158; P99014; P0DP25; Q96HK3; P0DP23; P0DP24; Q61380; Q9BRL5; P70667; Q61379; B4DJ51; Q13942; Q53S29; P02593
NP_005202.2	B5A955; D3DQG2; Q6LDY4; Q86VW7; P07333; Q6LDW5
NP_005310.1	P16403; A8K4I2
NP_005311.1	P16402; Q2M2I2; B2R751
NP_005312.1	A3R0T8; Q4VB25; P10412
NP_005313.1	Q14529; Q3MJ42; P16401
NP_005336.3	P08107; B3KTT5; P0DMV8; P0DMV9; B4E3B6; P19790; Q5JQI4; Q9UQM0; A8K5I0; Q5SP17; Q9UQL9
NP_005337.2	P19790; Q9UQM0; Q5JQI4; A8K5I0; P0DMV9; P08107; P0DMV8; Q5SP17; Q9UQL9; B4E3B6
NP_005338.1	V9HWB4; P11021; Q9NPF1; Q2EF78; B0QZ61; Q9UK02
NP_005339.3	P07900; Q5CAQ6; A8K500; K9JA46; Q9BVQ5; Q2PP14; B3KPJ9; Q5CAQ7
NP_005427.2	Q16204; Q05CP8; Q15250; Q6GSG7
NP_005428.1	J3KQN8; A8K8W5; B4E260; A0A024QZI5; Q13772; Q14239; E9PAV7; Q96E88
NP_005461.2	Q5T2R6; O15147; Q5T2R4; Q8IZP0; Q5T2R7; Q5W070; Q96S81; Q9NXZ9; B4DQ58; H7BXI6; O95060; Q5T2R9; Q5W072; A9Z1Y6; Q5T2R3; B3KX62; Q9NYB8; O76049; Q8TB63
NP_005493.2	O95477; Q9NQV4; Q9UN07; Q9UN09; Q96T85; B2RUU2; Q9UN06; Q9UN08; B7XCW9; Q5VX33; Q96S56
NP_005496.4	A0A024RBS4; Q8WTV0; Q52LZ5; Q6KFX4; Q14016; F8W8N0
NP_005497.1	E7EM68; A0A024RDG6; Q14108; B4DKD8; Q53Y63
NP_005498.1	P23528; V9HWI5; Q53Y87; B3KUQ1; Q9UCA2
NP_005505.2	O46702; O78172; P19373; O02956; P30463; P30474; P30477; P30483; P30498; P30685; P01889; Q29633; Q29742; Q29846; Q29847; O19625; Q29924; Q29953; Q31603; Q8HWF0; Q8MHN4; Q95344; Q95HA3; Q95J00; Q9GJ23; O19779; Q9MY84; Q9MYC7; Q9TP36; Q9TPR4; Q9TQH7; O62897; Q9UQT0; O62901; O62915; O77933; O77959; O78053; O78138; O78173; P03989; P10318; P30461; P30466; P30484; P30489; P30492; P30513; O19556; P79555;…
NP_005507.3	O19682; A8K8M6; Q30169; A0A4E9D3W4; P13747; E2G051; Q6DU44; Q9BT83; Q9GIY7; Q9GIY8
NP_005518.3	Q9UQM1; A6NNB0; Q96QC9; A0A1U9X7W7; P34931; B0UXW8; O75634; Q2HXR3; Q8NE72
NP_005525.2	A8K881; P38484; Q9BTL5
NP_005539.1	Q15046; D3DUK4; Q96J25; A8MSK1; O14946; Q9HB23
NP_005552.3	A0A024RDY3; B4DWL3; Q8WU33; Q9NP13; Q9BRD2; P11279; Q96I40
NP_005556.1	Q13094; A8KA25; Q53XV4
NP_005557.1	Q6ZNV1; D3DQY3; F8W819; Q6IBM7; Q9UDE8; B7Z5E3; V9HWB9; P00338; Q9UDE9; B4DKQ2; Q53G53
NP_005566.2	O00769; Q59H76; Q9TNQ3; Q9TNQ2; Q9UIQ6; Q15145; Q9UIQ7
NP_005569.1	Q8NFX5; A1L4L6; D3DNV6; Q93052
NP_005573.2	B2R7Z7; Q32MM5; Q99467
NP_005597.3	Q53XC6; Q86TV3; Q99538; Q96CY7; Q9BTY1; Q86TV2; O00123
NP_005611.1	Q5VTK0; V9HWH9; P31949
NP_005612.1	P83219; Q5SY66; P80511; Q7M4R1
NP_005616.2	B4DUH3; A0A024R7Z5; B2R5Q7; Q14CP2; B7ZLN2; O00560; O00173; O43391
NP_005659.1	Q92693; Q8N1F4; G3V104; A8KA07; Q92187
NP_005660.4	D3DT04; Q9BWH9; B7Z681; Q04198; Q5QGT0; Q00765
NP_005689.2	A9Z1W6; B1AVS6; Q9BPY0; Q96FR8; O15128; O14828
NP_005691.2	Q969H2; O95748; Q9NY33; B2RDB5; B4DLX4; Q9BV67; Q9HAL6; F5H8L6
NP_005711.1	Q9BU00; A4D275; O15143
NP_005722.1	Q9P1D4; A0A024R457; Q53R19; Q92801; O15144
NP_005733.1	Q6ZSH5; Q99778; B5MCQ5; A0A384NPU5; Q15084; B3KY95; B7Z254; Q53RC7; B7Z4M8; F8WA83
NP_005737.1	A4D0Q9; P43490; A0A024R718; Q3KQV0; Q8WW95; A4D0R0
NP_005756.2	O75787; Q96LB5; Q9UG89; Q8NG15; Q9H2P8; Q8NBP3; B7Z9I3; Q6T7F5; Q5QTQ7; Q96FV6
NP_005773.3	O43672; Q86V81; E9PB61
NP_005810.1	Q5VY08; B4DR17; Q6FH83; B2R652; O43752
NP_005817.1	Q5TEH1; Q2L7G6; Q9BV64; S4R3J4; O43390
NP_005852.2	O60526; A2IDB9; Q9UNE7; Q969U2; Q9HBT1
NP_005865.3	A2IXV5
NP_005889.3	Q15074; Q6IMN7; D3DR06; Q14444; Q6IMN4; A6NMY7; Q9BV09
NP_005898.2	P33908; E7EU32; Q9UJI3; Q9NU44; Q6P052
NP_005899.3	O00462; Q96BC3; Q9NYX9
NP_005908.1	V9HWF2; B7Z3I7; P40925; F5H098; B2R5V5; B4DUN2; Q6I9V0
NP_005959.2	Q15584; Q8WZ44; Q9Y492; Q96H56; P52272; Q9BWL9
NP_005992.1	Q13748; Q6PEY3; Q1ZYQ1; A6NJQ0; Q5W099; P0DPH7; Q96F18; P0DPH8
NP_006000.2	Q71U36; P05209; P04687; A8K0B8; G3V1U9
NP_006010.2	Q13488; Q8WVC5; O75877; A0A024R5E5
NP_006043.1	B2R6T8; B7Z6B1; Q2TAY6; O14972; D3DSH4
NP_006044.1	Q13488; O75877; Q8WVC5
NP_006074.2	Q95HA6; Q6IPD8; Q9UK43; Q13123
NP_006078.2	P04350; Q969E5; B3KQP4
NP_006079.1	P05217; P68371; A2BFA2
NP_006087.2	B3KR80; O15207; Q92597; B7Z446; Q9NYR6; Q6IBG2; Q9UK29
NP_006089.1	P99049; Q5VLR4; Q6FH47; B3KTJ0; P25388; P63244; Q53HU2; E9KL35; D3DWS0; Q5J8M6
NP_006111.2	Q31604; Q96FA1; Q6ICR9; O02966
NP_006112.3	P85925; P86104; Q9H298; Q6GSJ0; Q14720; P04264; B2RA01
NP_006131.2	Q16564; Q14430; J3JS76; A7J003; Q14431; A8KAM1; P15509; B4DW68; J3JS77; O00207; Q14429
NP_006139.1	B4DGQ0; Q14847; Q96ED2; Q96IG0; A0A024R1S8
NP_006147.1	Q6LES6; Q3SXN8; Q15843
NP_006169.2	A0A384MTI6; P46459; A8K2D9; B4DFA2; Q9UKZ2; Q8N6D7
NP_006187.2	Q15365; Q53SS8; Q13157; Q14975
NP_006238.1	A0A024R0Q7; P53041; Q53XV2; Q16722
NP_006258.3	Q15280; Q53TE2; P49792; Q59FH7; Q13074
NP_006280.3	A6NMY0; Q86YD0; Q9NZQ2; Q9UHH8; Q9UPX3; Q9Y490
NP_006294.2	Q96CZ5; Q13155; F8W950; Q75MR1; A0A024QZY1; Q9P1L2
NP_006296.1	A0A384P5U2; P39687; Q5J8L8; B2R6T4; Q7M4N6; Q53FK4
NP_006319.1	B3KMN4; D6RGD8; O75932; B0LM41; A0A0S2Z4Z0; Q2PYN1; Q96PK5; Q68DQ9; Q53GV1; Q96PK6
NP_006323.2	Q8NEI4; Q8WU77; P13284; Q76MF9; Q9UL08; A0A024R7N7
NP_006350.1	Q5JPP9; B4DU30; Q3ZCW7; B7ZAE0; A8K160; Q92581; A6NIQ9; Q5JPP8; Q86VS0
NP_006358.1	Q5T0S2; Q5T0S1; Q6I9U6; D3DPU2; Q01518; Q53HR7
NP_006363.4	E1P502; Q53H05; Q5TCG2; Q5TCG3; Q9Y583; E1P501; Q96LC1; O60506; Q8IW78; Q8N599; Q96LC2
NP_006364.2	A0A024R1Z6; Q99536; B4DPX4; Q13035; Q96A39; A8K345; Q5BKZ7; Q9BUT8; B0AZP7
NP_006370.1	B4DRL8; Q99985
NP_006377.2	Q69YT1; Q6ICD6; Q92841; H3BLZ8; B1AHM0
NP_006380.1	Q2I204; B7Z766; A0A384P5T6; Q9Y4L1; Q6IN67; A8C1Z0; B3KXH0; B7Z909; Q53H25
NP_006392.1	Q92688; O00655; B2R9C7; P78459; P78458
NP_006398.1	B2R6V5; Q5KU08; Q53ES3; A0A024R371; O75915
NP_006423.1	B4DQV7; Q29413; A0A024R6C0; P61916; Q15668
NP_006431.2	Q9P2Y0; Q9H2Z5; Q9NNW7; Q9NZV3; Q96IJ2; Q9NZV4; Q9P2Y1; Q9UQU8; O95840
NP_006466.2	Q15063; Q3KPJ5; B1ALD8; A0A024RDS2; Q8IZF9; Q15064; C0IMJ2; Q29XZ0; C0IMJ1; D2KRH7; C0IMJ4; Q5VSY5; F5H628
NP_006467.4	A8K0K3; O75964; Q9UBZ7; Q96BV6
NP_006495.1	Q5VWH3; Q5VWH4; Q96P81; Q13345; Q96KQ6; P23469
NP_006507.2	P11166; B2R620; O75535; A8K9S6; D3DPX0; Q0P512; Q59GX2; Q147X2
NP_006557.2	Q15762; B2R818
NP_006563.2	Q8TD70; B7Z7R0; A0A024R8M0; Q14344; B2R977; F5H1G8
NP_006588.1	V9HW22; Q53HF2; P11142; Q9H3R6
NP_006631.2	A0A0S2Z5A5; Q9HA04; B7Z654; Q96QF5; B4DTL9; Q96QF3; B3KPM0; A8K2V3; B4E274; Q9Y5W4; B4E0N2; Q9UG40; Q96QF4; Q9UHD8
NP_006660.4	O75025; A2IXV4; O75024; Q8NHJ9; Q8NHL6; Q8NHK0; A0A0B4J1W1; A8MXT0
NP_006673.1	Q14314; A4D1B8
NP_006704.3	Q96L29; P53999; Q6IBA2
NP_006746.1	Q8WV32; A0A140VK56; Q8WZ45; P37837; B2R8M2; O00751
NP_006753.1	Q13571; Q13240; Q5TBB8; D3DPN1; Q3KP54; Q14698
NP_006784.1	P35690; A0A384MTR2; P30048; E9PH29; Q5T5V2; Q96HK4; D3DRC9; Q0D2H1; B2R7Z0; Q13776
NP_006808.1	C9J183; V9HW71; P30040; Q3MJC3; Q6FHT4
NP_006826.1	B2R6M0; B7Z6X4; A0A024RDH0; Q14094
NP_006831.1	O75023; Q8N760
NP_006855.3	-
NP_008819.1	Q61379; P99014; P0DP24; P62158; Q61380; P0DP23; Q13942; Q53S29; Q96HK3; B4DJ51; P0DP25; P02593; P70667
NP_008835.5	P78528; Q14175; Q96SE6; Q13327; Q59H99; Q9UME3; P78527; Q13337; Q7Z611
NP_008846.2	A0A1B2JLU2; O75695; Q86XJ7; Q9NU67
NP_008862.1	P11169; Q6I9U2; D3DUU6; B2R606; Q9UG15
NP_008921.1	Q9Y6W5; Q9UDY7; O60794; B4DZN0
NP_009097.2	B4DTM3; O60700; Q86XZ9; Q6GMQ6; Q13492; F8VPG7; Q4LE54; A0A024R5P1; E9PN05
NP_009187.1	Q9UFU1; E7ERN5; O94956; Q9H2Z0; A8K2G9; B4DTB0; E9PPU8; A0A024R5I4; B4DGA9
NP_009194.2	A6NKA3; Q9UGP6; O14579; Q6IBB8; A6NE29; O76097
NP_009213.1	B3KR12; Q6IBJ9; O43567; Q05D66; A6NC87
NP_009215.1	Q9Y3F5; Q6IBS0
NP_009224.2	Q6U2F6; Q6U2G0; A7E2V2; B7ZVZ6; P78445; A6H8M8; Q14835; B2RUT6; Q6U2F3; Q6U2F8; P0C0L4; Q13906; Q96EG2; P01028; Q5JNX2; Q5JQM8; Q6P4R1; Q6U2F0; Q9UIP5; Q14033; Q6U2F4; Q96SA8; Q13160; Q4LE82; Q9NPK5; Q6U2E5; Q6U2E8; A6NHJ5; B0QZR6; B0V2C8
NP_033665.1	Q53FQ0; O14532; Q9NQ58; A7VJG6; Q8WYQ7; O00182; O75028; F8W9W4; Q3B8N1; A0A024QZ55
NP_036333.2	D3DUJ7; Q13221; Q6P9D1; Q92896; B7Z8Y4
NP_036350.2	Q9NQA2; Q9UNA2; Q86XY7; Q9NRN2; G5E9M5; Q9UMZ9; Q9UN00; Q99545; Q9BZH5; Q9NQ96; A8K6F2; Q9UN84; Q9NQ97; Q9NRN4; Q99544; Q9BZH4; A0A024R7C7; Q12906; Q9NQ98; Q9NQ99; Q9NQA1; Q6P1X1; Q9NQ95; Q9NRN3; Q9NQA0; O43409
NP_036394.1	D3DT22; Q9H441; Q7LGA3; Q32NB5; Q8TAC5; O75036; Q9NUJ9
NP_036400.2	A0A024R0Q4; Q9BW87; Q92853; Q8IV08
NP_036515.4	Q92882; Q96IJ4; Q5W126
NP_036533.2	O15031; Q7KZU3; Q9BSU7; A6QRH0
NP_036545.1	Q3KRG6; Q53TR4; Q16769; Q16770
NP_037511.2	Q969X4; Q9UHL4; Q5VSF1; A8K7U7
NP_038465.1	A8K137; B4DRQ2; Q59H02; Q9Y561
NP_038479.1	B3KQN5; Q9Y4U4; Q5VWW4; Q5VWW5; Q7Z642; Q9NZM1; Q9HBU3; Q9ULL3; Q5VWW3; Q8IWH0; Q5VWW2; Q9NZM0
NP_054701.1	A8K4X5; D3DTF0; Q6Q3G8; Q96J30; P13473; Q16641; Q99534; Q9UD93
NP_054706.1	Q8IXU7; V9HWK2; B3KXA2; P18206; Q5SWX2; Q16450; Q7Z3B8
NP_054764.2	D3DS31; Q8NCZ4; Q9HC42; Q14CK7; A8K4R5; Q9UG33; Q7Z4F1; O95882; Q86T02
NP_054782.2	B4DDP6; Q6IAI8; Q9UJU6; Q9NR72; C9J7P1; P84070; A4D2I9; Q96K74; B4DEM2; Q96F30; Q9HBN8
NP_055040.2	A8K7B7; Q6ICQ3; Q96DH3; Q13773; P30153
NP_055047.2	P19065; P63027; Q9BUC2
NP_055109.1	Q6FHL3; Q15629; B4E0K2
NP_055197.2	P98194; Q8NCJ7; Q86V73; B7Z3X9; Q8N6V1; B2RAT7; B4DSW3; G3XAH8; O76005; Q86V72; G8JLN9
NP_055227.1	A0A024R904; B2ZWH2; B3KSF1; Q5R371; Q5R370; O60666; Q9HB71
NP_055385.3	Q9NP61; Q9NUP5; Q9Y4V3; A0A024R4U0; E9PB03; Q9BSC6; Q9H9J0; Q9NT10; Q9Y4V4
NP_055427.2	Q96I21; A6NGU0; C4AMC6; O60649; Q4VXF5; Q86V69; Q14688; Q4VXG2; Q9NZB2; Q9NZB1; Q4VXF4
NP_055439.1	Q5RHS4; D3DV39; P06703
NP_055759.3	Q5UE58; Q8N4K9; O94985; Q5SR52; Q71MN0; A8K183
NP_055918.2	Q6PJS9; A7E2C6; Q9Y4D7; C9JPZ6; Q8IZJ2; Q9BTQ2
NP_055951.2	Q93072; A7E297; Q8IUH0; Q9NY15; Q8IUH1
NP_055955.1	Q14166; Q9UGU3; Q20WK5; A0A024R4U3
NP_056281.1	A8K0D7; Q7KZF8; Q9BSR5; Q9UG03; Q8N6Z5; Q9UMZ4; Q9P257; Q9H3S7
NP_056289.2	B4E2A5; Q5JXG8; Q8N491; Q9H004; Q59H15; Q9H005; Q9H3U9; Q9Y3Z3; E1P5V2
NP_056343.1	Q8NDC1; Q9H6Y7; D3DTK8; Q6XYE0; Q9Y3V1
NP_056358.1	Q96N61; Q6FIE7; P62820; Q9Y3T2; P11476
NP_056422.2	Q8WYT9; Q6NSM4; Q9BUC5; Q2VPI9; Q5T7Y8; Q6PB28; D3DV55; Q9H034; Q5T7Y9; Q9Y3Y2; Q9H2L0; Q0VAQ8; Q5T7Z0
NP_056455.3	Q5VU19; Q9BTY3; Q63HR1; Q8WUH0; Q9BUM4; Q8NC51; Q96SE2; Q5VU22; Q9Y367; Q9Y4S3; Q5VU21; Q5VU20
NP_057001.1	B4DIH1; Q6FII1; B4DSY2; Q9P1S4; Q9Y2Q3; Q6P4H0; Q7Z520
NP_057025.2	Q9UI12; A0A024R7U9; Q6PK44; Q9H3E3; Q9Y300; B3KMR0
NP_057177.1	B3KY82; D3DQM0; Q9UNX3
NP_057197.2	A8K0Z0; Q9Y670; Q9Y5S1; A6NML2
NP_057238.3	P61018; P22750; A0A024R0K8; Q7Z514; Q9HBR6
NP_057406.2	P35287; Q5JVD4; Q6Q7K5; P61106; B3KR31; Q969L0; Q9UI11; A0A024R845
NP_057441.1	Q9P0H8; Q9UHB5; Q9H8J1; Q9HBN5; Q9NXU6; B2RB09; Q2TAN7; Q59FE8; Q9NX96; Q9UHB6; Q9NXC3; Q9BVF2
NP_057614.1	Q92930; Q5JPC4; Q9P293
NP_057632.2	Q6IAF4; Q9NRB9; Q8NBJ4; B3KNK9
NP_057666.1	Q8IY34; Q9P2X9
NP_057694.2	D1CS76; Q9NR97; B3Y654; D1CS70; Q6UXL6; Q495P4; Q9NYG9
NP_059118.2	Q5SQI3; Q9NZT1; Q53H37; Q8IXU8
NP_059830.1	V9HWG7; Q9UQE0; O75083; O75313; Q8N6E5; A8MPU4; A8K6E9; Q9UG05; Q9UG78
NP_060087.3	Q59ED8; Q5SXM3; P46531
NP_060090.2	Q9NQA0; Q86XY7; Q9BZH5; A8K6F2; Q9UMZ9; Q9NQ97; Q9UNA2; Q99545; Q9NQ96; G5E9M5; Q6P1X1; Q99544; Q12906; Q9NQ98; Q9NRN4; O43409; Q9BZH4; Q9NQ95; Q9NQA2; Q9NQ99; Q9UN00; Q9NQA1; Q9NRN2; Q9NRN3; Q9UN84
NP_060319.1	O75204; D3DXH0
NP_060377.1	Q6IAA8; Q9NWT0; Q8WZ09
NP_060524.4	Q6ZUS4; Q96KS3; Q9BVF6; Q9H8U5; A8K6M6; Q7Z2F2; Q9NW54; Q8NDG2; Q68EM7; Q96KS2; Q96SS8
NP_060676.2	Q9H016; Q9H096; Q9NX80; Q9H8J0; Q96QK1; Q9NRS7; Q9H4P3; Q9NZK2; Q561W2; Q9NVG2
NP_060705.2	B3KUG4; Q8WY59; Q96KP4; V9HWE5; Q9BQ94; Q9NVB4
NP_060895.1	Q9BTU6; Q9NSG8; D3DR59
NP_060904.2	Q6P177; Q9P0J9; Q32P32; Q641P9; Q86XS8; Q59EL1; Q7L2U2; J3KN31; Q2HIY3
NP_060916.1	Q68CQ7; Q9P0I5; A1LQI8; Q8N2J6; Q7Z4D1
NP_061004.3	A0A024R3W6; A0A024R412; O60462; Q9H2E3; Q53TS3; Q9H2D5; O14821; Q7LBX7; Q9H2D4; Q9H2E2; X5D2Q8; Q53TQ4; Q7LBX6; Q7Z3T9; Q9H2E4; E9PF66; O14820
NP_061325.1	Q6UX86; Q9ULH3; Q8IWU5; Q5JYE1; E1P5U6; Q96SG2; Q9UJR3; Q9H1H0
NP_061823.2	Q9TP68; Q5JQI8; Q95HC0; P30511; Q5JQJ1; Q8MGQ1; Q5SPT5; Q860R0; Q8WLP5; Q5JZ47
NP_061828.1	Q9UEK8; Q6LBL4; P02248; Q9UEG1; Q9UPK7; P02250; Q91888; Q8WYN8; Q9BWD6; Q9BX98; Q9UEF2; P02249; Q6LDU5; P62988; Q29120; Q91887; Q5U5U6; P0CG47
NP_061849.2	Q96QD8; Q9NVA8; Q9HAV3; A0A024R0W3; Q9P2G5; Q6IA88; Q6ZMG2
NP_061902.2	Q9H3G5; Q6UX20; Q96AR7; Q8NBL7; A0A024RA40; A4D1A4; Q9HB41
NP_061980.1	Q9BTK7; Q9NP69; D6W628; O75256; Q969H8; O75272
NP_061984.2	A2BET4; Q6IAZ1; A0A0G2JMH6; Q9TP70; P01903; Q30160; Q861I2
NP_062427.1	D3DV46; P26447; Q6ICP8; A8K7R8
NP_064440.1	Q5SQ94; Q76NI6; O19789; B0V0E7; A2BF37; P01906; Q5SR04
NP_064539.1	Q9NPA0; B2RC00; Q96ED5
NP_065393.1	Q7L7Q5; Q96B16; Q7L7Q6; Q9H3I3; Q9NQC3; Q9Y293; Q9UQ42; Q7L7Q8; O94962; Q9Y2Y7; Q9Y5U6; Q8IUA4; Q9BXG5; Q9H212
NP_065394.1	Q9H4B5; D6W647; Q7Z4F7; Q9H292; Q9GZU1; Q9H4B3
NP_065797.2	Q9H8D3; Q9ULE9; B2BD33; Q3I0Y2; F5H6C8; M1P2Z0; Q9H4Y1; B2BD34; A8K6X0; Q7Z434; Q2HWT5; Q9H1H3; Q86VY7; Q5T7I6
NP_066278.3	A8MSX3; P26927; A6NLA3; Q13350; Q14870; Q53GN8; Q6GTN4; G3XAK1
NP_066286.1	B2RUX4; A6NGK6; Q53YA5; Q96I68; Q3B7A8; P16619
NP_066289.3	Q9UPK7; P62988; Q6LDU5; Q91887; P0CG48; Q91888; Q6LBL4; Q9UEF2; P02250; P02248; Q9BWD6; P02249; Q9BX98; Q9UEG1; Q9UEK8; Q29120; Q8WYN8
NP_066298.1	A0PJT7; Q93081; P02295; P02296; Q6NXU4; Q71DJ3; Q6NWP9; P68431; A5PLR1; Q6NWP8; P16106; Q6ISV8
NP_066390.1	P28001; Q08AJ9; P04908; Q76P63
NP_066402.2	B2R4J4; P06899; O60816; A0A024RCJ2
NP_066403.2	Q6B053; Q71DI3; A2BDF6; A6NFS4
NP_066406.1	Q4KN36; P33778
NP_066407.1	A0A024QZZ7; Q93078; P62807; Q4VB69; P58876; Q93080; P02278; Q3B872
NP_066408.1	Q76PA6; A4FTV9; Q2M1R2; B2R5B3; P0C0S8; P02261
NP_066409.1	Q6FGY6; P20671; A0PK91; P57754; B2R5B6
NP_066544.1	A2RUU6; Q5JXQ5; Q99878
NP_066926.1	P13472; P63313; Q596K9
NP_066932.1	P62328; Q63576; Q546P5; A2VCK8; P01254; Q0P5T0; P01253; Q9UE55
NP_066978.1	Q96QQ5; Q96QQ1; Q96QQ2; Q96QQ8; A8MVQ9; Q96QQ0; Q96QQ3; Q96QQ6; G5E9C4; Q96QP7; Q96QP8; B2R907; Q9NNX6; A8KAM4; Q96QQ4; Q2TB19; Q96QQ7; Q96QP9
NP_067022.1	Q9UQM8; Q9Y6N5; A0A024R5X2
NP_067639.1	Q9H2J9; Q96A94; Q9HB40; Q9H3F0
NP_067674.2	Q8WUN1; Q8WW64; P12318
NP_068805.1	J3KMX4; Q9UHA4; Q9H364; B2R4A1
NP_068839.1	Q9Y287; A0A384MDP7; Q9NYH1; Q5W0A3; Q96B24
NP_071436.1	Q8WUG3; A8MVH5; Q8WYZ8; A1L0X9; Q9H7M9; A4ZYV1; Q6UXF3
NP_071496.1	Q15056; A8K3R1; D3DXF6; D3DXF8
NP_071929.3	A4D0T9; Q9H8J2; Q9H0V1; B4DDS0; A0A024R716; Q8NEK4
NP_072049.2	Q6YJU6; Q95IE5; Q9BD18; Q9MYA4; Q9UIN5; B5AU14; O02875; O19590; O78162; P79663; Q5STE0; Q9MYH4; P79483; O46701; P01913; Q29721; Q30144; Q507L8; Q5SP44; Q95359; Q95HM8; Q9TP01; C6H115; Q29809; A7MA46; Q70M87; B5AU12; B8YAC6; A0ZXY9; Q8WLT8; Q9BCP3; Q9TQ21; Q9UIN3; C6H116; A0A4D6G1L1; O46794; O78049; Q2PPD0; Q7YQ62; Q860I9; Q8SP69; Q8WLT7; B5AU13; Q9TP02; Q9TPB5; Q96H16; Q9MYH3
NP_073568.2	Q5PXE7; Q9H1E3; Q9H723; Q54AC0; Q9H1D6
NP_073573.2	B4DMR8; B4DWU1; B4DGJ8; Q9H7X1; Q05C07; J3KQL7; B4DU49; Q8IVS1; C9JS94; Q9H3U5; Q8IXG4; Q5XKJ1
NP_073716.1	Q0D2Q5; X5DP00; P63162; P17135; B3KVR1; P14648
NP_073717.1	P14648; P17135; P63162; B3KVR1; Q0D2Q5; X5DP00
NP_073718.1	B3KVR1; Q0D2Q5; X5DP00; P63162; P14648; P17135
NP_073719.1	X5DP00; Q0D2Q5; B3KVR1; P63162; P14648; P17135
NP_073744.2	Q9BUS2; Q9NT35; Q96TA1; Q4LE55; Q5VVW7; Q5VVW6
NP_075556.1	Q96DL4; Q9H1H7; Q9H7L7; Q9BZZ2; Q9GZS5; Q9H1H6
NP_077305.2	Q5JYW9; A0A140VJI8; Q96C19; A0A024QZ77
NP_077719.2	Q6IQ50; Q9UFD5; Q04721; Q5T3X7; Q99734; Q9H240
NP_077740.1	Q02487
NP_078932.2	Q8NC64; Q8NBJ5
NP_079199.2	A6NN56; Q8NBJ1; Q9UFP3; Q8TEM1; Q6NXG6; O94980; Q9H6C8
NP_079526.1	A4D201; Q6L749; Q8TEG6; B7WP98; Q8WYU9; A0A024R816; Q9C0H2; Q6ZVG3
NP_085048.1	B2RDB8; Q9BT67; Q8N2E3; Q658T8; Q8N2F9; D3DQF0
NP_109591.1	A8K5L2; B4DNT0; Q9UDF8; V9HWH1; Q5W0E1; P30740; Q53FB9
NP_110382.3	Q9Y4T6; Q9H3N1; Q8NBN5; Q8N487; B2R7A4
NP_112155.2	Q712E6; Q712E8; Q712F2; Q5TDJ9; P15812; Q712F1; Q5TDK5; B4DZV3; Q712F4; Q9Y5M3; Q5TDK8; Q712F0; Q712F5; Q5TDK3; Q5TDK4; Q5TDL1; Q712E5; Q96TD1; Q712E4; Q712E9; Q712F3; Q96TD0; Q5TDK6; A2RRL5; Q712E7; E7EP01; Q9UMM1
NP_112243.1	A8K7S1; Q9H0U4
NP_112420.1	Q6PJZ7; P09651; A0A024RAZ7; A8K4Z8; Q3MIB7
NP_112480.2	Q96H56; Q9BWL9; Q9Y492; P52272; Q15584; Q8WZ44
NP_112533.1	A0A024RA27; P22626; P22627; Q9UDJ2; A8K064; A0A024RA61; Q9UC98
NP_112576.1	Q5T122; Q9H299
NP_112601.3	Q9H3G5; Q8NBL7; Q9HB41; A4D1A4; A0A024RA40; Q6UX20; Q96AR7
NP_113659.3	Q9BT48; Q86UX7; Q8IUA1; Q8N207
NP_114032.2	Q9BQ09; Q00839; Q96HY9; Q96BA7; O75507; Q8N174
NP_114381.1	A8K3R1; D3DXF6; Q15056; D3DXF8
NP_114409.2	E9PEB6; Q9BTY2; Q7Z6Y2; Q7Z6V1; Q8NBK4
NP_116191.2	Q96SZ8; B2RDS0; Q8TCT8; Q8TAW1
NP_116201.7	Q6UX71; Q96E59; Q96PD9; Q96SU9
NP_149162.2	Q6LBY1; Q96IT5; Q9UE38; P02458; Q16672; Q2V4X7; Q6LBY3; Q9UE39; Q9UE41; Q9UE43; Q14009; Q99227; Q14056; Q6LBY2; Q12985; Q14044; Q14045; A6NGA0; Q1JQ82; Q9UE42; Q14047; Q14058; Q9UE40; Q14046
NP_150254.1	Q567Q8; A8K4C8; Q9BPX0; F5H1S2; B4DLX3; P26373; Q3KQT8
NP_150644.1	P25120; Q567Q7; Q9BWQ9; P62917; D3DWN2; A8K094; Q969V7
NP_254280.1	Q7L7L0; B2R4S4
NP_258412.1	A0A0S2Z3W7; Q9BY32; A2A2N2; Q5JWH4; Q9BYN1; Q9H3H8; B2BCH7; O14878; Q9BYX0; A4UIM5
NP_291032.2	O46883; Q2Q061; P79554; Q2Q060; O19722; Q9TPX3; Q9XS10; P20036; A9YWH7; Q5STP1; P01905; Q5EY03; Q6DQK4; X5CKE2; Q9BCQ1; B9UKH4
NP_443069.1	A9Z1W6; Q9BPY0; Q96FR8; O14828; B1AVS6; O15128
NP_443107.1	Q4G0F5; A0A024R3L9; Q96A55
NP_444513.1	P58461; Q53YJ2; P81605; A5JHP2; A5JHP3
NP_525125.2	A6NJQ0; Q13748; Q96F18; P0DPH7; Q6PEY3; Q1ZYQ1; Q5W099; P0DPH8
NP_542160.1	O60814; A0A024RCL8; Q2VPI7; A8K7P7
NP_542163.1	Q96KK5; A3KPC7
NP_542408.1	Q96FJ2; B2R5B4
NP_542970.1	Q9Y4U9; P78324; O43799; Q8N517; Q8TAL8; Q9UIJ6; B2R6C3; Q9UDX2; O00683; Q9H0Z2; A2A2E1; A8K411
NP_563578.2	Q16614; A0A0A0MT22; Q9H0Y6; X6R433; A8K7W6; P08575
NP_569119.1	A8K2Z9; Q5VWH3; Q5VWH4; Q96KQ6; P23469; Q13345
NP_569710.2	B4DLX4; Q969H2; Q9BV67; Q9NY33; B2RDB5; F5H8L6; O95748; Q5JPB8; Q9HAL6
NP_570115.1	Q8WWP7; A0A090N8Z4; B2RCI3; Q8NAZ0
NP_570127.3	Q8WXQ2; Q8IYS5; Q8N763; B7WNS2; Q5GRG5; Q8NHL4; Q8WXQ1; Q8WXQ0; A0A087X1R2
NP_573398.2	Q8NHL4; B7WNS2; Q5GRG5; Q8WXQ2; Q8WXQ0; Q8WXQ1; Q8IYS5; A0A0A0MR14; Q8N763
NP_573399.2	B7WNS2; Q8N763; Q8IYS5; A0A0A0MRF2; Q8WXQ0; Q5GRG5; Q8NHL4; Q8WXQ1; Q8WXQ2
NP_579899.1	Q9HBU3; Q9Y4U4; Q5VWW5; Q9NZM1; B3KQN5; Q7Z642; Q9ULL3; Q5VWW3; Q5VWW4; Q9NZM0; Q8IWH0; Q5VWW2
NP_596867.1	D3DRY5; D3DRY4; Q13090; P05556; Q13091; Q13212; Q14647; Q7Z3V1; D3DRY3; P78467; Q8WUM6; A8K6N2; Q14622; Q29RW2; D3DRX9; P78466; Q13089
NP_598000.2	Q8N915; B2R948; Q5SYA8; Q6YHK3; Q8TDJ2; Q6MZI7; Q8N3A7; Q0P6K7; Q5XUM9; A5YKK4; B3KW25; Q5XUM7; Q8TDJ3
NP_612564.1	A9XLP9; Q9UK78; Q9UM57; B4E194; D1CS52; D1CS53; A9XLQ0; A8K1Y8; A9XLQ1; Q5VZI8; Q5VZI9; O00206
NP_612567.1	Q9UK78; Q9UM57; B4E194; Q5VZI9; O00206; A9XLQ1; Q5VZI8; D1CS52; D1CS53; A8K1Y8; A9XLP9; A9XLQ0
NP_613075.1	O75377; Q9UP96; Q96D41; Q7Z5E3; Q9H8P3; Q503A8; O75367
NP_613258.2	Q7Z5E3; Q9UP96; Q9H8P3; O75377; O75367; Q503A8; Q96D41
NP_619542.1	Q9NYG9; Q495P4; B3Y654; D1CS70; Q9NR97; D1CS76; Q6UXL6
NP_619790.1	P58876; A0A024QZZ7
NP_620407.1	A8CZ64; P28482; Q1HBJ4
NP_653300.2	Q8WXH7; Q8WY13; Q7Z4I9; Q8TBN8; Q13733; Q504T2; Q8WXA7
NP_663782.2	P78436; Q20WL3; F8WDL0; Q86X54; Q10567; C9JRD1
NP_665807.1	Q69YG1; P58546
NP_665875.1	Q5T0G8; P50995; B4DVE7
NP_665876.1	B4DVE7; Q5T0G8; P50995
NP_666023.1	P07711; A0A024R276; Q96QJ0; Q6IAV1
NP_671716.2	O14763; Q9BVE0; O14720; O15531; O15517; Q6UXM8; Q7Z360; O15508
NP_680090.1	P07858; A0A024R374; B3KRR5; B3KQR5; Q503A6; Q96D87
NP_680091.1	B3KRR5; Q503A6; Q96D87; A0A024R374; P07858; B3KQR5
NP_680092.1	B3KQR5; Q503A6; P07858; Q96D87; A0A024R374; B3KRR5
NP_680093.1	Q503A6; Q96D87; A0A024R374; B3KRR5; P07858; B3KQR5
NP_680475.1	Q8WYA7; Q8WYA8; B5MDD5; Q53G93; Q7Z3G7; P53634; A8K7V2; Q8WY99; Q71E75; Q71E76; Q2HIY8; Q7M4N9; Q7Z5U7
NP_683720.2	Q5QNR8; Q29824; Q96J48; X5CMJ9; B0UZC0; P28062; Q5JNW6
NP_687033.1	Q8N1D8; Q86U83; P25788; B2RCK6; Q9BS70
NP_689476.2	Q5VU72; Q5VU58; D3DV71; Q969Q2; P12324; Q5VU66; Q2QD06; Q5VU63; Q5VU71; Q9NQH8; P06753; Q8TCG3
NP_689508.3	P26639; Q9BWA6; A8K8I1; Q96FP5; B4DEG8
NP_689509.1	B7Z401; F5H6J6; P13637; Q16735; Q969K5; Q16732; Q53ES0; B7Z2T0
NP_689559.1	C9JNU8; Q8N370; B7Z6X9; Q5CD75; Q8NBX1; Q8WZ00; Q8NC21; D3DTH9; Q6IPM1
NP_690040.1	Q9NU45; Q4TT31; Q96AP9; O60493; Q9C0J5; Q4TT29; E1P5E5; E1P5E4; O60718; A8K0B1; Q5JXJ8; Q5JXJ7
NP_690601.1	Q53R19; Q92801; Q9P1D4; A0A024R457; O15144
NP_690863.1	Q4GZN1; Q96RQ8; Q8TEM5; Q4GZN2; Q96RQ9; Q1WMJ3; Q6P2Q3
NP_690909.1	Q8N2J6; Q9P0I5; Q7Z4D1; Q68CQ7; A1LQI8
NP_694881.1	Q53HF2; P11142; Q9H3R6
NP_699172.2	Q6ZMZ0; G3XA82; Q5TH45; Q8N2S8; Q6P6A4; Q8WUF3; Q5TH44; B7ZLB2; E9PAW6; Q0VG77
NP_703150.1	B7Z844; Q8TDB9; Q8TDB8; B3KWW7; B7ZAC3; Q6UY84; B3KVB5
NP_705935.1	P06753; D3DV71; Q9NQH8; Q2QD06; Q5VU72; Q8TCG3; Q969Q2; P12324; Q5VU66; A0A0S2Z4G4; Q5VU58; Q5VU71; Q5VU63
NP_722550.1	Q9NQC3; Q9Y293; Q7L7Q8; Q9H212; Q9Y2Y7; Q7L7Q5; Q9BXG5; Q9H3I3; O94962; Q9UQ42; Q9Y5U6; Q8IUA4; Q7L7Q6; Q96B16
NP_757345.2	Q5STJ8; Q9HAN8; B0V0A6; O15210; O15533; Q5STQ6; Q9Y6K2; E9PGM2; O15272; A2AB91; Q5STK6; A0A0A0MSV9; Q5STQ5; Q66K65; Q9UEE4; Q9UIZ6; Q96KK7; B0V003; B2ZUA4; Q9UEE0; A2ABC0
NP_758448.1	Q16564; Q14430; Q14429; A7J003; A8KAM1; J3JS77; O00207; P15509; J3JS76; B4DW68; Q14431
NP_758957.2	A0A024RAB3; Q96DL2; Q7Z502; P02747; Q96H05; A0A024RAA7
NP_758962.1	Q1WMJ3; Q6P2Q3; Q8TEM5; Q96RQ8; Q96RQ9; Q4GZN1; Q4GZN2
NP_775813.2	F5H5E2; Q8NHP8
NP_778148.2	D6W615; E9PAJ8; Q6NUT3; A8MXP7; Q8N459
NP_778225.1	Q3ZCP6; A4FU05; Q5TA30; Q8N257
NP_778235.1	Q8IUE6
NP_786886.1	A0A024R0C8; P08134; Q6ICN3; B3KSW1; A0A024R0I3
NP_787116.2	Q59H76; O00769; Q9UIQ7; Q15145; Q9TNQ2; Q9TNQ3; Q9UIQ6
NP_808592.2	Q13510; Q53H01; E9PDS0; Q96AS2; A8K0B6; Q6W898
NP_808760.1	Q9BTM1; Q9NV63; A0A024RAS2
NP_808800.1	Q9NRB9; B3KNK9; Q8NBJ4; Q6IAF4
NP_817092.1	Q6IAU5; O15355
NP_821080.1	Q9BVA1; A8K068; A0A384MEE3
NP_821133.1	P07437; Q5SU16; P05218; Q8WUC1; Q9CY33
NP_848537.1	Q8IUA1; Q8N207; Q9BT48; Q86UX7
NP_848927.2	Q86UE4; Q8TCX3; Q05DH2; Q52QU9; Q6PK07; A0A024R9D2
NP_852470.1	Q9BY32; Q9BYX0; A4UIM5; Q9BYN1; Q9H3H8; O14878; Q5JWH4; B2BCH7; A2A2N2
NP_859047.1	A0A384NPQ2; B5BU26; Q06830; P35703; Q2V576; Q5T155; D3DPZ8; Q5T154
NP_859048.1	P35703; Q5T155; Q06830; B5BU26; Q2V576; D3DPZ8; Q5T154; A0A384NPQ2
NP_872270.1	Q9UCV6; Q9UPF2; B4DFX8; Q53GK4; B2R5N8; P14618; B4DUU6; Q9BWB5; A6NFK3; B3KRY0; P14786; Q96E76; A0A024R5Z9
NP_872271.1	Q9UPF2; Q9UCV6; B3KRY0; Q53GK4; B4DFX8; A6NFK3; B4DUU6; P14786; Q9BWB5; B2R5N8; Q96E76; A0A024R5Z9; P14618
NP_886553.3	O95065; D3DNT2; Q5HYG0; O43177; O95066; Q04637; D3DNT4; D3DNT5; E9PFM1; Q6ZN21; G5E9S1; Q8N102
NP_891553.2	Q07866; F8VTM4; Q86TF5; Q86V78; Q7RTM5; A6NF62; Q7RTQ3; Q7RTQ5; Q7RTM2; Q86SF5; Q7RTP9; Q96H62; Q7RTQ6; Q86V74; Q86V79; Q7RTM3; Q86V75; Q86V76; Q86V77
NP_899237.1	B3KR12; O43567; Q05D66; Q6IBJ9; A6NC87
NP_908930.1	V9HWN7; Q6FI10; Q9BWD9; B4DXI7; Q6FH76; P04075; Q96B15; Q9UCN2
NP_908932.1	V9HWN7; P04075; Q96B15; Q9UCN2; B4DXI7; Q6FH76; Q9BWD9; Q6FI10
NP_919223.1	D3DPF4; Q53RW7; A0A384NL63; Q6URK5; P51991
NP_919424.1	Q14739; Q14740; Q59FE6; Q53GU7; B2R5P3
NP_937758.1	O43914; F5H389; Q6FGA5; A8K2X0; Q9UMT3
NP_937859.1	P14678; Q9UIS5; Q6IB35; Q15490
NP_937884.1	O95066; Q04637; D3DNT5; O43177; Q6ZN21; D3DNT2; D3DNT4; Q8N102; E9PFM1; G5E9S1; Q5HYG0; Q96I65
NP_937885.1	O95066; Q04637; Q8N102; O43177; D3DNT5; Q5HYG0; Q6ZN21; G5E9S1; D3DNT2; E9PFM1; D3DNT4
NP_937887.1	Q96I65; B4DSI9
NP_937895.1	P06396; A8MYN7; B7Z373; Q8WVV7; A2A418; A8MUD1; B7Z5V1; F5H1A8; Q5T0I2
NP_938018.1	Q8TED4; A8K2P9; Q6P599; Q7Z7P8; Q8TEM2
NP_938079.1	P14384; B2R800; Q9H2K9
NP_938148.1	Q8WTS9; Q9P0X0; V9HWJ0; Q14697; A6NC20
NP_938149.2	Q8WTS9; Q9P0X0; Q14697; A6NC20
NP_940998.2	Q6UX86; Q9UJR3; Q5JYE1; Q9H1H0; E1P5U6; Q8IWU5; Q96SG2; Q9ULH3
NP_955450.2	A8MU24; B5BU34; P42785; B2R7B7; B3KRK5
NP_955472.1	P10809; A0A024R3X4; B7Z712; Q38L19; B2R5M6; A0A024R3W0; Q9UCR6
NP_955474.1	A6NE29; Q6IBB8; A6NKA3; Q9UGP6; O76097; O14579
NP_955476.1	A6NKA3; A6NE29; O14579; Q6IBB8; O76097; Q9UGP6
NP_957718.1	O60462; Q9H2E2; E9PF66; Q53TQ4; A0A024R3W6; O14821; Q9H2E4; Q9H2D5; Q7LBX7; Q7Z3T9; Q7LBX6; Q9H2D4; X5D2Q8; A0A024R412; O14820; Q9H2E3; Q53TS3
NP_957719.1	O60462; Q9H2E3; Q9H2E4; O14820; Q53TQ4; A0A024R3W6; Q7Z3T9; X5D2Q8; A0A024R412; E9PF66; Q9H2D4; O14821; Q53TS3; Q9H2E2; Q7LBX7; Q9H2D5; Q7LBX6
NP_958436.1	X5D2Q8; E9PF66; Q53TQ4; Q9H2D4; Q9H2E2; Q9H2E3; A0A024R3W6; Q9H2D5; Q9H2E4; Q7Z3T9; O60462; Q7LBX7; O14820; Q7LBX6; A0A024R412; O14821; Q53TS3
NP_958780.1	Q6S377; Q6S380; Q16640; Q6S383; Q6S378; Q15148; Q6S381; Q15149; Q6S376; Q6S379; Q6S382
NP_958781.1	Q6S379; Q6S382; Q6S383; Q6S377; Q6S378; Q6S380; Q15148; Q16640; Q6S381; Q6S376; Q15149
NP_958782.1	Q15149; Q6S383; Q6S381; Q15148; Q6S379; Q6S380; Q16640; Q6S376; Q6S382; Q6S378; Q6S377
NP_958783.1	Q6S378; Q6S381; Q15148; Q6S377; Q6S380; Q6S379; Q16640; Q6S376; Q15149; Q6S383; Q6S382
NP_958784.1	Q15149; Q16640; Q6S377; Q6S380; Q15148; Q6S382; Q6S383; Q6S376; Q6S378; Q6S381; Q6S379
NP_958785.1	Q6S377; Q15148; Q16640; Q6S380; Q6S379; Q15149; Q6S376; Q6S378; Q6S382; Q6S383; Q6S381
NP_958786.1	Q15149; Q6S376; Q6S379; Q6S377; Q6S383; Q6S378; Q6S380; Q15148; Q16640; Q6S382; Q6S381
NP_958816.1	B2R5V1; Q6GSC0; Q9UCB6; Q9UQ58; D3DSD3; P78438; P05067; Q16011; B4DII8; Q16014; D3DSD2; P09000; Q8WZ99; Q9UCC8; Q13778; D3DSD1; Q13764; Q16019; Q9BT38; Q9UC33; Q9UCA9; Q13793; Q16020; Q9UCD1
NP_958817.1	Q16011; Q16020; P78438; Q9UC33; B2R5V1; B4DII8; Q9UCC8; Q13778; Q9UCD1; D3DSD1; D3DSD2; P09000; P05067; Q13793; Q6GSC0; Q13764; Q8WZ99; Q16014; Q9BT38; Q9UQ58; Q16019; Q9UCA9; Q9UCB6; D3DSD3
NP_958836.1	A8KAC2; O43144; O60861; B2RCK9; Q7Z571; Q53Y77
NP_958839.1	A8KAC2; O60861; Q53Y77; Q7Z571; B2RCK9; O43144
NP_958842.1	Q6FH55; P51148; A0A024R1U4; F8W1H5; Q9P0Y5
NP_958850.1	P09871; D3DUT4; Q9UCV5; Q9UCV4; Q9UCU9; Q9UM14; Q9UCV0; Q9UCU7; Q9UCU8; Q9UCV2; Q9UCV1; Q9UCV3
NP_976240.1	Q15074; Q9BV09; Q6IMN4; Q14444; A6NMY7; D3DR06; Q6IMN7
NP_996554.2	Q8NHL4; Q8WXQ2; A0A087WV17; Q5GRG5; Q8WXQ1; Q8IYS5; Q8WXQ0; B7WNS2; Q8N763
NP_996890.1	Q13704; B7ZW36; B2RUZ3; Q6NSB0; Q50EM4; P13236; Q6FGI8; Q50EM3; Q50EM5; Q8NHW4; Q50EM8; Q50EM7; P22617; Q3SXL8; Q569J2; Q50EM1; Q50EM2; Q50EM6; B7ZMA8
NP_997403.1	O94962; Q9Y5U6; Q7L7Q8; Q9BXG5; Q9NQC3; Q9UQ42; Q9Y2Y7; Q96B16; Q9H3I3; Q9Y293; Q7L7Q5; Q9H212; Q7L7Q6; Q8IUA4
NP_997639.1	Q6MZS0; Q6N0A6; Q8IVI8; Q14326; Q17RV7; Q53S27; Q68DP9; Q7Z391; O95610; Q14312; P02751; Q59EH1; Q6LDP6; Q96KP7; Q9HAP3; Q60FE4; E9PE77; E9PG29; Q9UMK2; Q564H7; Q6MZU5; Q6N025; Q96KP9; B7ZLF0; Q585T2; Q96KP8; O95609; Q14325; Q68DP8; Q68DT4; Q86T27; Q9H1B8; Q9UQS6
NP_997641.1	Q585T2; Q68DP9; Q9H1B8; O95610; Q17RV7; Q60FE4; Q68DT4; Q86T27; Q14312; Q14325; Q14326; Q96KP7; B7ZLF0; Q68DP8; Q6LDP6; Q6MZS0; Q6MZU5; Q6N0A6; Q9UQS6; Q7Z391; Q96KP9; E9PE77; Q6N025; Q8IVI8; Q96KP8; O95609; P02751; Q53S27; Q564H7; Q59EH1; E9PG29; Q9HAP3; Q9UMK2
NP_997643.1	Q68DP9; Q7Z391; Q14326; Q86T27; Q8IVI8; Q9UMK2; O95610; Q53S27; E9PE77; Q6MZU5; Q17RV7; Q9UQS6; Q68DP8; Q14312; B7ZLF0; Q60FE4; Q6N0A6; Q9H1B8; Q9HAP3; Q14325; Q564H7; Q585T2; Q68DT4; Q96KP8; O95609; Q6MZF4; Q59EH1; Q6LDP6; Q96KP9; P02751; Q6MZS0; Q6N025; Q96KP7; E9PG29
NP_997647.1	P02751; Q59EH1; Q68DT4; Q9HAP3; Q9UQS6; Q53S27; Q68DP8; Q6N0A6; O95610; Q14326; B7ZLF0; Q96KP7; Q14325; Q17RV7; Q96KP8; Q6LDP6; Q86T27; Q96KP9; Q9H1B8; Q14312; Q6MZU5; Q8IVI8; Q60FE4; Q68DP9; Q6MZS0; E9PE77; Q6N025; E9PG29; O95609; Q6MZM7; Q564H7; Q585T2; Q7Z391; Q9UMK2
NP_998784.1	Q9UI12; B3KMR0; Q9H3E3; Q6PK44; Q9Y300; A0A024R7X3
NP_998785.1	A0A024R7U9; Q9UI12; B3KMR0; Q6PK44; B3KUZ7; Q9H3E3; Q9Y300
NP_998839.1	P07951; Q5TCU4; Q5TCU7; V9HW25; Q13894; Q53FM4; Q9UH67; P06468; A6NM85
XP_005245510.1	Q9H1E3; Q54AC0; Q5PXE7; Q9H723; Q9H1D6
XP_005245768.1	Q5TEH1; Q2L7G6; O43390; S4R3J4; Q9BV64
XP_005245878.1	Q8NAC2; B5MDC5; B7Z717; B2RBG3; Q14335; P04066; Q14334; Q3LID0
XP_005246057.1	Q96C19; A0A140VJI8; Q5JYW9; A0A024QZ77
XP_005246454.1	Q59EH1; Q96KP9; Q17RV7; Q6N084; Q564H7; E9PE77; Q6MZU5; Q7Z391; Q14326; B7ZLE5; Q6MZF4; Q53S27; Q585T2; Q6LDP6; Q6MZS0; Q86T27; Q9UQS6; Q96KP8; Q9HAP3; Q60FE4; Q68DP8; Q68DP9; Q6N025; Q6N0A6; Q9UMK2; O95609; Q96KP7; E9PG29; Q8IVI8; Q9H1B8; O95610; Q14312; Q6MZM7; P02751; B7ZLF0; Q68DT4; Q14325
XP_005246455.1	Q59EH1; Q96KP9; Q17RV7; Q6N084; Q564H7; E9PE77; Q6MZU5; Q7Z391; Q14326; B7ZLE5; Q6MZF4; Q53S27; Q585T2; Q6LDP6; Q6MZS0; Q86T27; Q9UQS6; Q96KP8; Q9HAP3; Q60FE4; Q68DP8; Q68DP9; Q6N025; Q6N0A6; Q9UMK2; O95609; Q96KP7; E9PG29; Q8IVI8; Q9H1B8; O95610; Q14312; Q6MZM7; P02751; B7ZLF0; Q68DT4; Q14325
XP_005246456.1	Q59EH1; Q96KP9; Q17RV7; Q6N084; Q564H7; E9PE77; Q6MZU5; Q7Z391; Q14326; B7ZLE5; Q6MZF4; Q53S27; Q585T2; Q6LDP6; Q6MZS0; Q86T27; Q9UQS6; Q96KP8; Q9HAP3; Q60FE4; Q68DP8; Q68DP9; Q6N025; Q6N0A6; Q9UMK2; O95609; Q96KP7; E9PG29; Q8IVI8; Q9H1B8; O95610; Q14312; Q6MZM7; P02751; B7ZLF0; Q68DT4; Q14325
XP_005246458.1	Q59EH1; Q96KP9; Q17RV7; Q6N084; Q564H7; E9PE77; Q6MZU5; Q7Z391; Q14326; B7ZLE5; Q6MZF4; Q53S27; Q585T2; Q6LDP6; Q6MZS0; Q86T27; Q9UQS6; Q96KP8; Q9HAP3; Q60FE4; Q68DP8; Q68DP9; Q6N025; Q6N0A6; Q9UMK2; O95609; Q96KP7; E9PG29; Q8IVI8; Q9H1B8; O95610; Q14312; Q6MZM7; P02751; B7ZLF0; Q68DT4; Q14325
XP_005246459.1	Q59EH1; Q96KP9; Q17RV7; Q6N084; Q564H7; E9PE77; Q6MZU5; Q7Z391; Q14326; B7ZLE5; Q6MZF4; Q53S27; Q585T2; Q6LDP6; Q6MZS0; Q86T27; Q9UQS6; Q96KP8; Q9HAP3; Q60FE4; Q68DP8; Q68DP9; Q6N025; Q6N0A6; Q9UMK2; O95609; Q96KP7; E9PG29; Q8IVI8; Q9H1B8; O95610; Q14312; Q6MZM7; P02751; B7ZLF0; Q68DT4; Q14325
XP_005246460.1	Q59EH1; Q96KP9; Q17RV7; Q6N084; Q564H7; E9PE77; Q6MZU5; Q7Z391; Q14326; B7ZLE5; Q6MZF4; Q53S27; Q585T2; Q6LDP6; Q6MZS0; Q86T27; Q9UQS6; Q96KP8; Q9HAP3; Q60FE4; Q68DP8; Q68DP9; Q6N025; Q6N0A6; Q9UMK2; O95609; Q96KP7; E9PG29; Q8IVI8; Q9H1B8; O95610; Q14312; Q6MZM7; P02751; B7ZLF0; Q68DT4; Q14325
XP_005246461.1	Q59EH1; Q96KP9; Q17RV7; Q6N084; Q564H7; E9PE77; Q6MZU5; Q7Z391; Q14326; B7ZLE5; Q6MZF4; Q53S27; Q585T2; Q6LDP6; Q6MZS0; Q86T27; Q9UQS6; Q96KP8; Q9HAP3; Q60FE4; Q68DP8; Q68DP9; Q6N025; Q6N0A6; Q9UMK2; O95609; Q96KP7; E9PG29; Q8IVI8; Q9H1B8; O95610; Q14312; Q6MZM7; P02751; B7ZLF0; Q68DT4; Q14325
XP_005246462.1	-
XP_005246463.1	B7ZLF0; Q68DP8; Q6LDP6; Q59EH1; Q9UMK2; Q14312; Q17RV7; Q564H7; Q585T2; Q7Z391; Q86T27; Q8IVI8; Q96KP9; P02751; O95609; Q14325; Q14326; Q6N025; Q96KP7; Q96KP8; Q9H1B8; E9PG29; O95610; Q60FE4; Q68DT4; Q6N0A6; Q9HAP3; Q53S27; Q68DP9; Q6MZS0; E9PE77; Q6MZU5
XP_005246464.1	Q59EH1; Q96KP9; Q17RV7; Q6N084; Q564H7; E9PE77; Q6MZU5; Q7Z391; Q14326; B7ZLE5; Q6MZF4; Q53S27; Q585T2; Q6LDP6; Q6MZS0; Q86T27; Q9UQS6; Q96KP8; Q9HAP3; Q60FE4; Q68DP8; Q68DP9; Q6N025; Q6N0A6; Q9UMK2; O95609; Q96KP7; E9PG29; Q8IVI8; Q9H1B8; O95610; Q14312; Q6MZM7; P02751; B7ZLF0; Q68DT4; Q14325
XP_005246465.1	Q59EH1; Q96KP9; Q17RV7; Q6N084; Q564H7; E9PE77; Q6MZU5; Q7Z391; Q14326; B7ZLE5; Q6MZF4; Q53S27; Q585T2; Q6LDP6; Q6MZS0; Q86T27; Q9UQS6; Q96KP8; Q9HAP3; Q60FE4; Q68DP8; Q68DP9; Q6N025; Q6N0A6; Q9UMK2; O95609; Q96KP7; E9PG29; Q8IVI8; Q9H1B8; O95610; Q14312; Q6MZM7; P02751; B7ZLF0; Q68DT4; Q14325
XP_005246466.1	-
XP_005246467.1	Q59EH1; Q96KP9; Q17RV7; Q6N084; Q564H7; E9PE77; Q6MZU5; Q7Z391; Q14326; B7ZLE5; Q6MZF4; Q53S27; Q585T2; Q6LDP6; Q6MZS0; Q86T27; Q9UQS6; Q96KP8; Q9HAP3; Q60FE4; Q68DP8; Q68DP9; Q6N025; Q6N0A6; Q9UMK2; O95609; Q96KP7; E9PG29; Q8IVI8; Q9H1B8; O95610; Q14312; Q6MZM7; P02751; B7ZLF0; Q68DT4; Q14325
XP_005246468.1	Q59EH1; Q96KP9; Q17RV7; Q6N084; Q564H7; E9PE77; Q6MZU5; Q7Z391; Q14326; B7ZLE5; Q6MZF4; Q53S27; Q585T2; Q6LDP6; Q6MZS0; Q86T27; Q9UQS6; Q96KP8; Q9HAP3; Q60FE4; Q68DP8; Q68DP9; Q6N025; Q6N0A6; Q9UMK2; O95609; Q96KP7; E9PG29; Q8IVI8; Q9H1B8; O95610; Q14312; Q6MZM7; P02751; B7ZLF0; Q68DT4; Q14325
XP_005246469.1	-
XP_005246471.1	-
XP_005246473.1	Q59EH1; Q96KP9; Q17RV7; Q6N084; Q564H7; E9PE77; Q6MZU5; Q7Z391; Q14326; B7ZLE5; Q6MZF4; Q53S27; Q585T2; Q6LDP6; Q6MZS0; Q86T27; Q9UQS6; Q96KP8; Q9HAP3; Q60FE4; Q68DP8; Q68DP9; Q6N025; Q6N0A6; Q9UMK2; O95609; Q96KP7; E9PG29; Q8IVI8; Q9H1B8; O95610; Q14312; Q6MZM7; P02751; B7ZLF0; Q68DT4; Q14325
XP_005246990.2	Q9H2D4; Q53TS3; O60462; O14820; O14821; Q9H2E3; Q53TQ4; A0A024R3W6; Q9H2D5; Q9H2E2; Q9H2E4; E9PF66; X5D2Q8; A0A024R412; Q7LBX6; Q7LBX7
XP_005246991.2	Q9H2D4; O60462; A0A024R3W6; O14820; Q7LBX7; Q9H2D5; Q9H2E4; X5D2Q8; A0A024R412; Q7LBX6; Q9H2E2; O14821; Q53TS3; Q9H2E3; E9PF66; Q53TQ4
XP_005247149.1	O43567; Q6IBJ9; Q05D66; A6NC87; B3KR12
XP_005247411.1	-
XP_005247412.1	B4DSW3; G8JLN9; Q8N6V1; P98194; G3XAH8; B2RAT7; Q8NCJ7; Q86V72; B7Z3X9; O76005; Q86V73
XP_005247413.1	G3XAH8; Q86V73; Q8NCJ7; B7Z3X9; B4DSW3; Q8N6V1; Q86V72; G8JLN9; O76005; P98194; B2RAT7
XP_005247415.1	-
XP_005247469.1	A8K417; Q93099; B2R8Z0; B3KW64
XP_005247470.1	A8K417; Q93099; B2R8Z0; B3KW64
XP_005247503.1	D3DNV6; Q8NFX5; Q93052; A1L4L6
XP_005247507.1	Q93052; Q8NFX5; D3DNV6; A1L4L6
XP_005247508.1	A1L4L6; Q8NFX5; D3DNV6; Q93052
XP_005247510.1	Q93052; A1L4L6; Q8NFX5; D3DNV6
XP_005248692.1	E1P502; Q96LC1; Q53H05; Q5TCG2; Q8IW78; B7Z645; O60506; Q5TCG3; Q8N599; Q59GL1; Q9Y583; E1P501; Q96LC2
XP_005248693.1	E1P502; Q96LC1; Q53H05; Q5TCG2; Q8IW78; B7Z645; O60506; Q5TCG3; Q8N599; Q59GL1; Q9Y583; E1P501; Q96LC2
XP_005248694.1	Q5TCG3; Q96LC2; Q8IW78; E1P501; E1P502; Q53H05; O60506; Q9Y583; Q5TCG2; Q8N599; Q96LC1
XP_005248927.1	Q4V347; P55008; Q9UIV4; O43904; I3WTX1; A8K406; Q9UKS9
XP_005249096.1	P58876; P62807; Q3B872; A0A024QZZ7; P02278; Q93080; Q93078; Q4VB69
XP_005249241.1	Q5TD03; A0A024QZT4; B2RBW3; P50453
XP_005249635.1	Q14956; Q6UVX1; Q96F58; A4D155; Q8N1A1; A0A024RA55
XP_005249786.1	A0A024RA27; A0A024RA61; P22627; A8K064; P22626; Q9UC98; Q9UDJ2
XP_005249904.1	A8MU58; Q9P1L2; F8W950; Q75MR1; A0A024QZY1; Q96CZ5; Q13155
XP_005249905.1	-
XP_005249907.1	A8MU58
XP_005250157.1	A4D0R0; P43490; A0A024R718; Q8WW95; A4D0Q9; Q3KQV0
XP_005250170.1	-
XP_005250510.1	B2RCP9; B4DJD5; A4D1H7; O15115; Q15165; Q5FBX7; O15114; O75856; Q86YL0
XP_005251033.1	Q6S379; Q15148; Q6S383; Q6S378; Q6S381; Q6S376; Q6S377; Q6S380; Q6S382; Q16640; Q15149
XP_005251035.1	Q6S379; Q15148; Q6S383; Q6S378; Q6S381; Q6S376; Q6S377; Q6S380; Q6S382; Q16640; Q15149
XP_005251036.1	Q6S379; Q15148; Q6S383; Q6S378; Q6S381; Q6S376; Q6S377; Q6S380; Q6S382; Q16640; Q15149
XP_005251037.1	Q6S379; Q15148; Q6S383; Q6S378; Q6S381; Q6S376; Q6S377; Q6S380; Q6S382; Q16640; Q15149
XP_005251038.1	Q6S379; Q15148; Q6S383; Q6S378; Q6S381; Q6S376; Q6S377; Q6S380; Q6S382; Q16640; Q15149
XP_005251039.1	Q6S379; Q15148; Q6S383; Q6S378; Q6S381; Q6S376; Q6S377; Q6S380; Q6S382; Q16640; Q15149
XP_005251040.1	Q6S379; Q15148; Q6S383; Q6S378; Q6S381; Q6S376; Q6S377; Q6S380; Q6S382; Q16640; Q15149
XP_005251041.1	Q6S379; Q15148; Q6S383; Q6S378; Q6S381; Q6S376; Q6S377; Q6S380; Q6S382; Q16640; Q15149
XP_005251156.1	-
XP_005251497.1	W6MEN3
XP_005251773.1	Q6IAV1; Q96QJ0; A0A024R276; P07711
XP_005251830.1	Q9UN07; Q96S56; Q96T85; B7XCW9; O95477; Q5VX33; Q9UN08; Q9NQV4; Q9UN09; B2RUU2; Q9UN06
XP_005251833.1	Q9UN07; Q96S56; Q96T85; B7XCW9; O95477; Q5VX33; Q9UN08; Q9NQV4; Q9UN09; B2RUU2; Q9UN06
XP_005251899.1	Q9NZB2; Q14688; Q86V69; Q4VXF5; Q9NZB1; C4AMC6; Q4VXF4; Q4VXG2; O60649; A6NGU0; Q96I21
XP_005252192.2	Q96TA1; Q9NT35; Q9BUS2; A0A024R872; Q5VVW7; Q4LE55; Q5VVW6
XP_005252243.1	A0A024R157; Q16739; Q5T258
XP_005252389.1	B6VEX3; A0A0A0MRT6; Q9NXZ9; O15147; Q8IZP0; Q5T2R7; Q5W070; Q5W072; Q5T2R6; Q8TB63; Q96S81; B4DQ58; Q5T2R3; B6VEX4; F5H1G9; A9Z1Y6; O95060; Q9NYB8; B3KX62; H7BXI6; Q5T2R9; O76049; Q5T2R4; B6VEX5
XP_005252390.1	A0A0A0MRT6
XP_005252748.1	Q5VWH4; P23469; Q13345; Q96KQ6; Q5VWH3
XP_005253288.1	Q16064; B6EAT9; Q86Z27; Q92493; Q9H5A5; A5YRN9; Q13958; Q13967; Q15861; Q13961; Q13968; Q16065; Q04858; Q16066; Q16208; D3DR12; Q9UCB0; Q13957; P16070; Q13960; Q13980; O95370; Q86T72; Q96J24; Q9UC30; D3DR13; P22511; Q8N694; Q9UC29; Q13419; Q13959; Q16522; Q9UC28; Q9UJ36
XP_005253289.1	Q16064; B6EAT9; Q86Z27; Q92493; Q9H5A5; A5YRN9; Q13958; Q13967; Q15861; Q13961; Q13968; Q16065; Q04858; Q16066; Q16208; D3DR12; Q9UCB0; Q13957; P16070; Q13960; Q13980; O95370; Q86T72; Q96J24; Q9UC30; D3DR13; P22511; Q8N694; Q9UC29; Q13419; Q13959; Q16522; Q9UC28; Q9UJ36
XP_005253290.1	-
XP_005253291.1	-
XP_005253292.1	Q16064; B6EAT9; Q86Z27; Q92493; Q9H5A5; A5YRN9; Q13958; Q13967; Q15861; Q13961; Q13968; Q16065; Q04858; Q16066; Q16208; D3DR12; Q9UCB0; Q13957; P16070; Q13960; Q13980; O95370; Q86T72; Q96J24; Q9UC30; D3DR13; P22511; Q8N694; Q9UC29; Q13419; Q13959; Q16522; Q9UC28; Q9UJ36
XP_005253295.1	Q16064; B6EAT9; Q86Z27; Q92493; Q9H5A5; A5YRN9; Q13958; Q13967; Q15861; Q13961; Q13968; Q16065; Q04858; Q16066; Q16208; D3DR12; Q9UCB0; Q13957; P16070; Q13960; Q13980; O95370; Q86T72; Q96J24; Q9UC30; D3DR13; P22511; Q8N694; Q9UC29; Q13419; Q13959; Q16522; Q9UC28; Q9UJ36
XP_005253296.1	Q16064; B6EAT9; Q86Z27; Q92493; Q9H5A5; A5YRN9; Q13958; Q13967; Q15861; Q13961; Q13968; Q16065; Q04858; Q16066; Q16208; D3DR12; Q9UCB0; Q13957; P16070; Q13960; Q13980; O95370; Q86T72; Q96J24; Q9UC30; D3DR13; P22511; Q8N694; Q9UC29; Q13419; Q13959; Q16522; Q9UC28; Q9UJ36
XP_005253297.1	Q16064; B6EAT9; Q86Z27; Q92493; Q9H5A5; A5YRN9; Q13958; Q13967; Q15861; Q13961; Q13968; Q16065; Q04858; Q16066; Q16208; D3DR12; Q9UCB0; Q13957; P16070; Q13960; Q13980; O95370; Q86T72; Q96J24; Q9UC30; D3DR13; P22511; Q8N694; Q9UC29; Q13419; Q13959; Q16522; Q9UC28; Q9UJ36
XP_005253372.1	Q6UY84; Q8TDB9; B3KVB5; B7ZAC3; B3KWW7; B7Z844; Q8TDB8
XP_005253374.1	B3KWW7; B7Z844; B7ZAC3; B3KVB5; Q6UY84; Q8TDB9; Q8TDB8
XP_005253817.1	Q9UM14; Q9UCU9; Q9UCV3; P09871; Q9UCV5; Q9UCU7; Q9UCV2; D3DUT4; Q9UCV0; Q9UCV4; Q9UCU8; Q9UCV1
XP_005254238.1	Q96NY6; Q9BUM7; B2RBK0; P09668
XP_005254500.1	A6NFK3; A0A024R5Z9; B2R5N8; B4DUU6; B4DNK4; P14618; Q9UCV6; Q9UPF2; P14786; Q53GK4; Q96E76; Q9BWB5; B4DFX8; V9HWB8; B3KRY0
XP_005254502.1	Q9BWB5; B2R5N8; B4DFX8; Q9UPF2; Q9UCV6; B3KRY0; V9HWB8; A6NFK3; B4DUU6; Q53GK4; Q96E76; P14618; P14786
XP_005254606.1	Q9UD48; Q9UDF4; P01884; Q540F8; Q6IAT8; Q9UCK0; P61769
XP_005254779.1	Q8TCT8; B2RDS0; Q8TAW1; Q96SZ8
XP_005254949.1	P15144; Q9UCE0; Q8IUK3; Q16728; Q8IVH3; Q6GT90; A0A024RC61
XP_005255283.1	Q9UQ36; Q9UQ40; Q8IW17; Q9P0G1; Q6NSL3; Q9UQ35; Q6PK40; Q9UQ37; A6NKB9; O94803; A0A140VK53; Q9UHA8; Q9UQ38; O15038; Q6PIM3; D3DU97; Q96GY7
XP_005255831.1	E9PAU8; P82127; Q9UK77; Q00015; A6NIM1; Q16788; P23141; Q9ULY2; A8K3K8; Q549X8; Q96EE8; Q9UDG8; Q14062; Q549X7; Q13657; Q16737; Q86UK2; Q9UC52; A8K844
XP_005256102.1	Q9NRS7; Q9H096; Q9NZK2; Q9H4P3; Q9H8J0; Q561W2; Q96QK1; Q9NVG2; Q9H016; Q9NX80
XP_005256733.1	A6NML2; Q9Y5S1; A8K0Z0; Q9Y670
XP_005256734.1	A6NML2; Q9Y5S1; A8K0Z0; Q9Y670
XP_005256735.1	A6NML2; Q9Y5S1; A8K0Z0; Q9Y670
XP_005256888.1	B2RCK9; A8KAC2; O43144; Q53Y77; Q7Z571; O60861
XP_005256889.1	O43144; O60861; B2RCK9; Q53Y77; Q7Z571; A8KAC2
XP_005256890.1	O60861; Q7Z571; B2RCK9; Q53Y77; A8KAC2; O43144
XP_005256891.1	O60861; Q7Z571; B2RCK9; Q53Y77; A8KAC2; O43144
XP_005256892.1	O60861; Q7Z571; B2RCK9; Q53Y77; A8KAC2; O43144
XP_005257069.1	-
XP_005257115.2	Q7KZ34; Q9UMM7; O76045; Q15201; Q16050; Q59F64; Q7KZ30; Q9UML6; P78441; Q8IVI5; Q8N473; Q13902; Q14037; Q15176; P02452; Q13903; Q14992; Q13896
XP_005257116.2	Q7KZ34; Q9UMM7; O76045; Q15201; Q16050; Q59F64; Q7KZ30; Q9UML6; P78441; Q8IVI5; Q8N473; Q13902; Q14037; Q15176; P02452; Q13903; Q14992; Q13896
XP_005257250.1	P10253; Q16302; Q14351; Q09GN4; Q8IWE7
XP_005257251.1	Q14351; Q16302; Q09GN4; P10253; Q8IWE7
XP_005257400.1	Q14664; Q8N175; P13645
XP_005257452.1	P53396; A0A024R1T9; B4DIM0; B4E3P0; Q13037; Q9BRL0
XP_005257602.2	A0A0A0MTC1
XP_005257603.2	A0A0A0MTC1
XP_005257614.1	Q96A94; Q9H2J9; Q9HB40; Q9H3F0
XP_005258010.1	Q6FG43; J3QLD9; A0A024QZ62; Q9BTI6; Q14254
XP_005258263.1	A0A3B3ISU0
XP_005258761.1	Q92853; Q9BW87; Q8IV08; A0A024R0Q4
XP_005258764.1	Q92853; A0A024R0Q4; Q8IV08; Q9BW87
XP_005258765.1	Q9BW87; A0A024R0Q4; Q8IV08; Q92853
XP_005258766.1	Q8IV08; Q92853; A0A024R0Q4; Q9BW87
XP_005258767.1	Q9BW87; A0A024R0Q4; Q8IV08; Q92853
XP_005259256.1	Q93035; B2RBT9; P50552; A0A024R0V4; Q6PIZ1
XP_005259547.1	Q6NUT3; E9PAJ8; A8MXP7; D6W615; Q8N459
XP_005259970.1	Q16680; O00754; Q9BW13; G5E928; Q93094; A8K6A7; O15330
XP_005259995.1	P13686; A8K3V2; Q9UCJ5; Q6IAS6; Q9UCJ6; Q2TAB1; Q9UCJ7; A0A024R7F8
XP_005260137.1	Q8NC64; Q8NBJ5
XP_005260441.1	Q5JXG8; Q9H005; Q9H3U9; Q9Y3Z3; E1P5V2; Q8N491; Q9H004; B4E2A5
XP_005260515.1	E1P5U6; Q9ULH3; Q8IWU5; Q5JYE1; Q9H1H0; Q9UJR3; Q96SG2; Q6UX86
XP_005260727.1	A8K411; Q8N517; Q9UDX2; O00683; B2R6C3; Q9H0Z2; A2A2E1; O43799; Q8TAL8; Q9UIJ6; P78324; Q9Y4U9
XP_005261582.1	Q9NP61; Q9BSC6; Q9Y4V4; Q9NT10; A0A024R4U0; Q9H9J0; Q9NUP5; E9PB03; Q9Y4V3
XP_005261672.1	A0A024R1Q5; P17050
XP_005261673.1	A0A024R1Q5; P17050
XP_005261966.1	A6QRH0; Q7KZU3; O15031; Q9BSU7
XP_005261967.1	O15031; A6QRH0; Q7KZU3; Q9BSU7
XP_005261968.1	A6QRH0; O15031; Q9BSU7; Q7KZU3
XP_005262326.1	V9HWC0; P26038
XP_005262918.1	B5MD56; Q7Z3W0; Q8N1M2; Q86WE8; Q9UQF5; Q8WX93; B2RTX2; B3KTG2; Q9Y3E9; Q7L3E0; B7ZMM5; Q9UGA0; Q9Y2J6
XP_005262923.1	B5MD56; Q7Z3W0; Q8N1M2; Q86WE8; Q9UQF5; Q8WX93; B2RTX2; B3KTG2; Q9Y3E9; Q7L3E0; B7ZMM5; Q9UGA0; Q9Y2J6
XP_005264059.1	P49792; Q15280; Q59FH7; Q13074; Q53TE2
XP_005264060.1	P49792; Q15280; Q59FH7; Q13074; Q53TE2
XP_005264061.1	P49792; Q15280; Q59FH7; Q13074; Q53TE2
XP_005264062.1	P49792; Q15280; Q59FH7; Q13074; Q53TE2
XP_005264525.1	B7Z8M7
XP_005265030.1	A7E297; Q9NY15; Q93072; Q8IUH1; Q8IUH0
XP_005265031.1	A7E297; Q9NY15; Q93072; Q8IUH1; Q8IUH0
XP_005265051.1	Q8TEM1; A6NN56; Q6NXG6; Q9UFP3; O94980; Q9H6C8; Q8NBJ1
XP_005265088.2	Q9UMZ4; Q9BSR5; Q9P257; Q9UG03; Q7KZF8; Q9H3S7; Q8N6Z5; B4DST5; A8K0D7
XP_005265154.1	Q9P0Y2; P13798; Q9BQ33
XP_005265155.1	Q9P0Y2; P13798; Q9BQ33
XP_005265162.1	Q53F06; Q6LAM2; Q3B7H5; Q06033; Q99085
XP_005265190.1	-
XP_005265212.1	-
XP_005265214.1	-
XP_005265972.1	P26572; B3KRU8; D3DWR1; Q6IBE3; A8K404
XP_005265973.1	A8K404; P26572; B3KRU8; Q6IBE3; D3DWR1
XP_005265978.1	-
XP_005266132.1	Q5VSF1; Q9UHL4; A8K7U7; Q969X4
XP_005266289.1	B1ALD8; C0IMJ2; C0IMJ4; B1ALD9; Q15063; Q5VSY5; Q8IZF9; D2KRH7; A0A024RDS2; A0A024RDT5; F5H628; C0IMJ1; Q15064; Q29XZ0; Q3KPJ5
XP_005266431.1	B2R613; P13796; Q5TBN4; B4DUA0; A0A024RDT4
XP_005266699.1	B2R818; Q15762
XP_005266785.1	B3KUG4; Q8WY59; Q9NVB4; V9HWE5; Q96KP4; Q9BQ94
XP_005266896.1	A0A0J9YWL0
XP_005267043.1	P33908; Q9NU44; E7EU32; Q6P052; Q9UJI3
XP_005267567.1	Q7Z4F1; Q86T02; Q9UG33; Q9HC42; A8K4R5; Q8NCZ4; O95882; D3DS31; Q14CK7
XP_005267919.1	Q9BTY1; Q99538; Q86TV2; O00123; Q86TV3
XP_005267920.1	O00123; Q86TV2; Q86TV3; Q99538; Q9BTY1
XP_005268489.1	A0A0S2Z377
XP_005268883.1	P09651; A8K4Z8; A0A024RAZ7; Q6PJZ7; Q3MIB7
XP_005268944.1	-
XP_005269108.1	P35239; Q86TH0; A0A024RB09; A8K982; P61020; B4DKD7; Q8IXL2; P35277; Q6PIK9
XP_005269109.1	Q8IXL2; A8K982; A0A024RB09; P35239; P61020; Q6PIK9; Q86TH0; B4DKD7; P35277
XP_005269750.1	Q8IWH0; Q9NZM0; B3KQN5; Q9ULL3; Q5VWW3; Q5VWW5; Q5VWW2; Q9HBU3; Q7Z642; Q9NZM1; Q9Y4U4; Q5VWW4
XP_005269751.1	Q8IWH0; Q9NZM0; B3KQN5; Q9ULL3; Q5VWW3; Q5VWW5; Q5VWW2; Q9HBU3; Q7Z642; Q9NZM1; Q9Y4U4; Q5VWW4
XP_005269798.1	B4DVE7; P50995; Q5T0G8
XP_005269799.1	B4DVE7; P50995; Q5T0G8
XP_005270958.1	-
XP_005271065.1	Q5T0S4
XP_005271157.1	Q8IZ49; C0JYZ0; B4DWI3; Q99523
XP_005271158.1	Q8IZ49; C0JYZ0; B4DWI3; Q99523
XP_005271159.1	Q8IZ49; C0JYZ0; B4DWI3; Q99523
XP_005271226.1	-
XP_005271227.1	-
XP_005271449.1	A0A494C039
XP_005271450.1	A0A494C039
XP_005271451.1	A0A494C039
XP_005271474.1	P26196; Q5D048
XP_005272132.1	D3DQ93; P21796; Q9UIQ5; B3KVK4; A0A1L1UHR1; Q9UPL0; Q5FVE7
XP_005272191.1	Q9H8P3; Q7Z5E3; O75377; Q96D41; Q503A8; Q9UP96; O75367
XP_005272192.1	Q9H8P3; Q7Z5E3; O75377; Q96D41; Q503A8; Q9UP96; O75367
XP_005272519.1	P06734
XP_005272535.1	Q8WZ44; P52272; Q9BWL9; Q59ES8; Q15584; Q96H56; Q9Y492
XP_005272537.1	Q8WZ44; P52272; Q9BWL9; Q59ES8; Q15584; Q96H56; Q9Y492
XP_005272538.1	Q8WZ44; P52272; Q9BWL9; Q59ES8; Q15584; Q96H56; Q9Y492
XP_005272540.1	Q8WZ44; P52272; Q9BWL9; Q59ES8; Q15584; Q96H56; Q9Y492
XP_005273561.1	E9PDS0; Q96AS2; A8K0B6; Q53H01; Q6W898; Q13510
XP_005273766.1	Q8WVC5; O75877; A0A024R5E5; Q13488
XP_005274150.1	B7Z7Q6
XP_005274302.1	-
XP_005274385.1	A0A024R5L7; B4DTM3; Q6GMQ6; F8VPG7; Q86XZ9; A0A024R5P1; E9PN05; O60700; Q13492; Q4LE54
XP_005274389.1	A0A024R5L7; B4DTM3; Q6GMQ6; F8VPG7; Q86XZ9; A0A024R5P1; E9PN05; O60700; Q13492; Q4LE54
XP_005274392.1	A0A024R5L7; B4DTM3; Q6GMQ6; F8VPG7; Q86XZ9; A0A024R5P1; E9PN05; O60700; Q13492; Q4LE54
XP_005274393.1	A0A024R5L7; B4DTM3; Q6GMQ6; F8VPG7; Q86XZ9; A0A024R5P1; E9PN05; O60700; Q13492; Q4LE54
XP_005274630.1	B4DG22; B7ZB17; P51812; B2R9V4; Q7Z3Z7; B1AXG1; Q5JPK8; A0A384MDW3; Q4VAP3; Q59H26
XP_005275388.1	-
XP_005276937.1	Q9NPG9; P16284; Q96RF5; Q9NP65; Q9NPB7; Q9NQS9; Q9NQT0; Q9NQT2; Q8TBH1; D3DU31; A0A075B738; Q6LDA9; A8K3S7; Q96RF6; Q9NQT1
XP_005276938.1	Q9NQT2; Q9NPB7; Q8TBH1; Q96RF6; P16284; A8K3S7; Q96RF5; Q9NP65; Q9NQS9; A0A075B738; Q9NQT0; Q9NQT1; Q9NPG9; D3DU31; Q6LDA9
XP_005276939.1	Q9NQS9; Q6LDA9; A0A075B738; Q9NQT0; D3DU31; Q9NP65; Q9NPG9; Q8TBH1; A8K3S7; Q96RF6; P16284; Q9NQT1; Q96RF5; Q9NPB7; Q9NQT2
XP_005276940.1	Q96RF6; D3DU31; Q8TBH1; P16284; Q9NQT1; Q9NQT2; Q6LDA9; Q9NP65; A8K3S7; Q96RF5; A0A075B738; Q9NPG9; Q9NQS9; Q9NQT0; Q9NPB7
XP_006710875.1	Q8IZ49; C0JYZ0; B4DWI3; Q99523
XP_006711168.1	-
XP_006711535.1	A0A0A0MT22; X6R433; P08575; A8K7W6; Q16614; Q9H0Y6
XP_006711536.1	Q9H0Y6; A0A0A0MT22; A8K7W6; X6R433; P08575; Q16614
XP_006711537.1	X6R433; A0A0A0MT22; Q16614; A8K7W6; P08575; Q9H0Y6
XP_006711662.1	B1AKZ4; D3DVE5; B1AKZ3; O00511; Q15121
XP_006712797.1	Q6LCE6; Q9UE68; P27930; D3DVJ5
XP_006712799.1	Q6LCE6; Q9UE68; D3DVJ5; P27930
XP_006713128.1	A7E297; Q9NY15; Q93072; Q8IUH1; Q8IUH0
XP_006713209.1	-
XP_006713215.1	-
XP_006713229.1	Q14870; Q6GTN4; G3XAK1; P26927; A6NLA3; A8MSX3; Q13350; Q53GN8
XP_006713370.1	Q9BRI2; B4E140; A0A087WY96; P31641; Q9BXB0; Q59GD7; B2RNU7
XP_006714929.1	A8K404; D3DWR1; Q6IBE3; B3KRU8; P26572
XP_006715129.1	Q5T954; Q9UGZ3; E9PI88; Q6FH09; O60547; O75357; Q9UJK9
XP_006715142.1	A0A173ADG5; Q2WCM3; Q30071; Q9BD37; P01908; P05536; Q06751; Q8MH44; P01909; Q2Q6Y6; Q6PR46; O19630; Q29994; Q5Y7D5; Q6ICU6; P01907; Q860W4; P04225; P04226; Q2Q6Y7; Q30073; Q9UM31; P79553; Q29876; Q30101; Q6QDB1; Q9TPM3; Q30070; Q5Y7F5; Q860W2; Q30064; Q30067; Q30068; O19706; Q30086; Q2Q6Y8; Q30072
XP_006715533.1	A0A2R8Y4U4
XP_006715534.1	A0A2R8YFL3
XP_006715749.1	B4DIA0; A0A090N8G0; P41250; Q969Y1; B3KQA2
XP_006715835.1	-
XP_006715888.1	O15143; A4D275; Q9BU00
XP_006715889.1	O15143; Q9BU00; A4D275
XP_006716307.1	Q503A6; Q96D87; B3KRR5; A0A024R374; P07858; B3KQR5
XP_006716308.1	Q503A6; B3KQR5; P07858; B3KRR5; Q96D87; A0A024R374
XP_006716518.1	B3KMR0; Q6PK44; Q9Y300; Q9H3E3; A0A024R7X3; Q9UI12
XP_006716651.1	Q6S379; Q15148; Q6S383; Q6S378; Q6S381; Q6S376; Q6S377; Q6S380; Q6S382; Q16640; Q15149
XP_006716652.1	Q6S379; Q15148; Q6S383; Q6S378; Q6S381; Q6S376; Q6S377; Q6S380; Q6S382; Q16640; Q15149
XP_006716653.1	Q6S379; Q15148; Q6S383; Q6S378; Q6S381; Q6S376; Q6S377; Q6S380; Q6S382; Q16640; Q15149
XP_006717116.1	Q92882; Q96IJ4; Q5W126
XP_006717118.1	Q92882; Q96IJ4; Q5W126
XP_006717146.1	Q5VSF1; Q9UHL4; A8K7U7; Q969X4
XP_006717563.1	P08670; B0YJC2; Q9NTM3; Q8N850; V9HWE1; D3DRU4; Q6LER9; Q15869; Q548L2; Q15867; Q15868; Q96ML2
XP_006717584.1	B0LPG9; Q6X907; Q5T7F2; Q59F20; O14786; Q86T59; Q6AWA9; Q5T7F3; O60461; Q96I90; Q5T7F1; A8K9V7; Q68DN3; Q96IH5
XP_006717585.1	B0LPG9; Q6X907; Q5T7F2; Q59F20; O14786; Q86T59; Q6AWA9; Q5T7F3; O60461; Q96I90; Q5T7F1; A8K9V7; Q68DN3; Q96IH5
XP_006717587.1	B0LPG9; Q6X907; Q5T7F2; Q59F20; O14786; Q86T59; Q6AWA9; Q5T7F3; O60461; Q96I90; Q5T7F1; A8K9V7; Q68DN3; Q96IH5
XP_006717588.1	B0LPG9; Q6X907; Q5T7F2; Q59F20; O14786; Q86T59; Q6AWA9; Q5T7F3; O60461; Q96I90; Q5T7F1; A8K9V7; Q68DN3; Q96IH5
XP_006717589.1	B0LPG9; Q6X907; Q5T7F2; Q59F20; O14786; Q86T59; Q6AWA9; Q5T7F3; O60461; Q96I90; Q5T7F1; A8K9V7; Q68DN3; Q96IH5
XP_006717876.1	B4DVE7; P50995; Q5T0G8
XP_006717877.1	-
XP_006718451.1	Q16064; B6EAT9; Q86Z27; Q92493; Q9H5A5; A5YRN9; Q13958; Q13967; Q15861; Q13961; Q13968; Q16065; Q04858; Q16066; Q16208; D3DR12; Q9UCB0; Q13957; P16070; Q13960; Q13980; O95370; Q86T72; Q96J24; Q9UC30; D3DR13; P22511; Q8N694; Q9UC29; Q13419; Q13959; Q16522; Q9UC28; Q9UJ36
XP_006718763.1	A0A024R5L7; B4DTM3; Q6GMQ6; F8VPG7; Q86XZ9; A0A024R5P1; E9PN05; O60700; Q13492; Q4LE54
XP_006718898.1	A0A5F9ZHJ0
XP_006719119.1	Q6PIY3; Q68DN2; Q59F47; Q5QTS0; Q6PN97; P01023; Q13677
XP_006719137.1	A0A5F9ZHM4; P07195; Q5U077
XP_006720321.1	A0A590UK56
XP_006720633.1	A6NFK3; A0A024R5Z9; B2R5N8; B4DUU6; B4DNK4; P14618; Q9UCV6; Q9UPF2; P14786; Q53GK4; Q96E76; Q9BWB5; B4DFX8; V9HWB8; B3KRY0
XP_006721045.1	D3DUG1; Q05DW0; G5E9K0; Q9C0L6; Q99732
XP_006721046.1	Q99732; Q9C0L6; Q05DW0; D3DUG1; G5E9K0
XP_006721047.1	Q05DW0; Q99732; D3DUG1; Q9C0L6; G5E9K0
XP_006721048.1	D3DUG1; Q99732; G5E9K0; Q9C0L6; Q05DW0
XP_006721108.1	Q4VAK2; Q4VAK1; P11215; Q4VAK0
XP_006721579.2	B3KPA6; O76056; B4DEB6; Q8WUL0; P49748; F5H2A9
XP_006721604.1	A6NML2; Q9Y5S1; A8K0Z0; Q9Y670
XP_006721606.1	A6NML2; Q9Y5S1; A8K0Z0; Q9Y670
XP_006721955.1	O14532; O00182; F8W9W4; Q9NQ58; A7VJG6; O75028; Q3B8N1; Q53FQ0; Q8WYQ7
XP_006722058.1	A0A0A0MTC1
XP_006722566.1	B3KUG4; Q8WY59; Q9BQ94; Q96KP4; V9HWE5; Q9NVB4
XP_006722700.1	B4E2X2; B3KT17; Q14011; Q53XX5
XP_006722710.1	Q6NUT3; A8MXP7; E9PAJ8; D6W615; Q8N459
XP_006723185.1	Q92853; Q9BW87; Q8IV08; A0A024R0Q4
XP_006723608.1	A8K411; A2A2E1; Q9H0Z2; Q8TAL8; Q9UIJ6; Q9Y4U9; O43799; Q8N517; Q9UDX2; O00683; P78324; B2R6C3
XP_006723627.1	Q5JWH4; Q9H3H8; Q8WWI0; A2A2N2; B2BCH7; Q9BYX0; Q9BY32; A0A0S2Z3W7; A0A0S2Z423; O14878; Q9BYN1; A4UIM5
XP_006723673.1	Q9H1H6; Q9GZS5; Q9BZZ2; Q96DL4; Q9H7L7; Q9H1H7
XP_006723890.1	Q6UX86; Q9UJR3; E1P5U6; Q5JYE1; Q8IWU5; Q96SG2; Q9H1H0; Q9ULH3
XP_006723891.1	Q6UX86; Q9UJR3; E1P5U6; Q5JYE1; Q8IWU5; Q96SG2; Q9H1H0; Q9ULH3
XP_006723892.1	Q6UX86; Q9UJR3; E1P5U6; Q5JYE1; Q8IWU5; Q96SG2; Q9H1H0; Q9ULH3
XP_006723893.1	Q8IWU5; Q96SG2; Q5JYE1; Q9UJR3; Q6UX86; Q9H1H0; Q9ULH3; E1P5U6
XP_006723981.1	Q5R2W0; P57053; A0AVF9
XP_006724064.1	B4E0R1
XP_006724476.1	Q7KZU3; A6QRH0; Q9BSU7; O15031
XP_006724789.1	A6NIQ9; Q3ZCW7; Q5JPP9; Q92581; A8K160; B4DU30; B7ZAE0; Q5JPP8; Q86VS0
XP_006726341.1	A0A0G2JNB3
XP_006726343.1	A0A0G2JLT7
XP_006726376.1	A0A0G2JM46
XP_006726377.1	C9JIP1; O15471; Q86U49; C9J1P3; O75022
XP_006726868.1	-
XP_011507360.1	-
XP_011507589.1	Q8WUN1; P12318; Q8WW64
XP_011507592.1	Q8WUN1; P12318; Q8WW64
XP_011507593.1	Q8WUN1; P12318; Q8WW64
XP_011507594.1	P31995; O00524; O00525; O00523
XP_011507850.1	Q0VAI0; Q9HBG7; Q9H4N5; Q9NQ24; Q5VYH9; Q5VYI3; A0A0C4DFU4; Q05CA2; A8K7N3; Q14775; Q6P2J4
XP_011507851.1	Q0VAI0; Q9HBG7; Q9H4N5; Q9NQ24; Q5VYH9; Q5VYI3; A0A0C4DFU4; Q05CA2; A8K7N3; Q14775; Q6P2J4
XP_011507852.1	Q0VAI0; Q9HBG7; Q9H4N5; Q9NQ24; Q5VYH9; Q5VYI3; A0A0C4DFU4; Q05CA2; A8K7N3; Q14775; Q6P2J4
XP_011507854.1	Q0VAI0; Q9HBG7; Q9H4N5; Q9NQ24; Q5VYH9; Q5VYI3; A0A0C4DFU4; Q05CA2; A8K7N3; Q14775; Q6P2J4
XP_011507858.1	Q0VAI0; Q9HBG7; Q9H4N5; Q9NQ24; Q5VYH9; Q5VYI3; A0A0C4DFU4; Q05CA2; A8K7N3; Q14775; Q6P2J4
XP_011507862.1	Q0VAI0; Q9HBG7; Q9H4N5; Q9NQ24; Q5VYH9; Q5VYI3; A0A0C4DFU4; Q05CA2; A8K7N3; Q14775; Q6P2J4
XP_011507884.1	Q13733; Q8TBN8; Q7Z4I9; Q504T2; Q8WXA7; Q8WXH7; Q8WY13
XP_011508173.1	Q9H3S1; Q5TCI5; Q5TCJ6; Q8WUA9; B2RDH8; B4DKS5; B3KR76
XP_011508421.1	Q5TDK9; P29016; Q9UMM2; Q5TDL0
XP_011508435.1	Q712E5; Q712E7; Q712F0; Q96TD1; Q712E8; Q712F5; Q5TDL1; B4DZV3; Q712E6; Q712E9; Q9Y5M3; Q5TDK3; Q5TDK5; P15812; Q96TD0; Q5TDK8; A2RRL5; Q712F2; Q9UMM1; Q5TDK4; Q5TDJ9; Q712E4; Q712F4; Q5TDK6; Q712F1; Q712F3; E7EP01
XP_011509530.1	O95299; Q8WXC9
XP_011509820.1	P06454; Q53S24; Q15249; Q15592
XP_011509821.1	P06454; Q53S24; Q15249; Q15592
XP_011509822.1	P06454; Q53S24; Q15249; Q15592
XP_011509823.1	P06454; Q53S24; Q15249; Q15592
XP_011509877.1	P49792; Q15280; Q59FH7; Q13074; Q53TE2
XP_011509878.1	P49792; Q15280; Q59FH7; Q13074; Q53TE2
XP_011510082.1	B8ZZM1; Q9UNP1; O43516; Q15220; D3DPE4; Q9BU37; A0A140VJZ9; Q53TA9; Q6MZU9
XP_011510103.1	Q6LCE6; Q9UE68; D3DVJ5; P27930
XP_011510105.1	Q6LCE6; Q9UE68; D3DVJ5; P27930
XP_011510106.1	Q6LCE6; Q9UE68; P27930; D3DVJ5
XP_011510107.1	Q6LCE6; Q9UE68; D3DVJ5; P27930
XP_011510109.1	Q6LCE6; Q9UE68; D3DVJ5; P27930
XP_011510404.1	B2RCZ5; Q9BVW3; Q16719; Q6I9T2; D3DP79
XP_011510675.1	A6NC87; Q05D66; Q6IBJ9; O43567; B3KR12
XP_011510676.1	A6NC87; Q6IBJ9; B3KR12; Q05D66; O43567
XP_011510678.1	O43567; A6NC87; Q6IBJ9; B3KR12; Q05D66
XP_011510890.1	Q9BTQ2; Q9Y4D7; Q6PJS9; Q8IZJ2; A7E2C6; C9JPZ6
XP_011510891.1	Q9BTQ2; Q9Y4D7; Q6PJS9; Q8IZJ2; A7E2C6; C9JPZ6
XP_011510892.1	Q9BTQ2; Q9Y4D7; Q6PJS9; Q8IZJ2; A7E2C6; C9JPZ6
XP_011510894.1	Q9BTQ2; Q9Y4D7; Q6PJS9; Q8IZJ2; A7E2C6; C9JPZ6
XP_011511122.1	Q8NFX5; Q93052; A1L4L6; D3DNV6
XP_011511125.1	Q93052; A1L4L6; B7ZLW0; D3DNV6; B7Z8W0; B7Z871; Q8NFX5
XP_011511129.1	Q93052; A1L4L6; Q8NFX5; D3DNV6
XP_011511130.1	Q8NFX5; A1L4L6; D3DNV6; Q93052
XP_011511133.1	Q93052; D3DNV6; Q8NFX5; A1L4L6
XP_011511135.1	A1L4L6; Q8NFX5; D3DNV6; Q93052
XP_011511136.1	D3DNV6; Q93052; A1L4L6; Q8NFX5
XP_011512246.1	P53999; Q6IBA2; Q96L29
XP_011512635.1	Q9UDF8; Q5W0E1; B4DNT0; V9HWH1; A8K5L2; P30740; Q53FB9
XP_011512636.1	B4DNT0; Q5W0E1; Q9UDF8; A8K5L2; Q53FB9; P30740; V9HWH1
XP_011512637.1	Q53FB9; P30740; V9HWH1; B4DNT0; Q5W0E1; Q9UDF8; A8K5L2
XP_011512802.1	Q5T954; Q9UGZ3; E9PI88; Q6FH09; O60547; O75357; Q9UJK9
XP_011512804.1	Q5T954; Q9UGZ3; E9PI88; Q6FH09; O60547; O75357; Q9UJK9
XP_011512805.1	Q5T954; Q9UGZ3; E9PI88; Q6FH09; O60547; O75357; Q9UJK9
XP_011512807.1	Q5T954; Q9UGZ3; E9PI88; Q6FH09; O60547; O75357; Q9UJK9
XP_011512808.1	Q5T954; Q9UGZ3; E9PI88; Q6FH09; O60547; O75357; Q9UJK9
XP_011512809.1	Q5T954; Q9UGZ3; E9PI88; Q6FH09; O60547; O75357; Q9UJK9
XP_011512859.1	-
XP_011512864.1	Q8WLR5; Q9XRX6; O00283; O46700; Q29787; Q7M2H9; Q9MY54; Q29788; Q30199; Q8HWS7; A0A2Z4LKS3; Q30154; O00157; Q6SJR2; Q30126; B2RBV6; Q30150; C7C4X3; Q29703
XP_011512866.1	Q5JZ48; Q9TP68; Q8MGQ1; Q5JZ47; P30511; Q5JQI8; Q8WLP5; Q5JQJ1; Q860R0; Q95HC0; Q5SPT5
XP_011512980.1	A0A024QZT4; P50453; Q5TD03; B2RBW3
XP_011513627.1	-
XP_011513739.1	A4D1A4; Q8NBL7; A0A024RA40; Q6UX20; Q9HB41; Q9H3G5; Q96AR7
XP_011513821.1	-
XP_011513837.1	B7WP98; Q6ZVG3; Q6L749; Q9C0H2; A4D201; Q8TEG6
XP_011514858.1	-
XP_011514859.1	-
XP_011514871.2	-
XP_011515093.1	-
XP_011515432.1	Q6S379; Q15148; Q6S383; Q6S378; Q6S381; Q6S376; Q6S377; Q6S380; Q6S382; Q16640; Q15149
XP_011515433.1	Q6S379; Q15148; Q6S383; Q6S378; Q6S381; Q6S376; Q6S377; Q6S380; Q6S382; Q16640; Q15149
XP_011515669.1	-
XP_011516565.1	Q96QJ0; P07711; Q6IAV1; A0A024R276; Q9HBQ7
XP_011516641.1	Q9UN07; Q96S56; Q96T85; B7XCW9; O95477; Q5VX33; Q9UN08; Q9NQV4; Q9UN09; B2RUU2; Q9UN06
XP_011516642.1	Q9UN07; Q96S56; Q96T85; B7XCW9; O95477; Q5VX33; Q9UN08; Q9NQV4; Q9UN09; B2RUU2; Q9UN06
XP_011516643.1	Q9UN07; Q96S56; Q96T85; B7XCW9; O95477; Q5VX33; Q9UN08; Q9NQV4; Q9UN09; B2RUU2; Q9UN06
XP_011516644.1	Q9UN07; Q96S56; Q96T85; B7XCW9; O95477; Q5VX33; Q9UN08; Q9NQV4; Q9UN09; B2RUU2; Q9UN06
XP_011516714.1	A6NGU0; O60649; Q14688; Q4VXF4; Q86V69; Q4VXF5; C4AMC6; Q4VXG2; Q96I21; Q9NZB1; Q9NZB2
XP_011516715.1	Q9NZB2; Q14688; Q86V69; Q4VXF5; Q9NZB1; C4AMC6; Q4VXF4; Q4VXG2; O60649; A6NGU0; Q96I21
XP_011516716.1	Q9NZB2; Q14688; Q86V69; Q4VXF5; Q9NZB1; C4AMC6; Q4VXF4; Q4VXG2; O60649; A6NGU0; Q96I21
XP_011516826.1	Q92882; Q96IJ4; Q5W126
XP_011516827.1	Q92882; Q96IJ4; Q5W126
XP_011516901.1	Q5VSF1; Q9UHL4; A8K7U7; Q969X4
XP_011516902.1	Q5VSF1; Q9UHL4; A8K7U7; Q969X4
XP_011516911.1	B5BU38; P04083; Q5TZZ9
XP_011517019.2	P46531; Q59ED8; Q5SXM3
XP_011517227.1	Q96TA1; Q9NT35; Q9BUS2; A0A024R872; Q5VVW7; Q4LE55; Q5VVW6
XP_011517591.1	B6VEX3; A0A0A0MRT6; Q9NXZ9; O15147; Q8IZP0; Q5T2R7; Q5W070; Q5W072; Q5T2R6; Q8TB63; Q96S81; B4DQ58; Q5T2R3; B6VEX4; F5H1G9; A9Z1Y6; O95060; Q9NYB8; B3KX62; H7BXI6; Q5T2R9; O76049; Q5T2R4; B6VEX5
XP_011518052.1	Q96PD9; Q6UX71; Q96SU9; Q96E59
XP_011518057.1	B0LPG9; Q6X907; Q5T7F2; Q59F20; O14786; Q86T59; Q6AWA9; Q5T7F3; O60461; Q96I90; Q5T7F1; A8K9V7; Q68DN3; Q96IH5
XP_011518058.1	B0LPG9; Q6X907; Q5T7F2; Q59F20; O14786; Q86T59; Q6AWA9; Q5T7F3; O60461; Q96I90; Q5T7F1; A8K9V7; Q68DN3; Q96IH5
XP_011518784.1	Q16064; B6EAT9; Q86Z27; Q92493; Q9H5A5; A5YRN9; Q13958; Q13967; Q15861; Q13961; Q13968; Q16065; Q04858; Q16066; Q16208; D3DR12; Q9UCB0; Q13957; P16070; Q13960; Q13980; O95370; Q86T72; Q96J24; Q9UC30; D3DR13; P22511; Q8N694; Q9UC29; Q13419; Q13959; Q16522; Q9UC28; Q9UJ36
XP_011518785.1	Q16064; B6EAT9; Q86Z27; Q92493; Q9H5A5; A5YRN9; Q13958; Q13967; Q15861; Q13961; Q13968; Q16065; Q04858; Q16066; Q16208; D3DR12; Q9UCB0; Q13957; P16070; Q13960; Q13980; O95370; Q86T72; Q96J24; Q9UC30; D3DR13; P22511; Q8N694; Q9UC29; Q13419; Q13959; Q16522; Q9UC28; Q9UJ36
XP_011518786.1	Q16064; B6EAT9; Q86Z27; Q92493; Q9H5A5; A5YRN9; Q13958; Q13967; Q15861; Q13961; Q13968; Q16065; Q04858; Q16066; Q16208; D3DR12; Q9UCB0; Q13957; P16070; Q13960; Q13980; O95370; Q86T72; Q96J24; Q9UC30; D3DR13; P22511; Q8N694; Q9UC29; Q13419; Q13959; Q16522; Q9UC28; Q9UJ36
XP_011518787.1	Q16064; B6EAT9; Q86Z27; Q92493; Q9H5A5; A5YRN9; Q13958; Q13967; Q15861; Q13961; Q13968; Q16065; Q04858; Q16066; Q16208; D3DR12; Q9UCB0; Q13957; P16070; Q13960; Q13980; O95370; Q86T72; Q96J24; Q9UC30; D3DR13; P22511; Q8N694; Q9UC29; Q13419; Q13959; Q16522; Q9UC28; Q9UJ36
XP_011518788.1	Q16064; B6EAT9; Q86Z27; Q92493; Q9H5A5; A5YRN9; Q13958; Q13967; Q15861; Q13961; Q13968; Q16065; Q04858; Q16066; Q16208; D3DR12; Q9UCB0; Q13957; P16070; Q13960; Q13980; O95370; Q86T72; Q96J24; Q9UC30; D3DR13; P22511; Q8N694; Q9UC29; Q13419; Q13959; Q16522; Q9UC28; Q9UJ36
XP_011518790.1	Q16064; Q9UJ36; Q13961; Q16208; Q86T72; Q9H5A5; A5YRN9; Q86Z27; Q9UC28; O95370; Q13419; Q9UCB0; P16070; Q13958; Q16065; Q8N694; Q92493; Q13960; Q13967; Q15861; B6EAT9; Q16066; D3DR12; P22511; Q13968; Q13980; Q9UC30; D3DR13; Q13957; Q13959; Q16522; Q96J24; Q9UC29; Q04858
XP_011518864.1	B3KWW7; Q8TDB9; B3KVB5; B7Z844; Q6UY84; B7ZAC3; Q8TDB8
XP_011518865.1	B3KWW7; B7ZAC3; B7Z844; Q8TDB8; B3KVB5; Q6UY84; Q8TDB9
XP_011518866.1	B7ZAC3; Q8TDB8; B3KVB5; B3KWW7; Q8TDB9; B7Z844; Q6UY84
XP_011518867.1	B3KWW7; B3KVB5; Q6UY84; B7Z844; B7ZAC3; Q8TDB8; Q8TDB9
XP_011519106.1	-
XP_011519107.1	-
XP_011519775.1	A0A024RC61; P15144; Q6GT90; Q8IUK3; Q8IVH3; Q16728; Q9UCE0
XP_011519779.1	-
XP_011519972.1	A6NFK3; A0A024R5Z9; B2R5N8; B4DUU6; B4DNK4; P14618; Q9UCV6; Q9UPF2; P14786; Q53GK4; Q96E76; Q9BWB5; B4DFX8; V9HWB8; B3KRY0
XP_011520273.1	Q59E99; B9EGH6; B4E3J7; P07996; A8K6H4; Q15667
XP_011521056.1	Q9C0L6; Q99732; Q05DW0; D3DUG1; G5E9K0
XP_011521142.1	P51828; F5H4D1; B3KSJ0; Q86YI0; A0AVA6
XP_011521529.1	Q9NRS7; Q9H096; Q9NZK2; Q9H4P3; Q9H8J0; Q561W2; Q96QK1; Q9NVG2; Q9H016; Q9NX80
XP_011521840.1	Q16702; Q96C68; Q6P4U5; P49327; Q6SS02; Q13479; Q96IT0; Q4LE83; Q969R1
XP_011521876.1	Q6IBM5; P52565; A8MXW0; B4DUV9; B2R5X1; J3QQX2; B4DDD3; V9HWE8
XP_011521909.1	B3KXG8; A0A024R8U1; O15427; Q2M1P8
XP_011522224.1	A6NML2; Q9Y5S1; A8K0Z0; Q9Y670
XP_011522225.1	A6NML2; Q9Y5S1; A8K0Z0; Q9Y670
XP_011522346.1	B2RCK9; Q53Y77; Q7Z571; O60861; A8KAC2; O43144
XP_011522506.1	-
XP_011522508.1	-
XP_011522643.1	Q7KZ34; Q9UMM7; O76045; Q15201; Q16050; Q59F64; Q7KZ30; Q9UML6; P78441; Q8IVI5; Q8N473; Q13902; Q14037; Q15176; P02452; Q13903; Q14992; Q13896
XP_011523191.1	P16284; Q9NP65; A0A075B738; Q9NPG9; Q8TBH1; Q9NQT1; Q6LDA9; Q96RF5; Q9NQT2; Q96RF6; Q9NPB7; Q9NQS9; Q9NQT0; A8K3S7; D3DU31
XP_011523192.1	Q9NQT2; Q6LDA9; Q9NPB7; P16284; D3DU31; A0A075B738; Q9NPG9; Q9NQT1; A8K3S7; Q8TBH1; Q9NP65; Q9NQS9; Q96RF5; Q96RF6; Q9NQT0
XP_011523386.1	Q9H6P3; Q6MZR1; A0A0A0MTR7; Q9H6H9; Q63HN8; Q8N406; Q9H8A9; Q9HCL8; Q658P6; Q8IWF4; Q8IZX2; Q9H6C9; D6RI12; C9JCP4; Q8TEU0; F8WKS1; Q69YK7; A0A0A0MTC1; Q9HCF4; Q8IZX1
XP_011523392.1	P51148; A0A024R1U4; Q6FH55; Q9P0Y5; F8W1H5
XP_011523393.1	A0A024R1U4; F8W1H5; P51148; Q9P0Y5; Q6FH55
XP_011523428.1	A8K5E2; P51688
XP_011524090.1	A0A024RC42; Q14923; B0YIY6; P19022; A8MWK3; Q8N173
XP_011524373.1	V9HWE5; Q9NVB4; Q96KP4; Q9BQ94; B3KUG4; Q8WY59
XP_011524374.1	Q8WY59; Q9BQ94; Q9NVB4; B3KUG4; Q96KP4; V9HWE5
XP_011524633.1	Q8NHL6; O75025; A0A087WSV6; A2IXV4; A8MXT0; O75024; D9IDM5; Q8NHK0; Q8NHJ9; A8MVE2; A0A0B4J1W1; A0A087WSX8
XP_011524634.1	Q8NHL6; O75025; A0A087WSV6; A2IXV4; A8MXT0; O75024; D9IDM5; Q8NHK0; Q8NHJ9; A8MVE2; A0A0B4J1W1; A0A087WSX8
XP_011524637.1	Q8NHL6; O75025; A0A087WSV6; A2IXV4; A8MXT0; O75024; D9IDM5; Q8NHK0; Q8NHJ9; A8MVE2; A0A0B4J1W1; A0A087WSX8
XP_011524638.1	Q8NHL6; O75025; A0A087WSV6; A2IXV4; A8MXT0; O75024; D9IDM5; Q8NHK0; Q8NHJ9; A8MVE2; A0A0B4J1W1; A0A087WSX8
XP_011524661.1	Q8N760; O75023
XP_011524662.1	Q8N760; O75023
XP_011524663.1	Q8N760; O75023
XP_011524664.1	Q8N760; O75023
XP_011524683.1	-
XP_011524684.1	-
XP_011524929.1	M0R0A9
XP_011524994.1	Q9BW87; A0A024R0Q4; Q8IV08; Q92853
XP_011524995.1	Q92853; A0A024R0Q4; Q8IV08; Q9BW87
XP_011525056.1	A0A2U3TZU2
XP_011525231.1	Q6UWP8; E9PBV3; A8K5J0
XP_011525232.1	Q6UWP8; E9PBV3; A8K5J0
XP_011525958.1	A6NE29; Q6IBB8; Q9UGP6; M0QXB4; O76097; A6NKA3; O14579
XP_011525986.1	A8MXP7; Q6NUT3; E9PAJ8; Q8N459; D6W615
XP_011526286.2	Q9NQ95; Q9NQ96; Q9NQ97; Q9NRN3; G5E9M5; Q9NQ98; Q9NRN2; Q9UMZ9; A8K6F2; Q9NQA1; Q9UN84; Q99545; Q9BZH5; Q9UNA2; Q6P1X1; Q86XY7; Q12906; Q9NQ99; Q9NQA2; Q9NRN4; Q99544; O43409; Q9BZH4; Q9NQA0; Q9UN00
XP_011526289.1	A8K6F2; G5E9M5; Q9NRN3; Q9NRN4; O43409; Q9NQ96; Q9NQ97; Q9NQA0; Q9NQA1; Q9NQA2; Q9UMZ9; Q9UNA2; Q99544; Q9BZH4; Q9NQ95; Q9NQ98; Q9UN84; Q9BZH5; A0A024R7C7; Q12906; Q99545; Q9NQ99; Q9NRN2; Q9UN00; Q6P1X1; Q86XY7
XP_011526371.1	Q6IAS6; A0A024R7F8; Q9UCJ5; Q9UCJ7; Q2TAB1; A8K3V2; P13686; Q9UCJ6
XP_011526599.1	Q8NC64; Q8NBJ5
XP_011526600.1	Q8NC64; Q8NBJ5
XP_011526601.1	Q8NC64; Q8NBJ5
XP_011527215.1	Q6UX86; Q9UJR3; E1P5U6; Q5JYE1; Q8IWU5; Q96SG2; Q9H1H0; Q9ULH3
XP_011527216.1	Q6UX86; Q9UJR3; E1P5U6; Q5JYE1; Q8IWU5; Q96SG2; Q9H1H0; Q9ULH3
XP_011527217.1	Q6UX86; Q9UJR3; E1P5U6; Q5JYE1; Q8IWU5; Q96SG2; Q9H1H0; Q9ULH3
XP_011527218.1	Q6UX86; Q9UJR3; E1P5U6; Q5JYE1; Q8IWU5; Q96SG2; Q9H1H0; Q9ULH3
XP_011527475.1	A8K411; A2A2E1; Q9H0Z2; Q8TAL8; Q9UIJ6; Q9Y4U9; O43799; Q8N517; Q9UDX2; O00683; P78324; B2R6C3
XP_011527536.1	Q5JWH4; Q9H3H8; Q8WWI0; A2A2N2; B2BCH7; Q9BYX0; Q9BY32; A0A0S2Z3W7; A0A0S2Z423; O14878; Q9BYN1; A4UIM5
XP_011527626.1	Q9BZZ2; Q9H1H6; Q9H1H7; Q9GZS5; Q9H7L7; Q96DL4
XP_011527627.1	Q9H1H6; Q9H1H7; Q9H7L7; Q9GZS5; Q9BZZ2; Q96DL4
XP_011527628.1	Q9H1H7; Q96DL4; Q9GZS5; Q9H1H6; Q9BZZ2; Q9H7L7
XP_011527629.1	Q9H7L7; Q9BZZ2; Q96DL4; Q9H1H6; Q9GZS5; Q9H1H7
XP_011527630.1	Q9BZZ2; Q9GZS5; Q9H1H6; Q9H1H7; Q96DL4; Q9H7L7
XP_011527631.1	Q9BZZ2; Q9GZS5; Q9H1H7; Q96DL4; Q9H7L7; Q9H1H6
XP_011527632.1	-
XP_011527633.1	-
XP_011527634.1	-
XP_011527855.1	A8K881; P38484; E7EUY1; Q9BTL5
XP_011527856.1	A8K881; P38484; E7EUY1; Q9BTL5
XP_011528499.1	A0A024R1N1; Q86T83; P35579; Q60FE2; O60805; A8K6E4
XP_011528984.1	Q9BSU7; A6QRH0; O15031; Q7KZU3
XP_011528992.1	Q96CJ0; F8WCC8; P15289; Q6ICI5; B2RCA6; B7XD04
XP_011529261.1	V9HWC0; P26038
XP_011529429.1	-
XP_011529430.1	-
XP_011529431.1	-
XP_011529432.1	-
XP_011529433.1	-
XP_011529481.1	A6ZKI4; Q15904; Q8NBT4; Q9H0C7; A0A0C4DGX8
XP_011530044.1	P33121; Q8TA99; B7Z452; D3DP57; P41215; Q8N8V7
XP_011530070.1	B5MD56; Q7Z3W0; Q8N1M2; Q86WE8; Q9UQF5; Q8WX93; B2RTX2; B3KTG2; Q9Y3E9; Q7L3E0; B7ZMM5; Q9UGA0; Q9Y2J6
XP_011530071.1	B5MD56; Q7Z3W0; Q8N1M2; Q86WE8; Q9UQF5; Q8WX93; B2RTX2; B3KTG2; Q9Y3E9; Q7L3E0; B7ZMM5; Q9UGA0; Q9Y2J6
XP_011530073.1	B5MD56; Q7Z3W0; Q8N1M2; Q86WE8; Q9UQF5; Q8WX93; B2RTX2; B3KTG2; Q9Y3E9; Q7L3E0; B7ZMM5; Q9UGA0; Q9Y2J6
XP_011530074.1	B5MD56; Q7Z3W0; Q8N1M2; Q86WE8; Q9UQF5; Q8WX93; B2RTX2; B3KTG2; Q9Y3E9; Q7L3E0; B7ZMM5; Q9UGA0; Q9Y2J6
XP_011530075.1	B5MD56; Q7Z3W0; Q8N1M2; Q86WE8; Q9UQF5; Q8WX93; B2RTX2; B3KTG2; Q9Y3E9; Q7L3E0; B7ZMM5; Q9UGA0; Q9Y2J6
[truncated: 461 more rows]

## Sheet: BP Common to All Stimuli
Annotation Cluster 1 Enrichment Score: 26.094998368796258
Category Term Count % PValue Genes List Total Pop Hits Pop Total Fold Enrichment Bonferroni Benjamini FDR
GOTERM_BP_ALL GO:0019882~antigen processing and presentation 58 8.592592592592592 1.938924695123795E-30 P19373, O02930, P79551, Q95HL1, Q29734, B4DZV3, Q9MYH3, Q9MYH2, P01919, O02939, Q7YNY9, A9YWH7, Q04826, Q9UBY1, P01911, P01912, Q9GJM7, P01913, P01914, Q9MYG5, P01916, P01917, Q9MYG4, P01918, P79545, Q29743, Q29742, A5I886, P79542, P79544, P79562, Q29749, Q95HK1, X5DNQ0, Q29746, Q29747, B0V0E7,…
GOTERM_BP_ALL GO:0019884~antigen processing and presentation of exogenous antigen 47 6.962962962962963 2.1654222419574993E-26 P19373, O02930, Q95HL1, P79551, Q29734, B4DZV3, Q9MYH3, P01919, Q9MYH2, O02939, Q7YNY9, A9YWH7, Q04826, P01911, Q9UBY1, P01912, Q9GJM7, P01913, P01914, Q9MYG5, P01916, P01917, Q9MYG4, P01918, P79545, Q29743, Q29742, A5I886, P79542, P79544, P79562, Q29749, Q95HK1, X5DNQ0, Q…
GOTERM_BP_ALL GO:0048002~antigen processing and presentation of peptide antigen 48 7.111111111111111 3.427184128302315E-26 P19373, O02930, Q95HL1, P79551, Q29734, Q9MYH3, P01919, Q9MYH2, O02939, Q7YNY9, A9YWH7, Q04826, Q9UBY1, P01911, P01912, Q9GJM7, P01913, P01914, Q9MYG5, P01916, P01917, Q9MYG4, P01918, P79545, Q29743, Q29742, A5I886, P79542, P79544, P79562, Q29749, Q95HK1, X5DNQ0, Q29746, Q297…
GOTERM_BP_ALL GO:0002478~antigen processing and presentation of exogenous peptide antigen 44 6.518518518518518 2.897113778245629E-24 P19373, O02930, Q95HL1, P79551, Q29734, Q9MYH3, P01919, Q9MYH2, O02939, Q7YNY9, A9YWH7, Q04826, P01911, Q9UBY1, P01912, Q9GJM7, P01913, P01914, Q9MYG5, P01916, P01917, Q9MYG4, P01918, P79545, Q29743, Q29742, A5I886, P79542, P79544, P79562, Q29749, Q95HK1, X5DNQ0, Q2…
Annotation Cluster 2 Enrichment Score: 24.14441690968622
Category Term Count % PValue Genes List Total Pop Hits Pop Total Fold Enrichment Bonferroni Benjamini FDR
GOTERM_BP_ALL GO:0044419~interspecies interaction between organisms 115 17.037037037037038 3.8191686983094656E-26 P19373, O02939, Q8IVH3, Q16728, Q9UEK8, Q04826, Q9GJM7, Q9MYG5, B7ZW36, Q9MYG4, G3V3E8, Q29743, Q29742, P79542, P79562, Q29749, Q969V7, Q548L2, A8K6F2, Q29747, Q04637, Q9MYI3, P01903, B2R627, Q9UEJ4, Q59H15, Q96C49, A8CZ64, Q9H4K5, Q7L4Q3, P79555, Q9TP95, Q498Y0, P01730, O02954, O0295…
GOTERM_BP_ALL GO:0044403~symbiosis, encompassing mutualism through parasitism 115 17.037037037037038 3.8191686983094656E-26 P19373, O02939, Q8IVH3, Q16728, Q9UEK8, Q04826, Q9GJM7, Q9MYG5, B7ZW36, Q9MYG4, G3V3E8, Q29743, Q29742, P79542, P79562, Q29749, Q969V7, Q548L2, A8K6F2, Q29747, Q04637, Q9MYI3, P01903, B2R627, Q9UEJ4, Q59H15, Q96C49, A8CZ64, Q9H4K5, Q7L4Q3, P79555, Q9TP95, Q498Y0, P01730, O02…
GOTERM_BP_ALL GO:0044764~multi-organism cellular process 109 16.14814814814815 9.611125120326375E-24 P19373, O02939, Q8IVH3, Q16728, Q9UEK8, Q04826, Q9GJM7, Q9MYG5, B7ZW36, Q9MYG4, G3V3E8, Q29743, Q29742, P79542, P79562, Q969V7, Q548L2, Q29749, A8K6F2, Q29747, Q04637, Q9MYI3, P01903, B2R627, Q9UEJ4, Q59H15, Q96C49, A8CZ64, Q9H4K5, P79555, Q9TP95, Q498Y0, P01730, O02954, O02955, O02956, Q29899, O0…
GOTERM_BP_ALL GO:0016032~viral process 108 16.0 1.8863420486261879E-23 P19373, O02939, Q8IVH3, Q16728, Q9UEK8, Q04826, Q9GJM7, Q9MYG5, B7ZW36, Q9MYG4, G3V3E8, Q29743, Q29742, P79542, P79562, Q969V7, Q548L2, Q29749, A8K6F2, Q29747, Q04637, Q9MYI3, P01903, B2R627, Q9UEJ4, Q59H15, Q96C49, A8CZ64, Q9H4K5, P79555, Q9TP95, Q498Y0, P01730, O02954, O02955, O02956, Q29899, O02957, O02958, B2R858, Q96GV1, …
Annotation Cluster 3 Enrichment Score: 17.094579245327434
Category Term Count % PValue Genes List Total Pop Hits Pop Total Fold Enrichment Bonferroni Benjamini FDR
GOTERM_BP_ALL GO:0002504~antigen processing and presentation of peptide or polysaccharide antigen via MHC class II 30 4.444444444444445 4.633887107158223E-18 O62861, O02930, P79551, Q29778, Q95HL1, Q29779, Q7Z5S3, K7ESI9, Q29734, Q9MYH3, Q5BM92, Q9MYH2, P01919, Q7YNY9, C0LAB5, A9YWH7, P01911, Q9UBY1, P01912, P01913, P01914, O02875, P01916, P01917, P01918, Q701T1, O02876, O98223, P79545, P28068, O…
GOTERM_BP_ALL GO:0019886~antigen processing and presentation of exogenous peptide antigen via MHC class II 29 4.296296296296296 5.663934048475009E-18 O62861, O02930, P79551, Q29778, Q95HL1, Q29779, Q7Z5S3, K7ESI9, Q29734, Q9MYH3, Q5BM92, Q9MYH2, P01919, Q7YNY9, C0LAB5, A9YWH7, P01911, Q9UBY1, P01912, P01913, P01914, O02875, P01916, P01917, P01918, O02876, Q701T1, O98223, P79545, P28068, O98222, O…
GOTERM_BP_ALL GO:0002495~antigen processing and presentation of peptide antigen via MHC class II 29 4.296296296296296 1.9824334963123877E-17 O62861, O02930, P79551, Q29778, Q95HL1, Q29779, Q7Z5S3, K7ESI9, Q29734, Q9MYH3, Q5BM92, Q9MYH2, P01919, Q7YNY9, C0LAB5, A9YWH7, P01911, Q9UBY1, P01912, P01913, P01914, O02875, P01916, P01917, P01918, O02876, Q701T1, O98223, P79545, P28068, O98222, O62869, Q2…
Annotation Cluster 4 Enrichment Score: 16.762906395286745
Category Term Count % PValue Genes List Total Pop Hits Pop Total Fold Enrichment Bonferroni Benjamini FDR
GOTERM_BP_ALL GO:0006928~movement of cell or subcellular component 149 22.074074074074073 1.2995562433279607E-19 P46940, P07437, Q5H9R1, P27816, B3KS64, Q8WXH7, Q8IVG8, B7ZW36, Q548L2, Q5TZP3, B4DJT9, B4DTU0, Q13350, B7Z6Y5, Q9UKF0, B7Z8Y4, B2R5Q7, B2R627, Q9UEJ4, A8CZ64, Q6NR85, Q7L4Q3, B7ZMM5, Q99439, Q59F20, B3KPJ9, P52565, P52566, Q9UC84, P14104, Q8IZF9, Q9NQH8, Q13443, Q92801, Q9UKE9, Q9UKE8…
GOTERM_BP_ALL GO:0016477~cell migration 113 16.74074074074074 4.1856598079131305E-19 P46940, Q5H9R1, Q8IVG8, B7ZW36, Q5TZP3, B7Z6Y5, Q13350, Q9UKF0, B7Z8Y4, B2R5Q7, B2R627, Q9UEJ4, A8CZ64, Q7L4Q3, B7ZMM5, Q99439, Q59F20, B3KPJ9, P52565, P52566, Q9UC84, Q8IZF9, Q13443, Q9UKE9, Q9UKE8, B3FR89, P06756, A8MSX3, O75083, A8K6E9, A8K6E4, Q45H73, P01121, P24410, A7MBM3, L7RXH0, P06576, Q9UC92, Q8NHW4, K9…
GOTERM_BP_ALL GO:0048870~cell motility 116 17.185185185185183 2.242288868427333E-16 P46940, Q5H9R1, Q8WXH7, Q8IVG8, B7ZW36, Q5TZP3, B7Z6Y5, Q13350, Q9UKF0, B7Z8Y4, B2R5Q7, B2R627, Q9UEJ4, A8CZ64, Q7L4Q3, B7ZMM5, Q99439, Q59F20, B3KPJ9, P52565, P52566, Q9UC84, Q8IZF9, Q13443, Q9UKE9, Q9UKE8, B3FR89, P06756, A8MSX3, O75083, A8K6E9, A8K6E4, Q45H73, P01121, P24410, A7MBM3, L7RXH0, P06576, Q9UC92, Q8N…
GOTERM_BP_ALL GO:0051674~localization of cell 116 17.185185185185183 2.242288868427333E-16 P46940, Q5H9R1, Q8WXH7, Q8IVG8, B7ZW36, Q5TZP3, B7Z6Y5, Q13350, Q9UKF0, B7Z8Y4, B2R5Q7, B2R627, Q9UEJ4, A8CZ64, Q7L4Q3, B7ZMM5, Q99439, Q59F20, B3KPJ9, P52565, P52566, Q9UC84, Q8IZF9, Q13443, Q9UKE9, Q9UKE8, B3FR89, P06756, A8MSX3, O75083, A8K6E9, A8K6E4, Q45H73, P01121, P24410, A7MBM3, L7RXH0, P06576, Q9UC…
GOTERM_BP_ALL GO:0040011~locomotion 126 18.666666666666668 5.604358310631784E-16 P46940, Q5H9R1, B3KS64, Q8WXH7, Q8IVG8, B7ZW36, Q5TZP3, B4DJT9, B4DTU0, B7Z6Y5, Q13350, Q9UKF0, B7Z8Y4, B2R5Q7, B2R627, Q9UEJ4, A8CZ64, Q7L4Q3, B7ZMM5, Q99439, Q59F20, B3KPJ9, P52565, P52566, Q9UC84, Q8IZF9, Q13443, Q9UKE9, Q9UKE8, B3FR89, P06756, A8MSX3, O75083, A8K6E9, A8K6E4, Q45H73, P01121, P24410, A7MBM3, L7RXH0…
Annotation Cluster 5 Enrichment Score: 15.853978385894353
Category Term Count % PValue Genes List Total Pop Hits Pop Total Fold Enrichment Bonferroni Benjamini FDR
GOTERM_BP_ALL GO:0002764~immune response-regulating signaling pathway 69 10.222222222222223 2.3347333542826053E-18 O02930, P79551, Q95HL1, Q29734, Q9MYH3, Q9MYH2, P01919, Q7YNY9, A9YWH7, Q9UBY1, P01911, P0DP23, Q9UEK8, P01912, P0DP25, P01913, P01914, P0DP24, P01916, P01917, P01918, Q59H26, P79545, A5I886, P79544, Q95HK1, X5DNQ0, H0Y7A7, B0V0E7, P01909, P01908, A9YQA0, P01903, Q96L99, Q5YLA6, P019…
GOTERM_BP_ALL GO:0002253~activation of immune response 68 10.074074074074074 5.585211590578852E-17 O02930, P79551, Q95HL1, Q29734, Q9MYH3, Q9MYH2, P01919, Q7YNY9, A9YWH7, Q9UBY1, P01911, Q9UEK8, P01912, P01913, P01914, P01916, P01917, P01918, Q59H26, P79545, Q59F47, A5I886, P79544, Q95HK1, X5DNQ0, B0V0E7, P01909, P01908, A9YQA0, P01903, Q96L99, Q5YLA6, P01906, Q9MYH4, P01907, A8CZ64, P01905, Q9H4…
GOTERM_BP_ALL GO:0002757~immune response-activating signal transduction 60 8.88888888888889 2.1027513669368988E-14 O02930, P79551, Q95HL1, Q29734, Q9MYH3, Q9MYH2, P01919, Q7YNY9, A9YWH7, Q9UBY1, P01911, Q9UEK8, P01912, P01913, P01914, P01916, P01917, P01918, Q59H26, P79545, A5I886, P79544, Q95HK1, X5DNQ0, B0V0E7, P01909, P01908, A9YQA0, P01903, Q96L99, Q5YLA6, P01906, Q9MYH4, P01907, A8CZ64, P019…
Annotation Cluster 6 Enrichment Score: 15.235278831815613
Category Term Count % PValue Genes List Total Pop Hits Pop Total Fold Enrichment Bonferroni Benjamini FDR
GOTERM_BP_ALL GO:0009056~catabolic process 158 23.40740740740741 1.4777036454463007E-18 P16279, P16278, Q5H927, Q969U2, V9HVZ4, B3KRU8, B3KS64, Q8IVH3, Q9UEK8, P0DP23, Q16728, P0DP25, P0DP24, D3DP79, Q658T8, B5MDD5, Q969V7, H0Y7A7, Q04637, Q9H8J0, B2R5Q7, Q59H15, O15330, Q9H4K5, B5MDC5, Q7L4Q3, Q9H2J9, P53634, Q498Y0, A2A2N2, B2R858, Q9UC85, Q96GV1, Q13443, Q53GK4, Q13446, B2R5T9, B2R659, D3DP57,…
GOTERM_BP_ALL GO:1901575~organic substance catabolic process 142 21.037037037037038 9.118618541287222E-15 P16279, P16278, Q5H927, Q969U2, V9HVZ4, B3KRU8, B3KS64, Q8IVH3, Q9UEK8, P0DP23, Q16728, P0DP25, P0DP24, D3DP79, Q658T8, B5MDD5, Q969V7, H0Y7A7, Q04637, Q9H8J0, B2R5Q7, Q59H15, O15330, Q9H4K5, B5MDC5, Q7L4Q3, Q9H2J9, P53634, Q498Y0, A2A2N2, B2R858, Q9UC85, Q96GV1, Q13443, Q53GK4, B2R5T9, B2R65…
GOTERM_BP_ALL GO:0044248~cellular catabolic process 127 18.814814814814813 1.4609895567191048E-14 P16279, P16278, Q5H927, Q969U2, B3KRU8, B3KS64, Q8IVH3, Q9UEK8, P0DP23, Q16728, P0DP25, P0DP24, D3DP79, Q658T8, B5MDD5, Q969V7, H0Y7A7, Q04637, Q9H8J0, B2R5Q7, Q59H15, Q9H4K5, Q7L4Q3, Q9H2J9, P53634, Q498Y0, A2A2N2, B2R858, Q9UC85, Q13443, B2R5T9, B2R659, D3DP57, Q13446, B4DYH8, Q9BVW3, Q9H004, Q9H00…
Annotation Cluster 7 Enrichment Score: 13.952493716311489
Category Term Count % PValue Genes List Total Pop Hits Pop Total Fold Enrichment Bonferroni Benjamini FDR
GOTERM_BP_ALL GO:0045184~establishment of protein localization 150 22.22222222222222 3.4160498182871578E-15 Q9BUC2, O02930, Q95HL1, Q29734, Q7YNY9, Q9UEK8, Q9UBY1, P01911, P01912, P01914, Q8IVG8, Q7Z4F7, O75695, P79545, Q96Q14, Q658T8, Q969V7, Q95HK1, Q5TZP3, X5DNQ0, Q9H8J0, Q7Z2G9, Q7Z2G6, D3DTF0, Q16739, Q96L99, B2R5Q7, E1P560, Q9UEJ4, Q96C49, A8CZ64, Q5JYE1, Q8NBT4, Q95HL0, B2R620, Q498Y0, B3K…
GOTERM_BP_ALL GO:0033036~macromolecule localization 189 28.000000000000004 5.7996133581352454E-15 Q95HL1, Q29734, P01911, Q9UBY1, P01912, P01914, O75695, G3V3E8, P79545, Q658T8, Q95HK1, X5DNQ0, Q9H8J0, Q7Z2G9, Q16737, Q7Z2G6, D3DTF0, Q16739, B2R5Q7, O95882, Q8NBT4, Q95HL0, B2R620, Q498Y0, Q59F20, B5A8Y2, B5A8Y3, Q13443, B2R5T9, D3DP57, Q13446, Q86T02, B2R652, A8K6E4, Q3MJ42, Q45H73, P01121, P2441…
GOTERM_BP_ALL GO:0008104~protein localization 169 25.037037037037035 2.5138795596883368E-14 P46940, Q9BUC2, O02930, Q95HL1, Q29734, Q7YNY9, Q9UEK8, Q9UBY1, P01911, P01912, P01914, Q8IVG8, Q7Z4F7, O75695, P79545, Q96Q14, Q658T8, Q969V7, Q95HK1, Q5TZP3, X5DNQ0, Q9H8J0, Q7Z2G9, Q9UKF0, Q7Z2G6, D3DTF0, Q16739, Q96L99, B2R5Q7, E1P560, Q9UEJ4, A8CZ64, Q96C49, Q5JYE1, Q8NBT4, Q95HL0, B2R620, Q498Y0, Q59…
GOTERM_BP_ALL GO:0015031~protein transport 139 20.59259259259259 3.109978816706847E-14 Q9BUC2, O02930, Q95HL1, Q29734, Q7YNY9, Q9UEK8, Q9UBY1, P01911, P01912, P01914, Q8IVG8, Q7Z4F7, O75695, P79545, Q96Q14, Q658T8, Q969V7, Q95HK1, Q5TZP3, X5DNQ0, Q9H8J0, Q7Z2G9, Q7Z2G6, D3DTF0, Q16739, Q96L99, B2R5Q7, E1P560, Q9UEJ4, Q96C49, A8CZ64, Q5JYE1, Q8NBT4, Q95HL0, B2R620, Q498Y0, B3KPJ9, Q8MH59, B5A8Y2, …
Annotation Cluster 8 Enrichment Score: 13.182153724271886
Category Term Count % PValue Genes List Total Pop Hits Pop Total Fold Enrichment Bonferroni Benjamini FDR
GOTERM_BP_ALL GO:0051270~regulation of cellular component movement 81 12.0 6.9997663460486135E-15 B7Z5V1, P46940, Q8NF52, B4DHH3, A2A418, P07737, Q8IVG8, A8MXW0, F5H7S3, B7ZW36, Q53HM4, E9PPB3, Q9UDG2, Q7Z3B8, B7Z6Y5, Q13350, Q9UKF0, B2R5Q7, B2R627, Q9UEJ4, A8CZ64, B4DST5, P61586, Q99439, Q9UDJ0, Q59F20, Q9NP65, G5EA09, P52565, P52566, Q6X907, B2R710, Q8IZF9, B7ZLF0, Q13443, Q9UKE9, Q9UKE8, F5H5L…
GOTERM_BP_ALL GO:0030334~regulation of cell migration 73 10.814814814814815 1.2855236659758901E-14 B7Z5V1, P46940, Q8NF52, A2A418, P07737, Q8IVG8, A8MXW0, F5H7S3, B7ZW36, Q53HM4, E9PPB3, Q9UDG2, Q7Z3B8, B7Z6Y5, Q13350, Q9UKF0, B2R627, B2R5Q7, Q9UEJ4, A8CZ64, B4DST5, P61586, Q99439, Q9UDJ0, Q59F20, Q9NP65, P52565, G5EA09, P52566, Q6X907, Q8IZF9, B7ZLF0, Q13443, Q9UKE9, Q9UKE8, F5H5L6, A0A024RA55, …
GOTERM_BP_ALL GO:2000145~regulation of cell motility 74 10.962962962962964 1.589626775559172E-13 B7Z5V1, P46940, Q8NF52, A2A418, P07737, Q8IVG8, A8MXW0, F5H7S3, B7ZW36, Q53HM4, E9PPB3, Q9UDG2, Q7Z3B8, B7Z6Y5, Q13350, Q9UKF0, B2R627, B2R5Q7, Q9UEJ4, A8CZ64, B4DST5, P61586, Q99439, Q9UDJ0, Q59F20, Q9NP65, P52565, G5EA09, P52566, Q6X907, Q8IZF9, B7ZLF0, Q13443, Q9UKE9, Q9UKE8, F5H5L6, A0A024RA55, B3…
GOTERM_BP_ALL GO:0040012~regulation of locomotion 74 10.962962962962964 1.3059492908146824E-12 B7Z5V1, P46940, Q8NF52, A2A418, P07737, Q8IVG8, A8MXW0, F5H7S3, B7ZW36, Q53HM4, E9PPB3, Q9UDG2, Q7Z3B8, B7Z6Y5, Q13350, Q9UKF0, B2R627, B2R5Q7, Q9UEJ4, A8CZ64, B4DST5, P61586, Q99439, Q9UDJ0, Q59F20, Q9NP65, P52565, G5EA09, P52566, Q6X907, Q8IZF9, B7ZLF0, Q13443, Q9UKE9, Q9UKE8, F5H5L6, A0A024RA55, B3FR…
Annotation Cluster 9 Enrichment Score: 11.62837409027575
Category Term Count % PValue Genes List Total Pop Hits Pop Total Fold Enrichment Bonferroni Benjamini FDR
GOTERM_BP_ALL GO:0009607~response to biotic stimulus 80 11.851851851851853 1.833771608038921E-12 P19373, O02930, B2R7R1, Q95HL1, Q29734, O02939, Q7YNY9, Q04826, P01911, Q9UBY1, P01912, Q9GJM7, P01914, Q9MYG5, B7ZW36, Q9MYG4, G3V3E8, Q59H26, P79545, Q29742, P79542, P79562, Q29749, Q95HK1, B4DJT9, A8K6F2, X5DNQ0, Q29747, Q96L99, Q59H15, Q96C49, A8CZ64, Q7L4Q3, P79555, Q9TP95, Q95HL0, P01730, Q8MH59…
GOTERM_BP_ALL GO:0043207~response to external biotic stimulus 77 11.407407407407408 2.6654236228074005E-12 P19373, O02930, B2R7R1, Q95HL1, Q29734, O02939, Q7YNY9, Q04826, P01911, Q9UBY1, P01912, Q9GJM7, P01914, Q9MYG5, B7ZW36, Q9MYG4, G3V3E8, Q59H26, P79545, Q29742, P79542, P79562, Q29749, Q95HK1, B4DJT9, A8K6F2, X5DNQ0, Q29747, Q96L99, Q59H15, Q96C49, A8CZ64, Q7L4Q3, P79555, Q9TP95, Q95HL0, P017…
GOTERM_BP_ALL GO:0051707~response to other organism 77 11.407407407407408 2.6654236228074005E-12 P19373, O02930, B2R7R1, Q95HL1, Q29734, O02939, Q7YNY9, Q04826, P01911, Q9UBY1, P01912, Q9GJM7, P01914, Q9MYG5, B7ZW36, Q9MYG4, G3V3E8, Q59H26, P79545, Q29742, P79542, P79562, Q29749, Q95HK1, B4DJT9, A8K6F2, X5DNQ0, Q29747, Q96L99, Q59H15, Q96C49, A8CZ64, Q7L4Q3, P79555, Q9TP95, Q95HL0, P01730, Q8MH59…
Annotation Cluster 10 Enrichment Score: 10.639180166111903
Category Term Count % PValue Genes List Total Pop Hits Pop Total Fold Enrichment Bonferroni Benjamini FDR
GOTERM_BP_ALL GO:0065003~macromolecular complex assembly 125 18.51851851851852 4.3077032404707725E-12 Q9BUC2, O02930, B2R7R1, Q95HL1, Q969U2, Q29734, B3KS64, Q7YNY9, Q9UEK8, P01911, Q9UBY1, P01912, P01914, Q16722, P79545, B3KPM0, B5MDD5, Q95HK1, X5DNQ0, Q2TU77, Q3ZCP6, P01903, Q59H15, P53634, Q29751, Q95HL0, Q9HAN8, B2R620, B4DTV0, B3KPJ9, Q8MH59, B5A8Y2, Q9UC85, B2R858, B5A8Y3, Q16093, Q92801, Q…
GOTERM_BP_ALL GO:0006461~protein complex assembly 110 16.296296296296298 1.0490420636069926E-11 Q9BUC2, O02930, B2R7R1, Q95HL1, Q969U2, Q29734, B3KS64, Q7YNY9, P01911, Q9UBY1, P01912, P01914, Q16722, P79545, B3KPM0, B5MDD5, Q95HK1, X5DNQ0, Q2TU77, Q3ZCP6, P01903, Q59H15, P53634, Q29751, Q95HL0, Q9HAN8, B2R620, B4DTV0, B3KPJ9, Q8MH59, B5A8Y2, Q9UC85, B5A8Y3, Q16093, Q92801, Q58F52, Q13446, Q8MH60,…
GOTERM_BP_ALL GO:0070271~protein complex biogenesis 110 16.296296296296298 1.0951881064098053E-11 Q9BUC2, O02930, B2R7R1, Q95HL1, Q969U2, Q29734, B3KS64, Q7YNY9, P01911, Q9UBY1, P01912, P01914, Q16722, P79545, B3KPM0, B5MDD5, Q95HK1, X5DNQ0, Q2TU77, Q3ZCP6, P01903, Q59H15, P53634, Q29751, Q95HL0, Q9HAN8, B2R620, B4DTV0, B3KPJ9, Q8MH59, B5A8Y2, Q9UC85, B5A8Y3, Q16093, Q92801, Q58F52, Q13446, Q8MH6…
GOTERM_BP_ALL GO:0071822~protein complex subunit organization 121 17.925925925925927 2.211612357279429E-11 Q9BUC2, O02930, B2R7R1, Q95HL1, Q969U2, Q29734, B3KS64, Q7YNY9, P01911, Q9UBY1, P01912, P01914, Q16722, P79545, B3KPM0, B5MDD5, Q9NXC3, Q95HK1, X5DNQ0, Q2TU77, Q3ZCP6, Q9H8J1, P01903, Q59H15, P53634, Q29751, Q95HL0, Q9HAN8, B2R620, B4DTV0, B3KPJ9, Q8MH59, B5A8Y2, Q9UC85, B5A8Y3, Q16093, Q928…
GOTERM_BP_ALL GO:0043933~macromolecular complex subunit organization 155 22.962962962962962 5.819193027620129E-10 Q9BUC2, O02930, Q95HL1, B2R7R1, Q969U2, Q29734, Q9BUC5, B3KS64, Q7YNY9, Q9UEK8, Q9UBY1, P01911, P01912, P01914, Q16722, P79545, B3KPM0, B5MDD5, Q9NXC3, Q95HK1, X5DNQ0, Q2TU77, Q3ZCP6, Q9H8J1, P01903, Q59H15, P53634, Q29751, Q95HL0, P57754, B2R620, Q9HAN8, B4DTV0, B3KPJ9, Q8MH59, B5A8Y…
Annotation Cluster 11 Enrichment Score: 10.121372935779764
Category Term Count % PValue Genes List Total Pop Hits Pop Total Fold Enrichment Bonferroni Benjamini FDR
GOTERM_BP_ALL GO:0007165~signal transduction 309 45.77777777777778 6.9911478193074635E-12 P79551, Q29734, B3KS64, P0DP23, Q9GJM7, P0DP25, P0DP24, Q7Z2F2, Q16722, P79545, Q29743, Q29742, Q658T8, Q8N915, Q59F47, P79542, Q59ES8, P79544, Q5T954, Q29749, P79562, X5DNQ0, Q29746, Q29747, B0V0E7, Q7Z2G9, A9YQA0, Q7Z2G6, B7Z8Y4, B2R627, B2R5Q7, Q16732, Q16735, Q9H4K5, Q6NR85, P79554, Q8NBT4, P53634, P7955…
GOTERM_BP_ALL GO:0044700~single organism signaling 323 47.85185185185185 5.500005455236074E-11 P79551, Q29734, B3KS64, P0DP23, Q9GJM7, P0DP25, P0DP24, Q7Z2F2, Q16722, P79545, Q29743, Q29742, Q658T8, Q8N915, Q59F47, P79542, Q59ES8, P79544, Q5T954, Q29749, P79562, X5DNQ0, Q29746, Q29747, B0V0E7, Q7Z2G9, A9YQA0, Q7Z2G6, B7Z8Y4, B2R627, B2R5Q7, Q16732, Q16735, Q9H4K5, Q6NR85, P79554, Q8NBT4, P53634, …
GOTERM_BP_ALL GO:0023052~signaling 324 48.0 1.0150983531342736E-10 P79551, Q29734, B3KS64, P0DP23, Q9GJM7, P0DP25, P0DP24, Q7Z2F2, Q16722, P79545, Q29743, Q29742, Q658T8, Q8N915, Q59F47, P79542, Q59ES8, P79544, Q5T954, Q29749, P79562, X5DNQ0, Q29746, Q29747, B0V0E7, Q7Z2G9, A9YQA0, Q7Z2G6, B7Z8Y4, B2R627, B2R5Q7, Q16732, Q16735, Q9H4K5, Q6NR85, P79554, Q8NBT4, P53634, P79555, B2R620, P79553, Q59F…
GOTERM_BP_ALL GO:0007154~cell communication 324 48.0 1.3958269798512542E-10 P79551, Q29734, B3KS64, P0DP23, Q9GJM7, P0DP25, P0DP24, Q7Z2F2, Q16722, P79545, Q29743, Q29742, Q658T8, Q8N915, Q59F47, P79542, Q59ES8, P79544, Q5T954, Q29749, P79562, X5DNQ0, Q29746, Q29747, B0V0E7, Q7Z2G9, A9YQA0, Q7Z2G6, B7Z8Y4, B2R627, B2R5Q7, Q16732, Q16735, Q9H4K5, Q6NR85, P79554, Q8NBT4, P53634, P79555, B2R620, P79…
GOTERM_BP_ALL GO:0051716~cellular response to stimulus 348 51.55555555555556 4.5382038956924887E-10 P79551, Q29734, B3KS64, P0DP23, Q9GJM7, P0DP25, P0DP24, Q7Z2F2, Q16722, P79545, Q29743, Q29742, Q658T8, Q8N915, Q59F47, P79542, Q59ES8, Q5T954, P79544, Q29749, P79562, X5DNQ0, Q29746, Q29747, B0V0E7, Q7Z2G9, A9YQA0, Q7Z2G6, Q16737, B7Z8Y4, B2R627, B2R5Q7, Q16732, Q16735, Q9H4K5, Q6NR85, P79554, Q8N…
Annotation Cluster 12 Enrichment Score: 9.99228714980599
Category Term Count % PValue Genes List Total Pop Hits Pop Total Fold Enrichment Bonferroni Benjamini FDR
GOTERM_BP_ALL GO:0010941~regulation of cell death 115 17.037037037037038 2.8558025441932223E-12 B2R7R1, Q2I204, Q9UEK8, Q8IVG8, Q13337, Q16722, Q59H26, B5MDD5, B7Z6Y5, Q13350, B2R627, Q6NR85, Q7L4Q3, P53634, Q8NC51, Q59F20, Q8TCX3, P52565, Q9UC84, Q9UC85, Q13446, P06756, A8MSX3, P01121, L7RXH0, Q969X1, Q16711, Q13327, Q9UC92, P01922, P07602, P08648, H0YN39, B2R7V9, V9HW71, Q5TD03, Q29RW2, A8K6C0,…
GOTERM_BP_ALL GO:0008219~cell death 136 20.14814814814815 1.4455855847011348E-11 B2R7R1, V9HVZ4, Q2I204, Q9UEK8, Q8IVG8, Q13337, Q16722, Q59H26, B5MDD5, B4DJT9, Q13350, B7Z6Y5, Q9H8J0, Q96L99, B2R627, Q96C49, A8CZ64, Q6NR85, Q7L4Q3, P53634, Q8NC51, Q2TU89, Q59F20, B3KPJ9, Q8TCX3, P52565, Q9UC84, Q9UC85, Q53GK4, Q13446, P06756, Q8NI71, A8MSX3, P01121, L7RXH0, Q969X1, Q16711, Q13327, A0A024R276, Q9…
GOTERM_BP_ALL GO:0043067~regulation of programmed cell death 105 15.555555555555555 1.40041811280381E-10 B3KXM7, B7Z5V1, B2R7R1, Q7Z5S3, Q8NF52, K7ESI9, B4DHH3, Q9UDH0, Q2I204, Q8N181, A2A418, Q9UEK8, A0A024R8S5, Q13337, Q8IVG8, A8MXW0, Q59H26, Q9UDG2, D3DSE4, B5MDD5, Q8WUH0, Q16840, Q16841, Q13350, B3KQR5, B7Z6Y5, Q96FS5, Q9BUV7, Q16839, B2R627, P07237, Q5HYG5, Q6NR85, Q7L4Q3, P53634, Q16838, Q8…
GOTERM_BP_ALL GO:0042981~regulation of apoptotic process 104 15.407407407407408 1.802670103021864E-10 B3KXM7, B7Z5V1, B2R7R1, Q7Z5S3, Q8NF52, K7ESI9, B4DHH3, Q9UDH0, Q2I204, Q8N181, A2A418, Q9UEK8, A0A024R8S5, Q13337, Q8IVG8, A8MXW0, Q59H26, Q9UDG2, D3DSE4, B5MDD5, Q8WUH0, Q16840, Q16841, Q13350, B3KQR5, B7Z6Y5, Q96FS5, Q9BUV7, Q16839, B2R627, P07237, Q5HYG5, Q6NR85, Q7L4Q3, P53634, Q16838, Q8NC5…
GOTERM_BP_ALL GO:0012501~programmed cell death 126 18.666666666666668 4.005536942473089E-10 B2R7R1, V9HVZ4, Q2I204, Q9UEK8, Q8IVG8, Q13337, Q59H26, B5MDD5, B4DJT9, B7Z6Y5, Q13350, Q9H8J0, Q96L99, B2R627, Q96C49, A8CZ64, Q6NR85, Q7L4Q3, P53634, Q8NC51, Q59F20, B3KPJ9, Q8TCX3, P52565, Q9UC84, Q9UC85, Q53GK4, Q13446, P06756, A8MSX3, P01121, L7RXH0, Q969X1, Q16711, Q13327, Q9UC92, A0A024R276, O75681,…
GOTERM_BP_ALL GO:0006915~apoptotic process 118 17.48148148148148 2.6648354637682177E-9 B2R7R1, V9HVZ4, Q2I204, Q9UEK8, Q8IVG8, Q13337, Q59H26, B5MDD5, B4DJT9, B7Z6Y5, Q13350, Q9H8J0, Q96L99, B2R627, Q96C49, A8CZ64, Q6NR85, Q7L4Q3, P53634, Q59F20, B3KPJ9, Q8TCX3, P52565, Q9UC84, Q9UC85, Q13446, P06756, A8MSX3, P01121, L7RXH0, Q969X1, Q16711, Q13327, Q9UC92, A0A024R276, O75681, K9JA46, B4DTV5, P086…
Annotation Cluster 13 Enrichment Score: 9.869122122565642
Category Term Count % PValue Genes List Total Pop Hits Pop Total Fold Enrichment Bonferroni Benjamini FDR
GOTERM_BP_ALL GO:0015991~ATP hydrolysis coupled proton transport 14 2.074074074074074 7.54123394667388E-11 B4E0R9, Q14283, Q9UJ21, Q6LDM4, A0A0S2Z3W6, Q9UJ20, B7Z401, Q15859, Q8TBN8, Q8WXA7, A0A0C4DGX8, Q9BTV8, V9HW31, D3DSQ5, Q8WXH7, Q9H3E3, Q5JW74, A0A024R5E5, P38606, A8MUN4, Q53Y06, P05023, P36543, Q8WY13, Q96FB4, Q53YD9, Q9H0C7, Q13816, A8MUE4, Q13817, D3DVE4, D3DN75, B2RBR6, B4DY56, A0A024R7…
GOTERM_BP_ALL GO:0015988~energy coupled proton transmembrane transport, against electrochemical gradient 14 2.074074074074074 7.54123394667388E-11 B4E0R9, Q14283, Q9UJ21, Q6LDM4, A0A0S2Z3W6, Q9UJ20, B7Z401, Q15859, Q8TBN8, Q8WXA7, A0A0C4DGX8, Q9BTV8, V9HW31, D3DSQ5, Q8WXH7, Q9H3E3, Q5JW74, A0A024R5E5, P38606, A8MUN4, Q53Y06, P05023, P36543, Q8WY13, Q96FB4, Q53YD9, Q9H0C7, Q13816, A8MUE4, Q13817, …
GOTERM_BP_ALL GO:0090662~ATP hydrolysis coupled transmembrane transport 14 2.074074074074074 4.3425897670635655E-10 B4E0R9, Q14283, Q9UJ21, Q6LDM4, A0A0S2Z3W6, Q9UJ20, B7Z401, Q15859, Q8TBN8, Q8WXA7, A0A0C4DGX8, Q9BTV8, V9HW31, D3DSQ5, Q8WXH7, Q9H3E3, Q5JW74, A0A024R5E5, P38606, A8MUN4, Q53Y06, P05023, P36543, Q8WY13, Q96FB4, Q53YD9, Q9H0C7, Q13816, A8MUE4, Q13817, D3DVE4, D3DN75, B2RBR6, B4DY56,…
Annotation Cluster 14 Enrichment Score: 9.309756880968047
Category Term Count % PValue Genes List Total Pop Hits Pop Total Fold Enrichment Bonferroni Benjamini FDR
GOTERM_BP_ALL GO:0023056~positive regulation of signaling 113 16.74074074074074 1.2185590030413634E-10 Q9BUC2, P46940, O02930, Q95HL1, Q6B6N3, Q29734, A8K183, Q7YNY9, Q9UEK8, P0DP23, P01911, Q9UBY1, P01912, P0DP25, P0DP24, P01914, B7ZW36, Q16722, P79545, Q658T8, B5MDD5, Q95HK1, Q5TZP3, X5DNQ0, H0Y7A7, B7Z6Y5, Q9H8J0, B2R5Q7, B2R627, Q9UEJ4, A8CZ64, Q9H4K5, Q5JYE1, Q6NR85, Q8NBT4, Q7L4Q3, P53634, …
GOTERM_BP_ALL GO:0010647~positive regulation of cell communication 110 16.296296296296298 8.254317792537011E-10 Q9BUC2, P46940, O02930, Q95HL1, Q6B6N3, Q29734, A8K183, Q7YNY9, Q9UEK8, P0DP23, P01911, Q9UBY1, P01912, P0DP25, P0DP24, P01914, B7ZW36, Q16722, P79545, Q658T8, B5MDD5, Q95HK1, Q5TZP3, X5DNQ0, H0Y7A7, B7Z6Y5, Q9H8J0, B2R5Q7, B2R627, Q9UEJ4, A8CZ64, Q5JYE1, Q9H4K5, Q6NR85, Q8NBT4, Q7L4Q3,…
GOTERM_BP_ALL GO:0009967~positive regulation of signal transduction 103 15.259259259259258 1.1700424245544238E-9 B7Z5V1, P46940, B2R737, B2RUZ3, Q5JNW6, Q8NF52, Q6B6N3, Q8N181, A2A418, Q9UEK8, B4DT49, P0DP23, P0DP25, P0DP24, P28062, Q16722, B7ZW36, Q53HM4, Q658T8, Q9UDG2, D3DSE4, B5MDD5, Q5TZP3, H0Y7A7, Q16840, B7Z6Y5, Q96FS5, Q9H8J0, Q8N173, B4DR57, Q16839, Q5SY66, Q9UDF7, B2R627, B2R5Q7, Q9UEJ4…
Annotation Cluster 15 Enrichment Score: 9.002127235811406
Category Term Count % PValue Genes List Total Pop Hits Pop Total Fold Enrichment Bonferroni Benjamini FDR
GOTERM_BP_ALL GO:0030335~positive regulation of cell migration 45 6.666666666666667 3.676701973074371E-10 P46940, Q9UCL1, Q99985, Q92678, D2JYI1, Q14325, Q14326, Q9UMM7, O14786, Q7Z391, A0A024R5Z8, A8K2H5, P07737, B7ZW36, A0A024R7Z5, Q6FGI8, O43391, Q9UDG2, Q499G7, D3DPG8, Q9NQ58, P78325, A8K6H4, Q9H4Z1, Q59EB7, Q14CP2, Q9UBG1, Q9UML6, Q9UKF0, Q8WW73, B3KTJ0, P04233, O76045, B2R627, B2R5Q7, A8CZ6…
GOTERM_BP_ALL GO:0051272~positive regulation of cellular component movement 46 6.814814814814815 8.143044678152542E-10 P46940, Q9UCL1, Q99985, Q92678, D2JYI1, Q14325, Q14326, Q9UMM7, O14786, Q7Z391, A0A024R5Z8, A8K2H5, P07737, B7ZW36, A0A024R7Z5, Q6FGI8, O43391, Q9UDG2, Q499G7, D3DPG8, Q9NQ58, P78325, A8K6H4, Q9H4Z1, Q59EB7, Q14CP2, Q9UBG1, Q9UML6, Q9UKF0, Q8WW73, B3KTJ0, P04233, O76045, B2R627, …
GOTERM_BP_ALL GO:2000147~positive regulation of cell motility 45 6.666666666666667 1.1105483093389133E-9 P46940, Q9UCL1, Q99985, Q92678, D2JYI1, Q14325, Q14326, Q9UMM7, O14786, Q7Z391, A0A024R5Z8, A8K2H5, P07737, B7ZW36, A0A024R7Z5, Q6FGI8, O43391, Q9UDG2, Q499G7, D3DPG8, Q9NQ58, P78325, A8K6H4, Q9H4Z1, Q59EB7, Q14CP2, Q9UBG1, Q9UML6, Q9UKF0, Q8WW73, B3KTJ0, P04233, O76045, B2R627, B2R5Q7, A8CZ64…
GOTERM_BP_ALL GO:0040017~positive regulation of locomotion 45 6.666666666666667 2.9492280490793847E-9 P46940, Q9UCL1, Q99985, Q92678, D2JYI1, Q14325, Q14326, Q9UMM7, O14786, Q7Z391, A0A024R5Z8, A8K2H5, P07737, B7ZW36, A0A024R7Z5, Q6FGI8, O43391, Q9UDG2, Q499G7, D3DPG8, Q9NQ58, P78325, A8K6H4, Q9H4Z1, Q59EB7, Q14CP2, Q9UBG1, Q9UML6, Q9UKF0, Q8WW73, B3KTJ0, P04233, O76045, B2R627, B2R5Q7, A8CZ64, Q…
Annotation Cluster 16 Enrichment Score: 8.889674376632502
Category Term Count % PValue Genes List Total Pop Hits Pop Total Fold Enrichment Bonferroni Benjamini FDR
GOTERM_BP_ALL GO:0023051~regulation of signaling 184 27.25925925925926 4.0420732278959997E-10 Q95HL1, Q6B6N3, Q29734, Q2I204, P0DP23, P01911, Q9UBY1, P01912, P0DP25, P0DP24, P01914, Q7Z2F2, Q16722, P79545, Q8N915, Q658T8, Q59F47, Q95HK1, X5DNQ0, H0Y7A7, Q13350, Q9H8J0, Q7Z2G9, Q7Z2G6, B7Z8Y4, Q13345, B2R5Q7, B2R627, Q16732, Q16735, Q9H4K5, Q6NR85, Q8NBT4, P53634, Q95HL0, B2R620, Q59F20, Q8TCX3, P…
GOTERM_BP_ALL GO:0010646~regulation of cell communication 179 26.51851851851852 1.9694291233050726E-9 Q95HL1, Q6B6N3, Q29734, Q2I204, P0DP23, P01911, Q9UBY1, P01912, P0DP25, P0DP24, P01914, Q7Z2F2, Q16722, P79545, Q8N915, Q658T8, Q59F47, Q95HK1, X5DNQ0, H0Y7A7, Q13350, Q9H8J0, Q7Z2G9, Q7Z2G6, B7Z8Y4, Q13345, B2R5Q7, B2R627, Q9H4K5, Q6NR85, Q8NBT4, P53634, Q95HL0, B2R620, Q59F20, Q8TCX3, P52565, P…
GOTERM_BP_ALL GO:0009966~regulation of signal transduction 165 24.444444444444443 2.6917352204729205E-9 P46940, B2R7R1, Q6B6N3, Q969U2, Q2I204, Q9UEK8, P0DP23, P0DP25, P0DP24, Q8IVG8, Q7Z2F2, Q16722, B7ZW36, Q658T8, Q8N915, Q59F47, B5MDD5, Q5TZP3, B4DJT9, H0Y7A7, Q13350, B7Z6Y5, Q9H8J0, Q7Z2G9, Q9UKF0, Q7Z2G6, Q96L99, B7Z8Y4, Q13345, C9J4H2, B2R627, B2R5Q7, Q9UEJ4, A8CZ64, Q9H4K5, Q5JYE1, Q6NR85,…
Annotation Cluster 17 Enrichment Score: 8.554926719876702
Category Term Count % PValue Genes List Total Pop Hits Pop Total Fold Enrichment Bonferroni Benjamini FDR
GOTERM_BP_ALL GO:0060548~negative regulation of cell death 76 11.25925925925926 2.9487482675792985E-10 B3KXM7, B2R7R1, Q8NF52, Q2I204, Q8N181, A8K796, Q9UEK8, Q13337, Q8IVG8, A8MXW0, Q16722, Q59H26, E9PPB3, D3DSE4, Q16840, Q13350, Q96FS5, Q16839, Q9BUV7, B2R627, Q6NR85, Q7L4Q3, Q16838, Q59F20, Q9NP69, P52565, Q8TCX3, Q6X907, Q9UC85, Q99538, A0A024RA55, Q13446, P14625, P06756, A8MSX3, Q13212, Q5T0…
GOTERM_BP_ALL GO:0043066~negative regulation of apoptotic process 68 10.074074074074074 6.550328713081017E-9 B3KXM7, B2R7R1, Q8NF52, Q2I204, Q8N181, Q9UEK8, Q13337, Q8IVG8, A8MXW0, Q59H26, D3DSE4, Q16840, Q13350, Q96FS5, Q9BUV7, Q16839, B2R627, Q6NR85, Q7L4Q3, Q16838, Q59F20, Q9NP69, P52565, Q8TCX3, Q6X907, Q9UC85, Q99538, Q13446, P14625, P06756, A8MSX3, Q13212, Q5T0S4, Q5T7F3, Q13776, Q5T7F1, Q5…
GOTERM_BP_ALL GO:0043069~negative regulation of programmed cell death 68 10.074074074074074 1.1202605615438222E-8 B3KXM7, B2R7R1, Q8NF52, Q2I204, Q8N181, Q9UEK8, Q13337, Q8IVG8, A8MXW0, Q59H26, D3DSE4, Q16840, Q13350, Q96FS5, Q9BUV7, Q16839, B2R627, Q6NR85, Q7L4Q3, Q16838, Q59F20, Q9NP69, P52565, Q8TCX3, Q6X907, Q9UC85, Q99538, Q13446, P14625, P06756, A8MSX3, Q13212, Q5T0S4, Q5T7F3, Q13776, Q5T7F…
Annotation Cluster 18 Enrichment Score: 8.338581131494609
Category Term Count % PValue Genes List Total Pop Hits Pop Total Fold Enrichment Bonferroni Benjamini FDR
GOTERM_BP_ALL GO:0007159~leukocyte cell-cell adhesion 54 8.0 1.801676490425368E-11 O02930, Q95HL1, P79551, Q29734, Q9MYH3, P01919, Q9MYH2, O02939, Q7YNY9, A9YWH7, Q9UBY1, P01911, P01912, P01913, P01914, Q9MYG5, Q13337, P01916, P01917, Q9MYG4, P01918, P79545, Q658T8, A5I886, P79544, P79562, Q95HK1, X5DNQ0, Q29747, B0V0E7, P01909, P01908, A9YQA0, P01903, Q5YLA6, B2R627, Q9MYH4, P01906, P01907, P019…
GOTERM_BP_ALL GO:0070486~leukocyte aggregation 47 6.962962962962963 3.216790073934858E-9 O02930, Q95HL1, P79551, Q29734, Q9MYH3, P01919, Q9MYH2, O02939, Q7YNY9, A9YWH7, P01911, Q9UBY1, P01912, P01913, P01914, Q9MYG5, Q13337, P01916, P01917, Q9MYG4, P01918, P79545, Q658T8, A5I886, P79544, P79562, Q95HK1, X5DNQ0, Q29747, B0V0E7, P01909, P01908, A9YQA0, P01903, Q5YLA6, Q9MYH4, P01906, P01907, P01905…
GOTERM_BP_ALL GO:0070489~T cell aggregation 45 6.666666666666667 1.5802579174475533E-8 O02930, Q95HL1, P79551, Q29734, Q9MYH3, P01919, Q9MYH2, O02939, Q7YNY9, A9YWH7, P01911, Q9UBY1, P01912, P01913, P01914, Q9MYG5, Q13337, P01916, P01917, Q9MYG4, P01918, P79545, Q658T8, A5I886, P79544, P79562, Q95HK1, X5DNQ0, Q29747, B0V0E7, P01909, P01908, A9YQA0, P01903, Q5YLA6, Q9MYH4, P01906, P01907, P01905, …
GOTERM_BP_ALL GO:0042110~T cell activation 45 6.666666666666667 1.5802579174475533E-8 O02930, Q95HL1, P79551, Q29734, Q9MYH3, P01919, Q9MYH2, O02939, Q7YNY9, A9YWH7, P01911, Q9UBY1, P01912, P01913, P01914, Q9MYG5, Q13337, P01916, P01917, Q9MYG4, P01918, P79545, Q658T8, A5I886, P79544, P79562, Q95HK1, X5DNQ0, Q29747, B0V0E7, P01909, P01908, A9YQA0, P01903, Q5YLA6, Q9MYH4, P01906, P01907, P01905, Q…
GOTERM_BP_ALL GO:0071593~lymphocyte aggregation 45 6.666666666666667 1.687413275416959E-8 O02930, Q95HL1, P79551, Q29734, Q9MYH3, P01919, Q9MYH2, O02939, Q7YNY9, A9YWH7, P01911, Q9UBY1, P01912, P01913, P01914, Q9MYG5, Q13337, P01916, P01917, Q9MYG4, P01918, P79545, Q658T8, A5I886, P79544, P79562, Q95HK1, X5DNQ0, Q29747, B0V0E7, P01909, P01908, A9YQA0, P01903, Q5YLA6, Q9MYH4, P01906, P01907, P0190…
GOTERM_BP_ALL GO:0046649~lymphocyte activation 56 8.296296296296296 3.8083448564343213E-8 Q9BUC2, O02930, Q95HL1, P79551, Q29734, Q9MYH3, Q9MYH2, P01919, O02939, Q7YNY9, A9YWH7, Q9UBY1, P01911, P01912, P01913, P01914, Q9MYG5, Q13337, P01916, P01917, Q9MYG4, P01918, P79545, Q658T8, A5I886, P79544, P79562, Q95HK1, X5DNQ0, Q29747, B0V0E7, P01909, P01908, A9YQA0, P01903, Q5YLA6, Q9MYH4, P01906, P0190…
Annotation Cluster 19 Enrichment Score: 8.156545622948043
Category Term Count % PValue Genes List Total Pop Hits Pop Total Fold Enrichment Bonferroni Benjamini FDR
GOTERM_BP_ALL GO:0044033~multi-organism metabolic process 30 4.444444444444445 4.96850278196284E-9 P36578, P22617, B4DJA5, P62750, D3DQM0, Q15280, Q29120, Q9UEK8, P07737, D3DWN2, P49792, B7ZW36, P61247, Q6FGI8, Q9H6C8, Q3MIH3, P23396, A6NN56, Q5PXE7, Q59FH7, Q969V7, B2R5A8, Q5SXM3, P39019, P14793, Q9UFP3, Q14336, B2R591, A8K094, P61254, P39024, Q02877, Q9BVN7, Q4VBR0, P23821, Q498Y0, F5H1S2, Q149…
GOTERM_BP_ALL GO:0019080~viral gene expression 28 4.148148148148148 7.51899114642414E-9 P36578, P22617, P62750, D3DQM0, Q15280, Q29120, Q9UEK8, P07737, D3DWN2, P49792, B7ZW36, P61247, Q6FGI8, Q9H6C8, Q3MIH3, P23396, A6NN56, Q5PXE7, Q59FH7, Q969V7, B2R5A8, Q5SXM3, P39019, P14793, Q9UFP3, Q14336, B2R591, A8K094, P61254, P39024, Q02877, Q9BVN7, Q4VBR0, P23821, Q498Y0, F5H1S2, Q3SXL8, Q91888, Q91887,…
GOTERM_BP_ALL GO:0019083~viral transcription 27 4.0 9.07774586600357E-9 P36578, P22617, P62750, D3DQM0, Q15280, Q29120, Q9UEK8, P07737, D3DWN2, P49792, B7ZW36, P61247, Q6FGI8, Q9H6C8, Q3MIH3, P23396, A6NN56, Q5PXE7, Q59FH7, Q969V7, B2R5A8, Q5SXM3, P39019, P14793, Q9UFP3, B2R591, A8K094, P61254, P39024, Q02877, Q9BVN7, Q4VBR0, P23821, Q498Y0, F5H1S2, Q3SXL8, Q91888, Q91887, P63173, B2R5B2, P46531,…
Annotation Cluster 20 Enrichment Score: 7.96712717299324
Category Term Count % PValue Genes List Total Pop Hits Pop Total Fold Enrichment Bonferroni Benjamini FDR
GOTERM_BP_ALL GO:0032502~developmental process 297 44.0 1.8430541660728067E-10 B3KRU8, B3KS64, P0DP23, Q16728, Q9GJM7, P0DP25, P0DP24, Q13337, O75695, Q29742, Q658T8, Q8N915, P79542, Q29749, H0Y7A7, Q13350, Q04637, Q9H8J0, Q7Z2G9, Q16737, Q7Z2G6, Q16739, B7Z8Y4, B2R5Q7, B2R627, O95882, Q9H4K5, Q6NR85, Q8NBT4, P53634, B7ZMM5, P79555, Q9TP95, Q99439, Q59F20, Q3KQV0, P52565, Q8TCX3, P52566, Q9UC84, …
GOTERM_BP_ALL GO:0048856~anatomical structure development 288 42.66666666666667 6.268518933858359E-10 B3KRU8, B3KS64, P0DP23, Q16728, Q9GJM7, P0DP25, P0DP24, Q13337, O75695, Q29742, Q658T8, Q8N915, P79542, Q29749, H0Y7A7, Q13350, Q04637, Q9H8J0, Q7Z2G9, Q16737, Q7Z2G6, Q16739, B7Z8Y4, B2R627, B2R5Q7, O95882, Q9H4K5, Q6NR85, Q8NBT4, B7ZMM5, P79555, Q9TP95, Q99439, Q59F20, Q3KQV0, P52565, Q8TCX3, P…
GOTERM_BP_ALL GO:0044767~single-organism developmental process 279 41.333333333333336 5.01163001059736E-8 B3KRU8, B3KS64, P0DP23, Q16728, Q9GJM7, P0DP25, P0DP24, Q13337, O75695, Q29742, Q658T8, Q8N915, P79542, Q29749, H0Y7A7, Q13350, Q04637, Q7Z2G9, Q7Z2G6, B7Z8Y4, B2R627, B2R5Q7, O95882, Q9H4K5, Q6NR85, Q8NBT4, B7ZMM5, P53634, P79555, Q9TP95, Q99439, Q59F20, Q3KQV0, P52565, Q8TCX3, P52566, Q9UC8…
GOTERM_BP_ALL GO:0007275~multicellular organism development 245 36.2962962962963 2.3378102897407822E-6 B3KRU8, B3KS64, P0DP23, Q16728, Q9GJM7, P0DP25, P0DP24, Q13337, Q29742, Q658T8, Q8N915, P79542, Q29749, H0Y7A7, Q13350, Q04637, Q7Z2G9, Q7Z2G6, B7Z8Y4, B2R627, B2R5Q7, O95882, Q9H4K5, Q6NR85, Q8NBT4, B7ZMM5, P79555, Q9TP95, Q99439, Q59F20, Q3KQV0, P52565, Q8TCX3, P52566, Q9UC84, Q9UC85, Q16702, …
Annotation Cluster 21 Enrichment Score: 7.5272202416631
Category Term Count % PValue Genes List Total Pop Hits Pop Total Fold Enrichment Bonferroni Benjamini FDR
GOTERM_BP_ALL GO:0002694~regulation of leukocyte activation 48 7.111111111111111 2.8306990665573474E-9 Q9BUC2, O02930, Q95HL1, P79551, Q29734, Q9MYH3, Q5H9R1, P01919, Q9MYH2, O02939, Q7YNY9, A9YWH7, P01911, Q9UBY1, P01912, P01913, P01914, Q9MYG5, P01916, P01917, Q9MYG4, P01918, P79545, Q658T8, A5I886, P79544, P79562, Q95HK1, X5DNQ0, Q29747, B0V0E7, P01909, P01908, A9YQA0, P01903, Q5YLA6, Q9MYH4, …
GOTERM_BP_ALL GO:0050867~positive regulation of cell activation 38 5.62962962962963 3.464247503485158E-9 O02930, Q95HL1, P79551, Q29734, Q9MYH3, P01919, Q9MYH2, O02939, Q7YNY9, A9YWH7, P01911, Q9UBY1, P01912, P01913, P01914, Q9MYG5, P01916, P01917, Q9MYG4, P01918, P79545, A5I886, P79544, P79562, Q95HK1, X5DNQ0, Q29747, B0V0E7, P01909, P01908, A9YQA0, P01903, Q5YLA6, Q9MYH4, P01906, P01907, P01905…
GOTERM_BP_ALL GO:0002696~positive regulation of leukocyte activation 37 5.481481481481482 5.477566442685908E-9 O02930, Q95HL1, P79551, Q29734, Q9MYH3, P01919, Q9MYH2, O02939, Q7YNY9, A9YWH7, P01911, Q9UBY1, P01912, P01913, P01914, Q9MYG5, P01916, P01917, Q9MYG4, P01918, P79545, A5I886, P79544, P79562, Q95HK1, X5DNQ0, Q29747, B0V0E7, P01909, P01908, A9YQA0, P01903, Q5YLA6, Q9MYH4, P01906, P01907, …
GOTERM_BP_ALL GO:1903039~positive regulation of leukocyte cell-cell adhesion 30 4.444444444444445 7.617882908039327E-9 O02930, Q95HL1, P79551, Q29734, Q9MYH3, P01919, Q9MYH2, O02939, Q7YNY9, A9YWH7, P01911, Q9UBY1, P01912, P01913, P01914, Q9MYG5, P01916, P01917, P01918, Q9MYG4, P79545, A5I886, P79544, P79562, Q95HK1, X5DNQ0, Q29747, B0V0E7, P01909, P01908, A9YQA0, P01903, Q5YLA6, Q9MYH4, P01906, …
GOTERM_BP_ALL GO:0050865~regulation of cell activation 49 7.2592592592592595 8.953751953324526E-9 Q9BUC2, O02930, Q95HL1, P79551, Q29734, Q9MYH3, Q5H9R1, P01919, Q9MYH2, O02939, Q7YNY9, A9YWH7, Q9UBY1, P01911, P01912, P01913, P01914, Q9MYG5, P01916, P01917, Q9MYG4, P01918, P79545, Q658T8, A5I886, P79544, P79562, Q95HK1, X5DNQ0, Q29747, B0V0E7, P01909, P01908, A9YQA0, P01903, Q5YLA6, Q9MYH4, P0190…
GOTERM_BP_ALL GO:1903037~regulation of leukocyte cell-cell adhesion 36 5.333333333333334 2.1798250786647675E-8 O02930, Q95HL1, P79551, Q29734, Q9MYH3, P01919, Q9MYH2, O02939, Q7YNY9, A9YWH7, P01911, Q9UBY1, P01912, P01913, P01914, Q9MYG5, P01916, P01917, Q9MYG4, P01918, P79545, Q658T8, A5I886, P79544, P79562, Q95HK1, X5DNQ0, Q29747, B0V0E7, P01909, P01908, A9YQA0, P01903, Q5YLA6, Q9MYH4, P01906, …
GOTERM_BP_ALL GO:0022409~positive regulation of cell-cell adhesion 31 4.592592592592593 3.859680786183102E-8 O02930, Q95HL1, P79551, Q29734, Q9MYH3, P01919, Q9MYH2, O02939, Q7YNY9, A9YWH7, P01911, Q9UBY1, P01912, P01913, P01914, Q9MYG5, P01916, P01917, Q9MYG4, P01918, P79545, A5I886, P79544, P79562, Q95HK1, X5DNQ0, Q29747, B0V0E7, P01909, P01908, A9YQA0, P01903, Q5YLA6, Q9MYH4, P01906, P01907, P0…
GOTERM_BP_ALL GO:0050870~positive regulation of T cell activation 28 4.148148148148148 5.179179879794861E-8 O02930, Q95HL1, P79551, Q29734, Q9MYH3, P01919, Q9MYH2, O02939, Q7YNY9, A9YWH7, Q9UBY1, P01911, P01912, P01913, P01914, Q9MYG5, P01916, P01917, P01918, Q9MYG4, P79545, A5I886, P79544, P79562, Q95HK1, X5DNQ0, Q29747, B0V0E7, P01909, P01908, A9YQA0, P01903, Q5YLA6, Q9MYH4, P01906, P01907, P01…
GOTERM_BP_ALL GO:0050863~regulation of T cell activation 34 5.037037037037037 7.546947459305599E-8 O02930, Q95HL1, P79551, Q29734, Q9MYH3, P01919, Q9MYH2, O02939, Q7YNY9, A9YWH7, P01911, Q9UBY1, P01912, P01913, P01914, Q9MYG5, P01916, P01917, Q9MYG4, P01918, P79545, Q658T8, A5I886, P79544, P79562, Q95HK1, X5DNQ0, Q29747, B0V0E7, P01909, P01908, A9YQA0, P01903, Q5YLA6, Q9MYH4, P01906, P01907, P019…
GOTERM_BP_ALL GO:0022407~regulation of cell-cell adhesion 39 5.777777777777778 1.631549466965406E-7 O02930, Q95HL1, P79551, Q29734, Q9MYH3, P01919, Q9MYH2, O02939, Q7YNY9, A9YWH7, P01911, Q9UBY1, P01912, P01913, P01914, Q9MYG5, P01916, P01917, Q9MYG4, P01918, P79545, Q658T8, A5I886, P79544, P79562, Q95HK1, X5DNQ0, Q29747, B0V0E7, P01909, P01908, A9YQA0, P01903, Q5YLA6, Q9MYH4, P01906, P01907, P01…
GOTERM_BP_ALL GO:0051251~positive regulation of lymphocyte activation 32 4.7407407407407405 3.0351208373155476E-7 O02930, Q95HL1, P79551, Q29734, Q9MYH3, P01919, Q9MYH2, O02939, Q7YNY9, A9YWH7, P01911, Q9UBY1, P01912, P01913, P01914, Q9MYG5, P01916, P01917, P01918, Q9MYG4, P79545, A5I886, P79544, P79562, Q95HK1, X5DNQ0, Q29747, B0V0E7, P01909, P01908, A9YQA0, P01903, Q5YLA6, Q9MYH4, P01906, P0190…
GOTERM_BP_ALL GO:0051249~regulation of lymphocyte activation 39 5.777777777777778 7.900342025118754E-7 O02930, Q95HL1, P79551, Q29734, Q9MYH3, P01919, Q9MYH2, O02939, Q7YNY9, A9YWH7, P01911, Q9UBY1, P01912, P01913, P01914, Q9MYG5, P01916, P01917, Q9MYG4, P01918, P79545, Q658T8, A5I886, P79544, P79562, Q95HK1, X5DNQ0, Q29747, B0V0E7, P01909, P01908, A9YQA0, P01903, Q5YLA6, Q9MYH4, P01906, P01907, …
Annotation Cluster 22 Enrichment Score: 7.211949620611667
Category Term Count % PValue Genes List Total Pop Hits Pop Total Fold Enrichment Bonferroni Benjamini FDR
GOTERM_BP_ALL GO:0006826~iron ion transport 16 2.3703703703703702 8.359723838496375E-9 Q9BTZ8, Q6IAT8, Q7Z5S3, B2R7I4, K7ESI9, Q15859, A0A0C4DGX8, P61769, A8K6Q8, P38606, Q7Z4F7, Q8WU07, Q53Y06, F8VPG7, Q53YD9, Q7Z2W1, Q9UCK0, B7Z2I6, D3DN75, Q6IBT7, P01884, O60700, P50570, Q9H4B5, Q6FH26, Q6N0A0, Q9UD48, Q9UDF9, A0A087WVQ6, Q9H4B3, B3KMR0, A0A024R525, Q8NBT4, Q9UDF4, Q6FHR0, Q14544, E7EV30, B3KU…
GOTERM_BP_ALL GO:0033572~transferrin transport 12 1.7777777777777777 5.191586641470128E-8 Q59G55, Q7Z5S3, B2R7I4, K7ESI9, Q2YDT2, Q15859, A0A0C4DGX8, D3DSQ5, A8K6Q8, Q9H3E3, A0A024R5E5, P38606, Q9UK21, Q1HE24, Q7Z4F7, A8MUN4, Q53Y06, P36543, Q53YD9, Q9H0C7, Q9GZU1, B7Z2I6, A8MUE4, D3DXB0, D3DN75, P02786, B2RBR8, A0A024R7U9, P50570, Q9Y300, P21281, A0A140VK65, Q6FH26, Q9H4B5, Q6N0A0, Q9UDF9, A0A08…
GOTERM_BP_ALL GO:0015682~ferric iron transport 12 1.7777777777777777 1.8086508641422346E-7 Q59G55, Q7Z5S3, B2R7I4, K7ESI9, Q2YDT2, Q15859, A0A0C4DGX8, D3DSQ5, A8K6Q8, Q9H3E3, A0A024R5E5, P38606, Q9UK21, Q1HE24, Q7Z4F7, A8MUN4, Q53Y06, P36543, Q53YD9, Q9H0C7, Q9GZU1, B7Z2I6, A8MUE4, D3DXB0, D3DN75, P02786, B2RBR8, A0A024R7U9, P50570, Q9Y300, P21281, A0A140VK65, Q6FH26, Q9H4B5, Q6N0A0, Q9UDF9, A0A0…
GOTERM_BP_ALL GO:0072512~trivalent inorganic cation transport 12 1.7777777777777777 1.8086508641422346E-7 Q59G55, Q7Z5S3, B2R7I4, K7ESI9, Q2YDT2, Q15859, A0A0C4DGX8, D3DSQ5, A8K6Q8, Q9H3E3, A0A024R5E5, P38606, Q9UK21, Q1HE24, Q7Z4F7, A8MUN4, Q53Y06, P36543, Q53YD9, Q9H0C7, Q9GZU1, B7Z2I6, A8MUE4, D3DXB0, D3DN75, P02786, B2RBR8, A0A024R7U9, P50570, Q9Y300, P21281, A0A140VK65, Q6FH26, Q9H4B5, Q6N0A…
Annotation Cluster 23 Enrichment Score: 7.127836510619314
Category Term Count % PValue Genes List Total Pop Hits Pop Total Fold Enrichment Bonferroni Benjamini FDR
GOTERM_BP_ALL GO:0045937~positive regulation of phosphate metabolic process 78 11.555555555555555 5.3587315265690724E-8 P46940, B2R737, B2RUZ3, Q6B6N3, Q5HYG0, A8K796, Q8TBV2, Q9UEK8, B4DT49, P0DP23, P0DP25, P0DP24, B7ZW36, Q53HM4, D3DSE4, Q16840, H0Y7A7, Q16841, B7Z6Y5, Q04637, Q9NXZ9, Q96FS5, Q8N173, B4DR57, Q16839, Q9BUV7, G5E9S1, Q9UDF7, Q5SY66, B2R627, B2R5Q7, Q9UEJ4, A8CZ64, P61586, Q6NR85,…
GOTERM_BP_ALL GO:0010562~positive regulation of phosphorus metabolic process 78 11.555555555555555 5.3587315265690724E-8 P46940, B2R737, B2RUZ3, Q6B6N3, Q5HYG0, A8K796, Q8TBV2, Q9UEK8, B4DT49, P0DP23, P0DP25, P0DP24, B7ZW36, Q53HM4, D3DSE4, Q16840, H0Y7A7, Q16841, B7Z6Y5, Q04637, Q9NXZ9, Q96FS5, Q8N173, B4DR57, Q16839, Q9BUV7, G5E9S1, Q9UDF7, Q5SY66, B2R627, B2R5Q7, Q9UEJ4, A8CZ64, P61586, Q6NR85…
GOTERM_BP_ALL GO:0001934~positive regulation of protein phosphorylation 69 10.222222222222223 7.952322255795097E-8 P46940, B2R737, B2RUZ3, Q6B6N3, Q5HYG0, Q8TBV2, Q9UEK8, B4DT49, P0DP23, P0DP25, P0DP24, B7ZW36, Q53HM4, D3DSE4, H0Y7A7, Q16840, B7Z6Y5, Q04637, Q9NXZ9, Q96FS5, Q8N173, B4DR57, Q9BUV7, Q16839, G5E9S1, Q9UDF7, Q5SY66, B2R627, B2R5Q7, Q9UEJ4, A8CZ64, P61586, Q6NR85, Q8NBT4, Q16838, A8K1…
GOTERM_BP_ALL GO:0042327~positive regulation of phosphorylation 71 10.518518518518519 9.483565796607804E-8 P46940, B2R737, B2RUZ3, Q6B6N3, Q5HYG0, Q8TBV2, Q9UEK8, B4DT49, P0DP23, P0DP25, P0DP24, B7ZW36, Q53HM4, D3DSE4, H0Y7A7, Q16840, B7Z6Y5, Q04637, Q9NXZ9, Q96FS5, Q8N173, B4DR57, Q9BUV7, Q16839, G5E9S1, Q9UDF7, Q5SY66, B2R627, B2R5Q7, Q9UEJ4, A8CZ64, P61586, Q6NR85, Q8NBT4, Q16838, A8K1Y8, Q9UD…
GOTERM_BP_ALL GO:0031401~positive regulation of protein modification process 82 12.148148148148149 1.0598095183006127E-7 P46940, B2R737, B2RUZ3, Q5JNW6, Q6B6N3, Q969U2, Q5HYG0, Q9BUC5, A8K796, Q8TBV2, Q9UEK8, B4DT49, P0DP23, P0DP25, P0DP24, P28062, B7ZW36, Q53HM4, D3DSE4, Q658T8, Q16840, H0Y7A7, Q16841, Q2VPI9, B7Z6Y5, Q04637, Q9NXZ9, Q96FS5, Q8N173, B4DR57, Q16839, Q9BUV7, G5E9S1, Q9UDF7, Q5SY66…
Annotation Cluster 24 Enrichment Score: 7.073388029305309
Category Term Count % PValue Genes List Total Pop Hits Pop Total Fold Enrichment Bonferroni Benjamini FDR
GOTERM_BP_ALL GO:0045089~positive regulation of innate immune response 34 5.037037037037037 4.2773875071311287E-8 Q6GMU5, Q5JNW6, G5E9C4, O00206, Q13966, Q29120, Q9UEK8, P28062, Q59H26, Q96QP7, Q96QP8, Q96QP9, Q9UQM0, Q4VAK0, Q53TI2, Q9NQ58, P78325, Q4VAK2, Q4VAK1, B3KQR5, Q9UQL9, Q9NR97, Q2TB19, Q7Z434, Q96QQ0, Q96QQ1, Q96L99, Q96QQ4, Q96QQ5, Q96QQ2, Q96QQ3, Q96QQ8, Q5HYG5, Q503A6, Q9H4K5, Q96QQ…
GOTERM_BP_ALL GO:0002758~innate immune response-activating signal transduction 30 4.444444444444445 8.720214543074156E-8 Q6GMU5, Q5JNW6, G5E9C4, O00206, Q13966, Q29120, Q9UEK8, P28062, Q59H26, Q96QP7, Q96QP8, Q96QP9, Q9UQM0, Q4VAK0, Q53TI2, Q9NQ58, P78325, Q4VAK2, Q4VAK1, B3KQR5, Q9UQL9, Q9NR97, Q2TB19, Q7Z434, Q96QQ0, Q96QQ1, Q96L99, Q96QQ4, Q96QQ5, Q96QQ2, Q96QQ3, Q96QQ8, Q5HYG5, Q503A6, Q96QQ6…
GOTERM_BP_ALL GO:0002218~activation of innate immune response 30 4.444444444444445 1.6148424056334016E-7 Q6GMU5, Q5JNW6, G5E9C4, O00206, Q13966, Q29120, Q9UEK8, P28062, Q59H26, Q96QP7, Q96QP8, Q96QP9, Q9UQM0, Q4VAK0, Q53TI2, Q9NQ58, P78325, Q4VAK2, Q4VAK1, B3KQR5, Q9UQL9, Q9NR97, Q2TB19, Q7Z434, Q96QQ0, Q96QQ1, Q96L99, Q96QQ4, Q96QQ5, Q96QQ2, Q96QQ3, Q96QQ8, Q5HYG5, Q503A6, Q96QQ6, Q9H4K5, Q96QQ7…
Annotation Cluster 25 Enrichment Score: 6.999948023735175
Category Term Count % PValue Genes List Total Pop Hits Pop Total Fold Enrichment Bonferroni Benjamini FDR
GOTERM_BP_ALL GO:0000165~MAPK cascade 68 10.074074074074074 1.9767701137354515E-8 P46940, B2RUZ3, Q5JNW6, Q6B6N3, D3DPZ8, A8K796, Q9UEK8, P0DP23, P0DP25, P28062, P0DP24, B7ZW36, Q16722, E9PPB3, D3DSE4, H0Y7A7, Q16840, Q16841, Q96FS5, Q8N173, Q16839, Q9UDF7, Q5SY66, B2R5Q7, A8CZ64, Q5T155, Q5T154, Q9H4K5, Q6NR85, Q8NBT4, Q16838, Q16837, A8K1Y8, Q59F20, Q9NP69, B2RUX4, G5EA09, Q6X907, P99014, Q1609…
GOTERM_BP_ALL GO:0023014~signal transduction by protein phosphorylation 69 10.222222222222223 4.420986733982561E-8 P46940, B2RUZ3, Q5JNW6, Q6B6N3, D3DPZ8, A8K796, Q9UEK8, P0DP23, P0DP25, P28062, P0DP24, B7ZW36, Q16722, E9PPB3, D3DSE4, H0Y7A7, Q16840, Q16841, Q96FS5, Q8N173, Q16839, Q9UDF7, Q5SY66, B2R5Q7, A8CZ64, Q5T155, Q5T154, Q9H4K5, Q6NR85, Q8NBT4, Q16838, Q16837, A8K1Y8, Q59F20, Q9NP69, B2RU…
GOTERM_BP_ALL GO:0043408~regulation of MAPK cascade 54 8.0 1.144670658442766E-6 P46940, B2RUZ3, Q6B6N3, D3DPZ8, A8K796, Q9UEK8, B7ZW36, E9PPB3, D3DSE4, Q16840, Q16841, Q96FS5, Q8N173, Q16839, Q5SY66, Q9UDF7, B2R5Q7, A8CZ64, Q5T155, Q5T154, Q6NR85, Q8NBT4, Q16838, Q16837, A8K1Y8, Q59F20, Q9NP69, B2RUX4, G5EA09, Q6X907, Q16093, B7ZLF0, Q96FV6, Q13443, F5H5L6, B3FR89, A0A024RA55, Q1HBJ4, O75787, Q5T…
Annotation Cluster 26 Enrichment Score: 6.43857336565523
Category Term Count % PValue Genes List Total Pop Hits Pop Total Fold Enrichment Bonferroni Benjamini FDR
GOTERM_BP_ALL GO:0006334~nucleosome assembly 24 3.5555555555555554 2.1261432398276473E-8 O60814, O60816, Q9UE88, Q14529, B2R4J4, P23527, P10412, Q96FB7, Q6NWQ3, O75367, Q2VPI7, Q99879, Q99877, Q3ZCP6, B2R5A3, Q99880, Q3B872, Q3KPI7, P16403, B4DLA9, P16402, P16401, A8K110, A8K4I2, Q503A8, A3R0T8, B2R5L4, O75377, Q5R2W0, P39687, Q7M4N6, Q2M2I2, A6NFS4, Q4VB69, B2R9C7, Q53FK4, P06899, Q5J8L8, Q3MJ42…
GOTERM_BP_ALL GO:0034728~nucleosome organization 26 3.851851851851852 2.772589637752043E-8 O60814, O60816, Q9UE88, B2R4J4, Q14529, P23527, P10412, Q96FB7, Q6NWQ3, O75367, Q2VPI7, Q99879, Q99877, Q3ZCP6, B2R5A3, Q99880, Q3B872, Q3KPI7, B4DLA9, P16403, P16402, P16401, A8K110, Q503A8, A8K4I2, A3R0T8, B2R5L4, O75377, Q5R2W0, P39687, Q7M4N6, Q15592, Q53S24, Q2M2I2, A6NFS4, Q4VB69, B2R9C7, Q53FK4, P068…
GOTERM_BP_ALL GO:0031497~chromatin assembly 24 3.5555555555555554 1.4319550994413392E-7 O60814, O60816, Q9UE88, Q14529, B2R4J4, P23527, P10412, Q96FB7, Q6NWQ3, O75367, Q2VPI7, Q99879, Q99877, Q3ZCP6, B2R5A3, Q99880, Q3B872, Q3KPI7, P16403, B4DLA9, P16402, P16401, A8K110, A8K4I2, Q503A8, A3R0T8, B2R5L4, O75377, Q5R2W0, P39687, Q7M4N6, Q2M2I2, A6NFS4, Q4VB69, B2R9C7, Q53FK4, P06899, Q5J8L8, Q3MJ42,…
GOTERM_BP_ALL GO:0006333~chromatin assembly or disassembly 25 3.7037037037037033 4.374345900838774E-7 O60814, O60816, Q9UE88, B2R4J4, Q14529, P23527, P10412, Q96FB7, Q6NWQ3, O75367, Q2VPI7, Q99879, Q99877, Q3ZCP6, B2R5A3, Q99880, Q3B872, Q3KPI7, P16403, B4DLA9, P16402, P16401, A8K110, Q503A8, A8K4I2, A3R0T8, B2R5L4, O75377, Q5R2W0, P39687, Q7M4N6, Q2M2I2, A6NFS4, Q4VB69, B2R9C7, Q53FK4, P06899, Q…
GOTERM_BP_ALL GO:0071824~protein-DNA complex subunit organization 30 4.444444444444445 4.3866183954719026E-7 O60814, O60816, Q9UE88, Q29120, B2R4J4, Q14529, P23527, P10412, Q9UEK8, Q96FB7, Q6NWQ3, Q3MIH3, O75367, Q2VPI7, Q99879, Q99877, Q3ZCP6, P14793, B2R5A3, Q99880, Q3B872, Q3KPI7, B4DLA9, P16403, P16402, P16401, A8K110, Q503A8, A8K4I2, A3R0T8, B2R5L4, O75377, Q5R2W0, P39687, Q7M4N6, Q91888, Q9…
GOTERM_BP_ALL GO:0065004~protein-DNA complex assembly 28 4.148148148148148 5.22756356875575E-7 O60814, O60816, Q9UE88, Q29120, B2R4J4, Q14529, P23527, P10412, Q9UEK8, Q96FB7, Q6NWQ3, Q3MIH3, O75367, Q2VPI7, Q99879, Q99877, Q3ZCP6, P14793, B2R5A3, Q99880, Q3B872, Q3KPI7, B4DLA9, P16403, P16402, P16401, A8K110, Q503A8, A8K4I2, A3R0T8, B2R5L4, O75377, Q5R2W0, P39687, Q7M4N6, Q91888, Q91887, Q2M2I2, …
GOTERM_BP_ALL GO:0006323~DNA packaging 24 3.5555555555555554 5.400487340702848E-6 O60814, O60816, Q9UE88, Q14529, B2R4J4, P23527, P10412, Q96FB7, Q6NWQ3, O75367, Q2VPI7, Q99879, Q99877, Q3ZCP6, B2R5A3, Q99880, Q3B872, Q3KPI7, P16403, B4DLA9, P16402, P16401, A8K110, A8K4I2, Q503A8, A3R0T8, B2R5L4, O75377, Q5R2W0, P39687, Q7M4N6, Q2M2I2, A6NFS4, Q4VB69, B2R9C7, Q53FK4, P06899, Q5J8L8, Q3MJ42, Q4KMY…
GOTERM_BP_ALL GO:0071103~DNA conformation change 29 4.296296296296296 6.780009560295376E-6 O60814, O60816, Q9UE88, Q29120, B2R4J4, Q14529, P23527, P10412, Q9UEK8, Q96FB7, Q6NWQ3, Q3MIH3, P04083, O75367, Q2VPI7, Q99879, Q99877, Q3ZCP6, P14793, B2R5A3, Q99880, Q3B872, Q3KPI7, B4DLA9, P16403, P16402, P16401, A8K110, Q503A8, A8K4I2, A3R0T8, B2R5L4, O75377, Q5R2W0, P39687, Q7M4N6, Q91888, Q91887, Q2M2…
Annotation Cluster 27 Enrichment Score: 6.1674094279643485
Category Term Count % PValue Genes List Total Pop Hits Pop Total Fold Enrichment Bonferroni Benjamini FDR
GOTERM_BP_ALL GO:0010951~negative regulation of endopeptidase activity 30 4.444444444444445 4.1713747680404766E-8 Q9UCL1, Q13861, Q13764, Q13968, Q13967, Q8N181, Q7M4L3, Q92673, Q13961, Q13960, Q15861, Q59H26, E9PPB3, Q8N915, Q59F47, F8VPG7, Q5JNX2, Q13958, B4DJT9, Q13957, A8K6H4, Q13959, O60700, Q9H4Z1, Q6U2M5, Q8WZ99, Q96HK4, B4DR57, Q14336, Q16455, Q9UDF8, Q9UDF7, Q9BSK5, E9PG40, Q7L4Q3, Q9UCJ…
GOTERM_BP_ALL GO:0010466~negative regulation of peptidase activity 30 4.444444444444445 1.2443809584068766E-7 Q9UCL1, Q13861, Q13764, Q13968, Q13967, Q8N181, Q7M4L3, Q92673, Q13961, Q13960, Q15861, Q59H26, E9PPB3, Q8N915, Q59F47, F8VPG7, Q5JNX2, Q13958, B4DJT9, Q13957, A8K6H4, Q13959, O60700, Q9H4Z1, Q6U2M5, Q8WZ99, Q96HK4, B4DR57, Q14336, Q16455, Q9UDF8, Q9UDF7, Q9BSK5, E9PG40, Q7L4Q3, Q9UCJ9, Q…
GOTERM_BP_ALL GO:0045861~negative regulation of proteolysis 33 4.888888888888889 8.949404919721893E-7 Q9UCL1, Q13764, Q13861, Q13968, Q13967, Q8N181, Q7M4L3, Q92673, Q13961, Q13960, Q15861, A0A024R7Z5, Q59H26, O43391, E9PPB3, Q8N915, Q59F47, F8VPG7, Q5JNX2, Q13958, B4DJT9, Q13957, A8K6H4, Q13959, O60700, Q9H4Z1, Q6U2M5, Q14CP2, Q8WZ99, Q96HK4, B4DR57, Q14336, Q16455, Q9UDF8, B7Z8Y4, Q9UDF7, B2R5Q…
GOTERM_BP_ALL GO:0051346~negative regulation of hydrolase activity 34 5.037037037037037 4.6061233398924514E-5 P46940, Q9UCL1, Q13764, Q13861, Q13968, Q13967, Q8N181, Q7M4L3, Q92673, Q13961, Q13960, Q15861, Q59H26, E9PPB3, Q8N915, Q59F47, F8VPG7, Q5JNX2, Q13958, B4DJT9, Q13957, A8K6H4, Q13959, O60700, Q9H4Z1, Q6U2M5, Q8WZ99, Q96HK4, B4DR57, Q14336, Q16455, Q9UDF8, Q9UDF7, Q9BSK5, E9PG40, Q7L4Q3, Q…
Annotation Cluster 28 Enrichment Score: 6.132824426975328
Category Term Count % PValue Genes List Total Pop Hits Pop Total Fold Enrichment Bonferroni Benjamini FDR
GOTERM_BP_ALL GO:1902600~hydrogen ion transmembrane transport 20 2.9629629629629632 7.151236383214383E-8 Q14283, Q6FGI2, Q6LDM4, O75964, A0A0S2Z3W6, B7Z401, Q15859, Q8WXA7, A0A0C4DGX8, Q96EM2, B2RAH2, V9HW31, Q8WXH7, Q5JW74, P38606, Q53Y06, Q8WY13, Q96FB4, Q3MIH5, Q53YD9, D3DVE4, D3DN75, B4DY56, Q86VS0, Q9UBZ7, Q6FH26, B3KMR0, Q16732, Q16735, A8K092, Q16734, Q8NBT4, Q14544, A8K160, Q8IXV2, B3KUZ7…
GOTERM_BP_ALL GO:0015992~proton transport 21 3.111111111111111 2.1340438969041783E-6 Q14283, Q6FGI2, Q6LDM4, O75964, A0A0S2Z3W6, B7Z401, Q15859, Q8WXA7, A0A0C4DGX8, Q96EM2, B2RAH2, V9HW31, Q8WXH7, Q5JW74, P38606, Q53Y06, Q8WY13, Q96FB4, Q3MIH5, Q53YD9, D3DVE4, D3DN75, B4DY56, Q86VS0, Q9UBZ7, Q6FH26, B3KMR0, Q16732, Q16735, A8K092, Q16734, Q8NBT4, Q14544, Q9P2X9, A8K160, Q8IXV2, B3KUZ7, B7Z3U6, P1…
GOTERM_BP_ALL GO:0006818~hydrogen transport 21 3.111111111111111 2.6178348002075673E-6 Q14283, Q6FGI2, Q6LDM4, O75964, A0A0S2Z3W6, B7Z401, Q15859, Q8WXA7, A0A0C4DGX8, Q96EM2, B2RAH2, V9HW31, Q8WXH7, Q5JW74, P38606, Q53Y06, Q8WY13, Q96FB4, Q3MIH5, Q53YD9, D3DVE4, D3DN75, B4DY56, Q86VS0, Q9UBZ7, Q6FH26, B3KMR0, Q16732, Q16735, A8K092, Q16734, Q8NBT4, Q14544, Q9P2X9, A8K160, Q8IXV2, B3KUZ7, B7Z3U6, …
Annotation Cluster 29 Enrichment Score: 6.069739327090308
Category Term Count % PValue Genes List Total Pop Hits Pop Total Fold Enrichment Bonferroni Benjamini FDR
GOTERM_BP_ALL GO:0009893~positive regulation of metabolic process 173 25.62962962962963 1.1019644318723139E-7 P46940, B2R7R1, Q6B6N3, Q969U2, Q9BUC5, Q9UEK8, P0DP23, P0DP25, P0DP24, Q13337, B7ZW36, Q59H26, Q658T8, Q00839, B5MDD5, Q548L2, Q5TZP3, A8K6F2, B4DJT9, H0Y7A7, Q13350, B7Z6Y5, Q04637, Q9H8J0, B2R627, B2R5Q7, Q9UEJ4, A8CZ64, Q9H4K5, Q6NR85, Q8NBT4, P53634, Q99439, Q2TU89, Q59F20, Q3KQV0, B…
GOTERM_BP_ALL GO:0031325~positive regulation of cellular metabolic process 158 23.40740740740741 1.5738087556361986E-6 P46940, B2R7R1, Q6B6N3, Q969U2, Q9BUC5, Q9UEK8, P0DP23, P0DP25, P0DP24, Q13337, B7ZW36, Q59H26, Q658T8, B5MDD5, Q5TZP3, A8K6F2, B4DJT9, H0Y7A7, B7Z6Y5, Q04637, Q9H8J0, B2R627, B2R5Q7, Q9UEJ4, A8CZ64, Q9H4K5, Q6NR85, Q8NBT4, P53634, Q2TU89, Q59F20, Q3KQV0, B3KPJ9, P01730, Q9UC84, …
GOTERM_BP_ALL GO:0010604~positive regulation of macromolecule metabolic process 157 23.25925925925926 3.5617422222508693E-6 P46940, Q6B6N3, Q969U2, Q9BUC5, Q9UEK8, P0DP23, P0DP25, P0DP24, Q13337, B7ZW36, Q59H26, Q658T8, Q00839, B5MDD5, Q548L2, Q5TZP3, A8K6F2, B4DJT9, H0Y7A7, Q13350, B7Z6Y5, Q04637, Q9H8J0, B2R627, B2R5Q7, Q9UEJ4, A8CZ64, Q9H4K5, Q6NR85, Q8NBT4, P53634, Q99439, Q2TU89, Q59F20, Q3K…
Annotation Cluster 30 Enrichment Score: 6.010740026989306
Category Term Count % PValue Genes List Total Pop Hits Pop Total Fold Enrichment Bonferroni Benjamini FDR
GOTERM_BP_ALL GO:0042325~regulation of phosphorylation 96 14.222222222222221 4.727045281699852E-8 P46940, Q6B6N3, P0DP23, Q9UEK8, P0DP25, P0DP24, Q13337, B7ZW36, Q16722, Q8N915, B4DJT9, H0Y7A7, Q13350, B7Z6Y5, Q04637, B2R627, B2R5Q7, Q9UEJ4, A8CZ64, Q6NR85, Q8NBT4, Q59F20, P01730, Q16093, Q13443, Q13446, D3DP57, B3FR89, A8MSX3, A7MBM3, Q16711, Q13327, Q8NHW4, B4DHN5, B4DTV5, A7E236, P07602, P0864…
GOTERM_BP_ALL GO:0001932~regulation of protein phosphorylation 90 13.333333333333334 1.1025250669347418E-7 P46940, Q13764, B2R737, B2RUZ3, Q6B6N3, Q5HYG0, D3DPZ8, A8K796, Q8TBV2, Q9UEK8, P0DP23, B4DT49, P0DP25, P0DP24, Q13337, Q16722, B7ZW36, Q53HM4, E9PPB3, D3DSE4, Q8N915, O75367, B4DJT9, Q16840, H0Y7A7, Q16841, B7Z6Y5, Q13350, Q04637, Q8WZ99, Q9NXZ9, Q96FS5, Q8N173, B4DR57, Q16839, Q9BUV7, G5E9…
GOTERM_BP_ALL GO:0019220~regulation of phosphate metabolic process 105 15.555555555555555 1.5179755911089282E-7 P46940, Q6B6N3, P0DP23, Q9UEK8, P0DP25, P0DP24, Q13337, B7ZW36, Q16722, Q8N915, B4DJT9, H0Y7A7, B7Z6Y5, Q13350, Q04637, B2R5Q7, B2R627, Q9UEJ4, A8CZ64, Q6NR85, Q8NBT4, Q59F20, P01730, Q16093, Q13443, D3DP57, B3FR89, Q13446, A8MSX3, A7MBM3, Q16711, Q13327, Q8NHW4, O75874, B4DHN5, B4DTV5,…
GOTERM_BP_ALL GO:0051174~regulation of phosphorus metabolic process 105 15.555555555555555 1.5555807270071488E-7 P46940, Q6B6N3, P0DP23, Q9UEK8, P0DP25, P0DP24, Q13337, B7ZW36, Q16722, Q8N915, B4DJT9, H0Y7A7, B7Z6Y5, Q13350, Q04637, B2R5Q7, B2R627, Q9UEJ4, A8CZ64, Q6NR85, Q8NBT4, Q59F20, P01730, Q16093, Q13443, D3DP57, B3FR89, Q13446, A8MSX3, A7MBM3, Q16711, Q13327, Q8NHW4, O75874, B4DHN5, B4DTV5…
GOTERM_BP_ALL GO:0031399~regulation of protein modification process 105 15.555555555555555 7.238967148718967E-7 P46940, Q6B6N3, Q969U2, Q9BUC5, P0DP23, Q9UEK8, P0DP25, P0DP24, Q13337, B7ZW36, Q16722, Q8N915, Q658T8, B4DJT9, H0Y7A7, B7Z6Y5, Q13350, Q04637, B2R5Q7, B2R627, Q9UEJ4, A8CZ64, Q9H4K5, Q6NR85, Q8NBT4, Q59F20, B3KPJ9, P01730, Q9H2L0, Q16093, Q13443, D3DP57, B3FR89, Q13446, A8MSX3, Q3MJ42,…
GOTERM_BP_ALL GO:0016310~phosphorylation 124 18.37037037037037 3.274051633660535E-5 P46940, Q6B6N3, V9HVZ4, Q9UEK8, P0DP23, P0DP25, P0DP24, Q13337, Q16722, B7ZW36, Q59H26, Q8N915, P22695, A8K6F2, B4DJT9, H0Y7A7, B7Z6Y5, Q13350, Q04637, B2R5Q7, B2R627, Q9UEJ4, A8CZ64, Q9H4K5, Q6NR85, Q8NBT4, Q59F20, B3KPJ9, P01730, Q16093, Q96GV1, Q13443, Q53GK4, D3DP57, B3FR89, Q13446, P06756, Q16704, A8MSX3, A7M…
GOTERM_BP_ALL GO:0006468~protein phosphorylation 102 15.11111111111111 2.8835142649530127E-4 P46940, Q6B6N3, P0DP23, Q9UEK8, P0DP25, P0DP24, Q13337, B7ZW36, Q16722, Q59H26, Q8N915, B4DJT9, A8K6F2, H0Y7A7, B7Z6Y5, Q13350, Q04637, B2R5Q7, B2R627, Q9UEJ4, A8CZ64, Q9H4K5, Q6NR85, Q8NBT4, Q59F20, B3KPJ9, P01730, Q16093, Q13443, D3DP57, B3FR89, Q13446, P06756, A8MSX3, A7MBM3, L7RXH0, Q16711, Q13327, Q8…
Annotation Cluster 31 Enrichment Score: 5.9235268553864975
Category Term Count % PValue Genes List Total Pop Hits Pop Total Fold Enrichment Bonferroni Benjamini FDR
GOTERM_BP_ALL GO:0007599~hemostasis 36 5.333333333333334 5.921834371964556E-7 Q8NF52, B4DJA5, Q7Z5S6, B4DHH3, Q1KLZ0, O00206, Q13966, Q9UMM6, A0A024R5Z7, Q9UMM7, Q59HA7, Q8TBV2, B2RA01, Q5F2H3, Q5HY53, Q53HM4, Q59F47, Q499G7, Q5HY55, Q7Z3B8, Q13852, Q8WV81, O60805, A8K6H4, Q9UML6, P42785, Q9UML5, Q96P24, Q14344, O76045, Q9BSK5, Q9UEJ4, Q16450, A8CZ64, P61586, Q14481, Q9BU11, Q9UK78, Q5VTW4, A0A02…
GOTERM_BP_ALL GO:0050878~regulation of body fluid levels 44 6.518518518518518 1.2405138725312173E-6 Q9BUC2, A0AVA6, Q8NF52, B4DJA5, Q7Z5S6, B4DHH3, Q1KLZ0, O00206, P07741, Q13966, A8K796, Q9UMM6, A0A024R5Z7, Q9UMM7, Q59HA7, Q8TBV2, A0A024R5Z8, B2RA01, Q5F2H3, Q5HY53, Q53HM4, Q59F47, Q499G7, Q5HY55, Q7Z3B8, Q13852, Q8WV81, O60805, A8K6H4, Q9UML6, P42785, Q9UML5, Q96P24, Q14344, O76045, Q9BSK5, Q9U…
GOTERM_BP_ALL GO:0050817~coagulation 35 5.185185185185185 1.657359578846735E-6 Q8NF52, B4DJA5, Q7Z5S6, B4DHH3, Q1KLZ0, Q9BWK1, O00206, Q13966, Q9UMM6, A0A024R5Z7, Q9UMM7, Q59HA7, Q8TBV2, B2RA01, Q5HY53, Q53HM4, Q59F47, Q499G7, Q5HY55, Q7Z3B8, Q13852, Q8WV81, O60805, A8K6H4, Q9UML6, P42785, Q9UML5, Q96P24, Q14344, O76045, Q9UEJ4, Q16450, A8CZ64, P61586, Q14481, Q9BU11, Q9UK78, Q5VTW4, A0A024QZN4, …
GOTERM_BP_ALL GO:0007596~blood coagulation 34 5.037037037037037 1.661184820770163E-6 Q8NF52, B4DJA5, Q7Z5S6, B4DHH3, Q1KLZ0, Q13966, O00206, Q9UMM6, A0A024R5Z7, Q9UMM7, Q59HA7, Q8TBV2, B2RA01, Q5HY53, Q53HM4, Q59F47, Q499G7, Q5HY55, Q7Z3B8, Q13852, Q8WV81, O60805, A8K6H4, Q9UML6, P42785, Q9UML5, Q96P24, Q14344, O76045, Q9UEJ4, Q16450, A8CZ64, P61586, Q14481, Q9BU11, Q9UK78, Q5VTW4, A0A024QZN4, A8…
Annotation Cluster 32 Enrichment Score: 5.898796533704665
Category Term Count % PValue Genes List Total Pop Hits Pop Total Fold Enrichment Bonferroni Benjamini FDR
GOTERM_BP_ALL GO:0001944~vasculature development 52 7.703703703703704 2.459250223773816E-7 Q7Z5S3, K7ESI9, Q7Z5S6, F8WKS1, Q8IVH3, Q8TBV2, Q16728, B2RA01, Q8IVG8, Q53HM4, Q8IUH1, Q8IUH0, B7Z6Y5, Q8N173, B4DR57, B2R627, Q9UEJ4, A8CZ64, P61586, Q7L4Q3, Q9UDJ0, Q13788, Q59F20, Q9NP69, Q13785, Q13787, Q9NP65, Q13786, Q8TCX3, Q6X907, B2R710, B7ZLF0, Q9UPH4, F5H5L6, A0A024RA55, B3FR89, P06756, Q9UPH0, …
GOTERM_BP_ALL GO:0001525~angiogenesis 40 5.9259259259259265 3.272208329929603E-7 Q92678, D2JYI1, Q14325, Q14326, A0A024R5Z7, F8WKS1, O14786, Q8TBV2, Q8IVH3, Q7Z391, Q16728, Q8IZX2, Q8IZX1, Q53HM4, Q8IUH1, D6RI12, Q8IUH0, D3DPG8, P78325, A8K6H4, O60805, Q59EB7, B7Z6Y5, Q8N406, P42785, B4DR57, A7E2C6, Q14344, B2R627, Q9BSK5, Q9UEJ4, P61586, Q7L4Q3, A0A0S2Z4Q2, Q9UDJ0, Q59F20, Q9NP69, B7ZLX0, Q9NP65…
GOTERM_BP_ALL GO:0001568~blood vessel development 49 7.2592592592592595 6.235861687938938E-7 Q7Z5S3, K7ESI9, Q7Z5S6, F8WKS1, Q8IVH3, Q8TBV2, Q16728, Q8IVG8, Q53HM4, Q8IUH1, Q8IUH0, B7Z6Y5, Q8N173, B4DR57, B2R627, Q9UEJ4, A8CZ64, P61586, Q7L4Q3, Q9UDJ0, Q13788, Q59F20, Q9NP69, Q13785, Q13787, Q13786, Q8TCX3, Q9NP65, Q6X907, B2R710, B7ZLF0, Q9UPH4, F5H5L6, B3FR89, P06756, Q9UPH0, Q13212, Q1HBJ4, A8…
GOTERM_BP_ALL GO:0048514~blood vessel morphogenesis 44 6.518518518518518 6.511137956437077E-7 P04114, Q92678, D2JYI1, Q14325, Q14326, A0A024R5Z7, O14786, F8WKS1, Q8TBV2, Q8IVH3, Q7Z391, Q16728, Q8IVG8, Q8IZX2, Q8IZX1, Q53HM4, Q8IUH1, D6RI12, Q8IUH0, Q59HB3, D3DPG8, P78325, A8K6H4, O60805, Q59EB7, B7Z6Y5, Q4ZG63, Q8N406, Q8N173, P42785, B4DR57, A7E2C6, Q14344, B2R627, Q9BSK5, Q9UEJ4, P61586, Q7L4Q…
GOTERM_BP_ALL GO:0072359~circulatory system development 65 9.62962962962963 1.1130428409154863E-5 B2R7R1, Q7Z5S3, K7ESI9, Q7Z5S6, F8WKS1, Q8IVH3, Q8TBV2, Q16728, B2RA01, Q13337, Q8IVG8, F5H7S3, Q53HM4, Q8IUH1, Q9UDG2, Q00839, Q8IUH0, B7Z6Y5, Q8N173, Q8N174, B4DR57, B2R627, Q9UEJ4, A8CZ64, P61586, Q7L4Q3, Q2TU89, Q9UDJ0, Q13788, Q59F20, Q9NP69, Q13785, Q13787, Q9NP65, Q8TCX3, Q13786, Q6X907, B2R71…
GOTERM_BP_ALL GO:0072358~cardiovascular system development 65 9.62962962962963 1.1130428409154863E-5 B2R7R1, Q7Z5S3, K7ESI9, Q7Z5S6, F8WKS1, Q8IVH3, Q8TBV2, Q16728, B2RA01, Q13337, Q8IVG8, F5H7S3, Q53HM4, Q8IUH1, Q9UDG2, Q00839, Q8IUH0, B7Z6Y5, Q8N173, Q8N174, B4DR57, B2R627, Q9UEJ4, A8CZ64, P61586, Q7L4Q3, Q2TU89, Q9UDJ0, Q13788, Q59F20, Q9NP69, Q13785, Q13787, Q9NP65, Q8TCX3, Q13786, Q6X907, B2…
Annotation Cluster 33 Enrichment Score: 5.848838905367924
Category Term Count % PValue Genes List Total Pop Hits Pop Total Fold Enrichment Bonferroni Benjamini FDR
GOTERM_BP_ALL GO:0070663~regulation of leukocyte proliferation 26 3.851851851851852 5.905414678715093E-7 O02930, Q95HL1, Q29778, B2R737, Q29779, Q29734, Q5BM92, O02939, Q7YNY9, C0LAB5, A9YWH7, B4DT49, P01911, Q9UBY1, P01912, P01914, Q9MYG5, P01916, Q9MYG4, O02876, Q701T1, P79545, O98223, P28068, O62869, O98222, Q96QP7, Q96QP8, Q658T8, Q29781, Q96QP9, Q29788, A5I886, Q29787, C7C4X3, P79562, Q95HK1…
GOTERM_BP_ALL GO:0050670~regulation of lymphocyte proliferation 25 3.7037037037037033 8.487685679062203E-7 O02930, Q95HL1, Q29778, B2R737, Q29779, Q29734, Q5BM92, O02939, Q7YNY9, C0LAB5, A9YWH7, B4DT49, P01911, Q9UBY1, P01912, P01914, Q9MYG5, P01916, Q9MYG4, O02876, Q701T1, P79545, O98223, P28068, O62869, O98222, Q96QP7, Q96QP8, Q658T8, Q29781, Q96QP9, Q29788, A5I886, Q29787, C7C4X3, P79562, Q95H…
GOTERM_BP_ALL GO:0032944~regulation of mononuclear cell proliferation 25 3.7037037037037033 9.304372845392051E-7 O02930, Q95HL1, Q29778, B2R737, Q29779, Q29734, Q5BM92, O02939, Q7YNY9, C0LAB5, A9YWH7, B4DT49, P01911, Q9UBY1, P01912, P01914, Q9MYG5, P01916, Q9MYG4, O02876, Q701T1, P79545, O98223, P28068, O62869, O98222, Q96QP7, Q96QP8, Q658T8, Q29781, Q96QP9, Q29788, A5I886, Q29787, C7C4X3, P79562…
GOTERM_BP_ALL GO:0070661~leukocyte proliferation 30 4.444444444444445 1.730542320254559E-6 O02930, Q29778, Q95HL1, Q29779, B2R737, Q29734, Q5BM92, O02939, Q7YNY9, C0LAB5, A9YWH7, Q9UBY1, P01911, B4DT49, P01912, P01914, Q9MYG5, P01916, Q9MYG4, Q701T1, O02876, O98223, P79545, P28068, O98222, O62869, Q96QP7, Q29781, Q96QP8, Q658T8, A5I886, Q29788, Q96QP9, Q29787, C7C4X3, P79562, Q95HK1, B7Z2I6, X5DN…
GOTERM_BP_ALL GO:0042129~regulation of T cell proliferation 21 3.111111111111111 1.7329021472160942E-6 O02930, Q95HL1, Q29778, B2R737, Q29779, Q29734, Q5BM92, O02939, Q7YNY9, C0LAB5, A9YWH7, B4DT49, P01911, Q9UBY1, P01912, P01914, Q9MYG5, P01916, Q9MYG4, O02876, Q701T1, P79545, O98223, P28068, O62869, O98222, Q96QP7, Q96QP8, Q658T8, Q29781, Q96QP9, Q29788, A5I886, Q29787, C7C4X3, P79562, Q95HK1, …
GOTERM_BP_ALL GO:0032943~mononuclear cell proliferation 29 4.296296296296296 1.7606968872770592E-6 O02930, Q29778, Q95HL1, Q29779, B2R737, Q29734, Q5BM92, O02939, Q7YNY9, C0LAB5, A9YWH7, Q9UBY1, P01911, B4DT49, P01912, P01914, Q9MYG5, P01916, Q9MYG4, Q701T1, O02876, O98223, P79545, P28068, O98222, O62869, Q96QP7, Q29781, Q96QP8, Q658T8, A5I886, Q29788, Q96QP9, Q29787, C7C4X3, P79562, Q95HK1, B7Z2…
GOTERM_BP_ALL GO:0046651~lymphocyte proliferation 28 4.148148148148148 4.642586553800272E-6 O02930, Q29778, Q95HL1, Q29779, B2R737, Q29734, Q5BM92, O02939, Q7YNY9, C0LAB5, A9YWH7, Q9UBY1, P01911, B4DT49, P01912, P01914, Q9MYG5, P01916, Q9MYG4, Q701T1, O02876, O98223, P79545, P28068, O98222, O62869, Q96QP7, Q29781, Q96QP8, Q658T8, A5I886, Q29788, Q96QP9, Q29787, C7C4X3, P79562, Q95HK1, B7Z2I6, X5D…
Annotation Cluster 34 Enrichment Score: 5.798167461101719
Category Term Count % PValue Genes List Total Pop Hits Pop Total Fold Enrichment Bonferroni Benjamini FDR
GOTERM_BP_ALL GO:0051806~entry into cell of other organism involved in symbiotic interaction 18 2.666666666666667 1.357070979223067E-6 B7Z5V1, B2R737, G5E9C4, Q9C0J5, E7EM68, A2A418, Q8IVH3, A0A024R8S5, B4DT49, Q16728, O60718, A8K6Q8, P22897, O60493, Q9NP13, A8KAM4, F8W8N0, Q96QP7, A0A0A0MS51, Q96QP8, B3KTT5, A0A024QZ55, Q96QP9, Q8WYQ7, A0A024RDG6, Q9UQM0, D3DPG8, B7Z2I6, Q9NQ58, P05556, Q59EB7, …
GOTERM_BP_ALL GO:0046718~viral entry into host cell 18 2.666666666666667 1.357070979223067E-6 B7Z5V1, B2R737, G5E9C4, Q9C0J5, E7EM68, A2A418, Q8IVH3, A0A024R8S5, B4DT49, Q16728, O60718, A8K6Q8, P22897, O60493, Q9NP13, A8KAM4, F8W8N0, Q96QP7, A0A0A0MS51, Q96QP8, B3KTT5, A0A024QZ55, Q96QP9, Q8WYQ7, A0A024RDG6, Q9UQM0, D3DPG8, B7Z2I6, Q9NQ58, P05556, Q59EB7, Q8WVV7, B3KQR5, P11279, Q9UQL9, Q96I40, Q…
GOTERM_BP_ALL GO:0030260~entry into host cell 18 2.666666666666667 1.357070979223067E-6 B7Z5V1, B2R737, G5E9C4, Q9C0J5, E7EM68, A2A418, Q8IVH3, A0A024R8S5, B4DT49, Q16728, O60718, A8K6Q8, P22897, O60493, Q9NP13, A8KAM4, F8W8N0, Q96QP7, A0A0A0MS51, Q96QP8, B3KTT5, A0A024QZ55, Q96QP9, Q8WYQ7, A0A024RDG6, Q9UQM0, D3DPG8, B7Z2I6, Q9NQ58, P05556, Q59EB7, Q8WVV7, B3KQR5, P11279, Q9UQL9, Q96I40, Q2TB19,…
GOTERM_BP_ALL GO:0051828~entry into other organism involved in symbiotic interaction 18 2.666666666666667 1.357070979223067E-6 B7Z5V1, B2R737, G5E9C4, Q9C0J5, E7EM68, A2A418, Q8IVH3, A0A024R8S5, B4DT49, Q16728, O60718, A8K6Q8, P22897, O60493, Q9NP13, A8KAM4, F8W8N0, Q96QP7, A0A0A0MS51, Q96QP8, B3KTT5, A0A024QZ55, Q96QP9, Q8WYQ7, A0A024RDG6, Q9UQM0, D3DPG8, B7Z2I6, Q9NQ58, P05556, Q59EB7, Q8WVV7, …
GOTERM_BP_ALL GO:0044409~entry into host 18 2.666666666666667 1.357070979223067E-6 B7Z5V1, B2R737, G5E9C4, Q9C0J5, E7EM68, A2A418, Q8IVH3, A0A024R8S5, B4DT49, Q16728, O60718, A8K6Q8, P22897, O60493, Q9NP13, A8KAM4, F8W8N0, Q96QP7, A0A0A0MS51, Q96QP8, B3KTT5, A0A024QZ55, Q96QP9, Q8WYQ7, A0A024RDG6, Q9UQM0, D3DPG8, B7Z2I6, Q9NQ58, P05556, Q59EB7, Q8WVV7, B3KQR5, P11279, Q9UQL9, Q96I40, Q2TB19, Q96Q…
GOTERM_BP_ALL GO:0051701~interaction with host 21 3.111111111111111 3.5316887102807875E-6 Q13140, B7Z5V1, B2R737, Q68DN5, G5E9C4, Q9C0J5, E7EM68, A2A418, Q8IVH3, A0A024R8S5, B4DT49, Q16728, O60718, A8K6Q8, P22897, O60493, Q9NP13, A8KAM4, F8W8N0, Q96QP7, Q6UXK4, A0A0A0MS51, Q96QP8, B3KTT5, A0A024QZ55, Q96QP9, Q8WYQ7, A0A024RDG6, Q9UQM0, D3DPG8, B7Z2I6, Q9NQ58, P05556, B2RBW3, Q59EB7, Q8WVV7, B3KQR…
Annotation Cluster 35 Enrichment Score: 5.798113901611171
Category Term Count % PValue Genes List Total Pop Hits Pop Total Fold Enrichment Bonferroni Benjamini FDR
GOTERM_BP_ALL GO:1903555~regulation of tumor necrosis factor superfamily cytokine production 18 2.666666666666667 9.144352626114373E-7 Q8N1A1, A4D1B1, O00206, Q13966, Q86VY7, A8K2H5, Q6ICF9, A0A087WSV6, M1P2Z0, A8K3V2, A0A024QZ55, A8MVE2, Q8WYQ7, Q9NQ58, P78325, A8K6H4, Q15667, Q3I0Y2, P08571, P30536, Q9H8D3, V9HW43, Q7Z434, B7Z712, Q96L99, P09211, A0A087WSX8, Q9UCJ5, Q9UM57, Q9UCJ7, Q9UCJ6, Q9UK…
GOTERM_BP_ALL GO:0071706~tumor necrosis factor superfamily cytokine production 18 2.666666666666667 1.357070979223067E-6 Q8N1A1, A4D1B1, O00206, Q13966, Q86VY7, A8K2H5, Q6ICF9, A0A087WSV6, M1P2Z0, A8K3V2, A0A024QZ55, A8MVE2, Q8WYQ7, Q9NQ58, P78325, A8K6H4, Q15667, Q3I0Y2, P08571, P30536, Q9H8D3, V9HW43, Q7Z434, B7Z712, Q96L99, P09211, A0A087WSX8, Q9UCJ5, Q9UM57, Q9UCJ7, Q9UCJ6, Q9UK78, Q5VTW4, A8…
GOTERM_BP_ALL GO:0032640~tumor necrosis factor production 17 2.5185185185185186 1.747614814361336E-6 Q8N1A1, A4D1B1, O00206, Q13966, Q86VY7, A8K2H5, Q6ICF9, A0A087WSV6, M1P2Z0, A8K3V2, A0A024QZ55, A8MVE2, Q8WYQ7, Q9NQ58, A8K6H4, Q15667, Q3I0Y2, P08571, P30536, Q9H8D3, V9HW43, Q7Z434, B7Z712, Q96L99, P09211, A0A087WSX8, Q9UCJ5, Q9UM57, Q9UCJ7, Q9UCJ6, Q9UK78, Q5VTW4, A8K1Y8, Q6DU44, Q2TAB1, Q9H1H3…
GOTERM_BP_ALL GO:0032680~regulation of tumor necrosis factor production 17 2.5185185185185186 2.9603505950945353E-6 Q8N1A1, A4D1B1, O00206, Q13966, Q86VY7, A8K2H5, Q6ICF9, A0A087WSV6, M1P2Z0, A8K3V2, A0A024QZ55, A8MVE2, Q8WYQ7, Q9NQ58, A8K6H4, Q15667, Q3I0Y2, P08571, P30536, Q9H8D3, V9HW43, Q7Z434, B7Z712, Q96L99, P09211, A0A087WSX8, Q9UCJ5, Q9UM57, Q9UCJ7, Q9UCJ6, Q9UK78, Q5VTW4, A8K1Y8, Q6DU44,…
Annotation Cluster 36 Enrichment Score: 5.76359303019879
Category Term Count % PValue Genes List Total Pop Hits Pop Total Fold Enrichment Bonferroni Benjamini FDR
GOTERM_BP_ALL GO:0006613~cotranslational protein targeting to membrane 22 3.259259259259259 3.8168533960186874E-10 P36578, P62750, D3DQM0, Q29120, Q9UEK8, D3DWN2, P61247, Q96Q14, P23396, Q3MIH3, B2R5A8, Q969V7, P39019, P14793, B2R591, A8K094, P61254, P39024, Q02877, Q9BVN7, Q4VBR0, P23821, F5H1S2, Q498Y0, Q9TNQ8, Q91888, Q91887, P63173, B2R5B2, Q9BWQ9, G3XAN4, Q6B0K5, Q8WYN8, P02249, P02248, P234…
GOTERM_BP_ALL GO:0006614~SRP-dependent cotranslational protein targeting to membrane 20 2.9629629629629632 4.42893889748194E-9 P36578, P62750, D3DQM0, Q29120, Q9UEK8, D3DWN2, P61247, Q96Q14, P23396, Q3MIH3, Q969V7, B2R5A8, P39019, P14793, B2R591, A8K094, P61254, P39024, Q02877, Q9BVN7, Q4VBR0, P23821, Q498Y0, F5H1S2, Q91888, Q91887, P63173, B2R5B2, Q9BWQ9, Q6B0K5, Q8WYN8, P02249, P02248, P23411, …
GOTERM_BP_ALL GO:0045047~protein targeting to ER 20 2.9629629629629632 1.7697595555169306E-8 P36578, P62750, D3DQM0, Q29120, Q9UEK8, D3DWN2, P61247, Q96Q14, P23396, Q3MIH3, Q969V7, B2R5A8, P39019, P14793, B2R591, A8K094, P61254, P39024, Q02877, Q9BVN7, Q4VBR0, P23821, Q498Y0, F5H1S2, Q91888, Q91887, P63173, B2R5B2, Q9BWQ9, Q6B0K5, Q8WYN8, P02249, P02248, P23411, P62987, P62988, P02250, J3KN86, Q0…
GOTERM_BP_ALL GO:0006612~protein targeting to membrane 27 4.0 2.5293209030763943E-8 Q96FK4, P36578, P62750, D3DQM0, Q29120, A0A024R5Z7, Q8TBV2, Q9UEK8, D3DWN2, A0A024R7Z5, P61247, O43391, Q96Q14, Q3MIH3, P23396, Q969V7, B2R5A8, P39019, P14793, O00560, Q14CP2, B1AM77, Q7Z2G9, Q96DD5, Q7Z2G6, B2R591, B2R5Q7, A8K094, P61254, P39024, Q92930, Q02877, P31150, Q9BVN7, Q4VBR0, P23821, Q498Y0, F5H1S2, Q9T…
GOTERM_BP_ALL GO:0072599~establishment of protein localization to endoplasmic reticulum 20 2.9629629629629632 3.356540607716073E-8 P36578, P62750, D3DQM0, Q29120, Q9UEK8, D3DWN2, P61247, Q96Q14, P23396, Q3MIH3, Q969V7, B2R5A8, P39019, P14793, B2R591, A8K094, P61254, P39024, Q02877, Q9BVN7, Q4VBR0, P23821, Q498Y0, F5H1S2, Q91888, Q91887, P63173, B2R5B2, Q9BWQ9, Q6B0K5, Q8WYN8, P02249, P02248, P234…
GOTERM_BP_ALL GO:0000184~nuclear-transcribed mRNA catabolic process, nonsense-mediated decay 21 3.111111111111111 5.802008200970867E-8 O95065, P36578, O95066, P62750, D3DQM0, Q5HYG0, A8K7B7, Q29120, O43177, Q9UEK8, D3DWN2, P61247, P23396, Q3MIH3, B2R5A8, Q969V7, P39019, Q04637, B2RU06, P14793, Q8N102, G5E9S1, B2R591, A8K094, P61254, P39024, Q02877, Q9BVN7, Q4VBR0, P23821, F5H1S2, Q498Y0, B2RU10, …
GOTERM_BP_ALL GO:0070972~protein localization to endoplasmic reticulum 21 3.111111111111111 1.1471016176999715E-7 P36578, P62750, D3DQM0, Q29120, Q9UEK8, D3DWN2, P61247, Q96Q14, P23396, Q3MIH3, Q969V7, B2R5A8, P39019, P14793, B2R591, A8K094, P61254, P39024, Q02877, Q9BVN7, Q4VBR0, P23821, Q498Y0, F5H1S2, Q91888, Q91887, P63173, B2R5B2, B0QZ61, Q9BWQ9, V9HWB4, P11021, Q6B0K5, Q8WYN8, P02249, P0224…
GOTERM_BP_ALL GO:0006413~translational initiation 22 3.259259259259259 1.592197864569659E-5 P36578, O95065, O95066, P62750, D3DQM0, Q5HYG0, Q29120, O43177, Q9UEK8, D3DWN2, Q53EU1, P61247, P23396, Q3MIH3, B2R5A8, Q969V7, P39019, Q04637, B2RU06, P14793, Q2NKW9, Q8N102, G5E9S1, B2R591, A8K094, P61254, P39024, Q02877, D3DXF8, Q9BVN7, D3DXF6, Q4VBR0, P23821, Q2TU89, F5H1S2, Q498Y0, B2RU10, O60877, Q91…
GOTERM_BP_ALL GO:0006402~mRNA catabolic process 23 3.4074074074074074 5.561071568362288E-5 P36578, O95065, O95066, P62750, D3DQM0, Q5HYG0, A8K7B7, Q29120, O43177, Q9UEK8, D3DWN2, Q9BV64, P61247, O43390, P23396, Q3MIH3, B2R5A8, Q969V7, P26196, P39019, Q04637, B2RU06, P14793, Q8N102, G5E9S1, B2R591, A8K094, Q0VGD6, P61254, P39024, Q02877, Q9BVN7, Q4VBR0, P23821, F5H1S2, Q498Y0, B2RU10, Q91888, Q918…
GOTERM_BP_ALL GO:0000956~nuclear-transcribed mRNA catabolic process 22 3.259259259259259 5.772825207678396E-5 O95065, P36578, O95066, P62750, D3DQM0, Q5HYG0, A8K7B7, Q29120, O43177, Q9UEK8, D3DWN2, P61247, P23396, Q3MIH3, B2R5A8, Q969V7, P26196, P39019, Q04637, B2RU06, P14793, Q8N102, G5E9S1, B2R591, A8K094, P61254, P39024, Q02877, Q9BVN7, Q4VBR0, P23821, F5H1S2, Q498Y0, B2RU10, Q91888, Q91887, B…
GOTERM_BP_ALL GO:0006401~RNA catabolic process 23 3.4074074074074074 3.130713927531198E-4 P36578, O95065, O95066, P62750, D3DQM0, Q5HYG0, A8K7B7, Q29120, O43177, Q9UEK8, D3DWN2, Q9BV64, P61247, O43390, P23396, Q3MIH3, B2R5A8, Q969V7, P26196, P39019, Q04637, B2RU06, P14793, Q8N102, G5E9S1, B2R591, A8K094, Q0VGD6, P61254, P39024, Q02877, Q9BVN7, Q4VBR0, P23821, F5H1S2, Q498Y0, B2RU10, Q91888, Q9188…
GOTERM_BP_ALL GO:0006364~rRNA processing 19 2.814814814814815 0.018631802706838015 B3KY82, P36578, Q9BX98, B2R4F0, P62750, D3DQM0, Q3KQT8, P62277, B2R549, A0A024R8P8, Q29120, A8K4C8, Q9UEK8, B2R7N5, B0ZBD0, D3DWN2, P04645, P61247, P24818, B2R4E3, Q8NI95, P23396, Q3MIH3, B4DLX3, Q9UEG1, Q9H5V4, B2R5A8, Q969V7, Q6IPH1, P25120, Q498B5, Q5TZC0, D3DTR8, Q02546, P39019, P14793, Q9UPK7, P33443, B2R591, …
GOTERM_BP_ALL GO:0016072~rRNA metabolic process 19 2.814814814814815 0.023488371801625666 B3KY82, P36578, Q9BX98, B2R4F0, P62750, D3DQM0, Q3KQT8, P62277, B2R549, A0A024R8P8, Q29120, A8K4C8, Q9UEK8, B2R7N5, B0ZBD0, D3DWN2, P04645, P61247, P24818, B2R4E3, Q8NI95, P23396, Q3MIH3, B4DLX3, Q9UEG1, Q9H5V4, B2R5A8, Q969V7, Q6IPH1, P25120, Q498B5, Q5TZC0, D3DTR8, Q02546, P39019, P14793, Q9UPK7, P33443, B…
Annotation Cluster 37 Enrichment Score: 5.43813954322446
Category Term Count % PValue Genes List Total Pop Hits Pop Total Fold Enrichment Bonferroni Benjamini FDR
GOTERM_BP_ALL GO:0001909~leukocyte mediated cytotoxicity 16 2.3703703703703702 5.523769595693655E-7 Q9BUC2, P19373, P07437, D3DPZ8, Q29638, O02939, Q29636, Q04826, Q9GJM7, Q9MYG5, Q9MYG4, Q29742, P79542, B5MDD5, Q29749, P79562, Q29747, B1PKZ3, O02862, O02866, Q5T155, Q5T154, P79555, P53634, Q9TP95, Q9UDF4, Q7Z5U7, O02954, O02955, O02956, O02957, Q29899, Q540F8, Q9MYI5, P79563, Q29762, Q29764, Q29…
GOTERM_BP_ALL GO:0042267~natural killer cell mediated cytotoxicity 12 1.7777777777777777 5.001739832908316E-6 P19373, Q9BUC2, P07437, D3DPZ8, Q29638, O02939, Q29636, Q04826, Q9GJM7, Q9MYG5, Q9MYG4, Q29742, P79542, Q29749, P79562, Q29747, B1PKZ3, O02862, O02866, Q5T155, Q5T154, P79555, Q9TP95, O02954, O02955, O02956, O02957, Q29899, Q9MYI5, Q29762, P79563, Q29764, Q29633, O62921, P79490, Q9TPX2, P…
GOTERM_BP_ALL GO:0002228~natural killer cell mediated immunity 12 1.7777777777777777 1.7547882473579308E-5 P19373, Q9BUC2, P07437, D3DPZ8, Q29638, O02939, Q29636, Q04826, Q9GJM7, Q9MYG5, Q9MYG4, Q29742, P79542, Q29749, P79562, Q29747, B1PKZ3, O02862, O02866, Q5T155, Q5T154, P79555, Q9TP95, O02954, O02955, O02956, O02957, Q29899, Q9MYI5, Q29762, P79563, Q29764, Q29633, O62921, P79490, Q9TPX2, P794…
Annotation Cluster 38 Enrichment Score: 5.398255848815026
Category Term Count % PValue Genes List Total Pop Hits Pop Total Fold Enrichment Bonferroni Benjamini FDR
GOTERM_BP_ALL GO:0002501~peptide antigen assembly with MHC protein complex 6 0.8888888888888888 5.166710498258122E-7 O02930, Q5Y7G0, Q95HL1, P20039, Q29734, Q5BM92, B0LUZ6, Q7YNY9, C0LAB5, P01911, Q9UBY1, P01912, P01914, Q701T1, O02876, P79545, P28068, O62869, Q9UDG2, Q95HK1, X5DNQ0, Q70GL2, Q19K86, Q9UIN0, P04229, Q9BD40, Q2A120, P01903, A7X5B7, Q29790, A8K098, Q29792, A7X5B1, Q29751, Q95HL0, Q9…
GOTERM_BP_ALL GO:0002503~peptide antigen assembly with MHC class II protein complex 5 0.7407407407407408 1.1117551832008708E-5 O02930, Q5Y7G0, Q95HL1, P20039, Q29734, Q5BM92, B0LUZ6, Q7YNY9, C0LAB5, P01911, Q9UBY1, P01912, P01914, Q701T1, O02876, P79545, P28068, O62869, Q95HK1, X5DNQ0, Q70GL2, Q19K86, Q9UIN0, P04229, Q9BD40, Q2A120, P01903, A7X5B7, Q29790, A8K098, Q29792, A7X5B1, Q29751, Q95HL0, …
GOTERM_BP_ALL GO:0002399~MHC class II protein complex assembly 5 0.7407407407407408 1.1117551832008708E-5 O02930, Q5Y7G0, Q95HL1, P20039, Q29734, Q5BM92, B0LUZ6, Q7YNY9, C0LAB5, P01911, Q9UBY1, P01912, P01914, Q701T1, O02876, P79545, P28068, O62869, Q95HK1, X5DNQ0, Q70GL2, Q19K86, Q9UIN0, P04229, Q9BD40, Q2A120, P01903, A7X5B7, Q29790, A8K098, Q29792, A7X5B1, Q29751, Q95HL0, Q9UIM9, Q19AF2, Q9BD3…
Annotation Cluster 39 Enrichment Score: 5.304025479933279
Category Term Count % PValue Genes List Total Pop Hits Pop Total Fold Enrichment Bonferroni Benjamini FDR
GOTERM_BP_ALL GO:0007179~transforming growth factor beta receptor signaling pathway 22 3.259259259259259 1.005070663251246E-6 Q3SXN8, Q7Z5S3, K7ESI9, Q7Z5S6, Q969U2, Q12833, D2JYI1, B3KS64, Q29120, A5YKK4, Q9UMM6, Q9UEK8, C9JX21, Q15331, A2IDB9, A0A024R7Z5, Q53HM4, O43391, Q8N915, A0A024R324, B3KTT5, Q3MIH3, Q9UQM0, P05556, A8K6H4, Q15667, Q8NFM6, P50570, B7Z6Y5, Q9UEB6, P14793, Q14CP2, O00560, Q…
GOTERM_BP_ALL GO:0071560~cellular response to transforming growth factor beta stimulus 24 3.5555555555555554 1.0220799753518287E-5 Q7Z5S3, K7ESI9, Q969U2, Q7Z5S6, D2JYI1, Q29120, B3KS64, Q9UMM6, Q9UMM7, Q9UEK8, Q15331, A0A024R7Z5, Q53HM4, O43391, Q8N915, Q9UQM0, A8K6H4, B7Z6Y5, Q9UQL9, Q14CP2, Q9UML6, Q14336, Q9UML5, B7Z8Y4, B2R5Q7, O76045, Q9UEJ4, P61586, Q15063, Q15064, Q9UDJ0, Q13221, G5EA09, …
GOTERM_BP_ALL GO:0071559~response to transforming growth factor beta 24 3.5555555555555554 1.1919062137633688E-5 Q7Z5S3, K7ESI9, Q969U2, Q7Z5S6, D2JYI1, Q29120, B3KS64, Q9UMM6, Q9UMM7, Q9UEK8, Q15331, A0A024R7Z5, Q53HM4, O43391, Q8N915, Q9UQM0, A8K6H4, B7Z6Y5, Q9UQL9, Q14CP2, Q9UML6, Q14336, Q9UML5, B7Z8Y4, B2R5Q7, O76045, Q9UEJ4, P61586, Q15063, Q15064, Q9UDJ0, Q13221, G5EA09, Q8IZF9, Q13443, Q9…
Annotation Cluster 40 Enrichment Score: 5.282662392281635
Category Term Count % PValue Genes List Total Pop Hits Pop Total Fold Enrichment Bonferroni Benjamini FDR
GOTERM_BP_ALL GO:0010631~epithelial cell migration 26 3.851851851851852 3.2256466368507576E-6 Q9UCL1, Q9BW12, D3DSM1, Q9UG03, Q9H3S7, P14780, Q68DN3, D2JYI1, Q96NY6, O14786, A0A024R5Z8, Q9H3S1, P07737, C9JX21, F8W8N0, Q5TZW8, Q53HM4, Q8WUA9, A0A024R324, B2R692, Q86T83, Q5SXM3, Q9NPB7, P05556, A8K6H4, Q15667, O60805, Q8NFM6, Q9H4Z1, V9HW43, P42785, A7E2C6, Q5TCI5, A3QNQ0, Q9UEJ4, B4DST5, P61586, X…
GOTERM_BP_ALL GO:0090132~epithelium migration 26 3.851851851851852 4.079876826494586E-6 Q9UCL1, Q9BW12, D3DSM1, Q9UG03, Q9H3S7, P14780, Q68DN3, D2JYI1, Q96NY6, O14786, A0A024R5Z8, Q9H3S1, P07737, C9JX21, F8W8N0, Q5TZW8, Q53HM4, Q8WUA9, A0A024R324, B2R692, Q86T83, Q5SXM3, Q9NPB7, P05556, A8K6H4, Q15667, O60805, Q8NFM6, Q9H4Z1, V9HW43, P42785, A7E2C6, Q5TCI5, A3QNQ0, Q9UEJ4, B4DST5, P61586, X5D2Q8,…
GOTERM_BP_ALL GO:0090130~tissue migration 26 3.851851851851852 6.428395050278908E-6 Q9UCL1, Q9BW12, D3DSM1, Q9UG03, Q9H3S7, P14780, Q68DN3, D2JYI1, Q96NY6, O14786, A0A024R5Z8, Q9H3S1, P07737, C9JX21, F8W8N0, Q5TZW8, Q53HM4, Q8WUA9, A0A024R324, B2R692, Q86T83, Q5SXM3, Q9NPB7, P05556, A8K6H4, Q15667, O60805, Q8NFM6, Q9H4Z1, V9HW43, P42785, A7E2C6, Q5TCI5, A3QNQ0, Q9UEJ4, B4DST5, P61586, X5D2Q8, Q9U…
GOTERM_BP_ALL GO:0001667~ameboidal-type cell migration 31 4.592592592592593 8.749516038155865E-6 Q9UCL1, Q99985, D2JYI1, O14786, A0A024R5Z8, P07737, Q53HM4, O60805, A8K6H4, Q9H4Z1, P42785, A7E2C6, Q9UEJ4, P61586, B4DST5, Q9UCJ9, Q7L4Q3, Q9UDJ0, Q59F20, Q9NP65, P52566, Q6X907, Q60FE2, Q8WTV0, Q9UDY7, Q13443, P46531, Q7Z3V1, Q13212, A8K6E4, Q13090, Q9BTQ2, Q13091, B2R7B7, Q5T7F3, P01121, Q9H299, P2…
Annotation Cluster 41 Enrichment Score: 5.246532919475145
Category Term Count % PValue Genes List Total Pop Hits Pop Total Fold Enrichment Bonferroni Benjamini FDR
GOTERM_BP_ALL GO:0032880~regulation of protein localization 71 10.518518518518519 3.17724528803868E-7 Q9BUC2, P46940, O02930, Q95HL1, Q29734, Q7YNY9, P01911, Q9UBY1, P01912, P01914, Q8IVG8, P79545, Q658T8, Q95HK1, X5DNQ0, Q9H8J0, Q9UKF0, Q7Z2G9, Q7Z2G6, Q16739, Q96L99, E1P560, Q9UEJ4, Q96C49, Q5JYE1, Q95HL0, B2R620, B3KPJ9, Q8MH59, P52565, B5A8Y2, B5A8Y3, Q16093, Q8IZF9, Q13443, Q9UKE9, Q9UKE8, Q…
GOTERM_BP_ALL GO:0051223~regulation of protein transport 54 8.0 1.823821863500536E-5 Q9BUC2, O02930, Q95HL1, Q8NF52, D3DPZ8, Q29734, Q5BM92, Q7YNY9, C0LAB5, P01911, Q9UBY1, P01912, P01914, Q8IVG8, O02876, Q701T1, Q53HM4, P79545, O62869, E9PPB3, Q658T8, Q29788, Q29787, C7C4X3, Q95HK1, Q5TBN4, X5DNQ0, Q9H8J0, Q7Z2G9, Q7Z2G6, Q96L99, Q16739, E1P560, Q9UEJ4, Q96C49, P61586, Q29790, Q5T155, A8K098, Q5…
GOTERM_BP_ALL GO:0070201~regulation of establishment of protein localization 57 8.444444444444445 3.143171512373169E-5 Q9BUC2, O02930, Q95HL1, Q8NF52, D3DPZ8, Q29734, Q5BM92, Q7YNY9, C0LAB5, P01911, Q9UBY1, P01912, P01914, Q8IVG8, Q701T1, O02876, P79545, Q53HM4, O62869, E9PPB3, Q658T8, Q29788, Q29787, C7C4X3, Q95HK1, Q5TBN4, X5DNQ0, Q9H8J0, Q7Z2G9, Q7Z2G6, Q96L99, Q16739, E1P560, Q9UEJ4, Q96C49, …
Annotation Cluster 42 Enrichment Score: 5.158087422182798
Category Term Count % PValue Genes List Total Pop Hits Pop Total Fold Enrichment Bonferroni Benjamini FDR
GOTERM_BP_ALL GO:0098869~cellular oxidant detoxification 15 2.2222222222222223 4.8169054518201184E-6 Q13140, B2R7R1, Q68DN5, Q9P1S4, Q9BW12, D3DPZ8, Q1HDT5, Q96EE6, Q4VXX5, Q6FII1, D3DSE4, Q6UXK4, Q6R7N2, Q13852, Q96KF1, Q16840, Q96HK4, Q16839, V9HWC9, P09211, B2RCZ9, Q9H2Z5, Q14481, Q5T155, Q2M1U4, Q5T154, B4E3K9, Q6NR85, Q7L4Q3, V9HWC7, Q16838, Q5JT80, P35703, Q6P4H0, P04040, Q9UC85, P35690, Q6…
GOTERM_BP_ALL GO:1990748~cellular detoxification 15 2.2222222222222223 6.381304989465053E-6 Q13140, B2R7R1, Q68DN5, Q9P1S4, Q9BW12, D3DPZ8, Q1HDT5, Q96EE6, Q4VXX5, Q6FII1, D3DSE4, Q6UXK4, Q6R7N2, Q13852, Q96KF1, Q16840, Q96HK4, Q16839, V9HWC9, P09211, B2RCZ9, Q9H2Z5, Q14481, Q5T155, Q2M1U4, Q5T154, B4E3K9, Q6NR85, Q7L4Q3, V9HWC7, Q16838, Q5JT80, P35703, Q6P4H0, P04040, Q9UC85, P35690, Q6FI08, P78…
GOTERM_BP_ALL GO:0098754~detoxification 15 2.2222222222222223 1.0915914105985294E-5 Q13140, B2R7R1, Q68DN5, Q9P1S4, Q9BW12, D3DPZ8, Q1HDT5, Q96EE6, Q4VXX5, Q6FII1, D3DSE4, Q6UXK4, Q6R7N2, Q13852, Q96KF1, Q16840, Q96HK4, Q16839, V9HWC9, P09211, B2RCZ9, Q9H2Z5, Q14481, Q5T155, Q2M1U4, Q5T154, B4E3K9, Q6NR85, Q7L4Q3, V9HWC7, Q16838, Q5JT80, P35703, Q6P4H0, P04040, Q9UC85, P35690, Q6FI08, P78434, E9P…
Annotation Cluster 43 Enrichment Score: 5.071562486395891
Category Term Count % PValue Genes List Total Pop Hits Pop Total Fold Enrichment Bonferroni Benjamini FDR
GOTERM_BP_ALL GO:0050789~regulation of biological process 480 71.11111111111111 3.902191184162869E-6 P79551, Q29734, B3KS64, P0DP23, P0DP25, Q9GJM7, P0DP24, Q7Z2F2, Q16722, G3V3E8, P79545, Q29743, Q29742, Q658T8, Q8N915, Q59F47, Q59ES8, P79542, P79544, Q5T954, Q29749, P79562, A8K6F2, X5DNQ0, Q29746, Q29747, B0V0E7, Q04637, Q7Z2G9, A9YQA0, Q7Z2G6, Q16739, B7Z8Y4, B2R627, B2R5Q7, Q16732, Q16735, Q9…
GOTERM_BP_ALL GO:0050794~regulation of cellular process 462 68.44444444444444 8.847530133083135E-6 P79551, Q29734, B3KS64, P0DP23, P0DP25, Q9GJM7, P0DP24, Q7Z2F2, Q16722, G3V3E8, P79545, Q29743, Q29742, Q8N915, Q658T8, Q59F47, Q59ES8, P79542, P79544, Q5T954, Q29749, P79562, A8K6F2, X5DNQ0, Q29746, Q29747, B0V0E7, Q04637, Q7Z2G9, A9YQA0, Q7Z2G6, Q16739, B7Z8Y4, B2R5Q7, B2R627, Q16732, Q16735, Q9H4…
GOTERM_BP_ALL GO:0065007~biological regulation 499 73.92592592592592 1.7667778542780905E-5 P79551, Q29734, B3KS64, P0DP23, P0DP25, Q9GJM7, P0DP24, Q7Z2F2, Q16722, G3V3E8, P79545, Q29743, Q29742, Q658T8, Q8N915, Q59F47, Q59ES8, P79542, P79544, Q5T954, Q29749, P79562, A8K6F2, X5DNQ0, Q29746, Q29747, B0V0E7, Q04637, Q7Z2G9, A9YQA0, Q7Z2G6, D3DTF0, Q16739, B7Z8Y4, B2R627, B2R5Q7, Q16732, Q16735, Q167…
Annotation Cluster 44 Enrichment Score: 5.054053605601071
Category Term Count % PValue Genes List Total Pop Hits Pop Total Fold Enrichment Bonferroni Benjamini FDR
GOTERM_BP_ALL GO:0010942~positive regulation of cell death 49 7.2592592592592595 2.724921104619272E-6 B7Z5V1, Q9UCL1, Q7Z5S3, K7ESI9, Q9UDH0, Q29120, A2A418, Q96EM2, Q9UEK8, Q0VGC7, Q13337, D3DSE4, A0A0A0MS51, F8VPG7, P23396, A8MVE2, B5MDD5, Q53G93, Q96KF1, Q13852, Q9NQ58, P78325, E9LUE9, Q16840, A8K6H4, Q16841, E9LUE8, Q9H4Z1, Q8WVV7, O60700, Q96FS5, Q16839, Q9BUV7, B3KTJ0, A0A087WSX8, Q14481, Q…
GOTERM_BP_ALL GO:0043065~positive regulation of apoptotic process 45 6.666666666666667 1.4307786709944424E-5 B7Z5V1, Q9UCL1, Q7Z5S3, K7ESI9, Q9UDH0, Q29120, A2A418, Q96EM2, Q9UEK8, Q0VGC7, Q13337, A0A0A0MS51, D3DSE4, A8MVE2, P23396, B5MDD5, Q53G93, Q9NQ58, P78325, E9LUE9, Q16840, A8K6H4, Q16841, E9LUE8, Q9H4Z1, Q8WVV7, Q96FS5, B3KTJ0, Q9BUV7, Q16839, A0A087WSX8, Q6NR85, Q9UCJ9, P53634, A6NFN7, Q1…
GOTERM_BP_ALL GO:0043068~positive regulation of programmed cell death 45 6.666666666666667 1.765683234269181E-5 B7Z5V1, Q9UCL1, Q7Z5S3, K7ESI9, Q9UDH0, Q29120, A2A418, Q96EM2, Q9UEK8, Q0VGC7, Q13337, A0A0A0MS51, D3DSE4, A8MVE2, P23396, B5MDD5, Q53G93, Q9NQ58, P78325, E9LUE9, Q16840, A8K6H4, Q16841, E9LUE8, Q9H4Z1, Q8WVV7, Q96FS5, B3KTJ0, Q9BUV7, Q16839, A0A087WSX8, Q6NR85, Q9UCJ9, P53634, A6NFN7,…
Annotation Cluster 45 Enrichment Score: 5.0378049893756245
Category Term Count % PValue Genes List Total Pop Hits Pop Total Fold Enrichment Bonferroni Benjamini FDR
GOTERM_BP_ALL GO:0046496~nicotinamide nucleotide metabolic process 19 2.814814814814815 1.3208995412145688E-6 Q9BWB5, P04406, V9HVZ4, Q9NTJ9, A0A024R5Z9, Q6FHQ6, Q9UPF2, D3DP79, A8K089, V9HWD9, Q4TUS4, E9PEX6, Q9BT62, Q9UHE6, P18669, P00354, Q6IBT6, B2R5X0, Q53HE2, B7Z3I7, Q14131, Q9BSK5, Q53X65, P00558, Q658M5, P14786, Q9UM55, Q8TBA3, Q9BWC0, Q96E76, A0A024R718, Q3KQV0, P04075, A0A024R713, Q6I9V…
GOTERM_BP_ALL GO:0019362~pyridine nucleotide metabolic process 19 2.814814814814815 1.3208995412145688E-6 Q9BWB5, P04406, V9HVZ4, Q9NTJ9, A0A024R5Z9, Q6FHQ6, Q9UPF2, D3DP79, A8K089, V9HWD9, Q4TUS4, E9PEX6, Q9BT62, Q9UHE6, P18669, P00354, Q6IBT6, B2R5X0, Q53HE2, B7Z3I7, Q14131, Q9BSK5, Q53X65, P00558, Q658M5, P14786, Q9UM55, Q8TBA3, Q9BWC0, Q96E76, A0A024R718, Q3KQV0, P04075, A0A024R713, Q6I9V0, P…
GOTERM_BP_ALL GO:0072524~pyridine-containing compound metabolic process 19 2.814814814814815 3.3384178637988658E-6 Q9BWB5, P04406, V9HVZ4, Q9NTJ9, A0A024R5Z9, Q6FHQ6, Q9UPF2, D3DP79, A8K089, V9HWD9, Q4TUS4, E9PEX6, Q9BT62, Q9UHE6, P18669, P00354, Q6IBT6, B2R5X0, Q53HE2, B7Z3I7, Q14131, Q9BSK5, Q53X65, P00558, Q658M5, P14786, Q9UM55, Q8TBA3, Q9BWC0, Q96E76, A0A024R718, Q3KQV0, P04075, A0A024R713, …
GOTERM_BP_ALL GO:0006733~oxidoreduction coenzyme metabolic process 19 2.814814814814815 7.811336389270755E-6 Q9BWB5, P04406, V9HVZ4, Q9NTJ9, A0A024R5Z9, Q6FHQ6, Q9UPF2, D3DP79, A8K089, V9HWD9, Q4TUS4, E9PEX6, Q9BT62, Q9UHE6, P18669, P00354, Q6IBT6, B2R5X0, Q53HE2, B7Z3I7, Q14131, Q9BSK5, Q53X65, P00558, Q658M5, P14786, Q9UM55, Q8TBA3, Q9BWC0, Q96E76, A0A024R718, Q3KQV0, P04075, A0A024R713, Q6I9V0…
GOTERM_BP_ALL GO:0006732~coenzyme metabolic process 25 3.7037037037037033 0.001422228699307959 P24752, Q9BWB5, P04406, V9HVZ4, Q9NTJ9, A0A024R5Z9, B4DVS5, Q9UPF2, Q6FHQ6, D3DP79, P53396, A8K089, V9HWD9, Q4TUS4, E9PEX6, Q9BT62, Q9UHE6, P18669, B2R5X0, Q6IBT6, P00354, Q53HE2, B7Z3I7, Q14131, Q6FGQ4, G5E9S2, Q9BSK5, Q8TA99, P00558, Q53X65, Q658M5, P14786, Q8TBA3, Q9BWC0, Q9UM55, A8K9T3, Q96E76, P516…
Annotation Cluster 46 Enrichment Score: 4.9669333405639255
Category Term Count % PValue Genes List Total Pop Hits Pop Total Fold Enrichment Bonferroni Benjamini FDR
GOTERM_BP_ALL GO:0032970~regulation of actin filament-based process 35 5.185185185185185 3.6009590435726777E-7 B7Z5V1, Q6LDM4, Q596K9, Q8NF52, A2A418, Q96EM2, P07737, Q8IVG8, A8MXW0, F5H7S3, Q5HY53, Q53HM4, Q9BU00, A0A0A0MS51, Q5HY55, Q9NXC3, Q2YDC4, Q9BVF2, Q8WV81, O60805, Q8WVV7, Q9H8J1, P09494, P09493, Q9UEJ4, P61586, Q9BU11, B4DUT8, Q99439, Q9UDJ0, Q4VX75, P52565, P13472, P52566, Q53SU8, Q60F…
GOTERM_BP_ALL GO:0032956~regulation of actin cytoskeleton organization 29 4.296296296296296 1.2910788939344123E-5 B7Z5V1, P08567, Q596K9, Q9UQE0, B5BU79, A7YIJ8, O43516, Q9UG05, A2A418, Q96EM2, B2RAH2, P07737, C9JX21, H7BYY1, Q8IVG8, A8MXW0, F5H7S3, Q0P5T0, Q53HM4, Q9BU00, A0A0A0MS51, A0A024R324, Q86SW0, Q9NXC3, O60794, Q2YDC4, B2R5X1, Q53TA9, Q9BVF2, Q8WV81, Q9Y3F5, Q8WVV7, Q9H8J1, Q53R19, O1551…
GOTERM_BP_ALL GO:0051493~regulation of cytoskeleton organization 33 4.888888888888889 2.7028940047122427E-4 B7Z5V1, Q596K9, A2A418, Q96EM2, P07737, Q8IVG8, A8MXW0, F5H7S3, Q53HM4, Q9BU00, A0A0A0MS51, Q499G7, P23396, Q9NXC3, Q2YDC4, Q9BVF2, Q8WV81, Q8WVV7, Q9H8J1, P09494, P09493, Q9UEJ4, A8CZ64, P61586, Q9BU11, Q9UDJ0, Q9UCJ0, Q4VX75, P52565, P13472, P52566, Q9UC84, Q53SU8, Q9NXU6, Q9HBN5, Q9UDY7,…
Annotation Cluster 47 Enrichment Score: 4.931187074895776
Category Term Count % PValue Genes List Total Pop Hits Pop Total Fold Enrichment Bonferroni Benjamini FDR
GOTERM_BP_ALL GO:0043122~regulation of I-kappaB kinase/NF-kappaB signaling 26 3.851851851851852 6.94049480007149E-6 Q05DH2, A4D1B1, Q8NF52, A0A024R0Q7, D3DPZ8, O00206, Q13966, Q86VY7, Q29120, P09601, Q9UEK8, C9JX21, Q6ICN3, Q05DW0, M1P2Z0, Q16722, Q5HY53, Q53HM4, Q658T8, A0A024R324, A0A024R0I3, A0A024QZ55, Q3MIH3, Q5HY55, Q8WYQ7, O15517, Q9NQ58, G5E9K0, Q3I0Y2, Q6PK07, B7Z3X9, Q52QU9, P14793, Q9H…
GOTERM_BP_ALL GO:0043123~positive regulation of I-kappaB kinase/NF-kappaB signaling 22 3.259259259259259 8.883857025533577E-6 Q05DH2, A4D1B1, Q8NF52, A0A024R0Q7, O00206, Q13966, Q86VY7, P09601, Q29120, Q9UEK8, C9JX21, Q6ICN3, Q05DW0, M1P2Z0, Q16722, Q53HM4, Q5HY53, A0A024R0I3, A0A024R324, Q658T8, A0A024QZ55, Q3MIH3, Q8WYQ7, Q5HY55, O15517, Q9NQ58, G5E9K0, Q3I0Y2, Q6PK07, B7Z3X9, Q52QU9, P14793, Q…
GOTERM_BP_ALL GO:0007249~I-kappaB kinase/NF-kappaB signaling 26 3.851851851851852 2.6088360170929077E-5 A4D1B1, Q05DH2, Q8NF52, A0A024R0Q7, D3DPZ8, O00206, Q13966, Q86VY7, Q29120, P09601, Q9UEK8, C9JX21, Q6ICN3, Q05DW0, M1P2Z0, Q16722, Q5HY53, Q53HM4, Q658T8, A0A024R324, A0A024R0I3, A0A024QZ55, Q3MIH3, Q5HY55, Q8WYQ7, O15517, Q9NQ58, G5E9K0, B7Z3X9, Q6PK07, Q3I0Y2, Q52QU9, P08571, P14793, Q9H8D3,…
Annotation Cluster 48 Enrichment Score: 4.715760613326211
Category Term Count % PValue Genes List Total Pop Hits Pop Total Fold Enrichment Bonferroni Benjamini FDR
GOTERM_BP_ALL GO:0060560~developmental growth involved in morphogenesis 24 3.5555555555555554 5.400487340702848E-6 P46940, Q13764, Q99985, D2JYI1, B3KS64, Q14325, Q14326, O14786, A0A024R5Z8, Q7Z391, Q53EU1, Q15331, Q7Z3B8, B4DJT9, B4DTU0, Q13350, Q4W597, Q86VS0, Q8WZ99, A7E2C6, Q16450, E9PG40, Q15063, Q15064, A0A024QZN4, Q2TU89, P78438, Q59F20, P18206, A8K160, Q6X907, Q60FE4, Q8IZF9, B7ZLF0, P465…
GOTERM_BP_ALL GO:0048675~axon extension 16 2.3703703703703702 1.511517578840919E-5 A6NML2, B3KNN9, Q99985, Q12833, Q68DN3, B3KS64, O60892, Q14325, Q14326, O14786, Q7Z391, A0A024R5Z8, Q9H3S1, Q53EU1, Q15331, B4DRL8, Q8WUA9, Q7Z3B8, P05556, Q9H1B8, Q9Y3F5, B4DTU0, Q86VS0, Q9BXG5, Q9UQ42, A7E2C6, Q5TCI5, Q2NKW9, Q16450, X5D2Q8, Q6N0A6, A0A024QZN4, Q68DP8, Q59EH1, Q2TU89, Q53S27, Q68DP9, Q59F20, Q8IV…
GOTERM_BP_ALL GO:1990138~neuron projection extension 18 2.666666666666667 3.5579276131587965E-5 P46940, B3KNN9, A6NML2, Q99985, Q12833, Q68DN3, O60892, B3KS64, Q14325, Q14326, O14786, Q7Z391, A0A024R5Z8, Q9H3S1, Q15331, Q53EU1, Q8WUA9, B4DRL8, Q7Z3B8, P05556, Q9H1B8, B4DTU0, Q9Y3F5, Q86VS0, Q9BXG5, Q9UQ42, A7E2C6, Q5TCI5, Q2NKW9, Q16450, Q15063, X5D2Q8, Q6N0A6, Q15064, A0A024QZN4, Q68DP8, Q59EH1,…
GOTERM_BP_ALL GO:0048588~developmental cell growth 21 3.111111111111111 4.719698800685039E-5 P46940, Q13764, Q99985, D2JYI1, B3KS64, Q14325, Q14326, O14786, A0A024R5Z8, Q7Z391, Q53EU1, Q15331, Q7Z3B8, B4DJT9, B4DTU0, Q4W597, Q86VS0, Q8WZ99, A7E2C6, Q16450, E9PG40, Q15063, Q15064, A0A024QZN4, Q2TU89, P78438, Q59F20, P18206, A8K160, Q6X907, Q60FE4, Q8IZF9, B7ZLF0, Q7Z3V1, Q8NI71, V9HWK2, Q13212, Q1…
Annotation Cluster 49 Enrichment Score: 4.629722929528429
Category Term Count % PValue Genes List Total Pop Hits Pop Total Fold Enrichment Bonferroni Benjamini FDR
GOTERM_BP_ALL GO:0019439~aromatic compound catabolic process 37 5.481481481481482 1.0108694463944638E-5 P36578, P62750, Q5HYG0, D3DQM0, B3KRU8, Q29120, Q4VXX5, O43177, Q9UEK8, P26572, Q9BV64, D3DP79, O43390, Q96K41, P23396, Q969V7, B2R5A8, P26196, Q8WWI0, Q04637, Q9NZK5, B3KTJ0, G5E9S1, A8K094, Q59H15, Q0VGD6, Q2M1U4, Q7L4Q3, Q86UB6, P23821, Q498Y0, A2A2N2, Q9BY32, P04040, Q9UC85, B2R858, B2R5B2,…
GOTERM_BP_ALL GO:0044270~cellular nitrogen compound catabolic process 36 5.333333333333334 1.898836229958714E-5 P36578, P62750, Q5HYG0, D3DQM0, B3KRU8, Q29120, Q8N181, Q4VXX5, O43177, Q9UEK8, P26572, Q9BV64, D3DP79, Q96K41, O43390, P23396, Q969V7, B2R5A8, P26196, Q8WWI0, Q04637, Q9NZK5, B3KTJ0, Q16455, G5E9S1, A8K094, Q59H15, Q0VGD6, Q2M1U4, Q7L4Q3, Q86UB6, P23821, Q498Y0, A2A2N2, Q9BY32, P04040,…
GOTERM_BP_ALL GO:1901361~organic cyclic compound catabolic process 37 5.481481481481482 3.0209444433050605E-5 P36578, P62750, D3DQM0, Q5HYG0, B3KRU8, Q29120, Q4VXX5, O43177, Q9UEK8, P26572, Q9BV64, D3DP79, O43390, Q96K41, P23396, Q969V7, B2R5A8, P26196, Q8WWI0, Q04637, Q9NZK5, B3KTJ0, G5E9S1, A8K094, Q59H15, Q0VGD6, Q2M1U4, Q7L4Q3, Q86UB6, P23821, Q498Y0, A2A2N2, Q9BY32, P04040, Q9UC85, B2R858, Q…
GOTERM_BP_ALL GO:0046700~heterocycle catabolic process 35 5.185185185185185 3.187772312418627E-5 P36578, P62750, Q5HYG0, D3DQM0, B3KRU8, Q29120, Q4VXX5, O43177, Q9UEK8, P26572, Q9BV64, D3DP79, Q96K41, O43390, P23396, Q969V7, B2R5A8, P26196, Q8WWI0, Q04637, Q9NZK5, B3KTJ0, G5E9S1, A8K094, Q59H15, Q0VGD6, Q2M1U4, Q7L4Q3, Q86UB6, P23821, Q498Y0, A2A2N2, Q9BY32, B2R858, Q9UC85, P04040, B2R5B2, D3DNT2…
GOTERM_BP_ALL GO:0034655~nucleobase-containing compound catabolic process 33 4.888888888888889 3.8421360576470256E-5 P36578, P62750, Q5HYG0, D3DQM0, B3KRU8, Q29120, Q4VXX5, O43177, Q9UEK8, P26572, Q9BV64, Q96K41, O43390, P23396, Q969V7, B2R5A8, P26196, Q8WWI0, Q04637, Q9NZK5, B3KTJ0, G5E9S1, A8K094, Q59H15, Q0VGD6, Q2M1U4, Q7L4Q3, Q86UB6, P23821, Q498Y0, A2A2N2, Q9BY32, B2R858, Q9UC85, P04040, B2…
Annotation Cluster 50 Enrichment Score: 4.537998676082995
Category Term Count % PValue Genes List Total Pop Hits Pop Total Fold Enrichment Bonferroni Benjamini FDR
GOTERM_BP_ALL GO:0044243~multicellular organism catabolic process 14 2.074074074074074 3.6530711828112607E-6 Q8N473, Q6IB57, Q9UCL1, Q7Z5S6, E7EU16, Q92678, P14780, Q7M4L4, Q9BT75, Q9UMM6, Q9UMM7, P02458, A8K5L0, Q12985, A0A140VJR2, P50281, P25774, Q99227, Q96QJ0, Q59GY8, B3KQR5, Q9H4Z1, Q9UEB6, Q9UML6, Q14336, Q9UML5, P02464, O76045, Q14992, Q5HYG5, B4DMY4, Q503A6, Q6IAV1, Q9UCJ9, Q1JQ82, Q16511…
GOTERM_BP_ALL GO:0030574~collagen catabolic process 13 1.925925925925926 6.784177819391927E-6 Q8N473, Q6IB57, Q9UCL1, Q7Z5S6, Q92678, P14780, Q9BT75, Q9UMM6, Q9UMM7, P02458, A8K5L0, A0A140VJR2, Q12985, P50281, P25774, Q99227, Q96QJ0, B3KQR5, Q9H4Z1, Q9UEB6, Q9UML6, Q14336, Q9UML5, P02464, O76045, Q14992, Q5HYG5, Q503A6, B4DMY4, Q6IAV1, Q9UCJ9, Q1JQ82, Q16511, P12955, B7ZLF6, A0A0K0K1J1, Q13903, Q…
GOTERM_BP_ALL GO:0044259~multicellular organismal macromolecule metabolic process 16 2.3703703703703702 4.041860117969205E-5 Q8N473, Q6IB57, Q9UCL1, Q7Z5S6, E7EU16, Q92678, P14780, Q9UMM6, Q7M4L4, Q9BT75, Q9UMM7, P02458, A8K5L0, Q12985, A0A140VJR2, P50281, P25774, Q99227, Q96QJ0, P05556, Q59GY8, B3KQR5, Q9H4Z1, B7Z6Y5, Q9UEB6, Q9UML6, Q14336, Q9UML5, P02464, O76045, Q14992, Q5HYG5, B4DMY4, Q503A6…
GOTERM_BP_ALL GO:0032963~collagen metabolic process 15 2.2222222222222223 9.500408107115406E-5 Q8N473, Q6IB57, Q9UCL1, Q7Z5S6, Q92678, P14780, Q9BT75, Q9UMM6, Q9UMM7, P02458, A8K5L0, Q12985, A0A140VJR2, P50281, P25774, Q99227, Q96QJ0, P05556, B3KQR5, Q9H4Z1, B7Z6Y5, Q9UEB6, Q9UML6, Q14336, Q9UML5, P02464, O76045, Q14992, Q5HYG5, Q503A6, B4DMY4, Q6IAV1, Q9UCJ9, Q1JQ82, Q16511, P12955, Q14647, B7ZL…
GOTERM_BP_ALL GO:0044236~multicellular organism metabolic process 16 2.3703703703703702 2.145496059713422E-4 Q8N473, Q6IB57, Q9UCL1, Q7Z5S6, E7EU16, Q92678, P14780, Q9UMM6, Q7M4L4, Q9BT75, Q9UMM7, P02458, A8K5L0, Q12985, A0A140VJR2, P50281, P25774, Q99227, Q96QJ0, P05556, Q59GY8, B3KQR5, Q9H4Z1, B7Z6Y5, Q9UEB6, Q9UML6, Q14336, Q9UML5, P02464, O76045, Q14992, Q5HYG5, B4DMY4, Q503A6, Q6IAV1, Q9UCJ9…
Annotation Cluster 51 Enrichment Score: 4.4670093037821745
Category Term Count % PValue Genes List Total Pop Hits Pop Total Fold Enrichment Bonferroni Benjamini FDR
GOTERM_BP_ALL GO:0071222~cellular response to lipopolysaccharide 19 2.814814814814815 2.0567438562738976E-5 Q6IAT8, Q05DH2, A4D1B1, Q13966, O00206, A8K2H5, P22897, Q6ICF9, P61769, F8W8N0, A0A087WSV6, Q05DW0, Q5VX33, Q499G7, A8MVE2, Q9UCK0, P01884, G5E9K0, Q8NFM6, Q6PK07, P08571, Q52QU9, P30536, Q9UD48, Q96L99, Q5VSJ2, P09211, A8CZ64, Q2V4Y5, A0A087WSX8, Q9C0L6, Q9UM57, Q9UK78, Q9UDF4, A8K1Y8, A5Z…
GOTERM_BP_ALL GO:0071219~cellular response to molecule of bacterial origin 19 2.814814814814815 3.5160326579385776E-5 Q6IAT8, Q05DH2, A4D1B1, Q13966, O00206, A8K2H5, P22897, Q6ICF9, P61769, F8W8N0, A0A087WSV6, Q05DW0, Q5VX33, Q499G7, A8MVE2, Q9UCK0, P01884, G5E9K0, Q8NFM6, Q6PK07, P08571, Q52QU9, P30536, Q9UD48, Q96L99, Q5VSJ2, P09211, A8CZ64, Q2V4Y5, A0A087WSX8, Q9C0L6, Q9UM57, Q9UK78, Q9UDF4, A…
GOTERM_BP_ALL GO:0071216~cellular response to biotic stimulus 20 2.9629629629629632 5.492106872199868E-5 Q6IAT8, Q05DH2, A4D1B1, Q13966, O00206, A8K2H5, P22897, Q6ICF9, P61769, F8W8N0, A0A087WSV6, Q05DW0, Q5VX33, Q499G7, A8MVE2, Q9UCK0, P01884, G5E9K0, Q8NFM6, Q6PK07, P08571, Q52QU9, P30536, Q9UD48, Q96L99, Q5VSJ2, P09211, A8CZ64, Q2V4Y5, A0A087WSX8, Q9C0L6, Q9UM57, Q9UK78, Q9UDF4, A8K1Y8, A5Z1R8…
Annotation Cluster 52 Enrichment Score: 4.3962347896215475
Category Term Count % PValue Genes List Total Pop Hits Pop Total Fold Enrichment Bonferroni Benjamini FDR
GOTERM_BP_ALL GO:0002822~regulation of adaptive immune response based on somatic recombination of immune receptors built from immunoglobulin superfamily domains 17 2.5185185185185186 1.2333806847338096E-5 P19373, B2R737, Q29638, O02939, Q29636, B4DT49, Q04826, Q9GJM7, Q9MYG5, Q9MYG4, Q29742, Q658T8, P79542, Q29749, P79562, B7Z2I6, Q29747, B1PKZ3, B4DR57, O02862, Q9UDF9, O02866, P79555, Q9UDF4, Q9…
GOTERM_BP_ALL GO:0002824~positive regulation of adaptive immune response based on somatic recombination of immune receptors built from immunoglobulin superfamily domains 13 1.925925925925926 3.082190908850379E-5 P19373, B2R737, Q29638, O02939, Q29636, Q04826, B4DT49, Q9GJM7, Q9MYG5, Q9MYG4, Q29742, P79542, Q29749, P79562, B7Z2I6, Q29747, B1PKZ3, B4DR57, O02862, Q9UDF9, O02866, P79555, Q9UDF4, Q9T…
GOTERM_BP_ALL GO:0002821~positive regulation of adaptive immune response 13 1.925925925925926 5.241271975969124E-5 P19373, B2R737, Q29638, O02939, Q29636, Q04826, B4DT49, Q9GJM7, Q9MYG5, Q9MYG4, Q29742, P79542, Q29749, P79562, B7Z2I6, Q29747, B1PKZ3, B4DR57, O02862, Q9UDF9, O02866, P79555, Q9UDF4, Q9TP95, P01730, O02954, O02955, O02956, O02957, Q29899, Q540F8, Q9MYI5, Q29762, P79563, Q29764, Q7Z3…
GOTERM_BP_ALL GO:0002708~positive regulation of lymphocyte mediated immunity 12 1.7777777777777777 1.3051711551495196E-4 P19373, Q29638, O02939, Q29636, Q04826, Q9GJM7, Q9MYG5, Q9MYG4, Q29742, P79542, Q29749, P79562, B7Z2I6, Q29747, B1PKZ3, B4DR57, O02862, Q9UDF9, O02866, P79555, Q9UDF4, Q9TP95, O02954, O02955, O02956, O02957, Q29899, Q540F8, Q9MYI5, Q29762, P79563, Q29764, Q7Z3E0, Q29633, A7E236…
Annotation Cluster 53 Enrichment Score: 4.268690012515841
Category Term Count % PValue Genes List Total Pop Hits Pop Total Fold Enrichment Bonferroni Benjamini FDR
GOTERM_BP_ALL GO:0009968~negative regulation of signal transduction 72 10.666666666666668 1.3247792487186145E-5 B3KXM7, A8K2Z9, B2R7R1, Q7Z5S3, Q5JNW6, K7ESI9, Q969U2, Q2I204, A8K796, F8WKS1, Q5VWH4, Q5VWH3, Q9UEK8, P0DP23, P0DP25, P0DP24, P28062, Q8IVG8, E9PPB3, Q9UDG2, Q8N915, H0Y7A7, Q16841, B7Z6Y5, Q96FS5, Q9UKF0, Q8N173, B4DNB9, Q96L99, B7Z8Y4, Q9UDF7, C9J4H2, Q13345, Q9H4K5, Q5JYE1, Q7L4Q3,…
GOTERM_BP_ALL GO:0010648~negative regulation of cell communication 73 10.814814814814815 1.0434943817145593E-4 B3KXM7, A8K2Z9, B2R7R1, Q7Z5S3, Q5JNW6, Q6B6N3, K7ESI9, Q969U2, Q2I204, A8K796, F8WKS1, Q5VWH4, Q5VWH3, Q9UEK8, P0DP23, P0DP25, P0DP24, P28062, Q8IVG8, E9PPB3, Q9UDG2, Q8N915, H0Y7A7, Q16841, B7Z6Y5, Q96FS5, Q9UKF0, Q8N173, B4DNB9, Q96L99, B7Z8Y4, Q9UDF7, C9J4H2, Q13345, Q9H4K5, Q5JYE1, …
GOTERM_BP_ALL GO:0023057~negative regulation of signaling 73 10.814814814814815 1.1305670673554064E-4 B3KXM7, A8K2Z9, B2R7R1, Q7Z5S3, Q5JNW6, Q6B6N3, K7ESI9, Q969U2, Q2I204, A8K796, F8WKS1, Q5VWH4, Q5VWH3, Q9UEK8, P0DP23, P0DP25, P0DP24, P28062, Q8IVG8, E9PPB3, Q9UDG2, Q8N915, H0Y7A7, Q16841, B7Z6Y5, Q96FS5, Q9UKF0, Q8N173, B4DNB9, Q96L99, B7Z8Y4, Q9UDF7, C9J4H2, Q13345, Q9H4K5, Q5JYE1, Q7L4Q3, Q…
Annotation Cluster 54 Enrichment Score: 4.16261119117256
Category Term Count % PValue Genes List Total Pop Hits Pop Total Fold Enrichment Bonferroni Benjamini FDR
GOTERM_BP_ALL GO:0055086~nucleobase-containing small molecule metabolic process 57 8.444444444444445 9.467246088510482E-7 A0AVA6, O75964, Q6B6N3, V9HVZ4, Q9NTJ9, P07741, Q15859, A0A024R5Z9, Q4VXX5, P0DP23, P0DP25, P11142, P0DP24, Q6FHQ6, Q9UPF2, P38606, D3DP79, Q96K41, Q5VX33, Q499G7, A8K089, Q96FB4, Q9UQM0, P22695, B4DY56, P00354, H0Y7A7, A8K6H4, Q8WWI0, B7Z3I7, P41250, Q9UQL9, Q9UBZ7, Q96HK3, Q…
GOTERM_BP_ALL GO:0009117~nucleotide metabolic process 52 7.703703703703704 3.4352385653740737E-6 A0AVA6, O75964, Q6B6N3, V9HVZ4, Q9NTJ9, P07741, Q15859, A0A024R5Z9, Q4VXX5, P0DP23, P0DP25, P11142, P0DP24, Q6FHQ6, Q9UPF2, P38606, D3DP79, Q5VX33, A8K089, Q96FB4, Q9UQM0, P22695, B4DY56, P00354, H0Y7A7, A8K6H4, Q8WWI0, B7Z3I7, P41250, Q9UQL9, Q9UBZ7, Q96HK3, B3KTJ0, Q9UDF7, Q9BSK5, Q59H15, Q53X65, P0…
GOTERM_BP_ALL GO:0006753~nucleoside phosphate metabolic process 52 7.703703703703704 4.961270079908432E-6 A0AVA6, O75964, Q6B6N3, V9HVZ4, Q9NTJ9, P07741, Q15859, A0A024R5Z9, Q4VXX5, P0DP23, P0DP25, P11142, P0DP24, Q6FHQ6, Q9UPF2, P38606, D3DP79, Q5VX33, A8K089, Q96FB4, Q9UQM0, P22695, B4DY56, P00354, H0Y7A7, A8K6H4, Q8WWI0, B7Z3I7, P41250, Q9UQL9, Q9UBZ7, Q96HK3, B3KTJ0, Q9UDF7, Q9BSK5, Q59H15, Q…
GOTERM_BP_ALL GO:0072521~purine-containing compound metabolic process 43 6.37037037037037 7.347954001133732E-5 A0AVA6, O75964, Q6B6N3, V9HVZ4, P07741, Q15859, A0A024R5Z9, Q4VXX5, P0DP23, P0DP25, P11142, P0DP24, Q9UPF2, P38606, Q96K41, Q5VX33, Q9UQM0, Q96FB4, P22695, B4DY56, P00354, H0Y7A7, A8K6H4, Q8WWI0, Q9UQL9, Q9UBZ7, Q96HK3, Q9NZK5, Q9UBZ6, B3KTJ0, Q9UDF7, Q9BSK5, Q53X65, Q59H15, P00558, A8K0…
GOTERM_BP_ALL GO:0006163~purine nucleotide metabolic process 41 6.074074074074074 1.077425503506873E-4 A0AVA6, O75964, Q6B6N3, V9HVZ4, P07741, Q15859, A0A024R5Z9, Q4VXX5, P0DP23, P0DP25, P11142, P0DP24, Q9UPF2, P38606, Q5VX33, Q9UQM0, Q96FB4, P22695, B4DY56, P00354, H0Y7A7, A8K6H4, Q8WWI0, Q9UQL9, Q9UBZ7, Q96HK3, B3KTJ0, Q9UDF7, Q9BSK5, Q53X65, Q59H15, P00558, A8K092, Q2M1U4, Q7L4Q3, B3KSJ0, Q9UN…
GOTERM_BP_ALL GO:0019693~ribose phosphate metabolic process 40 5.9259259259259265 2.3224015302197537E-4 A0AVA6, O75964, Q6B6N3, V9HVZ4, P07741, Q15859, A0A024R5Z9, O60913, P0DP23, P0DP25, P11142, P0DP24, Q9UPF2, P38606, Q5VX33, A8K089, Q9UQM0, Q96FB4, P22695, B4DY56, P00354, H0Y7A7, Q8WWI0, Q9UQL9, Q9UBZ7, Q96HK3, B3KTJ0, Q9UDF7, Q9BSK5, Q53X65, P00558, A8K092, Q8TBA3, B3KSJ0, Q9UN06, Q8IXV2, Q9U…
GOTERM_BP_ALL GO:0009150~purine ribonucleotide metabolic process 37 5.481481481481482 6.447569659006418E-4 A0AVA6, O75964, Q6B6N3, V9HVZ4, P07741, Q15859, A0A024R5Z9, P0DP23, P0DP25, P11142, P0DP24, Q9UPF2, P38606, Q5VX33, Q9UQM0, Q96FB4, P22695, B4DY56, P00354, H0Y7A7, Q8WWI0, Q9UQL9, Q9UBZ7, Q96HK3, B3KTJ0, Q9UDF7, Q9BSK5, Q53X65, P00558, A8K092, B3KSJ0, Q9UN06, Q8IXV2, Q9UN07, Q9UN08, A2A2N2, …
GOTERM_BP_ALL GO:0009259~ribonucleotide metabolic process 37 5.481481481481482 0.001087564472547594 A0AVA6, O75964, Q6B6N3, V9HVZ4, P07741, Q15859, A0A024R5Z9, P0DP23, P0DP25, P11142, P0DP24, Q9UPF2, P38606, Q5VX33, Q9UQM0, Q96FB4, P22695, B4DY56, P00354, H0Y7A7, Q8WWI0, Q9UQL9, Q9UBZ7, Q96HK3, B3KTJ0, Q9UDF7, Q9BSK5, Q53X65, P00558, A8K092, B3KSJ0, Q9UN06, Q8IXV2, Q9UN07, Q9UN08, A2A2N2, P99014,…
GOTERM_BP_ALL GO:0019637~organophosphate metabolic process 64 9.481481481481481 0.0016534223224831037 O75964, Q6B6N3, V9HVZ4, Q9NTJ9, P07741, B2R733, P0DP23, P0DP25, P0DP24, Q9UPF2, D3DP79, A8K089, P22695, H0Y7A7, Q16841, Q8WWI0, B7Z3I7, Q9UBZ7, Q9UDF7, J3KQT7, Q59H15, A8K092, Q7L4Q3, Q16837, D3DUK4, Q53T69, Q3KQV0, A2A2N2, P99014, Q9UC85, Q53SU8, Q96GV1, Q53GK4, F5H5L6, B3FR89, B2R5T9, F5H4D1, Q…
Annotation Cluster 55 Enrichment Score: 4.155875313901045
Category Term Count % PValue Genes List Total Pop Hits Pop Total Fold Enrichment Bonferroni Benjamini FDR
GOTERM_BP_ALL GO:0043604~amide biosynthetic process 52 7.703703703703704 5.0313649929549406E-5 P36578, P62750, D3DQM0, V9HVZ4, Q5HYG0, Q29120, A8K796, O43177, Q9UEK8, A8K2H5, Q0VGC7, Q53EU1, Q9BV64, Q59H26, O43390, Q15074, Q9UDG2, Q8N1F4, Q499G7, P23396, O60506, P68104, Q969V7, B2R5A8, A8K6F2, E9LUE9, A8K6H4, P00354, Q16841, E9LUE8, Q04637, P41250, A0A024RA27, Q14336, A0A024RA61, B3KTJ0, Q16739, …
GOTERM_BP_ALL GO:0043043~peptide biosynthetic process 48 7.111111111111111 6.529639307304787E-5 P36578, P62750, D3DQM0, Q5HYG0, V9HVZ4, Q29120, O43177, Q9UEK8, A8K2H5, Q0VGC7, Q53EU1, Q9BV64, Q59H26, Q15074, O43390, Q9UDG2, Q499G7, P23396, O60506, B2R5A8, Q969V7, P68104, A8K6F2, P00354, A8K6H4, Q04637, P41250, A0A024RA27, Q14336, A0A024RA61, B3KTJ0, G5E9S1, A8K094, Q53X65, Q96C49, A8CZ64, Q0VGD6,…
GOTERM_BP_ALL GO:0006412~translation 46 6.814814814814815 1.0370484405381128E-4 P36578, P62750, D3DQM0, Q5HYG0, V9HVZ4, Q29120, O43177, Q9UEK8, A8K2H5, Q0VGC7, Q53EU1, Q9BV64, Q59H26, Q15074, O43390, Q9UDG2, Q499G7, P23396, O60506, B2R5A8, Q969V7, P68104, A8K6F2, P00354, A8K6H4, Q04637, P41250, A0A024RA27, A0A024RA61, B3KTJ0, G5E9S1, A8K094, Q53X65, Q96C49, A8CZ64, Q0VGD6, Q9BZH5, Q9BZH4, D3DXF8,…
Annotation Cluster 56 Enrichment Score: 4.139994418131342
Category Term Count % PValue Genes List Total Pop Hits Pop Total Fold Enrichment Bonferroni Benjamini FDR
GOTERM_BP_ALL GO:0048534~hematopoietic or lymphoid organ development 54 8.0 5.616962686250645E-5 P19373, B2R7R1, B2R737, B4DHH3, Q29638, Q29636, Q8TBV2, B4DT49, Q04826, Q9GJM7, Q13337, Q29742, Q658T8, Q8N915, D3DSE4, P79542, Q29749, B7Z2I6, Q16840, Q5RJ85, Q9NXZ9, Q5VYH9, O02862, Q9UDF9, Q16839, O02866, A8CZ64, Q6NR85, Q8NBT4, P79555, Q9UDF4, Q16838, Q9TP95, Q99439, A8K1Y8, P01730, O02956, O02957…
GOTERM_BP_ALL GO:0030097~hemopoiesis 52 7.703703703703704 5.633535654859872E-5 P19373, B2R7R1, B2R737, B4DHH3, Q29638, Q29636, Q8TBV2, B4DT49, Q04826, Q9GJM7, Q13337, Q29742, Q658T8, Q8N915, D3DSE4, P79542, Q29749, B7Z2I6, Q16840, Q5RJ85, Q9NXZ9, Q5VYH9, O02862, Q9UDF9, Q16839, O02866, Q6NR85, Q8NBT4, P79555, Q9UDF4, Q16838, Q9TP95, Q99439, A8K1Y8, P01730, O02956, O02957, Q53SU8, Q540F8, O75083, …
GOTERM_BP_ALL GO:0002520~immune system development 55 8.148148148148149 1.2015287290664055E-4 P19373, B2R7R1, B2R737, B4DHH3, Q29638, Q29636, Q8TBV2, B4DT49, Q04826, Q9GJM7, Q13337, Q29742, Q658T8, Q8N915, D3DSE4, P79542, Q29749, B7Z2I6, Q16840, Q5RJ85, Q9NXZ9, Q5VYH9, O02862, Q9UDF9, Q16839, O02866, A8CZ64, Q6NR85, Q8NBT4, P79555, Q9UDF4, Q16838, Q9TP95, Q99439, A8K1Y8, P01730, O02956, O02957, Q…
Annotation Cluster 57 Enrichment Score: 4.132843624645772
Category Term Count % PValue Genes List Total Pop Hits Pop Total Fold Enrichment Bonferroni Benjamini FDR
GOTERM_BP_ALL GO:0009892~negative regulation of metabolic process 138 20.444444444444446 2.2581941064161682E-5 P46940, Q6B6N3, V9HVZ4, Q9UEK8, P0DP23, P0DP25, P0DP24, Q13337, B7ZW36, Q16722, Q59H26, Q8N915, Q658T8, Q59F47, Q00839, A8K6F2, B4DJT9, H0Y7A7, B7Z6Y5, Q13350, Q04637, A0A024RA27, B7Z8Y4, B2R5Q7, Q9H4K5, Q6NR85, Q7L4Q3, P57754, Q498Y0, Q8TCX3, Q96SA7, Q96SA8, Q16093, Q96GV1, Q13446, P067…
GOTERM_BP_ALL GO:0031324~negative regulation of cellular metabolic process 127 18.814814814814813 8.630544257837002E-5 P46940, Q6B6N3, V9HVZ4, Q9UEK8, P0DP23, P0DP25, P0DP24, Q13337, B7ZW36, Q16722, Q59H26, Q8N915, Q658T8, Q59F47, Q00839, B4DJT9, A8K6F2, H0Y7A7, B7Z6Y5, Q13350, Q04637, A0A024RA27, B7Z8Y4, B2R5Q7, Q9H4K5, Q7L4Q3, P57754, Q498Y0, Q8TCX3, Q96SA7, Q96SA8, Q16093, Q96GV1, Q13446, P067…
GOTERM_BP_ALL GO:0010605~negative regulation of macromolecule metabolic process 124 18.37037037037037 2.0496026431560945E-4 V9HVZ4, P0DP23, Q9UEK8, P0DP25, P0DP24, Q13337, B7ZW36, Q16722, Q59H26, Q8N915, Q658T8, Q59F47, Q00839, B4DJT9, A8K6F2, H0Y7A7, B7Z6Y5, Q04637, A0A024RA27, B7Z8Y4, B2R5Q7, Q9H4K5, Q7L4Q3, P57754, Q498Y0, Q8TCX3, Q96SA7, Q96SA8, Q16093, Q96GV1, Q13446, P06756, Q16704, Q3MJ42,…
Annotation Cluster 58 Enrichment Score: 4.055096172859729
Category Term Count % PValue Genes List Total Pop Hits Pop Total Fold Enrichment Bonferroni Benjamini FDR
GOTERM_BP_ALL GO:0019731~antibacterial humoral response 11 1.6296296296296295 4.548290946303609E-5 O60814, Q13764, O60816, Q9UE88, O02939, P61769, Q9MYG5, Q9MYG4, Q9TQN5, P79562, Q9UCK0, B4DJT9, Q2VPI7, Q29747, Q9UIN1, Q8WZ99, B1PKZ3, Q65A82, E9PG40, Q9TQM6, Q9UDF4, P78438, Q6DU44, O02954, O02955, Q29899, Q9MY89, Q540F8, Q9UIN2, Q9MYI5, P06899, P79563, Q13793, Q5S3G1, Q13778, Q6GSC0, O19598, D3DS…
GOTERM_BP_ALL GO:0019730~antimicrobial humoral response 11 1.6296296296296295 9.838147484667544E-5 O60814, Q13764, O60816, Q9UE88, O02939, P61769, Q9MYG5, Q9MYG4, Q9TQN5, P79562, Q9UCK0, B4DJT9, Q2VPI7, Q29747, Q9UIN1, Q8WZ99, B1PKZ3, Q65A82, E9PG40, Q9TQM6, Q9UDF4, P78438, Q6DU44, O02954, O02955, Q29899, Q9MY89, Q540F8, Q9UIN2, Q9MYI5, P06899, P79563, Q13793, Q5S3G1, Q13778, Q6GSC0, O19598, D3DS…
GOTERM_BP_ALL GO:0050830~defense response to Gram-positive bacterium 13 1.925925925925926 1.5273899005606282E-4 O60814, Q13764, O60816, Q9UE88, Q13966, O02939, P61769, Q9MYG5, Q9MYG4, Q9TQN5, P79562, Q9UCK0, B4DJT9, Q2VPI7, Q29747, Q9UIN1, Q8WZ99, B1PKZ3, Q65A82, Q9UCJ5, E9PG40, Q9UCJ7, Q9TQM6, Q9UCJ6, Q9UDF4, P78438, Q2TAB1, Q6DU44, O02954, O02955, Q29899, Q9MY89, Q540F8, Q16093, Q9UIN2, Q9MYI5,…
Annotation Cluster 59 Enrichment Score: 4.038275567417943
Category Term Count % PValue Genes List Total Pop Hits Pop Total Fold Enrichment Bonferroni Benjamini FDR
GOTERM_BP_ALL GO:0098581~detection of external biotic stimulus 8 1.1851851851851851 2.5770118244587992E-5 P19373, O02930, Q95HL1, Q29734, Q5BM92, Q29638, O02939, Q29636, Q7YNY9, C0LAB5, Q04826, P01911, Q9UBY1, P01912, Q9GJM7, P01914, Q9MYG5, Q9MYG4, O02876, Q701T1, P79545, O62869, Q29742, Q29788, Q29787, P79542, C7C4X3, P79562, Q29749, Q95HK1, X5DNQ0, Q29747, B1PKZ3, O02862, O02866, Q29790, A8K09…
GOTERM_BP_ALL GO:0009595~detection of biotic stimulus 8 1.1851851851851851 5.970380706930318E-5 P19373, O02930, Q95HL1, Q29734, Q5BM92, Q29638, O02939, Q29636, Q7YNY9, C0LAB5, Q04826, P01911, Q9UBY1, P01912, Q9GJM7, P01914, Q9MYG5, Q9MYG4, O02876, Q701T1, P79545, O62869, Q29742, Q29788, Q29787, P79542, C7C4X3, P79562, Q29749, Q95HK1, X5DNQ0, Q29747, B1PKZ3, O02862, O02866, Q29790, A8K098, Q29792,…
GOTERM_BP_ALL GO:0098543~detection of other organism 6 0.8888888888888888 4.989475118740117E-4 P19373, O02930, Q95HL1, Q29734, Q5BM92, Q29638, O02939, Q29636, Q7YNY9, C0LAB5, Q04826, P01911, Q9UBY1, P01912, Q9GJM7, P01914, Q9MYG5, Q9MYG4, O02876, Q701T1, P79545, O62869, Q29742, Q29788, Q29787, P79542, C7C4X3, P79562, Q29749, Q95HK1, X5DNQ0, Q29747, B1PKZ3, O02862, O02866, Q29790, A8K098, Q29792, …
Annotation Cluster 60 Enrichment Score: 4.031520599273288
Category Term Count % PValue Genes List Total Pop Hits Pop Total Fold Enrichment Bonferroni Benjamini FDR
GOTERM_BP_ALL GO:0033674~positive regulation of kinase activity 39 5.777777777777778 8.690203131133688E-5 P46940, A0A0A0MRT6, A0AVA6, B2R737, Q6B6N3, Q13968, Q13967, O00206, D2JYI1, Q29120, Q7M4L4, Q13961, Q13960, Q3MJC3, Q9UEK8, P0DP23, B4DT49, Q15861, P0DP25, Q0VGC7, P0DP24, Q53HM4, D3DSE4, Q499G7, P23396, Q9UJU6, Q13958, B2R4A1, Q13957, P78325, H0Y7A7, Q16840, A8K6H4, Q13959, Q96FS5, Q9NXZ9, Q…
GOTERM_BP_ALL GO:0045860~positive regulation of protein kinase activity 37 5.481481481481482 9.324001562606032E-5 P46940, A0A0A0MRT6, A0AVA6, B2R737, Q6B6N3, O00206, D2JYI1, Q29120, Q7M4L4, Q3MJC3, Q9UEK8, P0DP23, B4DT49, P0DP25, P0DP24, Q53HM4, D3DSE4, Q499G7, P23396, Q9UJU6, B2R4A1, P78325, H0Y7A7, Q16840, A8K6H4, Q96FS5, Q9NXZ9, Q96HK3, O76049, Q16839, P04233, Q5SY66, Q9UEJ4, A8CZ64, P61586, A…
GOTERM_BP_ALL GO:0051347~positive regulation of transferase activity 46 6.814814814814815 9.926723758327674E-5 P46940, Q6GMU5, A0A0A0MRT6, A0AVA6, B2R737, Q5JNW6, Q6B6N3, Q969U2, Q13968, Q13967, O00206, D2JYI1, Q29120, Q92673, Q7M4L4, Q13961, Q13960, Q3MJC3, Q9UEK8, P0DP23, B4DT49, Q15861, Q0VGC7, P0DP25, P28062, P0DP24, Q53HM4, E9PPB3, D3DSE4, Q499G7, P23396, Q9UJU6, Q53TI2, Q13958, B2R4A1, Q139…
Annotation Cluster 61 Enrichment Score: 4.009376541442939
Category Term Count % PValue Genes List Total Pop Hits Pop Total Fold Enrichment Bonferroni Benjamini FDR
GOTERM_BP_ALL GO:0001911~negative regulation of leukocyte mediated cytotoxicity 7 1.037037037037037 7.906643139396464E-6 P19373, Q29638, O02939, Q29636, Q04826, Q9GJM7, Q9MYG5, Q9MYG4, Q29742, P79542, Q29749, P79562, Q29747, B1PKZ3, O02862, O02866, P79555, Q9TP95, O02954, O02955, O02956, O02957, Q29899, Q9MYI5, Q29762, P79563, Q29764, Q29633, O62921, P79490, Q9TPX2, P79496, B0V0B8, Q5TD03, Q9GIM3…
GOTERM_BP_ALL GO:0031342~negative regulation of cell killing 7 1.037037037037037 2.9470122645659E-5 P19373, Q29638, O02939, Q29636, Q04826, Q9GJM7, Q9MYG5, Q9MYG4, Q29742, P79542, Q29749, P79562, Q29747, B1PKZ3, O02862, O02866, P79555, Q9TP95, O02954, O02955, O02956, O02957, Q29899, Q9MYI5, Q29762, P79563, Q29764, Q29633, O62921, P79490, Q9TPX2, P79496, B0V0B8, Q5TD03, Q9GIM3, P13746, Q9MYC7, P79…
GOTERM_BP_ALL GO:0045953~negative regulation of natural killer cell mediated cytotoxicity 6 0.8888888888888888 3.378160947302365E-5 P19373, Q29638, O02939, Q29636, Q04826, Q9GJM7, Q9MYG5, Q9MYG4, Q29742, P79542, Q29749, P79562, Q29747, B1PKZ3, O02862, O02866, P79555, Q9TP95, O02954, O02955, O02956, O02957, Q29899, Q9MYI5, Q29762, P79563, Q29764, Q29633, O62921, P79490, Q9TPX2, P79496, B0V0B8, Q5T…
GOTERM_BP_ALL GO:0002716~negative regulation of natural killer cell mediated immunity 6 0.8888888888888888 5.605300092438242E-5 P19373, Q29638, O02939, Q29636, Q04826, Q9GJM7, Q9MYG5, Q9MYG4, Q29742, P79542, Q29749, P79562, Q29747, B1PKZ3, O02862, O02866, P79555, Q9TP95, O02954, O02955, O02956, O02957, Q29899, Q9MYI5, Q29762, P79563, Q29764, Q29633, O62921, P79490, Q9TPX2, P79496, B0V0B8, Q5TD03,…
GOTERM_BP_ALL GO:0001910~regulation of leukocyte mediated cytotoxicity 10 1.4814814814814816 1.3862603218354195E-4 P19373, Q29638, O02939, Q29636, Q04826, Q9GJM7, Q9MYG5, Q9MYG4, Q29742, P79542, Q29749, P79562, Q29747, B1PKZ3, O02862, O02866, P79555, Q9UDF4, Q9TP95, O02954, O02955, O02956, O02957, Q29899, Q540F8, Q9MYI5, Q29762, P79563, Q29764, Q29633, O62921, P79490, Q9TPX2, P79496, B0V0B8, Q5TD…
GOTERM_BP_ALL GO:0042269~regulation of natural killer cell mediated cytotoxicity 8 1.1851851851851851 2.3430183353456404E-4 P19373, Q29638, O02939, Q29636, Q04826, Q9GJM7, Q9MYG5, Q9MYG4, Q29742, P79542, Q29749, P79562, Q29747, B1PKZ3, O02862, O02866, P79555, Q9TP95, O02954, O02955, O02956, O02957, Q29899, Q9MYI5, Q29762, P79563, Q29764, Q29633, O62921, P79490, Q9TPX2, P79496, B0V0B8, Q5TD03, Q9G…
GOTERM_BP_ALL GO:0002707~negative regulation of lymphocyte mediated immunity 8 1.1851851851851851 2.8522198025519245E-4 P19373, Q29638, O02939, Q29636, Q04826, Q9GJM7, Q9MYG5, Q9MYG4, Q29742, Q658T8, P79542, Q29749, P79562, Q29747, B1PKZ3, O02862, O02866, P79555, Q9TP95, O02954, O02955, O02956, O02957, Q29899, Q9MYI5, Q29762, P79563, Q29764, Q29633, O62921, P79490, Q9TPX2, P79496, B0V0B8, Q5TD03,…
GOTERM_BP_ALL GO:0002715~regulation of natural killer cell mediated immunity 8 1.1851851851851851 3.446626762946197E-4 P19373, Q29638, O02939, Q29636, Q04826, Q9GJM7, Q9MYG5, Q9MYG4, Q29742, P79542, Q29749, P79562, Q29747, B1PKZ3, O02862, O02866, P79555, Q9TP95, O02954, O02955, O02956, O02957, Q29899, Q9MYI5, Q29762, P79563, Q29764, Q29633, O62921, P79490, Q9TPX2, P79496, B0V0B8, Q5TD03, Q9GIM3, …
GOTERM_BP_ALL GO:0045824~negative regulation of innate immune response 8 1.1851851851851851 5.844671595759045E-4 P19373, Q29638, O02939, Q29636, Q04826, Q9GJM7, Q9MYG5, Q9MYG4, Q29742, Q59F47, P79542, Q29749, P79562, Q29747, B1PKZ3, O02862, O02866, P79555, Q9TP95, O02954, O02955, O02956, O02957, Q29899, Q9MYI5, Q29762, P79563, Q29764, Q29633, O62921, P79490, Q9TPX2, P79496, B0V0B8, Q5TD03, Q9GIM3…
Annotation Cluster 62 Enrichment Score: 3.96102725331019
Category Term Count % PValue Genes List Total Pop Hits Pop Total Fold Enrichment Bonferroni Benjamini FDR
GOTERM_BP_ALL GO:0007409~axonogenesis 34 5.037037037037037 8.088592866291512E-5 Q13764, Q7Z5S3, Q99985, K7ESI9, B3KS64, Q14325, B2R6R5, Q14326, O14786, Q7Z391, A0A024R5Z8, Q53EU1, Q15331, A8MXW0, Q53HM4, Q499G7, F8VPG7, Q7Z3B8, B4DJT9, B4DTU0, Q4W597, Q86VS0, O60700, Q8WZ99, Q9UBG1, Q9UKF0, Q8WW73, Q7Z2G9, Q59GB4, A7E2C6, Q7Z2G6, Q9UEJ4, A8CZ64, Q16450, P61586, E9PG40, D3DSS7, A0A024QZN4, Q2TU89,…
GOTERM_BP_ALL GO:0048812~neuron projection morphogenesis 41 6.074074074074074 9.03095201393046E-5 P46940, Q13764, Q7Z5S3, K7ESI9, B3KS64, B2R6R5, A8MXW0, Q53HM4, Q7Z3B8, B4DJT9, B4DTU0, Q4W597, Q8WZ99, Q9NXZ9, Q7Z2G9, Q9UKF0, Q7Z2G6, Q9UEJ4, A8CZ64, P61586, Q9UDJ0, Q2TU89, Q59F20, P52565, A8K160, Q6X907, Q8IZF9, B7ZLF0, Q9UPH4, Q9UKE9, Q9UKE8, Q8NI71, B4DR31, Q13212, Q1HBJ4, Q13793, B6VEX5, Q5T7F…
GOTERM_BP_ALL GO:0048667~cell morphogenesis involved in neuron differentiation 38 5.62962962962963 1.2883493738486077E-4 A0A0A0MRT6, Q13764, Q7Z5S3, Q99985, K7ESI9, B3KS64, P23528, Q14325, B2R6R5, Q14326, O14786, Q7Z391, A0A024R5Z8, Q53EU1, Q15331, A8MXW0, Q15074, Q53HM4, D3DSE4, Q499G7, F8VPG7, Q7Z3B8, B4DJT9, B4DTU0, Q16840, Q4W597, Q86VS0, O60700, Q9NXZ9, Q8WZ99, Q9UBG1, Q9UKF0, Q8WW73, Q7Z2G9…
GOTERM_BP_ALL GO:0061564~axon development 35 5.185185185185185 1.5214259705130154E-4 Q13764, Q7Z5S3, Q99985, K7ESI9, B3KS64, Q14325, B2R6R5, Q14326, O14786, Q7Z391, A0A024R5Z8, Q53EU1, Q15331, A8MXW0, Q53HM4, Q499G7, F8VPG7, Q7Z3B8, B4DJT9, B4DTU0, Q4W597, Q86VS0, O60700, Q8WZ99, Q9UBG1, Q9UKF0, Q8WW73, Q7Z2G9, Q59GB4, A7E2C6, Q7Z2G6, Q9UEJ4, A8CZ64, Q16450, P61586, E9PG40, D3DSS7, A0A024QZN4, Q2…
Annotation Cluster 63 Enrichment Score: 3.9294849293503056
Category Term Count % PValue Genes List Total Pop Hits Pop Total Fold Enrichment Bonferroni Benjamini FDR
GOTERM_BP_ALL GO:0097530~granulocyte migration 16 2.3703703703703702 3.643352030526717E-5 Q16418, A0N0R1, P22617, H0YN39, B2RUZ3, Q3B7A8, Q9UQE0, H0YL36, D3DSM1, O75313, Q5TZZ9, Q29832, Q9UG05, A8MPU4, Q8WLP6, A8K5L3, B7ZW36, B4DNE8, Q6FGI8, B5BU38, Q53X71, Q96J47, V9HWG7, Q569J2, P04083, P83219, P78325, A8K6H4, Q15667, Q8SNA0, B2RC38, B7ZMA8, P05109, P05107, Q16005, Q8N6E5, P04233, D3DV37, Q5SY6…
GOTERM_BP_ALL GO:1990266~neutrophil migration 14 2.074074074074074 7.068026773666916E-5 Q16418, A0N0R1, P22617, H0YN39, B2RUZ3, Q3B7A8, Q9UQE0, H0YL36, D3DSM1, O75313, Q29832, Q9UG05, A8MPU4, Q8WLP6, A8K5L3, B7ZW36, B4DNE8, Q6FGI8, Q53X71, Q96J47, V9HWG7, Q569J2, P83219, P78325, Q8SNA0, B2RC38, B7ZMA8, P05109, P05107, Q16005, Q8N6E5, P04233, D3DV37, Q5SY66, H0YLR0, D3DQG4, D3DQG3, Q53HS5, B4E0R1,…
GOTERM_BP_ALL GO:0071621~granulocyte chemotaxis 14 2.074074074074074 1.8226944311714187E-4 Q16418, A0N0R1, P22617, B2RUZ3, Q3B7A8, D3DSM1, Q5TZZ9, Q29832, Q8WLP6, A8K5L3, B7ZW36, B4DNE8, Q6FGI8, B5BU38, Q53X71, Q96J47, Q569J2, P04083, P83219, A8K6H4, Q15667, Q8SNA0, B2RC38, B7ZMA8, P05109, P05107, Q16005, P04233, D3DV37, Q5SY66, D3DQG4, D3DQG3, Q53HS5, B4E0R1, Q5VTW4, B3KTS8, Q50EM3, P16619, Q50E…
GOTERM_BP_ALL GO:0030593~neutrophil chemotaxis 12 1.7777777777777777 4.07893790523717E-4 Q16418, P22617, A0N0R1, Q3B7A8, B2RUZ3, D3DSM1, Q29832, Q8WLP6, A8K5L3, B7ZW36, B4DNE8, Q6FGI8, Q53X71, Q96J47, Q569J2, P83219, Q8SNA0, B2RC38, B7ZMA8, P05109, P05107, Q16005, P04233, D3DV37, Q5SY66, D3DQG4, B4E0R1, Q53HS5, D3DQG3, Q5VTW4, B3KTS8, Q50EM3, P16619, Q50EM2, Q9UCJ0, P30273, Q50EM1, Q3SXL8, B2RUX4…
Annotation Cluster 64 Enrichment Score: 3.851764995153974
Category Term Count % PValue Genes List Total Pop Hits Pop Total Fold Enrichment Bonferroni Benjamini FDR
GOTERM_BP_ALL GO:0042176~regulation of protein catabolic process 33 4.888888888888889 2.2789324380791882E-5 Q9NRS7, Q6GMU5, Q5JNW6, Q8NF52, Q969U2, Q29120, A8K796, Q92673, A0A024R5Z7, Q8TBV2, Q5TH45, Q9UEK8, O60718, Q5TH44, P28062, A0A024R7Z5, Q5HY53, O43391, E9PPB3, Q658T8, B5MDD5, Q5HY55, Q9UQM0, Q53TI2, Q53G93, P78325, Q9H8J0, Q9NZK2, Q14CP2, Q9UQL9, Q14336, B3KTJ0, Q9UDF7, B2R5Q7, E1P5E5, E1P…
GOTERM_BP_ALL GO:0045732~positive regulation of protein catabolic process 26 3.851851851851852 2.6088360170929077E-5 Q9NRS7, Q6GMU5, Q96QK1, Q5JNW6, Q969U2, A7YIJ8, B5BU76, A8K7V2, Q29120, A8K796, Q92673, Q9UEK8, Q5TH45, Q5TH44, P28062, Q29824, A2IDB9, E9PPB3, B3KTT5, Q658T8, Q3MIH3, A8K3V6, B5MDD5, Q9UQM0, G3XA82, Q53TI2, Q53G93, P78325, P46459, Q8NFM6, P14793, Q8WYA7, Q9UQL9, Q9NZK2, Q9H8J0, Q9…
GOTERM_BP_ALL GO:0009896~positive regulation of catabolic process 27 4.0 6.389843615300006E-4 Q9NRS7, Q6GMU5, Q96QK1, Q5JNW6, Q969U2, A7YIJ8, B5BU76, A8K7V2, Q29120, A8K796, Q92673, Q9UEK8, Q5TH45, Q5TH44, P28062, Q29824, Q9BV64, A2IDB9, O43390, E9PPB3, B3KTT5, Q658T8, Q3MIH3, A8K3V6, B5MDD5, Q9UQM0, G3XA82, Q53TI2, Q53G93, P78325, P46459, Q8NFM6, P14793, Q8WYA7, Q9UQL9, Q9NZK2, Q9H8J0, Q9BT67, Q…
GOTERM_BP_ALL GO:0031331~positive regulation of cellular catabolic process 23 3.4074074074074074 0.0010310306078478572 Q9NRS7, Q96QK1, Q6GMU5, Q5JNW6, Q969U2, A7YIJ8, B5BU76, A8K7V2, Q29120, A8K796, Q5TH45, Q9UEK8, Q5TH44, P28062, Q29824, Q9BV64, A2IDB9, O43390, B3KTT5, Q3MIH3, B5MDD5, Q9UQM0, G3XA82, Q53TI2, Q53G93, P78325, Q8NFM6, P14793, Q9H8J0, Q9NZK2, Q8WYA7, Q9UQL9, Q14336, J3KQK9, B3KTJ0, …
Annotation Cluster 65 Enrichment Score: 3.7826556304896886
Category Term Count % PValue Genes List Total Pop Hits Pop Total Fold Enrichment Bonferroni Benjamini FDR
GOTERM_BP_ALL GO:0046209~nitric oxide metabolic process 12 1.7777777777777777 7.780667582942685E-5 I3WTX1, B2R7R1, Q7Z5S3, K7ESI9, D3DSM1, O00206, Q8N181, Q96EE6, Q6ICF9, Q5TZW8, A8K3V2, Q9UIV4, O43904, Q6R7N2, Q13852, P50570, P30536, Q16455, Q9UCJ5, Q14481, Q9UM57, Q9UCJ7, B4E3K9, Q9UCJ6, Q9UK78, Q86SX1, B3KTS8, P55008, A8K1Y8, B3KPJ9, Q2TAB1, E7EV30, Q6FI08, P78434, Q9UPH4, A9XLP9, Q16792, Q9BV…
GOTERM_BP_ALL GO:1903409~reactive oxygen species biosynthetic process 13 1.925925925925926 1.0882910442419292E-4 I3WTX1, B2R7R1, Q7Z5S3, K7ESI9, D3DSM1, O00206, Q96EE6, Q6ICF9, Q5TZW8, A8K3V2, Q9UIV4, D3DSE4, O43904, Q6R7N2, Q13852, Q16840, P50570, P30536, B7Z712, Q16839, V9HWC9, Q14481, Q9UCJ5, Q9UCJ7, B4E3K9, Q9UM57, Q6NR85, Q9UCJ6, Q9UK78, P55008, Q86SX1, B3KTS8, Q16838, A8K1Y8, B3KPJ9, Q2TAB1…
GOTERM_BP_ALL GO:2001057~reactive nitrogen species metabolic process 12 1.7777777777777777 1.3051711551495196E-4 I3WTX1, B2R7R1, Q7Z5S3, K7ESI9, D3DSM1, O00206, Q8N181, Q96EE6, Q6ICF9, Q5TZW8, A8K3V2, Q9UIV4, O43904, Q6R7N2, Q13852, P50570, P30536, Q16455, Q9UCJ5, Q14481, Q9UM57, Q9UCJ7, B4E3K9, Q9UCJ6, Q9UK78, Q86SX1, B3KTS8, P55008, A8K1Y8, B3KPJ9, Q2TAB1, E7EV30, Q6FI08, P78434, Q9UPH4, A9XLP9…
GOTERM_BP_ALL GO:0006809~nitric oxide biosynthetic process 11 1.6296296296296295 2.2314916927447114E-4 Q16418, I3WTX1, B2R7R1, Q7Z5S3, Q9P2Z3, K7ESI9, Q9BX96, D3DSM1, O00206, Q9UCP9, Q96EE6, Q9UCP8, Q6ICF9, Q96TF6, Q5TZW8, A8K3V2, Q9UIV4, O43904, Q6R7N2, Q13852, P02023, P50570, P30536, P05107, P13686, Q53Y59, A8K1B6, P04179, Q14481, Q9UCJ5, E1P5A9, B4E3K9, Q16678, Q9UCJ7, Q9UM57, Q6LER7, Q53HS5, …
GOTERM_BP_ALL GO:0045428~regulation of nitric oxide biosynthetic process 10 1.4814814814814816 2.5217734776934324E-4 Q16418, I3WTX1, B2R7R1, Q7Z5S3, Q9P2Z3, K7ESI9, Q9BX96, D3DSM1, O00206, Q9UCP9, Q96EE6, Q9UCP8, Q6ICF9, Q96TF6, A8K3V2, Q9UIV4, O43904, Q6R7N2, Q13852, P02023, P50570, P30536, P05107, P13686, Q53Y59, A8K1B6, P04179, Q14481, Q9UCJ5, E1P5A9, B4E3K9, Q9UCJ7, Q9UM57, Q6LER7, Q53HS5, B4…
GOTERM_BP_ALL GO:1903426~regulation of reactive oxygen species biosynthetic process 11 1.6296296296296295 3.238437249809469E-4 Q16418, I3WTX1, B2R7R1, Q7Z5S3, Q9P2Z3, K7ESI9, Q9BX96, D3DSM1, O00206, Q9UCP9, Q96EE6, Q9UCP8, Q6ICF9, Q96TF6, A8K3V2, Q9UIV4, O43904, Q6R7N2, Q13852, P02023, P50570, P30536, P05107, P13686, Q53Y59, B7Z712, P10809, A8K1B6, P04179, B2R5M6, Q14481, Q9UCJ5, E1P5A9, B4E3K9, …
Annotation Cluster 66 Enrichment Score: 3.6586398032551988
Category Term Count % PValue Genes List Total Pop Hits Pop Total Fold Enrichment Bonferroni Benjamini FDR
GOTERM_BP_ALL GO:0009144~purine nucleoside triphosphate metabolic process 27 4.0 2.783163008632903E-5 Q14283, Q9BWB5, P04406, O75964, A0A0S2Z3W6, A0A0S2Z3W7, V9HVZ4, Q53HF2, Q15859, A0A024R5Z9, V9HW31, Q6ICF9, P11142, Q5JW74, Q9UPF2, P38606, B3KTT5, Q9UQM0, Q96FB4, P22695, Q53YD9, Q4TUS4, E9PEX6, Q9BT62, Q5JWH4, D3DVE4, D3DN75, P18669, Q9UHE6, B4DY56, B2R5X0, Q6IBT6, P00354, Q8WWI0, Q53HE2, P3053…
GOTERM_BP_ALL GO:0046034~ATP metabolic process 25 3.7037037037037033 2.9403564113932063E-5 Q14283, Q9BWB5, P04406, O75964, A0A0S2Z3W6, V9HVZ4, Q53HF2, Q15859, A0A024R5Z9, V9HW31, Q6ICF9, Q5JW74, P11142, Q9UPF2, P38606, B3KTT5, Q9UQM0, Q96FB4, P22695, Q53YD9, Q4TUS4, E9PEX6, Q9BT62, D3DVE4, D3DN75, P18669, Q9UHE6, B4DY56, B2R5X0, P00354, Q6IBT6, Q53HE2, P30536, Q9UQL9, Q9H3R6, Q14131, Q9UBZ7, Q9BS…
GOTERM_BP_ALL GO:0009205~purine ribonucleoside triphosphate metabolic process 26 3.851851851851852 4.9227842821635625E-5 Q14283, Q9BWB5, P04406, O75964, A0A0S2Z3W6, A0A0S2Z3W7, V9HVZ4, Q53HF2, Q15859, A0A024R5Z9, V9HW31, Q6ICF9, Q5JW74, P11142, Q9UPF2, P38606, B3KTT5, Q9UQM0, Q96FB4, P22695, Q53YD9, Q4TUS4, E9PEX6, Q9BT62, Q5JWH4, D3DVE4, D3DN75, P18669, Q9UHE6, B4DY56, B2R5X0, Q6IBT6, P00354, Q8…
GOTERM_BP_ALL GO:0009199~ribonucleoside triphosphate metabolic process 26 3.851851851851852 7.112023165138363E-5 Q14283, Q9BWB5, P04406, O75964, A0A0S2Z3W6, A0A0S2Z3W7, V9HVZ4, Q53HF2, Q15859, A0A024R5Z9, V9HW31, Q6ICF9, Q5JW74, P11142, Q9UPF2, P38606, B3KTT5, Q9UQM0, Q96FB4, P22695, Q53YD9, Q4TUS4, E9PEX6, Q9BT62, Q5JWH4, D3DVE4, D3DN75, P18669, Q9UHE6, B4DY56, B2R5X0, Q6IBT6, P00354, Q8WWI0, Q5…
GOTERM_BP_ALL GO:0009141~nucleoside triphosphate metabolic process 27 4.0 1.0755233933299644E-4 Q14283, Q9BWB5, P04406, O75964, A0A0S2Z3W6, A0A0S2Z3W7, V9HVZ4, Q53HF2, Q15859, A0A024R5Z9, V9HW31, Q6ICF9, P11142, Q5JW74, Q9UPF2, P38606, B3KTT5, Q9UQM0, Q96FB4, P22695, Q53YD9, Q4TUS4, E9PEX6, Q9BT62, Q5JWH4, D3DVE4, D3DN75, P18669, Q9UHE6, B4DY56, B2R5X0, Q6IBT6, P00354, Q8WWI0, Q53HE2, P30536, Q9U…
GOTERM_BP_ALL GO:0009167~purine ribonucleoside monophosphate metabolic process 26 3.851851851851852 1.4044878752331646E-4 Q14283, Q9BWB5, P04406, O75964, A0A0S2Z3W6, V9HVZ4, G5E9J2, P07741, Q53HF2, Q15859, A0A024R5Z9, V9HW31, Q6ICF9, Q5JW74, P11142, Q9UPF2, P38606, B3KTT5, Q9UQM0, Q96FB4, P22695, Q53YD9, Q4TUS4, E9PEX6, Q9BT62, D3DVE4, D3DN75, P18669, Q9UHE6, B4DY56, B2R5X0, P00354, Q6IBT6, Q53HE…
GOTERM_BP_ALL GO:0009126~purine nucleoside monophosphate metabolic process 26 3.851851851851852 1.4841650010415897E-4 Q14283, Q9BWB5, P04406, O75964, A0A0S2Z3W6, V9HVZ4, G5E9J2, P07741, Q53HF2, Q15859, A0A024R5Z9, V9HW31, Q6ICF9, Q5JW74, P11142, Q9UPF2, P38606, B3KTT5, Q9UQM0, Q96FB4, P22695, Q53YD9, Q4TUS4, E9PEX6, Q9BT62, D3DVE4, D3DN75, P18669, Q9UHE6, B4DY56, B2R5X0, P00354, Q6IBT6, Q53HE2, P…
GOTERM_BP_ALL GO:0009161~ribonucleoside monophosphate metabolic process 26 3.851851851851852 2.659180195125836E-4 Q14283, Q9BWB5, P04406, O75964, A0A0S2Z3W6, V9HVZ4, G5E9J2, P07741, Q53HF2, Q15859, A0A024R5Z9, V9HW31, Q6ICF9, Q5JW74, P11142, Q9UPF2, P38606, B3KTT5, Q9UQM0, Q96FB4, P22695, Q53YD9, Q4TUS4, E9PEX6, Q9BT62, D3DVE4, D3DN75, P18669, Q9UHE6, B4DY56, B2R5X0, P00354, Q6IBT6, Q53HE2, P3053…
GOTERM_BP_ALL GO:1901657~glycosyl compound metabolic process 33 4.888888888888889 4.5951959798950614E-4 O75964, V9HVZ4, P07741, Q15859, A0A024R5Z9, P11142, Q9UPF2, P38606, Q96K41, P22695, Q96FB4, Q9UQM0, P00354, B4DY56, Q9UQL9, Q14334, Q9UBZ7, Q14335, Q9NZK5, Q9BSK5, P00558, Q53X65, A8K092, B5MDC5, Q86UB6, Q8IXV2, Q8WU71, Q96GV1, Q53XX6, Q53GK4, V9HWK1, Q7Z6V1, Q7Z3V6, Q16704, O75571, A6NFK3, Q96…
GOTERM_BP_ALL GO:0009123~nucleoside monophosphate metabolic process 26 3.851851851851852 5.301688310319178E-4 Q14283, Q9BWB5, P04406, O75964, A0A0S2Z3W6, V9HVZ4, G5E9J2, P07741, Q53HF2, Q15859, A0A024R5Z9, V9HW31, Q6ICF9, Q5JW74, P11142, Q9UPF2, P38606, B3KTT5, Q9UQM0, Q96FB4, P22695, Q53YD9, Q4TUS4, E9PEX6, Q9BT62, D3DVE4, D3DN75, P18669, Q9UHE6, B4DY56, B2R5X0, P00354, Q6IBT6, Q53HE2, P30536, Q…
GOTERM_BP_ALL GO:0046128~purine ribonucleoside metabolic process 28 4.148148148148148 7.907502588610912E-4 P24752, Q14283, Q9BWB5, P04406, O75964, A0A0S2Z3W6, V9HVZ4, G5E9J2, Q6ICF1, P07741, Q53HF2, Q15859, A0A024R5Z9, V9HW31, Q6ICF9, Q5JW74, P11142, Q9UPF2, P38606, Q96K41, B3KTT5, Q9UQM0, Q96FB4, P22695, Q53YD9, Q4TUS4, E9PEX6, Q9BT62, D3DVE4, D3DN75, P18669, Q9UHE6, B4DY56, B2R5X0, P00354, Q6IB…
GOTERM_BP_ALL GO:0042278~purine nucleoside metabolic process 28 4.148148148148148 8.971414674120039E-4 P24752, Q14283, Q9BWB5, P04406, O75964, A0A0S2Z3W6, V9HVZ4, G5E9J2, Q6ICF1, P07741, Q53HF2, Q15859, A0A024R5Z9, V9HW31, Q6ICF9, Q5JW74, P11142, Q9UPF2, P38606, Q96K41, B3KTT5, Q9UQM0, Q96FB4, P22695, Q53YD9, Q4TUS4, E9PEX6, Q9BT62, D3DVE4, D3DN75, P18669, Q9UHE6, B4DY56, B2R5X0, P00354, Q6IBT6, …
GOTERM_BP_ALL GO:0009119~ribonucleoside metabolic process 29 4.296296296296296 0.0012101932733349853 P24752, Q14283, Q9BWB5, P04406, O75964, A0A0S2Z3W6, V9HVZ4, G5E9J2, Q6ICF1, P07741, Q53HF2, Q15859, A0A024R5Z9, V9HW31, Q6ICF9, Q5JW74, P11142, Q9UPF2, P38606, Q96K41, B3KTT5, Q9UQM0, Q96FB4, P22695, Q53YD9, Q4TUS4, E9PEX6, Q9BT62, D3DVE4, D3DN75, P18669, Q9UHE6, B4DY56, B2R5X0, P00354, Q6IBT6, Q5…
GOTERM_BP_ALL GO:0009116~nucleoside metabolic process 30 4.444444444444445 0.0016829031360275134 Q14283, P24752, Q9BWB5, P04406, O75964, A0A0S2Z3W6, V9HVZ4, G5E9J2, Q6ICF1, P07741, Q53HF2, Q15859, A0A024R5Z9, B2RBL3, V9HW31, Q6ICF9, Q5JW74, P11142, Q9UPF2, P38606, Q96K41, B3KTT5, Q9UQM0, Q96FB4, P22695, Q53YD9, Q4TUS4, E9PEX6, Q9BT62, D3DVE4, D3DN75, P18669, Q9UHE6, B4DY56, B2R5X0, P00354, Q6IBT6…
Annotation Cluster 67 Enrichment Score: 3.6500339654156506
Category Term Count % PValue Genes List Total Pop Hits Pop Total Fold Enrichment Bonferroni Benjamini FDR
GOTERM_BP_ALL GO:0030004~cellular monovalent inorganic cation homeostasis 16 2.3703703703703702 2.3734411933368526E-5 Q14283, Q6LDM4, A0A0S2Z3W6, B7Z401, Q15859, Q8WXA7, Q96EM2, B2RAH2, V9HW31, Q8WXH7, Q5JW74, P38606, Q53Y06, A8K3V6, Q8WY13, Q53YD9, D3DVE4, D3DN75, Q86VS0, Q6FH26, Q6FGQ4, B3KMR0, Q16732, Q16735, Q16734, Q14544, A8K160, B3KUZ7, B7Z3U6, Q53ES0, Q92581, P50993, Q8WVC5, A0A1B0GV11, Q…
GOTERM_BP_ALL GO:0006885~regulation of pH 14 2.074074074074074 9.827548242129145E-5 B4E0R9, Q14283, Q9UPB0, D3DPL4, Q15859, Q8TBN8, Q8WXA7, A0A0C4DGX8, Q96EM2, B2RAH2, V9HW31, D3DSQ5, Q8WXH7, Q9H3E3, A0A024R5E5, P38606, A8MUN4, Q53Y06, P36543, A8K3V6, Q8WY13, Q53YD9, Q9H0C7, Q13816, Q13817, A8MUE4, D3DN75, B2RBR8, A0A024R7U9, Q86VS0, Q9Y300, P21281, Q6FH26, A0A140VK65, Q9UHY3, Q6FGQ4, B3KMR0, Q6P…
GOTERM_BP_ALL GO:0055067~monovalent inorganic cation homeostasis 17 2.5185185185185186 1.4674313715001705E-4 Q14283, Q6LDM4, A0A0S2Z3W6, B7Z401, Q15859, A0A0C4DGX8, Q8WXA7, Q96EM2, B2RAH2, V9HW31, Q8WXH7, Q5JW74, P38606, Q53Y06, A8K3V6, Q8WY13, Q53YD9, D3DVE4, D3DN75, Q86VS0, Q6FH26, Q6FGQ4, B3KMR0, Q16732, Q16735, Q16734, Q8NBT4, Q14544, A8K160, B3KUZ7, B7Z3U6, Q53ES0, Q92581, P50993, Q8WVC5, Q1…
GOTERM_BP_ALL GO:0030641~regulation of cellular pH 12 1.7777777777777777 7.401056383762673E-4 Q14283, Q9UPB0, D3DPL4, Q15859, Q8TBN8, Q8WXA7, Q96EM2, B2RAH2, V9HW31, D3DSQ5, Q9H3E3, Q8WXH7, A0A024R5E5, P38606, A8MUN4, Q53Y06, P36543, A8K3V6, Q8WY13, Q53YD9, A8MUE4, D3DN75, B2RBR8, A0A024R7U9, Q86VS0, Q9Y300, P21281, A0A140VK65, Q6FH26, Q9UHY3, Q6FGQ4, B3KMR0, Q6PK44, Q3ZCW7, Q96IR0, Q14544, B4DU3…
GOTERM_BP_ALL GO:0051453~regulation of intracellular pH 11 1.6296296296296295 0.0022189882400286834 Q14283, Q9UPB0, D3DPL4, Q15859, Q96EM2, B2RAH2, V9HW31, D3DSQ5, Q9H3E3, A0A024R5E5, P38606, A8MUN4, Q53Y06, P36543, A8K3V6, Q53YD9, A8MUE4, D3DN75, B2RBR8, A0A024R7U9, Q86VS0, Q9Y300, P21281, A0A140VK65, Q6FH26, Q9UHY3, Q6FGQ4, B3KMR0, Q6PK44, Q3ZCW7, Q96IR0, Q14544, B4DU30, A8K4X0, A8K160, A0A024R…
Annotation Cluster 68 Enrichment Score: 3.5537879517295425
Category Term Count % PValue Genes List Total Pop Hits Pop Total Fold Enrichment Bonferroni Benjamini FDR
GOTERM_BP_ALL GO:0046364~monosaccharide biosynthetic process 13 1.925925925925926 5.9510461400374536E-5 V9HWN7, B2R8M2, P00938, P04406, P09467, Q71V37, Q8NI87, V9HVZ4, E7EUT4, P06733, Q15280, B4DE36, B4DE31, P29401, P49792, Q6FH76, P26927, Q53HR3, A6NLA3, P22712, A8K089, B4DG39, V9HWD9, Q4TUS4, Q59FH7, Q9BT62, P40925, A0A024R4F1, Q6IS07, Q6FHU2, Q53FT9, Q53TE2, Q9UHE6, P18669, Q8WWD0, P00354, Q6I…
GOTERM_BP_ALL GO:0006094~gluconeogenesis 11 1.6296296296296295 5.146308609862716E-4 V9HWN7, P04406, P09467, P00938, Q71V37, Q8NI87, V9HVZ4, E7EUT4, P06733, Q15280, B4DE36, P49792, Q6FH76, P26927, Q53HR3, A6NLA3, P22712, B4DG39, Q59FH7, Q4TUS4, Q9BT62, P40925, A0A024R4F1, Q6FHU2, Q6IS07, Q53TE2, Q53FT9, P18669, Q9UHE6, Q8WWD0, P00354, Q6IBT6, Q13350, Q53HE2, B7Z3I7, P06744, Q2TU34, Q53GN8, B7Z5D8,…
GOTERM_BP_ALL GO:0019319~hexose biosynthetic process 11 1.6296296296296295 7.121098634623761E-4 V9HWN7, P04406, P09467, P00938, Q71V37, Q8NI87, V9HVZ4, E7EUT4, P06733, Q15280, B4DE36, P49792, Q6FH76, P26927, Q53HR3, A6NLA3, P22712, B4DG39, Q59FH7, Q4TUS4, Q9BT62, P40925, A0A024R4F1, Q6FHU2, Q6IS07, Q53TE2, Q53FT9, P18669, Q9UHE6, Q8WWD0, P00354, Q6IBT6, Q13350, Q53HE2, B7Z3I7, P06744, Q2TU34, Q53…
Annotation Cluster 69 Enrichment Score: 3.4598965744119137
Category Term Count % PValue Genes List Total Pop Hits Pop Total Fold Enrichment Bonferroni Benjamini FDR
GOTERM_BP_ALL GO:0008154~actin polymerization or depolymerization 22 3.259259259259259 1.592197864569659E-5 B7Z5V1, A0A0A0MRT6, I3WTX1, P08567, Q9NYB8, Q596K9, Q9UQE0, A7YIJ8, O43516, Q9UG05, P23528, A2A418, P07737, Q0P5T0, Q9UIV4, Q9BU00, A0A0A0MS51, O43904, Q9NXC3, Q2YDC4, Q9BVF2, Q53TA9, Q8WV81, Q9Y3F5, Q8WVV7, Q8IZP0, Q9H8J1, Q53R19, Q9NXZ9, A0A140VJZ9, A8K2P4, O76049, Q9BU11, O95060, A7YIK0,…
GOTERM_BP_ALL GO:0008064~regulation of actin polymerization or depolymerization 18 2.666666666666667 3.5865592400631866E-4 B7Z5V1, P08567, Q596K9, Q9UQE0, A7YIJ8, O43516, Q9UG05, A2A418, P07737, Q0P5T0, Q9BU00, A0A0A0MS51, Q9NXC3, Q2YDC4, Q53TA9, Q9BVF2, Q8WV81, Q9Y3F5, Q8WVV7, Q53R19, Q9H8J1, A0A140VJZ9, A8K2P4, Q9BU11, A7YIK0, A0A0A0MT01, Q6FGQ1, A7YIK3, Q9UHB6, Q9UHB5, Q63576, P13472, O00554, …
GOTERM_BP_ALL GO:0030832~regulation of actin filament length 18 2.666666666666667 3.8416660500114594E-4 B7Z5V1, P08567, Q596K9, Q9UQE0, A7YIJ8, O43516, Q9UG05, A2A418, P07737, Q0P5T0, Q9BU00, A0A0A0MS51, Q9NXC3, Q2YDC4, Q53TA9, Q9BVF2, Q8WV81, Q9Y3F5, Q8WVV7, Q53R19, Q9H8J1, A0A140VJZ9, A8K2P4, Q9BU11, A7YIK0, A0A0A0MT01, Q6FGQ1, A7YIK3, Q9UHB6, Q9UHB5, Q63576, P13472, O00554, P58546, Q53SU8, Q9N…
GOTERM_BP_ALL GO:0030833~regulation of actin filament polymerization 14 2.074074074074074 0.006595064495586282 B7Z5V1, P01254, Q596K9, A7YIJ8, Q9UNJ9, O43516, Q53Y44, Q5T0I2, A2A418, Q93035, P07737, P62328, Q0P5T0, Q9BU00, A0A0A0MS51, Q2YDC4, A8MYN7, Q53TA9, A0A024QYX8, Q9Y3F5, Q8WVV7, Q8N6R7, Q53R19, A0A140VJZ9, Q9UE55, A8K2P4, Q15220, Q9BU11, Q9UNP1, P16050, A7YIK0, A0A0A0MT01, P01253, A7YIK3, …
Annotation Cluster 70 Enrichment Score: 3.450756367141559
Category Term Count % PValue Genes List Total Pop Hits Pop Total Fold Enrichment Bonferroni Benjamini FDR
GOTERM_BP_ALL GO:0030512~negative regulation of transforming growth factor beta receptor signaling pathway 12 1.7777777777777777 5.1371804671864886E-5 Q9BX98, Q7Z5S3, K7ESI9, Q969U2, P17813, D2JYI1, Q29120, Q6P9D1, A0A024R878, A5YKK4, Q9UEK8, Q5JQI4, A2IDB9, F5GX88, Q8N915, B3KTT5, Q3MIH3, Q9UEG1, Q9UQM0, Q9NPF1, P50570, B7Z6Y5, D3DUJ7, P14793, Q9UQL9, Q9UPK7, B7Z8Y4, A3QNQ0, P37173, A8K1B6, Q9HB…
GOTERM_BP_ALL GO:1903845~negative regulation of cellular response to transforming growth factor beta stimulus 12 1.7777777777777777 5.1371804671864886E-5 Q9BX98, Q7Z5S3, K7ESI9, Q969U2, P17813, D2JYI1, Q29120, Q6P9D1, A0A024R878, A5YKK4, Q9UEK8, Q5JQI4, A2IDB9, F5GX88, Q8N915, B3KTT5, Q3MIH3, Q9UEG1, Q9UQM0, Q9NPF1, P50570, B7Z6Y5, D3DUJ7, P14793, Q9UQL9, Q9UPK7, B7Z8Y4, A3QNQ0, P37173, A8K1B6, Q…
GOTERM_BP_ALL GO:0017015~regulation of transforming growth factor beta receptor signaling pathway 14 2.074074074074074 1.347266982476542E-4 Q7Z5S3, K7ESI9, Q969U2, D2JYI1, Q29120, A5YKK4, Q9UEK8, A2IDB9, A0A024R7Z5, O43391, B3KTT5, Q8N915, Q3MIH3, Q9UQM0, A8K6H4, Q15667, B7Z6Y5, P50570, P14793, Q9UQL9, Q14CP2, O00560, B7Z8Y4, A3QNQ0, B2R5Q7, O00173, G5EA09, Q13221, E7EV30, Q91888, Q91887, Q9UPH4,…
GOTERM_BP_ALL GO:1903844~regulation of cellular response to transforming growth factor beta stimulus 14 2.074074074074074 1.347266982476542E-4 Q7Z5S3, K7ESI9, Q969U2, D2JYI1, Q29120, A5YKK4, Q9UEK8, A2IDB9, A0A024R7Z5, O43391, B3KTT5, Q8N915, Q3MIH3, Q9UQM0, A8K6H4, Q15667, B7Z6Y5, P50570, P14793, Q9UQL9, Q14CP2, O00560, B7Z8Y4, A3QNQ0, B2R5Q7, O00173, G5EA09, Q13221, E7EV30, Q91888, Q91887, Q9UP…
GOTERM_BP_ALL GO:0090288~negative regulation of cellular response to growth factor stimulus 15 2.2222222222222223 4.3642558945852496E-4 Q7Z5S3, K7ESI9, Q969U2, D2JYI1, Q29120, A5YKK4, Q9UEK8, A2IDB9, B3KTT5, Q8N915, Q3MIH3, Q9UQM0, Q5SXM3, A8K6H4, Q15667, B7Z6Y5, P50570, P14793, Q9UQL9, B7Z8Y4, A3QNQ0, Q5JYE1, Q13221, E7EV30, Q91888, Q91887, Q9H1H0, Q9UPH4, P46531, Q8TDJ3, Q96CG0, B0QZ61, O60526,…
GOTERM_BP_ALL GO:0090101~negative regulation of transmembrane receptor protein serine/threonine kinase signaling pathway 13 1.925925925925926 8.66285800762416E-4 Q9BX98, Q7Z5S3, K7ESI9, Q969U2, P17813, D2JYI1, Q29120, Q6P9D1, A0A024R878, A5YKK4, Q9UEK8, Q5JQI4, A2IDB9, F5GX88, Q8N915, B3KTT5, Q3MIH3, Q9UEG1, Q9UQM0, Q5SXM3, Q9NPF1, P50570, B7Z6Y5, D3DUJ7, P14793, Q9UQL9, Q9UPK7, B7Z8Y4, A3QNQ0, P…
GOTERM_BP_ALL GO:0090092~regulation of transmembrane receptor protein serine/threonine kinase signaling pathway 15 2.2222222222222223 0.03861686806757572 Q7Z5S3, K7ESI9, Q969U2, D2JYI1, Q29120, A5YKK4, Q9UEK8, A2IDB9, A0A024R7Z5, O43391, B3KTT5, Q8N915, Q3MIH3, Q9UQM0, Q5SXM3, A8K6H4, Q15667, B7Z6Y5, P50570, P14793, Q9UQL9, Q14CP2, O00560, B7Z8Y4, A3QNQ0, B2R5Q7, O00173, G5EA09, Q13221, E7EV30, Q…
Annotation Cluster 71 Enrichment Score: 3.4049636163220374
Category Term Count % PValue Genes List Total Pop Hits Pop Total Fold Enrichment Bonferroni Benjamini FDR
GOTERM_BP_ALL GO:0031329~regulation of cellular catabolic process 31 4.592592592592593 1.827350149456848E-4 Q9NRS7, Q6GMU5, Q5JNW6, Q969U2, Q9NTJ9, Q29120, A8K796, A0A024R5Z7, Q8TBV2, Q5TH45, Q9UEK8, Q5TH44, P28062, Q6FHQ6, Q9BV64, A0A024R7Z5, O43390, O43391, B5MDD5, Q9UQM0, Q53TI2, Q53G93, P78325, Q9H8J0, Q9NZK2, Q14CP2, Q9UQL9, Q14336, B3KTJ0, Q9UDF7, B2R5Q7, Q0VGD6, Q9H4K5, Q7L4Q3, P53634, Q4V…
GOTERM_BP_ALL GO:1903362~regulation of cellular protein catabolic process 23 3.4074074074074074 3.497943600034182E-4 Q9NRS7, Q96QK1, Q6GMU5, Q5JNW6, Q9BW12, Q969U2, A7YIJ8, B5BU76, A8K7V2, Q29120, A8K796, A0A024R5Z7, Q8TBV2, Q5TH45, Q9UEK8, Q5TH44, P28062, Q29824, A2IDB9, A0A024R7Z5, O43391, B3KTT5, Q3MIH3, B5MDD5, Q9UQM0, G3XA82, Q53TI2, Q53G93, P14793, Q9H8J0, Q9NZK2, Q8WYA7, Q14CP2, O00560, Q9…
GOTERM_BP_ALL GO:1903364~positive regulation of cellular protein catabolic process 19 2.814814814814815 3.6411569609671036E-4 Q9NRS7, Q96QK1, Q6GMU5, Q5JNW6, Q969U2, A7YIJ8, B5BU76, A8K7V2, Q29120, A8K796, Q5TH45, Q9UEK8, Q5TH44, P28062, Q29824, A2IDB9, B3KTT5, Q3MIH3, B5MDD5, Q9UQM0, G3XA82, Q53TI2, Q53G93, P14793, Q9H8J0, Q9NZK2, Q8WYA7, Q9UQL9, J3KQK9, B3KTJ0, P63244, Q9H4K5, A7YIK0, P53634, A…
GOTERM_BP_ALL GO:0031331~positive regulation of cellular catabolic process 23 3.4074074074074074 0.0010310306078478572 Q9NRS7, Q96QK1, Q6GMU5, Q5JNW6, Q969U2, A7YIJ8, B5BU76, A8K7V2, Q29120, A8K796, Q5TH45, Q9UEK8, Q5TH44, P28062, Q29824, Q9BV64, A2IDB9, O43390, B3KTT5, Q3MIH3, B5MDD5, Q9UQM0, G3XA82, Q53TI2, Q53G93, P78325, Q8NFM6, P14793, Q9H8J0, Q9NZK2, Q8WYA7, Q9UQL9, Q14336, J3KQK9, B3KTJ0, …
Annotation Cluster 72 Enrichment Score: 3.2997184756327744
Category Term Count % PValue Genes List Total Pop Hits Pop Total Fold Enrichment Bonferroni Benjamini FDR
GOTERM_BP_ALL GO:0043549~regulation of kinase activity 52 7.703703703703704 2.682108887367031E-4 P46940, B2R737, Q13764, Q6B6N3, A8K796, B4DT49, P0DP23, Q9UEK8, P0DP25, P0DP24, Q53HM4, E9PPB3, D3DSE4, O75367, B4DJT9, H0Y7A7, Q16840, Q16841, Q13350, Q96FS5, Q9NXZ9, Q8WZ99, Q16839, Q5SY66, Q9UEJ4, A8CZ64, P61586, Q6NR85, Q16838, Q16837, A8K1Y8, Q9UDJ0, O75377, P01730, P99014, Q13443, F5H5L6, B3FR89…
GOTERM_BP_ALL GO:0045859~regulation of protein kinase activity 48 7.111111111111111 5.260943505096333E-4 P46940, A0A0A0MRT6, A0AVA6, B2R737, Q13764, Q6B6N3, O00206, D2JYI1, Q29120, A8K796, Q92673, Q7M4L4, Q3MJC3, Q9UEK8, B4DT49, P0DP23, P0DP25, P0DP24, Q53HM4, E9PPB3, D3DSE4, Q499G7, P23396, Q9UJU6, O75367, B4DJT9, B2R4A1, P78325, E9LUE9, H0Y7A7, Q16840, A8K6H4, Q16841, E9LUE8, Q13350, Q96FS5, Q9…
GOTERM_BP_ALL GO:0051338~regulation of transferase activity 58 8.592592592592592 8.93932094274236E-4 P46940, B2R737, Q13764, Q5JNW6, Q6B6N3, Q969U2, A8K796, B4DT49, P0DP23, Q9UEK8, P0DP25, P28062, P0DP24, Q53HM4, E9PPB3, D3DSE4, O75367, B4DJT9, H0Y7A7, Q16840, Q16841, Q13350, Q96FS5, Q9NXZ9, Q8WZ99, Q16839, Q5SY66, Q9UEJ4, A8CZ64, P61586, Q9H4K5, Q6NR85, Q16838, Q16837, A8K1Y8, Q9UDJ0, O75377, P0…
Annotation Cluster 73 Enrichment Score: 3.296323539166019
Category Term Count % PValue Genes List Total Pop Hits Pop Total Fold Enrichment Bonferroni Benjamini FDR
GOTERM_BP_ALL GO:0001666~response to hypoxia 25 3.7037037037037033 3.6631863511434737E-4 Q9BWB5, B2R7R1, Q92678, Q2I204, D2JYI1, P09601, Q29120, Q96EE6, A0A024R5Z9, Q96EM2, Q4VXX5, B2RAH2, Q6IBG2, A0A024R8S5, Q9UEK8, Q9UPF2, B0YIX0, A8K5L0, B7Z909, O43416, P50281, Q3MIH3, Q5SXM3, P78325, A8K6H4, Q15667, Q13350, B7Z6Y5, P14793, B7Z712, A3QNQ0, B2RCZ9, P14786, P07237, Q2M1U4, B4E3K9, Q15063, Q96E76…
GOTERM_BP_ALL GO:0036293~response to decreased oxygen levels 25 3.7037037037037033 5.789785391480714E-4 Q9BWB5, B2R7R1, Q92678, Q2I204, D2JYI1, P09601, Q29120, Q96EE6, A0A024R5Z9, Q96EM2, Q4VXX5, B2RAH2, Q6IBG2, A0A024R8S5, Q9UEK8, Q9UPF2, B0YIX0, A8K5L0, B7Z909, O43416, P50281, Q3MIH3, Q5SXM3, P78325, A8K6H4, Q15667, Q13350, B7Z6Y5, P14793, B7Z712, A3QNQ0, B2RCZ9, P14786, P07237, Q2M1U4, B4E3K9,…
GOTERM_BP_ALL GO:0070482~response to oxygen levels 26 3.851851851851852 6.088466264430238E-4 Q8N473, Q9BWB5, B2R7R1, Q92678, Q2I204, D2JYI1, P09601, Q29120, Q96EE6, A0A024R5Z9, Q96EM2, Q4VXX5, B2RAH2, Q9UMM7, Q6IBG2, A0A024R8S5, Q9UEK8, Q9UPF2, B0YIX0, A8K5L0, B7Z909, O43416, P50281, Q3MIH3, Q5SXM3, P78325, A8K6H4, Q15667, Q13350, B7Z6Y5, P14793, Q9UML6, B7Z712, A3QNQ0, O76045, B2RCZ9, P14786, Q1…
Annotation Cluster 74 Enrichment Score: 3.287236870501485
Category Term Count % PValue Genes List Total Pop Hits Pop Total Fold Enrichment Bonferroni Benjamini FDR
GOTERM_BP_ALL GO:0006687~glycosphingolipid metabolic process 13 1.925925925925926 2.016733922188049E-5 P16279, P16278, A0A0S2Z3W3, P78541, P07686, A8K796, P78546, Q59EN6, P78547, Q6IBQ6, A8K8M3, A0A024R157, P17900, B4DKE7, Q6W898, Q9UMJ8, Q8N1F4, D3DQH6, Q14426, Q14428, Q5T258, P10619, P78538, B2R7H8, X6R8A1, E9PDS0, Q92187, E9LUE9, Q16841, E9LUE8, Q561W6, Q96KJ2, J3KQG4, A0A0C4DFZ2, Q13811, Q927…
GOTERM_BP_ALL GO:0006664~glycolipid metabolic process 14 2.074074074074074 6.952867587706197E-4 P16279, P16278, A0A0S2Z3W3, P78541, P07686, A8K796, P78546, Q59EN6, P78547, A0A024R1Q5, Q6IBQ6, A8K8M3, A0A024R157, P17900, B4DKE7, Q6W898, Q9UMJ8, Q8N1F4, D3DQH6, Q14426, Q14428, Q5T258, P10619, P78538, B2R7H8, X6R8A1, E9PDS0, Q92187, E9LUE9, Q16841, E9LUE8, Q561W6, Q96KJ2, J3KQG4, A0A0C4DFZ2, Q13811,…
GOTERM_BP_ALL GO:1903509~liposaccharide metabolic process 14 2.074074074074074 8.818412452708406E-4 P16279, P16278, A0A0S2Z3W3, P78541, P07686, A8K796, P78546, Q59EN6, P78547, A0A024R1Q5, Q6IBQ6, A8K8M3, A0A024R157, P17900, B4DKE7, Q6W898, Q9UMJ8, Q8N1F4, D3DQH6, Q14426, Q14428, Q5T258, P10619, P78538, B2R7H8, X6R8A1, E9PDS0, Q92187, E9LUE9, Q16841, E9LUE8, Q561W6, Q96KJ2, J3KQG4, A0A0C4DFZ2, Q13…
GOTERM_BP_ALL GO:0006665~sphingolipid metabolic process 16 2.3703703703703702 0.0010946541591743402 P16279, P16278, A0A0S2Z3W3, A8K7B7, P78541, P78546, A8K796, P78547, P17900, B4DKE7, Q8N1F4, P78538, P10619, B2R7H8, E9PDS0, E9LUE9, Q16841, E9LUE8, Q92739, J3KQK9, B3KTJ0, Q16739, Q6FGQ4, Q96AS2, B2R798, B2R699, B2RCA6, P63244, Q16837, B7Z6B0, Q92693, B4E324, Q9BR08, B7Z6Q5, Q5JZH1, Q5T0S4, P07292,…
GOTERM_BP_ALL GO:0006643~membrane lipid metabolic process 18 2.666666666666667 0.002706049560455434 P16279, P16278, A0A0S2Z3W3, A8K7B7, P78541, P78546, A8K796, P78547, A0A024R1Q5, P17900, Q5TZW8, B4DKE7, Q8N1F4, P78538, P10619, B2R7H8, E9PDS0, E9LUE9, Q16841, E9LUE8, Q92739, J3KQK9, B3KTJ0, Q16739, Q6FGQ4, Q96AS2, B2R798, B2R699, B2RCA6, P63244, Q16837, B7Z6B0, Q92693, B4E324, Q9BR08, B7Z6Q5, Q5J…
Annotation Cluster 75 Enrichment Score: 3.258373270439302
Category Term Count % PValue Genes List Total Pop Hits Pop Total Fold Enrichment Bonferroni Benjamini FDR
GOTERM_BP_ALL GO:0001738~morphogenesis of a polarized epithelium 17 2.5185185185185186 7.383292431880232E-5 Q6GMU5, Q9UQE0, Q5JNW6, B5BU76, Q9UG05, Q29120, Q9UEK8, P07737, C9JX21, P28062, Q29824, Q53HM4, A0A024R324, Q3MIH3, Q53TI2, P14793, Q9UBG1, Q9UKF0, Q8WW73, B4DNB9, Q6N0A0, A0A087WVQ6, Q9UEJ4, P61586, Q9H4K5, Q9UDJ0, B4E2B1, V9HWC0, Q4VX75, Q91888, Q91887, D3DU00, Q6PKG9, B2R515, P20618, Q9U…
GOTERM_BP_ALL GO:0035567~non-canonical Wnt signaling pathway 17 2.5185185185185186 3.711325772013278E-4 Q6GMU5, Q5JNW6, B5BU76, Q29120, F8WKS1, Q9UEK8, P0DP23, P07737, P0DP25, C9JX21, P28062, P0DP24, Q29824, Q8IZX2, Q8IZX1, Q53HM4, A0A024R324, Q9H6C9, Q3MIH3, D6RI12, Q53TI2, H0Y7A7, P14793, Q8N406, Q96HK3, B4DNB9, Q6N0A0, A0A087WVQ6, Q9UEJ4, P61586, Q9H4K5, Q53S29, Q9UDJ0, Q91888, P99014, Q91887,…
GOTERM_BP_ALL GO:0060071~Wnt signaling pathway, planar cell polarity pathway 13 1.925925925925926 9.419164663489331E-4 Q6GMU5, Q9BX98, Q5JNW6, Q53Y44, B5BU76, Q99460, Q9BVT0, Q29120, Q9UEK8, P07737, C9JX21, P28062, Q29824, Q53HM4, Q9BS70, A0A024R324, Q96J48, Q3MIH3, Q9UEG1, Q53TI2, P14793, Q9UPK7, P06749, Q8N1D8, B4DNB9, E9PFW3, Q6N0A0, A0A087WVQ6, O14818, Q9UEJ4, P53679, P61586, Q9UEF2, Q9H4K5, …
GOTERM_BP_ALL GO:0007164~establishment of tissue polarity 14 2.074074074074074 9.526661445252385E-4 Q6GMU5, Q9BX98, Q9UQE0, Q5JNW6, O75313, Q53Y44, B5BU76, Q9UG05, A8MPU4, Q99460, Q9BVT0, Q29120, Q9UEK8, P07737, C9JX21, P28062, Q29824, Q53HM4, Q9BS70, A0A024R324, Q96J48, Q3MIH3, Q9UEG1, V9HWG7, Q53TI2, P14793, Q9UPK7, P06749, Q8N1D8, B4DNB9, E9PFW3, Q6N0A0, A0A087WVQ6, Q8N6E5, O14818, Q9UEJ4, P53…
GOTERM_BP_ALL GO:0001736~establishment of planar polarity 14 2.074074074074074 9.526661445252385E-4 Q6GMU5, Q9BX98, Q9UQE0, Q5JNW6, O75313, Q53Y44, B5BU76, Q9UG05, A8MPU4, Q99460, Q9BVT0, Q29120, Q9UEK8, P07737, C9JX21, P28062, Q29824, Q53HM4, Q9BS70, A0A024R324, Q96J48, Q3MIH3, Q9UEG1, V9HWG7, Q53TI2, P14793, Q9UPK7, P06749, Q8N1D8, B4DNB9, E9PFW3, Q6N0A0, A0A087WVQ6, Q8N6E5, O14818, Q9UEJ4, P53…
GOTERM_BP_ALL GO:0090175~regulation of establishment of planar polarity 13 1.925925925925926 0.0012025063470935213 Q6GMU5, Q9BX98, Q5JNW6, Q53Y44, B5BU76, Q99460, Q9BVT0, Q29120, Q9UEK8, P07737, C9JX21, P28062, Q29824, Q53HM4, Q9BS70, A0A024R324, Q96J48, Q3MIH3, Q9UEG1, Q53TI2, P14793, Q9UPK7, P06749, Q8N1D8, B4DNB9, E9PFW3, Q6N0A0, A0A087WVQ6, O14818, Q9UEJ4, P53679, P61586, Q9UEF2, Q9H4K5, Q96C…
Annotation Cluster 76 Enrichment Score: 3.2147353847240128
Category Term Count % PValue Genes List Total Pop Hits Pop Total Fold Enrichment Bonferroni Benjamini FDR
GOTERM_BP_ALL GO:1902946~protein localization to early endosome 5 0.7407407407407408 3.2319313395365906E-5 Q59F20, V9HWC0, Q4VX75, Q96IH5, A7YIJ8, Q9NSJ4, Q68DN3, Q6X907, Q92673, O14786, Q86T59, Q96I90, P15311, B7Z9U6, A0A024R3H2, E9PPB3, Q5T7F3, B0YJ88, A8K9V7, Q5T7F1, Q5T7F2, B0LPG9, P26038, Q92856, P23714, Q96CU8, F5H1A7, P35241, Q86Y61, Q6AWA9, O60461, E1P5A8, Q6PKD3, A7YIK0, B2RNX7, A7YIK3 6…
GOTERM_BP_ALL GO:1903651~positive regulation of cytoplasmic transport 5 0.7407407407407408 3.991151577959894E-4 Q9BSR5, V9HWC0, Q4VX75, Q9UMZ4, A7YIJ8, Q9NSJ4, Q9UG03, Q9H3S7, Q92673, P15311, B7Z9U6, A0A024R3H2, Q7KZF8, E9PPB3, Q9P257, B0YJ88, P26038, Q8N6Z5, Q92856, P23714, Q96CU8, F5H1A7, P35241, Q86Y61, B4DST5, E1P5A8, Q6PKD3, A8K0D7, A7YIK0, B2RNX7, A7YIK3 656 10 16792 12.798780487804878 0.92…
GOTERM_BP_ALL GO:1902965~regulation of protein localization to early endosome 4 0.5925925925925926 5.569978760319014E-4 V9HWC0, B0YJ88, Q4VX75, P26038, A7YIJ8, Q9NSJ4, Q92856, P23714, Q96CU8, F5H1A7, Q92673, P15311, P35241, B7Z9U6, A0A024R3H2, Q86Y61, E1P5A8, Q6PKD3, E9PPB3, A7YIK0, A7YIK3, B2RNX7 656 5 16792 20.478048780487804 0.9751119525958231 0.005472885114802928 1.0858290334482157
GOTERM_BP_ALL GO:1902966~positive regulation of protein localization to early endosome 4 0.5925925925925926 5.569978760319014E-4 V9HWC0, B0YJ88, Q4VX75, P26038, A7YIJ8, Q9NSJ4, Q92856, P23714, Q96CU8, F5H1A7, Q92673, P15311, P35241, B7Z9U6, A0A024R3H2, Q86Y61, E1P5A8, Q6PKD3, E9PPB3, A7YIK0, A7YIK3, B2RNX7 656 5 16792 20.478048780487804 0.9751119525958231 0.005472885114802928 1.0858290334482157
GOTERM_BP_ALL GO:0036010~protein localization to endosome 5 0.7407407407407408 0.0012373996181799605 Q59F20, V9HWC0, Q4VX75, Q96IH5, A7YIJ8, Q9NSJ4, Q68DN3, Q6X907, Q92673, O14786, Q86T59, Q96I90, P15311, B7Z9U6, A0A024R3H2, E9PPB3, Q5T7F3, B0YJ88, A8K9V7, Q5T7F1, Q5T7F2, B0LPG9, P26038, Q92856, P23714, Q96CU8, F5H1A7, P35241, Q86Y61, Q6AWA9, O60461, E1P5A8, Q6PKD3, A7YIK0, B2RNX7, A7YIK3 656 13 …
GOTERM_BP_ALL GO:1903337~positive regulation of vacuolar transport 5 0.7407407407407408 0.0022198021993892507 Q9BSR5, V9HWC0, Q4VX75, Q9UMZ4, A7YIJ8, Q9NSJ4, Q9UG03, Q9H3S7, Q92673, P15311, B7Z9U6, A0A024R3H2, Q7KZF8, E9PPB3, Q9P257, B0YJ88, P26038, Q8N6Z5, Q92856, P23714, Q96CU8, F5H1A7, P35241, Q86Y61, B4DST5, E1P5A8, Q6PKD3, A8K0D7, A7YIK0, B2RNX7, A7YIK3 656 15 16792 8.53252032520325 0.999999…
GOTERM_BP_ALL GO:2000643~positive regulation of early endosome to late endosome transport 4 0.5925925925925926 0.002856015932530505 Q9BSR5, V9HWC0, Q9UMZ4, Q4VX75, A7YIJ8, Q9UG03, Q9NSJ4, Q9H3S7, B7Z9U6, P15311, Q7KZF8, Q9P257, B0YJ88, Q8N6Z5, P26038, P23714, Q96CU8, F5H1A7, P35241, Q86Y61, B4DST5, E1P5A8, Q6PKD3, A8K0D7, A7YIK0, A7YIK3 656 8 16792 12.79878048780488 0.9999999941663152 0.022318153…
Annotation Cluster 77 Enrichment Score: 3.1750841477725706
Category Term Count % PValue Genes List Total Pop Hits Pop Total Fold Enrichment Bonferroni Benjamini FDR
GOTERM_BP_ALL GO:0055082~cellular chemical homeostasis 50 7.4074074074074066 8.787960643202218E-5 B3KXM7, O02930, Q95HL1, Q13764, B2R737, Q29734, Q5BM92, Q7YNY9, C0LAB5, P0DP23, B4DT49, P01911, Q9UBY1, Q8WXH7, P01912, P0DP25, P0DP24, P01914, Q7Z4F7, A0A0S2Z2Z6, O02876, Q701T1, P79545, O62869, Q658T8, Q9UDG2, D3DSE4, Q29788, Q29787, C7C4X3, Q95HK1, B7Z2I6, B4DJT9, X5DNQ0, Q16840, H0Y7A7, Q8WZ99, Q…
GOTERM_BP_ALL GO:0055080~cation homeostasis 45 6.666666666666667 2.1720788885608416E-4 B3KXM7, Q6LDM4, B2R7R1, Q13764, B2R737, Q13966, Q15859, A0A0C4DGX8, Q96EM2, P0DP23, B4DT49, Q8WXH7, P61769, P0DP25, Q5F2H3, P0DP24, P38606, Q7Z4F7, A0A0S2Z2Z6, Q658T8, D3DSE4, Q9UDG2, F8VPG7, Q7Z2W1, B7Z2I6, Q9UCK0, B4DJT9, H0Y7A7, Q16840, Q86VS0, O60700, B7Z3X9, Q8WZ99, Q96HK3, Q9UDF9, G3XAH8, Q16839, Q14344, …
GOTERM_BP_ALL GO:0030003~cellular cation homeostasis 41 6.074074074074074 2.7658730385742654E-4 B3KXM7, Q6LDM4, Q13764, B2R737, Q13966, Q15859, Q96EM2, P0DP23, B4DT49, Q8WXH7, P0DP25, P0DP24, Q5F2H3, P38606, Q7Z4F7, A0A0S2Z2Z6, D3DSE4, Q9UDG2, Q658T8, Q7Z2W1, B7Z2I6, B4DJT9, H0Y7A7, Q16840, Q86VS0, B7Z3X9, Q8WZ99, Q96HK3, Q9UDF9, G3XAH8, Q16839, Q14344, B3KMR0, Q16732, Q16735, Q16734, E9PG40, Q6N…
GOTERM_BP_ALL GO:0098771~inorganic ion homeostasis 45 6.666666666666667 3.612630396153632E-4 B3KXM7, Q6LDM4, B2R7R1, Q13764, B2R737, Q13966, Q15859, A0A0C4DGX8, Q96EM2, P0DP23, B4DT49, Q8WXH7, P61769, P0DP25, Q5F2H3, P0DP24, P38606, Q7Z4F7, A0A0S2Z2Z6, Q658T8, D3DSE4, Q9UDG2, F8VPG7, Q7Z2W1, B7Z2I6, Q9UCK0, B4DJT9, H0Y7A7, Q16840, Q86VS0, O60700, B7Z3X9, Q8WZ99, Q96HK3, Q9UDF9, G3XAH8, Q16839, Q1…
GOTERM_BP_ALL GO:0050801~ion homeostasis 47 6.962962962962963 3.7421811620632706E-4 B3KXM7, Q6LDM4, B2R7R1, B2R737, Q13764, Q13966, Q15859, A0A0C4DGX8, Q96EM2, B4DT49, P0DP23, Q8WXH7, P61769, P0DP25, Q5F2H3, P0DP24, P38606, Q7Z4F7, A0A0S2Z2Z6, Q658T8, D3DSE4, Q9UDG2, F8VPG7, Q7Z2W1, B7Z2I6, Q9UCK0, B4DJT9, H0Y7A7, Q16840, Q86VS0, O60700, B7Z3X9, Q8WZ99, Q96HK3, Q9UDF9, B3KTJ0, G3XAH8, Q16839, Q14…
GOTERM_BP_ALL GO:0006873~cellular ion homeostasis 41 6.074074074074074 4.648022084750762E-4 B3KXM7, Q6LDM4, Q13764, B2R737, Q13966, Q15859, Q96EM2, P0DP23, B4DT49, Q8WXH7, P0DP25, P0DP24, Q5F2H3, P38606, Q7Z4F7, A0A0S2Z2Z6, D3DSE4, Q9UDG2, Q658T8, Q7Z2W1, B7Z2I6, B4DJT9, H0Y7A7, Q16840, Q86VS0, B7Z3X9, Q8WZ99, Q96HK3, Q9UDF9, G3XAH8, Q16839, Q14344, B3KMR0, Q16732, Q16735, Q16734, E9PG40, Q6NR85,…
GOTERM_BP_ALL GO:0006875~cellular metal ion homeostasis 31 4.592592592592593 0.010362955924281997 B3KXM7, Q6LDM4, Q13764, B2R737, Q13966, Q96EM2, P0DP23, B4DT49, Q8WXH7, P0DP25, P0DP24, Q5F2H3, Q7Z4F7, A0A0S2Z2Z6, D3DSE4, Q9UDG2, Q658T8, Q7Z2W1, B7Z2I6, B4DJT9, H0Y7A7, Q16840, B7Z3X9, Q8WZ99, Q96HK3, Q9UDF9, G3XAH8, Q16839, Q14344, Q16732, Q16735, Q16734, E9PG40, Q6NR85, Q16838, Q9UCJ0, P78438, P…
GOTERM_BP_ALL GO:0055065~metal ion homeostasis 34 5.037037037037037 0.011561939840595425 B3KXM7, Q6LDM4, B2R7R1, Q13764, B2R737, Q13966, Q96EM2, P0DP23, B4DT49, Q8WXH7, P61769, P0DP25, P0DP24, Q5F2H3, Q7Z4F7, A0A0S2Z2Z6, Q658T8, D3DSE4, Q9UDG2, F8VPG7, Q7Z2W1, B7Z2I6, Q9UCK0, B4DJT9, H0Y7A7, Q16840, B7Z3X9, O60700, Q8WZ99, Q96HK3, Q9UDF9, G3XAH8, Q16839, Q14344, Q16732, Q16735, Q16734, E9PG40, Q6…
Annotation Cluster 78 Enrichment Score: 3.170423040835422
Category Term Count % PValue Genes List Total Pop Hits Pop Total Fold Enrichment Bonferroni Benjamini FDR
GOTERM_BP_ALL GO:0061718~glucose catabolic process to pyruvate 8 1.1851851851851851 4.575495395617252E-5 V9HWN7, Q9BWB5, P04406, P00938, Q71V37, Q8NI87, V9HVZ4, E7EUT4, P06733, B4DE36, A0A024R5Z9, Q9UPF2, Q6FH76, Q53HR3, P22712, B2R5N8, B4DG39, Q4TUS4, Q9BT62, A0A024R4F1, Q6FHU2, Q6IS07, Q53FT9, P18669, Q9UHE6, P00354, Q6IBT6, Q8WWD0, Q53HE2, P06744, B3KRY0, B7Z5D8, Q9BSK5, Q53X65, P00558, Q658M5…
GOTERM_BP_ALL GO:0061621~canonical glycolysis 8 1.1851851851851851 4.575495395617252E-5 V9HWN7, Q9BWB5, P04406, P00938, Q71V37, Q8NI87, V9HVZ4, E7EUT4, P06733, B4DE36, A0A024R5Z9, Q9UPF2, Q6FH76, Q53HR3, P22712, B2R5N8, B4DG39, Q4TUS4, Q9BT62, A0A024R4F1, Q6FHU2, Q6IS07, Q53FT9, P18669, Q9UHE6, P00354, Q6IBT6, Q8WWD0, Q53HE2, P06744, B3KRY0, B7Z5D8, Q9BSK5, Q53X65, P00558, Q658M5, P14786, B4DXI7,…
GOTERM_BP_ALL GO:0006735~NADH regeneration 8 1.1851851851851851 4.575495395617252E-5 V9HWN7, Q9BWB5, P04406, P00938, Q71V37, Q8NI87, V9HVZ4, E7EUT4, P06733, B4DE36, A0A024R5Z9, Q9UPF2, Q6FH76, Q53HR3, P22712, B2R5N8, B4DG39, Q4TUS4, Q9BT62, A0A024R4F1, Q6FHU2, Q6IS07, Q53FT9, P18669, Q9UHE6, P00354, Q6IBT6, Q8WWD0, Q53HE2, P06744, B3KRY0, B7Z5D8, Q9BSK5, Q53X65, P00558, Q658M5, P14786, B4DXI7, Q9…
GOTERM_BP_ALL GO:0061615~glycolytic process through fructose-6-phosphate 8 1.1851851851851851 5.970380706930318E-5 V9HWN7, Q9BWB5, P04406, P00938, Q71V37, Q8NI87, V9HVZ4, E7EUT4, P06733, B4DE36, A0A024R5Z9, Q9UPF2, Q6FH76, Q53HR3, P22712, B2R5N8, B4DG39, Q4TUS4, Q9BT62, A0A024R4F1, Q6FHU2, Q6IS07, Q53FT9, P18669, Q9UHE6, P00354, Q6IBT6, Q8WWD0, Q53HE2, P06744, B3KRY0, B7Z5D8, Q9BSK5, Q53X65, P005…
GOTERM_BP_ALL GO:0061620~glycolytic process through glucose-6-phosphate 8 1.1851851851851851 5.970380706930318E-5 V9HWN7, Q9BWB5, P04406, P00938, Q71V37, Q8NI87, V9HVZ4, E7EUT4, P06733, B4DE36, A0A024R5Z9, Q9UPF2, Q6FH76, Q53HR3, P22712, B2R5N8, B4DG39, Q4TUS4, Q9BT62, A0A024R4F1, Q6FHU2, Q6IS07, Q53FT9, P18669, Q9UHE6, P00354, Q6IBT6, Q8WWD0, Q53HE2, P06744, B3KRY0, B7Z5D8, Q9BSK5, Q53X65, P0055…
GOTERM_BP_ALL GO:0006734~NADH metabolic process 9 1.3333333333333335 7.266842441875997E-5 V9HWN7, Q9BWB5, P04406, P00938, Q71V37, Q8NI87, V9HVZ4, E7EUT4, P06733, B4DE36, A0A024R5Z9, Q9UPF2, Q6FH76, Q53HR3, P22712, B2R5N8, B4DG39, Q4TUS4, Q9BT62, P40925, A0A024R4F1, Q6FHU2, Q6IS07, Q53FT9, P18669, Q9UHE6, P00354, Q6IBT6, Q8WWD0, Q53HE2, B7Z3I7, P06744, B3KRY0, B7Z5D8, Q9BSK5, Q53X65, P00558, Q658M…
GOTERM_BP_ALL GO:0006007~glucose catabolic process 8 1.1851851851851851 1.5433622882814847E-4 V9HWN7, Q9BWB5, P04406, P00938, Q71V37, Q8NI87, V9HVZ4, E7EUT4, P06733, B4DE36, A0A024R5Z9, Q9UPF2, Q6FH76, Q53HR3, P22712, B2R5N8, B4DG39, Q4TUS4, Q9BT62, A0A024R4F1, Q6FHU2, Q6IS07, Q53FT9, P18669, Q9UHE6, P00354, Q6IBT6, Q8WWD0, Q53HE2, P06744, B3KRY0, B7Z5D8, Q9BSK5, Q53X65, P00558, Q658M5, P14786, B…
GOTERM_BP_ALL GO:0019320~hexose catabolic process 10 1.4814814814814816 2.5217734776934324E-4 P16279, V9HWN7, P16278, Q9BWB5, P09467, P04406, P00938, Q71V37, Q8NI87, V9HVZ4, E7EUT4, P06733, B4DE36, A0A024R5Z9, Q9UPF2, Q6FH76, Q53HR3, P22712, B2R5N8, B4DG39, Q4TUS4, Q9BT62, B2R7H8, A0A024R4F1, Q6FHU2, Q6IS07, Q53FT9, P18669, Q9UHE6, P00354, Q6IBT6, Q8WWD0, Q53HE2, P06744, B3KRY0, Q2TU34, B7Z5D8, Q…
GOTERM_BP_ALL GO:0046365~monosaccharide catabolic process 10 1.4814814814814816 5.587543939906247E-4 P16279, V9HWN7, P16278, Q9BWB5, P09467, P04406, P00938, Q71V37, Q8NI87, V9HVZ4, E7EUT4, P06733, B4DE36, A0A024R5Z9, Q9UPF2, Q6FH76, Q53HR3, P22712, B2R5N8, B4DG39, Q4TUS4, Q9BT62, B2R7H8, A0A024R4F1, Q6FHU2, Q6IS07, Q53FT9, P18669, Q9UHE6, P00354, Q6IBT6, Q8WWD0, Q53HE2, P06744, B3KRY0, Q2TU34, B7…
GOTERM_BP_ALL GO:0006096~glycolytic process 10 1.4814814814814816 8.970276288764366E-4 V9HWN7, Q9BWB5, P09467, P04406, P00938, Q71V37, Q8NI87, V9HVZ4, E7EUT4, P06733, B4DE36, A0A024R5Z9, Q9UPF2, Q6FH76, Q53HR3, P22712, B2R5N8, B4DG39, Q4TUS4, Q9BT62, F8W819, A0A024R4F1, Q6FHU2, Q6IS07, Q53FT9, P18669, Q9UHE6, P00354, Q6IBT6, Q8WWD0, Q53HE2, B7Z5E3, P06744, B3KRY0, Q53G53, Q2TU34, B7Z5D8, Q9BSK5, …
GOTERM_BP_ALL GO:0006757~ATP generation from ADP 10 1.4814814814814816 0.0010034294909097318 V9HWN7, Q9BWB5, P09467, P04406, P00938, Q71V37, Q8NI87, V9HVZ4, E7EUT4, P06733, B4DE36, A0A024R5Z9, Q9UPF2, Q6FH76, Q53HR3, P22712, B2R5N8, B4DG39, Q4TUS4, Q9BT62, F8W819, A0A024R4F1, Q6FHU2, Q6IS07, Q53FT9, P18669, Q9UHE6, P00354, Q6IBT6, Q8WWD0, Q53HE2, B7Z5E3, P06744, B3KRY0, Q53G53, Q2TU34, B7Z5D8, Q9…
GOTERM_BP_ALL GO:0046031~ADP metabolic process 10 1.4814814814814816 0.0022747024303580487 V9HWN7, Q9BWB5, P09467, P04406, P00938, Q71V37, Q8NI87, V9HVZ4, E7EUT4, P06733, B4DE36, A0A024R5Z9, Q9UPF2, Q6FH76, Q53HR3, P22712, B2R5N8, B4DG39, Q4TUS4, Q9BT62, F8W819, A0A024R4F1, Q6FHU2, Q6IS07, Q53FT9, P18669, Q9UHE6, P00354, Q6IBT6, Q8WWD0, Q53HE2, B7Z5E3, P06744, B3KRY0, Q53G53, Q2TU34, B7Z5D8, Q9BS…
GOTERM_BP_ALL GO:0006165~nucleoside diphosphate phosphorylation 10 1.4814814814814816 0.005377357935633587 V9HWN7, Q9BWB5, P09467, P04406, P00938, Q71V37, Q8NI87, V9HVZ4, E7EUT4, P06733, B4DE36, A0A024R5Z9, Q9UPF2, Q6FH76, Q53HR3, P22712, B2R5N8, B4DG39, Q4TUS4, Q9BT62, F8W819, A0A024R4F1, Q6FHU2, Q6IS07, Q53FT9, P18669, Q9UHE6, P00354, Q6IBT6, Q8WWD0, Q53HE2, B7Z5E3, P06744, B3KRY0, Q53G53, Q2TU…
GOTERM_BP_ALL GO:0009179~purine ribonucleoside diphosphate metabolic process 10 1.4814814814814816 0.007827009112342215 V9HWN7, Q9BWB5, P09467, P04406, P00938, Q71V37, Q8NI87, V9HVZ4, E7EUT4, P06733, B4DE36, A0A024R5Z9, Q9UPF2, Q6FH76, Q53HR3, P22712, B2R5N8, B4DG39, Q4TUS4, Q9BT62, F8W819, A0A024R4F1, Q6FHU2, Q6IS07, Q53FT9, P18669, Q9UHE6, P00354, Q6IBT6, Q8WWD0, Q53HE2, B7Z5E3, P06744, B3KRY0,…
GOTERM_BP_ALL GO:0009135~purine nucleoside diphosphate metabolic process 10 1.4814814814814816 0.007827009112342215 V9HWN7, Q9BWB5, P09467, P04406, P00938, Q71V37, Q8NI87, V9HVZ4, E7EUT4, P06733, B4DE36, A0A024R5Z9, Q9UPF2, Q6FH76, Q53HR3, P22712, B2R5N8, B4DG39, Q4TUS4, Q9BT62, F8W819, A0A024R4F1, Q6FHU2, Q6IS07, Q53FT9, P18669, Q9UHE6, P00354, Q6IBT6, Q8WWD0, Q53HE2, B7Z5E3, P06744, B3KRY0, Q53…
GOTERM_BP_ALL GO:0046939~nucleotide phosphorylation 10 1.4814814814814816 0.008405118171628216 V9HWN7, Q9BWB5, P09467, P04406, P00938, Q71V37, Q8NI87, V9HVZ4, E7EUT4, P06733, B4DE36, A0A024R5Z9, Q9UPF2, Q6FH76, Q53HR3, P22712, B2R5N8, B4DG39, Q4TUS4, Q9BT62, F8W819, A0A024R4F1, Q6FHU2, Q6IS07, Q53FT9, P18669, Q9UHE6, P00354, Q6IBT6, Q8WWD0, Q53HE2, B7Z5E3, P06744, B3KRY0, Q53G53, Q2TU34, B7Z5D8, …
GOTERM_BP_ALL GO:0009185~ribonucleoside diphosphate metabolic process 10 1.4814814814814816 0.009015086537266723 V9HWN7, Q9BWB5, P09467, P04406, P00938, Q71V37, Q8NI87, V9HVZ4, E7EUT4, P06733, B4DE36, A0A024R5Z9, Q9UPF2, Q6FH76, Q53HR3, P22712, B2R5N8, B4DG39, Q4TUS4, Q9BT62, F8W819, A0A024R4F1, Q6FHU2, Q6IS07, Q53FT9, P18669, Q9UHE6, P00354, Q6IBT6, Q8WWD0, Q53HE2, B7Z5E3, P06744, B3KRY0, Q53G53…
GOTERM_BP_ALL GO:0009132~nucleoside diphosphate metabolic process 10 1.4814814814814816 0.031033772624311434 V9HWN7, Q9BWB5, P09467, P04406, P00938, Q71V37, Q8NI87, V9HVZ4, E7EUT4, P06733, B4DE36, A0A024R5Z9, Q9UPF2, Q6FH76, Q53HR3, P22712, B2R5N8, B4DG39, Q4TUS4, Q9BT62, F8W819, A0A024R4F1, Q6FHU2, Q6IS07, Q53FT9, P18669, Q9UHE6, P00354, Q6IBT6, Q8WWD0, Q53HE2, B7Z5E3, P06744, B3KRY0, Q53G53, Q2…
Annotation Cluster 79 Enrichment Score: 3.168352503468343
Category Term Count % PValue Genes List Total Pop Hits Pop Total Fold Enrichment Bonferroni Benjamini FDR
GOTERM_BP_ALL GO:0043436~oxoacid metabolic process 53 7.851851851851851 5.25564408170495E-4 P78419, V9HVZ4, Q9NTJ9, C9JPJ4, Q8N181, A0A024R5Z9, Q9UDG8, B4DVS5, Q6FHQ6, Q9UPF2, O76056, D3DP79, A0A140VJR2, P00354, B7Z3I7, Q13657, P41250, B4DR57, Q16737, Q16455, P04233, G5E9S2, Q9BSK5, Q53X65, P00558, Q1WMJ3, A8K9T3, Q7L4Q3, Q9H2J9, Q9UK77, B2R620, Q96FC4, D3DUK4, Q53T69, Q8WU71, Q96CZ5, Q96GV1, Q4L…
GOTERM_BP_ALL GO:0019752~carboxylic acid metabolic process 52 7.703703703703704 7.69637073501909E-4 P78419, V9HVZ4, Q9NTJ9, C9JPJ4, Q8N181, A0A024R5Z9, Q9UDG8, B4DVS5, Q6FHQ6, Q9UPF2, O76056, D3DP79, A0A140VJR2, P00354, B7Z3I7, Q13657, P41250, B4DR57, Q16737, Q16455, P04233, G5E9S2, Q9BSK5, Q53X65, P00558, Q1WMJ3, A8K9T3, Q7L4Q3, Q9H2J9, Q9UK77, B2R620, Q96FC4, D3DUK4, Q53T69, Q8WU71, Q96CZ5, Q96…
GOTERM_BP_ALL GO:0006082~organic acid metabolic process 56 8.296296296296296 7.727349643190924E-4 Q5H927, P78419, V9HVZ4, Q9NTJ9, C9JPJ4, Q8N181, A0A024R5Z9, A0A024R8S5, Q9UDG8, B4DVS5, Q6FHQ6, Q9UPF2, O76056, D3DP79, A0A140VJR2, P00354, B7Z3I7, Q13657, P41250, B4DR57, Q16737, Q16455, P04233, G5E9S2, Q9BSK5, Q53X65, P00558, Q1WMJ3, P07237, A8K9T3, Q7L4Q3, Q9H2J9, Q9UK77, B2R620, Q96FC4, D3DUK4, Q…
Annotation Cluster 80 Enrichment Score: 3.168099013703608
Category Term Count % PValue Genes List Total Pop Hits Pop Total Fold Enrichment Bonferroni Benjamini FDR
GOTERM_BP_ALL GO:0048812~neuron projection morphogenesis 41 6.074074074074074 9.03095201393046E-5 P46940, Q13764, Q7Z5S3, K7ESI9, B3KS64, B2R6R5, A8MXW0, Q53HM4, Q7Z3B8, B4DJT9, B4DTU0, Q4W597, Q8WZ99, Q9NXZ9, Q7Z2G9, Q9UKF0, Q7Z2G6, Q9UEJ4, A8CZ64, P61586, Q9UDJ0, Q2TU89, Q59F20, P52565, A8K160, Q6X907, Q8IZF9, B7ZLF0, Q9UPH4, Q9UKE9, Q9UKE8, Q8NI71, B4DR31, Q13212, Q1HBJ4, Q13793, B6VEX5, Q5T7F…
GOTERM_BP_ALL GO:0032990~cell part morphogenesis 50 7.4074074074074066 0.001836563862900615 B7Z5V1, P46940, Q7Z5S3, Q13764, Q8NF52, K7ESI9, P27816, B3KS64, A2A418, B2R6R5, A8MXW0, Q53HM4, B3KPM0, Q7Z3B8, B4DJT9, B4DTU0, Q4W597, Q9NXZ9, Q8WZ99, Q7Z2G9, Q9UKF0, Q7Z2G6, Q04837, Q9UEJ4, A8CZ64, P61586, B4DST5, Q92930, Q9UDJ0, Q2TU89, Q59F20, P52565, A8K160, Q6X907, B7ZLF0, Q8IZF9, Q9UPH4, Q9UKE9, Q9U…
GOTERM_BP_ALL GO:0048858~cell projection morphogenesis 49 7.2592592592592595 0.0018878322006448981 B7Z5V1, P46940, Q13764, Q7Z5S3, Q8NF52, K7ESI9, P27816, B3KS64, A2A418, B2R6R5, A8MXW0, Q53HM4, B3KPM0, Q7Z3B8, B4DJT9, B4DTU0, Q4W597, Q8WZ99, Q9NXZ9, Q9UKF0, Q7Z2G9, Q7Z2G6, Q9UEJ4, A8CZ64, B4DST5, P61586, Q92930, Q2TU89, Q9UDJ0, Q59F20, A8K160, P52565, Q6X907, Q8IZF9, B7ZLF0, Q9UPH4, Q9UKE9, Q9UK…
Annotation Cluster 81 Enrichment Score: 3.15002496900124
Category Term Count % PValue Genes List Total Pop Hits Pop Total Fold Enrichment Bonferroni Benjamini FDR
GOTERM_BP_ALL GO:0070664~negative regulation of leukocyte proliferation 11 1.6296296296296295 3.238437249809469E-4 O02930, Q5Y7G0, Q95HL1, P20039, Q29734, Q5BM92, B0LUZ6, Q7YNY9, C0LAB5, P01911, Q9UBY1, P01912, P01914, Q6SJR2, O02876, Q701T1, P79545, O62869, Q658T8, Q29788, Q29787, A8MVE2, C7C4X3, Q95HK1, Q9NQ58, Q70GL2, X5DNQ0, Q19K86, Q5RJ85, Q9BD40, P04229, Q9UIN0, Q2A120, A7X5B7, A0A087WSX8, …
GOTERM_BP_ALL GO:0050672~negative regulation of lymphocyte proliferation 10 1.4814814814814816 8.970276288764366E-4 O02930, Q5Y7G0, Q95HL1, P20039, Q29734, Q5BM92, B0LUZ6, Q7YNY9, C0LAB5, P01911, Q9UBY1, P01912, P01914, Q6SJR2, O02876, Q701T1, P79545, O62869, Q658T8, Q29788, Q29787, A8MVE2, C7C4X3, Q95HK1, Q9NQ58, Q70GL2, X5DNQ0, Q19K86, Q5RJ85, Q9BD40, P04229, Q9UIN0, Q2A120, A7X5B7, A0A087WSX8,…
GOTERM_BP_ALL GO:0032945~negative regulation of mononuclear cell proliferation 10 1.4814814814814816 8.970276288764366E-4 O02930, Q5Y7G0, Q95HL1, P20039, Q29734, Q5BM92, B0LUZ6, Q7YNY9, C0LAB5, P01911, Q9UBY1, P01912, P01914, Q6SJR2, O02876, Q701T1, P79545, O62869, Q658T8, Q29788, Q29787, A8MVE2, C7C4X3, Q95HK1, Q9NQ58, Q70GL2, X5DNQ0, Q19K86, Q5RJ85, Q9BD40, P04229, Q9UIN0, Q2A120, A7X5B7, A0A08…
GOTERM_BP_ALL GO:0042130~negative regulation of T cell proliferation 9 1.3333333333333335 9.637247183853894E-4 Q5Y7G0, O02930, Q95HL1, P20039, Q29734, Q5BM92, B0LUZ6, Q7YNY9, C0LAB5, P01911, Q9UBY1, P01912, P01914, Q6SJR2, O02876, Q701T1, P79545, O62869, Q658T8, Q29788, Q29787, A8MVE2, C7C4X3, Q95HK1, Q9NQ58, Q70GL2, X5DNQ0, Q19K86, Q5RJ85, Q9BD40, P04229, Q9UIN0, Q2A120, A7X5B7, A0A087WSX8, Q297…
Annotation Cluster 82 Enrichment Score: 3.098354973910326
Category Term Count % PValue Genes List Total Pop Hits Pop Total Fold Enrichment Bonferroni Benjamini FDR
GOTERM_BP_ALL GO:0090383~phagosome acidification 7 1.037037037037037 5.050753656991249E-4 Q96IR0, Q14544, Q9UPB0, A0A024R7X3, B3KUZ7, Q13488, Q15859, D3DSQ5, Q9H3E3, A0A024R5E5, P38606, Q8WVC5, A8MUN4, Q53Y06, P36543, A8K3V6, Q53YD9, A8MUE4, D3DN75, B2RBR8, A0A024R7U9, P27449, Q9Y300, Q9UI12, Q96DY6, A0A158RFU6, P51149, B2R5Z3, P21281, Q6FH26, A0A140VK65, Q9UHY3, Q6PK44, B3KMR0, Q9NWJ0, O75877, B…
GOTERM_BP_ALL GO:0045851~pH reduction 9 1.3333333333333335 5.622228430244525E-4 Q96IR0, Q14544, Q9UPB0, A0A024R7X3, B3KUZ7, Q13488, Q15859, A0A0C4DGX8, D3DSQ5, Q9H3E3, P50897, A0A024R5E5, P38606, Q8WVC5, A8MUN4, Q15904, B4DY24, Q53Y06, P36543, A8K3V6, Q5T0S4, Q53YD9, Q9H0C7, A8MUE4, D3DN75, B2RBR8, A0A024R7U9, P27449, Q9Y300, Q9UI12, Q96DY6, A0A158RFU6, B2R5Z3, P51149, P21281, Q6FH26, A0A140VK65,…
GOTERM_BP_ALL GO:0090382~phagosome maturation 8 1.1851851851851851 5.844671595759045E-4 Q14544, Q96IR0, Q9UPB0, Q5JVD4, A0A024R7X3, B3KUZ7, Q13488, Q15859, D3DSQ5, Q9H3E3, P61106, A0A024R5E5, Q6Q7K5, P38606, Q8WVC5, A8MUN4, Q969L0, Q53Y06, P36543, A8K3V6, Q53YD9, A8MUE4, A0A024R845, B3KR31, D3DN75, B2RBR8, A0A024R7U9, P27449, Q9Y300, Q9UI12, Q96DY6, Q9UI11, A0A158RFU6, B2R5Z3, P51149, P21281, Q6F…
GOTERM_BP_ALL GO:0051452~intracellular pH reduction 8 1.1851851851851851 0.0024353159697823286 Q96IR0, Q14544, Q9UPB0, A0A024R7X3, B3KUZ7, Q13488, Q15859, D3DSQ5, Q9H3E3, P50897, A0A024R5E5, P38606, Q8WVC5, A8MUN4, B4DY24, Q53Y06, P36543, A8K3V6, Q5T0S4, Q53YD9, A8MUE4, D3DN75, B2RBR8, A0A024R7U9, P27449, Q9Y300, Q9UI12, Q96DY6, A0A158RFU6, B2R5Z3, P51149, P21281, Q6FH26, A0A140VK65, Q9UHY3, Q6FG…
Annotation Cluster 83 Enrichment Score: 3.0633375526254194
Category Term Count % PValue Genes List Total Pop Hits Pop Total Fold Enrichment Bonferroni Benjamini FDR
GOTERM_BP_ALL GO:0070371~ERK1 and ERK2 cascade 23 3.4074074074074074 2.223086045992296E-4 Q9UGS2, Q8N1A1, A4D1B1, P22617, Q86T72, B2RUZ3, Q13968, Q13967, Q29832, O00206, Q13966, Q68DN3, Q96NY6, Q9UCB0, A0A0C4DGX8, O14786, Q13961, Q13960, Q15861, Q8WLP6, B7ZW36, Q6FGI8, Q53X71, Q499G7, A0A024QZ55, Q8WYQ7, D3DPG8, Q13958, Q9NQ58, Q13957, Q13959, Q59EB7, Q6LDW5, A8K2P4, P04233, P09211, A8CZ64, Q2V4Y…
GOTERM_BP_ALL GO:0070374~positive regulation of ERK1 and ERK2 cascade 17 2.5185185185185186 0.001563471512853201 Q8N1A1, A4D1B1, P22617, Q86T72, B2RUZ3, Q13968, Q13967, Q29832, Q13966, O00206, Q68DN3, Q9UCB0, A0A0C4DGX8, O14786, Q13961, Q13960, Q15861, Q8WLP6, B7ZW36, Q6FGI8, Q53X71, A0A024QZ55, Q8WYQ7, Q13958, Q9NQ58, Q13957, Q13959, Q6LDW5, A8K2P4, P04233, Q2V4Y5, Q9UM57, Q8NBT4, Q9UK78, A8K1Y8…
GOTERM_BP_ALL GO:0070372~regulation of ERK1 and ERK2 cascade 21 3.111111111111111 0.0018575524990034635 B2RUZ3, Q13968, Q13967, Q13966, O00206, A0A0C4DGX8, Q14325, Q14326, Q13961, O14786, Q13960, Q7Z391, Q15861, B7ZW36, Q6FGI8, Q53X71, Q9NQ58, Q13958, Q13957, Q13959, P04233, Q9UK78, Q8NBT4, A8K1Y8, Q59F20, B2RUX4, Q4VX75, Q86Z27, Q6X907, Q16093, Q60FE4, B7ZLF0, A0A024RA55, Q5T7F3, Q6LDP6, Q5T7F1,…
Annotation Cluster 84 Enrichment Score: 3.034283864839711
Category Term Count % PValue Genes List Total Pop Hits Pop Total Fold Enrichment Bonferroni Benjamini FDR
GOTERM_BP_ALL GO:0050671~positive regulation of lymphocyte proliferation 15 2.2222222222222223 6.456549993735055E-4 Q29778, B2R737, Q29779, P20036, O00206, O02939, Q9XS12, Q9XS11, Q9XS10, A9YWH7, B4DT49, Q9MYG5, P01916, Q9MYG4, O98223, P28068, O98222, Q9TQN5, Q29781, A5I886, P79562, B7Z2I6, Q9NQ58, C4R9J5, Q29747, Q9UIN1, B5U8B4, B1PKZ3, Q9TNT7, Q65A82, Q9UDF9, P04232, Q5YLA6, P04233, P01905, Q9T…
GOTERM_BP_ALL GO:0032946~positive regulation of mononuclear cell proliferation 15 2.2222222222222223 6.96373280941189E-4 Q29778, B2R737, Q29779, P20036, O00206, O02939, Q9XS12, Q9XS11, Q9XS10, A9YWH7, B4DT49, Q9MYG5, P01916, Q9MYG4, O98223, P28068, O98222, Q9TQN5, Q29781, A5I886, P79562, B7Z2I6, Q9NQ58, C4R9J5, Q29747, Q9UIN1, B5U8B4, B1PKZ3, Q9TNT7, Q65A82, Q9UDF9, P04232, Q5YLA6, P04233, P01905…
GOTERM_BP_ALL GO:0070665~positive regulation of leukocyte proliferation 15 2.2222222222222223 0.0010768853569540298 Q29778, B2R737, Q29779, P20036, O00206, O02939, Q9XS12, Q9XS11, Q9XS10, A9YWH7, B4DT49, Q9MYG5, P01916, Q9MYG4, O98223, P28068, O98222, Q9TQN5, Q29781, A5I886, P79562, B7Z2I6, Q9NQ58, C4R9J5, Q29747, Q9UIN1, B5U8B4, B1PKZ3, Q9TNT7, Q65A82, Q9UDF9, P04232, Q5YLA6, P04233, P01905, Q9T…
GOTERM_BP_ALL GO:0042102~positive regulation of T cell proliferation 12 1.7777777777777777 0.001506095293823184 Q29778, Q29779, B2R737, P20036, O02939, Q9XS12, Q9XS11, Q9XS10, A9YWH7, B4DT49, Q9MYG5, P01916, Q9MYG4, O98223, P28068, O98222, Q9TQN5, Q29781, A5I886, P79562, B7Z2I6, Q9NQ58, C4R9J5, Q29747, Q9UIN1, B5U8B4, B1PKZ3, Q9TNT7, Q65A82, Q9UDF9, P04232, Q5YLA6, P01905, Q9TQM6, P79554, Q29751,…
Annotation Cluster 85 Enrichment Score: 2.996479905671889
Category Term Count % PValue Genes List Total Pop Hits Pop Total Fold Enrichment Bonferroni Benjamini FDR
GOTERM_BP_ALL GO:0032602~chemokine production 11 1.6296296296296295 7.121098634623761E-4 A0A024RDS2, B2R4S3, Q6FHV0, A7VJG6, Q29832, Q3B8N1, O00206, P14174, Q86VY7, P09601, Q5T7I6, Q8WLP6, A8K5L3, M1P2Z0, B4DNE8, A0A024QZ55, Q8WYQ7, A0A024RDT5, Q16283, Q16282, Q9NQ58, Q8SNA0, Q5TZY3, Q3I0Y2, B5A955, P05109, Q9H8D3, Q6LDW5, O00460, Q7Z434, P04233, D3DV37, D3DQG2, P09211, A0A024QZ02, Q2V4Y5, Q15063…
GOTERM_BP_ALL GO:0032722~positive regulation of chemokine production 9 1.3333333333333335 8.466924646516224E-4 A0A024RDS2, B2R4S3, Q6FHV0, A7VJG6, Q29832, Q3B8N1, O00206, P14174, Q86VY7, P09601, Q5T7I6, Q8WLP6, M1P2Z0, B4DNE8, A0A024QZ55, Q8WYQ7, A0A024RDT5, Q16283, Q16282, Q9NQ58, Q8SNA0, Q3I0Y2, B5A955, Q9H8D3, Q6LDW5, Q7Z434, P04233, D3DQG2, A0A024QZ02, Q2V4Y5, Q15063, Q9UM57, D3DQG4, Q15064, …
GOTERM_BP_ALL GO:0032642~regulation of chemokine production 10 1.4814814814814816 0.0016993685911110689 A0A024RDS2, B2R4S3, Q6FHV0, A7VJG6, Q29832, Q3B8N1, O00206, P14174, Q86VY7, P09601, Q5T7I6, Q8WLP6, M1P2Z0, B4DNE8, A0A024QZ55, Q8WYQ7, A0A024RDT5, Q16283, Q16282, Q9NQ58, Q8SNA0, Q5TZY3, Q3I0Y2, B5A955, Q9H8D3, Q6LDW5, O00460, Q7Z434, P04233, D3DQG2, P09211, A0A024QZ02, Q2V4Y5, Q15063, Q9UM57,…
Annotation Cluster 86 Enrichment Score: 2.9461672958255165
Category Term Count % PValue Genes List Total Pop Hits Pop Total Fold Enrichment Bonferroni Benjamini FDR
GOTERM_BP_ALL GO:0002227~innate immune response in mucosa 7 1.037037037037037 3.2294645725015084E-4 O60814, O60816, Q9UE88, Q5R2W0, B2R4S9, Q93078, B2R4J4, P35544, Q5QNX0, Q93080, Q4VB69, P02278, P06899, P62807, Q9H5V4, A0A024QZZ7, Q2VPI7, A3KMC7, A8K7P7, Q4KMY1, Q16778, A0AVF9, A0A024RCJ2, A0A024RCL8, Q3B872, A8K110, P58876, P57053 656 25 16792 7.167317073170732 0.8824813016764949 0.003366223606…
GOTERM_BP_ALL GO:0002385~mucosal immune response 7 1.037037037037037 0.0018200558543488541 O60814, O60816, Q9UE88, Q5R2W0, B2R4S9, Q93078, B2R4J4, P35544, Q5QNX0, Q93080, Q4VB69, P02278, P06899, P62807, Q9H5V4, A0A024QZZ7, Q2VPI7, A3KMC7, A8K7P7, Q4KMY1, Q16778, A0AVF9, A0A024RCJ2, A0A024RCL8, Q3B872, A8K110, P58876, P57053 656 34 16792 5.270086083213773 0.9999943062599458 0.015113061622642032 3.…
GOTERM_BP_ALL GO:0002251~organ or tissue specific immune response 7 1.037037037037037 0.0024676460823596217 O60814, O60816, Q9UE88, Q5R2W0, B2R4S9, Q93078, B2R4J4, P35544, Q5QNX0, Q93080, Q4VB69, P02278, P06899, P62807, Q9H5V4, A0A024QZZ7, Q2VPI7, A3KMC7, A8K7P7, Q4KMY1, Q16778, A0AVF9, A0A024RCJ2, A0A024RCL8, Q3B872, A8K110, P58876, P57053 656 36 16792 4.977303523035231 0.999999922906129 0.01970…
Annotation Cluster 87 Enrichment Score: 2.9272254385856273
Category Term Count % PValue Genes List Total Pop Hits Pop Total Fold Enrichment Bonferroni Benjamini FDR
GOTERM_BP_ALL GO:0032768~regulation of monooxygenase activity 10 1.4814814814814816 4.338742510196567E-4 Q7Z5S3, K7ESI9, P17813, P06734, A0A024R878, Q8N181, P16435, P0DP23, P0DP25, P0DP24, F8W8N0, P70667, P02593, F5GX88, A0A024RBS4, Q9UDT3, Q52LZ5, H0Y7A7, B7Z6Y5, P50570, Q96HK3, B4DJ51, Q16455, A8K1B6, Q197M5, Q6LER7, Q86SX1, Q8N1K8, Q53S29, B3KPJ9, Q2PP14, Q13942, Q5T9C0, E7EV30, P99014, Q14016…
GOTERM_BP_ALL GO:0050999~regulation of nitric-oxide synthase activity 9 1.3333333333333335 4.868150183395192E-4 Q7Z5S3, K7ESI9, P17813, A0A024R878, P06734, P0DP23, P0DP25, P0DP24, F8W8N0, P70667, P02593, F5GX88, A0A024RBS4, Q52LZ5, H0Y7A7, B7Z6Y5, P50570, Q96HK3, B4DJ51, A8K1B6, Q6LER7, Q86SX1, Q8N1K8, Q53S29, B3KPJ9, Q2PP14, Q13942, Q5T9C0, E7EV30, P99014, Q14016, P62158, Q8WTV0, Q5T9B9, Q9UPH4,…
GOTERM_BP_ALL GO:0051341~regulation of oxidoreductase activity 10 1.4814814814814816 0.007827009112342215 Q7Z5S3, K7ESI9, P17813, P06734, A0A024R878, Q8N181, P16435, P0DP23, P0DP25, P0DP24, F8W8N0, P70667, P02593, F5GX88, A0A024RBS4, Q9UDT3, Q52LZ5, H0Y7A7, B7Z6Y5, P50570, Q96HK3, B4DJ51, Q16455, A8K1B6, Q197M5, Q6LER7, Q86SX1, Q8N1K8, Q53S29, B3KPJ9, Q2PP14, Q13942, Q5T9C0, E7EV30, P99014, Q1401…
Annotation Cluster 88 Enrichment Score: 2.8940953809157843
Category Term Count % PValue Genes List Total Pop Hits Pop Total Fold Enrichment Bonferroni Benjamini FDR
GOTERM_BP_ALL GO:0002886~regulation of myeloid leukocyte mediated immunity 9 1.3333333333333335 1.5672292921124032E-4 Q9BUC2, P30273, Q6FGG2, O75028, Q15836, A7VJG6, Q5H9R1, Q3B8N1, O95266, P09601, A8K2H5, O14532, P19065, Q9UF04, Q8WLP1, F8W9W4, O15430, P01024, F8WCA0, A0A024QZ55, Q8WYQ7, P25105, O95660, Q9BRV4, P63027, P12319, Q9UIB7, Q9UIT7, Q9NQ58, A8K7N8, Q9UIB6, Q6FH11, O00182, Q9UIB8, A3KMC…
GOTERM_BP_ALL GO:0043300~regulation of leukocyte degranulation 9 1.3333333333333335 1.870603658394736E-4 Q9BUC2, Q9BRD2, P30273, Q6FGG2, O75028, Q15836, A7VJG6, Q5H9R1, Q3B8N1, O95266, P09601, A8K2H5, A0A024RDY3, O14532, Q9NP13, P19065, Q9UF04, Q8WLP1, F8W9W4, O15430, F8WCA0, A0A024QZ55, Q8WYQ7, P25105, O95660, Q9BRV4, P63027, P12319, Q9UIB7, Q9UIT7, Q9NQ58, A8K7N8, Q9UIB6, Q6FH11, O00182, Q9UIB8…
GOTERM_BP_ALL GO:0033003~regulation of mast cell activation 8 1.1851851851851851 6.886729419348966E-4 Q9BUC2, Q6FGG2, P30273, Q15836, O75028, A7VJG6, Q5H9R1, Q3B8N1, O95266, P09601, Q15762, O14532, P19065, Q9UF04, Q8WLP1, B2R818, F8W9W4, O15430, F8WCA0, A0A024QZ55, Q8WYQ7, O95660, Q9BRV4, P63027, P12319, Q9UIB7, Q9UIT7, Q9NQ58, Q9UIB6, O00182, Q6FH11, Q9UIB8, Q53FQ0, B7Z3R8, A0A024QZ02, Q6FHA8, B…
GOTERM_BP_ALL GO:0002448~mast cell mediated immunity 8 1.1851851851851851 0.0010917339622674642 Q9BUC2, Q6FGG2, P30273, O75028, Q15836, A7VJG6, Q5H9R1, Q3B8N1, O95266, Q5TD03, P09601, O14532, P19065, Q9UF04, Q8WLP1, F8W9W4, O15430, A0A024QZT4, F8WCA0, A0A024QZ55, Q8WYQ7, O95660, Q9BRV4, P63027, P12319, Q9UIB7, Q9UIT7, Q9NQ58, P50453, Q9UIB6, O00182, Q6FH11, Q9UIB8, B2RBW3, Q53FQ0, B7Z3R8, A0A024Q…
GOTERM_BP_ALL GO:0033006~regulation of mast cell activation involved in immune response 7 1.037037037037037 0.0013101299114810715 Q9BUC2, Q6FGG2, P30273, O75028, Q15836, A7VJG6, Q5H9R1, Q3B8N1, O95266, P09601, O14532, P19065, Q9UF04, Q8WLP1, F8W9W4, O15430, F8WCA0, A0A024QZ55, Q8WYQ7, O95660, Q9BRV4, P63027, P12319, Q9UIB7, Q9NQ58, Q9UIT7, Q9UIB6, O00182, Q6FH11, Q9UIB8, Q53FQ0, B7Z3R8, A0A024QZ0…
GOTERM_BP_ALL GO:0043304~regulation of mast cell degranulation 7 1.037037037037037 0.0013101299114810715 Q9BUC2, Q6FGG2, P30273, O75028, Q15836, A7VJG6, Q5H9R1, Q3B8N1, O95266, P09601, O14532, P19065, Q9UF04, Q8WLP1, F8W9W4, O15430, F8WCA0, A0A024QZ55, Q8WYQ7, O95660, Q9BRV4, P63027, P12319, Q9UIB7, Q9NQ58, Q9UIT7, Q9UIB6, O00182, Q6FH11, Q9UIB8, Q53FQ0, B7Z3R8, A0A024QZ02, Q6FHA8, B2R8T1, Q5VTW4…
GOTERM_BP_ALL GO:0043303~mast cell degranulation 7 1.037037037037037 0.0042631177029224185 Q9BUC2, Q6FGG2, P30273, O75028, Q15836, A7VJG6, Q5H9R1, Q3B8N1, O95266, P09601, O14532, P19065, Q9UF04, Q8WLP1, F8W9W4, O15430, F8WCA0, A0A024QZ55, Q8WYQ7, O95660, Q9BRV4, P63027, P12319, Q9UIB7, Q9NQ58, Q9UIT7, Q9UIB6, O00182, Q6FH11, Q9UIB8, Q53FQ0, B7Z3R8, A0A024QZ02, Q6FHA8, B2R8T1, Q5VTW4, Q8WWI8 656 4…
GOTERM_BP_ALL GO:0032418~lysosome localization 8 1.1851851851851851 0.005869583785726019 Q9BUC2, Q6IAA8, P30273, Q6FGG2, Q15836, O75028, Q8WZ09, A7VJG6, Q5H9R1, Q3B8N1, O95266, P09601, O14532, P19065, Q9UF04, Q8WLP1, F8W9W4, O15430, F8WCA0, A0A024QZ55, Q8WYQ7, O95660, Q9BRV4, P63027, P12319, Q9UIB7, Q9UIT7, Q9NQ58, Q9UIB6, O00182, Q6FH11, Q9UIB8, Q53FQ0, B7Z3R8, A0A024QZ02, Q9NWT0, Q6FHA8, B2R8T1…
GOTERM_BP_ALL GO:0002279~mast cell activation involved in immune response 7 1.037037037037037 0.00948274468089052 Q9BUC2, Q6FGG2, P30273, O75028, Q15836, A7VJG6, Q5H9R1, Q3B8N1, O95266, P09601, O14532, P19065, Q9UF04, Q8WLP1, F8W9W4, O15430, F8WCA0, A0A024QZ55, Q8WYQ7, O95660, Q9BRV4, P63027, P12319, Q9UIB7, Q9NQ58, Q9UIT7, Q9UIB6, O00182, Q6FH11, Q9UIB8, Q53FQ0, B7Z3R8, A0A024QZ02, Q6FHA8, B2R8T…
Annotation Cluster 89 Enrichment Score: 2.8936640158725324
Category Term Count % PValue Genes List Total Pop Hits Pop Total Fold Enrichment Bonferroni Benjamini FDR
GOTERM_BP_ALL GO:0006342~chromatin silencing 16 2.3703703703703702 6.04530613150321E-5 B2R4S4, Q6DRA7, Q76PA6, P04908, Q96KK5, B2R5F0, A0A024RAS2, A2RUU6, P0C0S8, A3KPC7, P02261, Q2M1R2, Q7Z5E3, O00775, O00776, O00777, Q6NXU4, O00778, A0A024R017, O75367, Q9UP96, Q99878, Q6FGY6, Q16777, Q9NV63, Q6ISV8, P28001, Q08AJ9, Q6B053, Q503A8, P57754, Q6IAS5, Q96D41, O75377, B2R5B3, Q93077, A5PLR1, Q8IUE5, …
GOTERM_BP_ALL GO:0045814~negative regulation of gene expression, epigenetic 16 2.3703703703703702 2.743530302918177E-4 B2R4S4, Q6DRA7, Q76PA6, P04908, Q96KK5, B2R5F0, A0A024RAS2, A2RUU6, P0C0S8, A3KPC7, P02261, Q2M1R2, Q7Z5E3, O00775, O00776, O00777, Q6NXU4, O00778, A0A024R017, O75367, Q9UP96, Q99878, Q6FGY6, Q16777, Q9NV63, Q6ISV8, P28001, Q08AJ9, Q6B053, Q503A8, P57754, Q6IAS5, Q96D41, O75377, …
GOTERM_BP_ALL GO:0016458~gene silencing 19 2.814814814814815 0.010556706413798866 B2R4S4, Q6DRA7, Q76PA6, P04908, Q96KK5, B2R5F0, Q15280, A0A024RAS2, A2RUU6, A3KPC7, P0C0S8, Q2M1R2, P02261, Q8TEM1, Q7Z5E3, P49792, O00775, O00776, O00777, Q6NXU4, O00778, Q9H6C8, A0A024R017, A6NN56, Q59FH7, O75367, Q53TE2, O94980, Q9UP96, P22626, P22627, Q99878, Q6FGY6, A0A024RA27, Q9UFP3, Q16777, Q9NV63, A0A024RA6…
GOTERM_BP_ALL GO:0040029~regulation of gene expression, epigenetic 19 2.814814814814815 0.015208536801842924 B2R4S4, Q6DRA7, Q76PA6, P04908, Q9BW12, Q1KLZ0, Q96KK5, Q64316, P60709, B2R5F0, A0A024RAS2, A2RUU6, P0C0S8, A3KPC7, P02261, Q2M1R2, Q7Z5E3, O00775, O00776, O00777, Q6NXU4, O00778, A0A024R017, O75367, Q9UP96, P22626, P22627, Q99878, Q6FGY6, A0A024RA27, Q96HG5, Q16777, Q9NV63, A0A024RA61, Q6…
Annotation Cluster 90 Enrichment Score: 2.8732978489315113
Category Term Count % PValue Genes List Total Pop Hits Pop Total Fold Enrichment Bonferroni Benjamini FDR
GOTERM_BP_ALL GO:0007009~plasma membrane organization 24 3.5555555555555554 5.58426156759067E-4 Q9BUC2, Q9NRS7, B1PZ80, Q8IWH0, B1PZ81, Q7Z642, Q7Z5S3, Q8NF52, K7ESI9, A0A024R5Z7, Q8TBV2, A0A024R5Z8, O75696, Q5HY53, D3DSE4, Q5HY55, B1PZ70, B1PZ71, B1PZ74, B1PZ75, B1PZ72, Q16840, B1PZ73, B1PZ78, B1PZ79, B1PZ76, B1PZ77, Q9UBG1, Q9NZK2, Q9H8J0, Q8N173, Q9UKF0, Q8WW73, Q9ULL3, Q53QY3, B4DNB9, B3KTJ0,…
GOTERM_BP_ALL GO:0072659~protein localization to plasma membrane 19 2.814814814814815 0.0012807392632556212 Q9NRS7, Q9BUC2, Q96QK1, Q8NF52, P19022, A7YIJ8, A0A024R5Z7, Q8TBV2, A0A024R5Z8, Q5HY53, Q5HY55, P05556, P46459, Q9H8J0, Q9NZK2, Q9UBG1, Q8WW73, Q8N173, Q9UKF0, Q96DD5, B4DNB9, Q6N0A0, B3KTJ0, A0A087WVQ6, B3KQY6, B0YIY6, P63244, A7YIK0, Q5VTW4, A7YIK3, B4E2B1, Q4VX75, Q14647, D3DU00, Q60FE5,…
GOTERM_BP_ALL GO:1990778~protein localization to cell periphery 19 2.814814814814815 0.003354903069220239 Q9NRS7, Q9BUC2, Q96QK1, Q8NF52, P19022, A7YIJ8, A0A024R5Z7, Q8TBV2, A0A024R5Z8, Q5HY53, Q5HY55, P05556, P46459, Q9H8J0, Q9NZK2, Q9UBG1, Q8WW73, Q8N173, Q9UKF0, Q96DD5, B4DNB9, Q6N0A0, B3KTJ0, A0A087WVQ6, B3KQY6, B0YIY6, P63244, A7YIK0, Q5VTW4, A7YIK3, B4E2B1, Q4VX75, Q14647, D3DU00, Q60FE5, Q…
Annotation Cluster 91 Enrichment Score: 2.825904801290112
Category Term Count % PValue Genes List Total Pop Hits Pop Total Fold Enrichment Bonferroni Benjamini FDR
GOTERM_BP_ALL GO:0050850~positive regulation of calcium-mediated signaling 9 1.3333333333333335 1.3055430326825603E-4 Q53S29, P22617, A0N0R1, B2R737, Q3SXL8, P01730, Q13942, D3DPL4, P99014, Q96EM2, B2RAH2, P62158, B4DT49, P0DP23, P0DP25, Q9UDE5, Q5U066, P0DP24, Q4ZGK2, P70667, Q9BRL5, P02593, B7ZW36, Q6FGI8, D3DUS5, P12319, H0Y7A7, Q61380, P19634, P13236, E7ETZ0, Q96HK3, Q61379, B0AZV7, Q96HY3, B…
GOTERM_BP_ALL GO:0050848~regulation of calcium-mediated signaling 11 1.6296296296296295 8.755867467898034E-4 Q53S29, P08567, P22617, A0N0R1, Q5JT80, B2R737, Q8TCE3, Q3SXL8, P01730, Q13942, D3DPL4, B2R9E8, P99014, Q53SU8, Q96EM2, B2RAH2, P62158, B4DT49, P0DP23, P0DP25, Q9UDE5, Q5U066, P0DP24, Q6FGM8, Q4ZGK2, P70667, Q9BRL5, P02593, B7ZW36, A8K9S0, Q6FGI8, D3DUS5, O15174, P12319, Q8WV81, O15247, H0…
GOTERM_BP_ALL GO:0019722~calcium-mediated signaling 12 1.7777777777777777 0.02912025846950875 A0N0R1, P22617, P08567, B2R737, A0A0S2Z3W6, D3DPL4, B2R9E8, Q96EM2, B2RAH2, P0DP23, B4DT49, P0DP25, Q5JW74, P0DP24, Q5U066, P70667, Q6FGM8, P02593, B7ZW36, Q6FGI8, O15174, P12319, D3DVE4, Q8WV81, H0Y7A7, Q96HK3, B4DJ51, Q6FGQ1, Q53S29, Q5JT80, Q3SXL8, Q8TCE3, Q13942, P01730, P99014, Q53SU8, P62158, Q9UDE…
Annotation Cluster 92 Enrichment Score: 2.765600232761338
Category Term Count % PValue Genes List Total Pop Hits Pop Total Fold Enrichment Bonferroni Benjamini FDR
GOTERM_BP_ALL GO:0010885~regulation of cholesterol storage 5 0.7407407407407408 0.0012373996181799605 A4D1B1, P04114, Q7Z600, Q13966, F8W8N0, D9IX67, D9IX66, D9IX69, D9IX68, A0A024RBS4, Q5VX33, Q9BZM8, Q16283, Q59HB3, Q16282, Q52LZ5, B7Z6C3, Q4ZG63, Q96S56, B7XCW9, Q96FC4, Q13788, Q13785, P06858, Q96T85, Q9BQC2, Q13787, Q7Z7Q0, Q9UN06, Q13786, Q9UN07, Q9UN08, Q9UN09, P78480, P78481, Q9BZN3, Q1401…
GOTERM_BP_ALL GO:0010886~positive regulation of cholesterol storage 4 0.5925925925925926 0.0018381250204403397 Q13788, A4D1B1, P04114, Q9BQC2, Q13785, P06858, Q13787, Q7Z7Q0, Q13786, Q13966, Q7Z600, P78480, Q9BZN3, P78481, Q14016, Q9BZN5, Q16093, Q8WTV0, Q9BZN4, F8W8N0, B2R5T9, Q53QC8, D9IX67, P78479, D9IX66, D9IX69, D9IX68, A0A024RBS4, Q9BZM8, Q6KFX4, Q9UMN0, Q16283, Q13779, Q59HB3, Q16282, Q9BP…
GOTERM_BP_ALL GO:0010878~cholesterol storage 5 0.7407407407407408 0.0022198021993892507 A4D1B1, P04114, Q7Z600, Q13966, F8W8N0, D9IX67, D9IX66, D9IX69, D9IX68, A0A024RBS4, Q5VX33, Q9BZM8, Q16283, Q59HB3, Q16282, Q52LZ5, B7Z6C3, Q4ZG63, Q96S56, B7XCW9, Q96FC4, Q13788, Q13785, P06858, Q96T85, Q9BQC2, Q13787, Q7Z7Q0, Q9UN06, Q13786, Q9UN07, Q9UN08, Q9UN09, P78480, P78481, Q9BZN3, Q14016, Q16093, Q9B…
Annotation Cluster 93 Enrichment Score: 2.747651275688389
Category Term Count % PValue Genes List Total Pop Hits Pop Total Fold Enrichment Bonferroni Benjamini FDR
GOTERM_BP_ALL GO:0051271~negative regulation of cellular component movement 23 3.4074074074074074 5.377334710945723E-4 I3WTX1, Q99985, B5BU79, B4DHH3, Q9UG03, Q9H3S7, Q68DN3, P09601, O14786, Q9H3S1, C9JX21, H7BYY1, Q5TZW8, Q8IVG8, A8MXW0, F5H7S3, Q53HM4, Q8WUA9, Q9UIV4, B4DRL8, A0A024R324, O43904, Q7Z3B8, Q86SW0, B2R692, B2R5X1, Q5SXM3, B4DDF4, A8K6H4, Q15667, Q12913, B7Z6Y5, O15513, A8K4Y4, Q53G…
GOTERM_BP_ALL GO:0040013~negative regulation of locomotion 22 3.259259259259259 0.0012241240067977178 I3WTX1, Q99985, B5BU79, Q9UG03, Q9H3S7, Q68DN3, P09601, O14786, Q9H3S1, C9JX21, H7BYY1, Q5TZW8, Q8IVG8, A8MXW0, F5H7S3, Q53HM4, Q8WUA9, Q9UIV4, B4DRL8, A0A024R324, O43904, Q7Z3B8, Q86SW0, B2R692, B2R5X1, B4DDF4, Q5SXM3, A8K6H4, Q15667, Q12913, B7Z6Y5, O15513, A8K4Y4, Q53G07, Q8NHM2, P09494, Q5TCI…
GOTERM_BP_ALL GO:2000146~negative regulation of cell motility 19 2.814814814814815 0.003517939348373812 I3WTX1, B5BU79, Q9UG03, Q9H3S7, P09601, C9JX21, H7BYY1, Q5TZW8, Q8IVG8, A8MXW0, F5H7S3, Q53HM4, Q9UIV4, A0A024R324, O43904, Q7Z3B8, Q86SW0, B2R692, B2R5X1, B4DDF4, Q5SXM3, A8K6H4, Q15667, Q12913, B7Z6Y5, O15513, A8K4Y4, Q53G07, Q8NHM2, P09494, P09493, P09211, Q9UEJ4, Q16450, B4DST5, P61586, Q9B…
GOTERM_BP_ALL GO:0030336~negative regulation of cell migration 18 2.666666666666667 0.004412798171743514 I3WTX1, B5BU79, Q9UG03, Q9H3S7, P09601, C9JX21, H7BYY1, Q5TZW8, Q8IVG8, A8MXW0, F5H7S3, Q53HM4, Q9UIV4, A0A024R324, O43904, Q7Z3B8, Q86SW0, B2R692, B2R5X1, B4DDF4, Q5SXM3, A8K6H4, Q15667, Q12913, B7Z6Y5, O15513, A8K4Y4, Q53G07, Q8NHM2, P09494, P09493, P09211, Q9UEJ4, Q16450, B4DST5, P61586, B4…
Annotation Cluster 94 Enrichment Score: 2.7186501039884328
Category Term Count % PValue Genes List Total Pop Hits Pop Total Fold Enrichment Bonferroni Benjamini FDR
GOTERM_BP_ALL GO:0071436~sodium ion export 6 0.8888888888888888 8.81660114208397E-5 B4E0R9, Q9UJ21, Q6LDM4, A0A0S2Z3W6, B7Z401, Q9UJ20, D3DPL4, Q8N5U2, Q8TBN8, Q8WXA7, Q96EM2, B2RAH2, Q9UCN1, B7Z3U6, Q8WXH7, Q53ES0, Q5JW74, P50993, Q13733, Q16689, P05023, Q8WY13, Q969K5, Q13816, F5H6J6, Q13817, D3DVE4, B2RBR6, Q9UQ25, P19634, Q504T2, Q07059, F5H3A1, B7Z2T0, B1ALD6, Q16732, B7Z2T5, P54707, P13637,…
GOTERM_BP_ALL GO:0036376~sodium ion export from cell 5 0.7407407407407408 6.07877185392737E-4 B4E0R9, Q9UJ21, Q6LDM4, A0A0S2Z3W6, B7Z401, Q9UJ20, Q8N5U2, Q8TBN8, Q8WXA7, Q9UCN1, B7Z3U6, Q8WXH7, Q53ES0, Q5JW74, P50993, Q13733, Q16689, P05023, Q8WY13, Q969K5, Q13816, F5H6J6, Q13817, D3DVE4, B2RBR6, Q9UQ25, Q504T2, Q07059, F5H3A1, B7Z2T0, Q16732, B7Z2T5, P54707, P13637, Q16735, Q16734, Q7Z4I9, Q86UZ…
GOTERM_BP_ALL GO:0006883~cellular sodium ion homeostasis 6 0.8888888888888888 6.55561232143367E-4 B4E0R9, Q9UJ21, Q6LDM4, A0A0S2Z3W6, B7Z401, Q9UJ20, D3DPL4, Q8N5U2, Q8TBN8, Q8WXA7, Q96EM2, B2RAH2, Q9UCN1, B7Z3U6, Q8WXH7, Q53ES0, Q5JW74, P50993, Q13733, Q16689, P05023, Q8WY13, Q969K5, Q13816, F5H6J6, Q13817, D3DVE4, B2RBR6, Q9UQ25, P19634, Q504T2, Q07059, F5H3A1, B7Z2T0, B1ALD6, Q16732, B7Z2T5, P…
GOTERM_BP_ALL GO:0030007~cellular potassium ion homeostasis 5 0.7407407407407408 8.837892776233683E-4 B4E0R9, Q9UJ21, Q6LDM4, A0A0S2Z3W6, B7Z401, Q9UJ20, Q8N5U2, Q8TBN8, Q8WXA7, Q9UCN1, B7Z3U6, Q8WXH7, Q53ES0, Q5JW74, P50993, Q13733, Q16689, P05023, Q8WY13, Q969K5, Q13816, F5H6J6, Q13817, D3DVE4, B2RBR6, Q9UQ25, Q504T2, Q07059, F5H3A1, B7Z2T0, Q16732, B7Z2T5, P54707, P13637, Q16735, Q16734, Q7Z4I…
GOTERM_BP_ALL GO:0010248~establishment or maintenance of transmembrane electrochemical gradient 5 0.7407407407407408 0.0012373996181799605 B4E0R9, Q9UJ21, Q6LDM4, A0A0S2Z3W6, B7Z401, Q9UJ20, Q8N5U2, Q8TBN8, Q8WXA7, Q9UCN1, B7Z3U6, Q8WXH7, Q53ES0, Q5JW74, P50993, Q13733, Q16689, P05023, Q8WY13, Q969K5, Q13816, F5H6J6, Q13817, D3DVE4, B2RBR6, Q9UQ25, Q504T2, Q07059, F5H3A1, B7Z2T0, Q16732, B7Z2T5, …
GOTERM_BP_ALL GO:0055075~potassium ion homeostasis 5 0.7407407407407408 0.004534336979668403 B4E0R9, Q9UJ21, Q6LDM4, A0A0S2Z3W6, B7Z401, Q9UJ20, Q8N5U2, Q8TBN8, Q8WXA7, Q9UCN1, B7Z3U6, Q8WXH7, Q53ES0, Q5JW74, P50993, Q13733, Q16689, P05023, Q8WY13, Q969K5, Q13816, F5H6J6, Q13817, D3DVE4, B2RBR6, Q9UQ25, Q504T2, Q07059, F5H3A1, B7Z2T0, Q16732, B7Z2T5, P54707, P13637, Q16735, Q16734, Q7Z4I9, Q86UZ5…
GOTERM_BP_ALL GO:0010107~potassium ion import 5 0.7407407407407408 0.031310105834129506 B4E0R9, Q9UJ21, Q6LDM4, A0A0S2Z3W6, B7Z401, Q9UJ20, Q8N5U2, Q8TBN8, Q8WXA7, Q9UCN1, B7Z3U6, Q8WXH7, Q53ES0, Q5JW74, P50993, Q13733, Q16689, P05023, Q8WY13, Q969K5, Q13816, F5H6J6, Q13817, D3DVE4, B2RBR6, Q9UQ25, Q504T2, Q07059, F5H3A1, B7Z2T0, Q16732, B7Z2T5, P54707, P13637, Q16735, Q16734, Q7Z4I9, Q86UZ5, Q5W…
GOTERM_BP_ALL GO:0055078~sodium ion homeostasis 6 0.8888888888888888 0.032659673080331554 B4E0R9, Q9UJ21, Q6LDM4, A0A0S2Z3W6, B7Z401, Q9UJ20, D3DPL4, Q8N5U2, Q8TBN8, Q8WXA7, Q96EM2, B2RAH2, Q9UCN1, B7Z3U6, Q8WXH7, Q53ES0, Q5JW74, P50993, Q13733, Q16689, P05023, Q8WY13, Q969K5, Q13816, F5H6J6, Q13817, D3DVE4, B2RBR6, Q9UQ25, P19634, Q504T2, Q07059, F5H3A1, B7Z2T0, B1ALD6, Q16732, B7Z2T5, P54707, P…
Annotation Cluster 95 Enrichment Score: 2.689124997201729
Category Term Count % PValue Genes List Total Pop Hits Pop Total Fold Enrichment Bonferroni Benjamini FDR
GOTERM_BP_ALL GO:0050868~negative regulation of T cell activation 12 1.7777777777777777 6.728422651744109E-4 O02930, Q5Y7G0, Q95HL1, P20039, Q29734, Q5BM92, B0LUZ6, Q7YNY9, C0LAB5, P01911, Q9UBY1, P01912, P01914, Q6SJR2, O02876, Q701T1, P79545, O62869, Q658T8, Q29788, Q29787, A8MVE2, C7C4X3, Q95HK1, X5DNQ0, Q70GL2, Q9NQ58, Q19K86, Q9UIN0, P04229, Q9BD40, Q5RJ85, Q2A120, P04233, A7X5B7, A0A087WSX8…
GOTERM_BP_ALL GO:1903038~negative regulation of leukocyte cell-cell adhesion 12 1.7777777777777777 0.0012713443830636053 O02930, Q5Y7G0, Q95HL1, P20039, Q29734, Q5BM92, B0LUZ6, Q7YNY9, C0LAB5, P01911, Q9UBY1, P01912, P01914, Q6SJR2, O02876, Q701T1, P79545, O62869, Q658T8, Q29788, Q29787, A8MVE2, C7C4X3, Q95HK1, X5DNQ0, Q70GL2, Q9NQ58, Q19K86, Q9UIN0, P04229, Q9BD40, Q5RJ85, Q2A120, P04233, A7X5B7…
GOTERM_BP_ALL GO:0002695~negative regulation of leukocyte activation 15 2.2222222222222223 0.0013247098345615911 Q5Y7G0, O02930, Q95HL1, P20039, Q29734, Q5BM92, Q5H9R1, O95266, B0LUZ6, Q7YNY9, C0LAB5, P01911, Q9UBY1, P01912, P01914, Q6SJR2, O02876, Q701T1, P79545, O62869, Q658T8, Q29788, A8MVE2, Q29787, C7C4X3, O95660, Q95HK1, Q9NQ58, Q70GL2, X5DNQ0, Q19K86, Q5RJ85, Q9BD40, P04229, Q9UIN0, Q2A120…
GOTERM_BP_ALL GO:0051250~negative regulation of lymphocyte activation 13 1.925925925925926 0.0029107057486836632 Q5Y7G0, O02930, Q95HL1, P20039, Q29734, Q5BM92, B0LUZ6, Q7YNY9, C0LAB5, Q9UBY1, P01911, P01912, P01914, Q6SJR2, O02876, Q701T1, P79545, O62869, Q658T8, Q29788, A8MVE2, Q29787, C7C4X3, Q95HK1, Q9NQ58, Q70GL2, X5DNQ0, Q19K86, Q5RJ85, Q9BD40, P04229, Q9UIN0, Q2A120, P04233, A7X5B7, A0A087…
GOTERM_BP_ALL GO:0050866~negative regulation of cell activation 15 2.2222222222222223 0.003798579482823809 Q5Y7G0, O02930, Q95HL1, P20039, Q29734, Q5BM92, Q5H9R1, O95266, B0LUZ6, Q7YNY9, C0LAB5, P01911, Q9UBY1, P01912, P01914, Q6SJR2, O02876, Q701T1, P79545, O62869, Q658T8, Q29788, A8MVE2, Q29787, C7C4X3, O95660, Q95HK1, Q9NQ58, Q70GL2, X5DNQ0, Q19K86, Q5RJ85, Q9BD40, P04229, Q9UIN0, Q2A120, P042…
GOTERM_BP_ALL GO:0022408~negative regulation of cell-cell adhesion 13 1.925925925925926 0.005852390028064024 O02930, Q5Y7G0, Q95HL1, P20039, Q29734, Q5BM92, B0LUZ6, Q7YNY9, C0LAB5, Q9UBY1, P01911, P01912, P01914, Q6SJR2, O02876, Q701T1, P79545, O62869, Q658T8, Q29788, A8MVE2, Q29787, C7C4X3, Q95HK1, Q9NQ58, Q70GL2, X5DNQ0, Q19K86, Q5RJ85, Q9BD40, P04229, Q9UIN0, Q2A120, P04233, A7X5B7, A0A087WSX8…
Annotation Cluster 96 Enrichment Score: 2.667171183199884
Category Term Count % PValue Genes List Total Pop Hits Pop Total Fold Enrichment Bonferroni Benjamini FDR
GOTERM_BP_ALL GO:0005980~glycogen catabolic process 6 0.8888888888888888 0.001667078492251041 Q53S29, F5H816, Q8IWE7, Q13942, A6NDQ4, P99014, Q9UNV0, P06737, O60567, O60913, P62158, P0DP23, Q14351, P0DP25, P0DP24, Q16302, P70667, Q641R5, O60752, Q9BRL5, P02593, P10253, Q501V9, H0Y7A7, Q61380, Q96G82, E7ETZ0, Q96HK3, P46976, Q61379, Q6FHZ1, B4DJ51, Q96HY3, D3DNH0, Q09GN4, D3DNH2, D3DNH1, B4DUB7 65…
GOTERM_BP_ALL GO:0044275~cellular carbohydrate catabolic process 8 1.1851851851851851 0.0018932997870890486 P00938, A6NDQ4, Q9UNV0, P06737, O60913, P0DP23, P0DP25, P0DP24, P70667, O60752, P02593, P10253, Q501V9, Q6IS07, Q6FHU2, P18669, Q8WWD0, H0Y7A7, Q53HE2, Q96G82, Q96HK3, P46976, B4DJ51, Q6FHZ1, B7Z5D8, Q09GN4, D3DNH0, D3DNH2, D3DNH1, Q9BWC0, B4DUB7, Q53S29, F5H816, Q8IWE7, Q13942, P99014, O60…
GOTERM_BP_ALL GO:0009251~glucan catabolic process 6 0.8888888888888888 0.0020390092027011875 Q53S29, F5H816, Q8IWE7, Q13942, A6NDQ4, P99014, Q9UNV0, P06737, O60567, O60913, P62158, P0DP23, Q14351, P0DP25, P0DP24, Q16302, P70667, Q641R5, O60752, Q9BRL5, P02593, P10253, Q501V9, H0Y7A7, Q61380, Q96G82, E7ETZ0, Q96HK3, P46976, Q61379, Q6FHZ1, B4DJ51, Q96HY3, D3DNH0, Q09GN4, D3DNH2, D3DNH1, B4DUB7 656…
GOTERM_BP_ALL GO:0044247~cellular polysaccharide catabolic process 6 0.8888888888888888 0.0020390092027011875 Q53S29, F5H816, Q8IWE7, Q13942, A6NDQ4, P99014, Q9UNV0, P06737, O60567, O60913, P62158, P0DP23, Q14351, P0DP25, P0DP24, Q16302, P70667, Q641R5, O60752, Q9BRL5, P02593, P10253, Q501V9, H0Y7A7, Q61380, Q96G82, E7ETZ0, Q96HK3, P46976, Q61379, Q6FHZ1, B4DJ51, Q96HY3, D3DNH0, Q09GN4, D3DNH2, D…
GOTERM_BP_ALL GO:0000272~polysaccharide catabolic process 6 0.8888888888888888 0.0035166591582397495 Q53S29, F5H816, Q8IWE7, Q13942, A6NDQ4, P99014, Q9UNV0, P06737, O60567, O60913, P62158, P0DP23, Q14351, P0DP25, P0DP24, Q16302, P70667, Q641R5, O60752, Q9BRL5, P02593, P10253, Q501V9, H0Y7A7, Q61380, Q96G82, E7ETZ0, Q96HK3, P46976, Q61379, Q6FHZ1, B4DJ51, Q96HY3, D3DNH0, Q09GN4, D3DNH2, D3DNH1, B4…
Annotation Cluster 97 Enrichment Score: 2.6150231803367365
Category Term Count % PValue Genes List Total Pop Hits Pop Total Fold Enrichment Bonferroni Benjamini FDR
GOTERM_BP_ALL GO:1902583~multi-organism intracellular transport 10 1.4814814814814816 0.0012469104393952385 Q9UPB0, Q9BX98, G5E9C4, Q15280, Q29120, Q9UEK8, A8KAM4, Q8TEM1, P49792, Q96QP7, Q96QP8, Q9H6C8, Q96QP9, Q3MIH3, A8K3V6, Q9UEG1, A6NN56, Q59FH7, Q53TE2, O94980, P14793, Q9NNX6, Q9UFP3, Q9UPK7, Q2TB19, A8K4Y4, Q53G07, Q96QQ0, Q96QQ1, Q96QQ4, A8MVQ9, Q96QQ5, Q96QQ2, Q96QQ3, E9PB61, Q96QQ8, Q6N…
GOTERM_BP_ALL GO:1902581~multi-organism cellular localization 10 1.4814814814814816 0.0012469104393952385 Q9UPB0, Q9BX98, G5E9C4, Q15280, Q29120, Q9UEK8, A8KAM4, Q8TEM1, P49792, Q96QP7, Q96QP8, Q9H6C8, Q96QP9, Q3MIH3, A8K3V6, Q9UEG1, A6NN56, Q59FH7, Q53TE2, O94980, P14793, Q9NNX6, Q9UFP3, Q9UPK7, Q2TB19, A8K4Y4, Q53G07, Q96QQ0, Q96QQ1, Q96QQ4, A8MVQ9, Q96QQ5, Q96QQ2, Q96QQ3, E9PB61, Q96QQ8, Q6NXG…
GOTERM_BP_ALL GO:1902579~multi-organism localization 10 1.4814814814814816 0.0022747024303580487 Q9UPB0, Q9BX98, G5E9C4, Q15280, Q29120, Q9UEK8, A8KAM4, Q8TEM1, P49792, Q96QP7, Q96QP8, Q9H6C8, Q96QP9, Q3MIH3, A8K3V6, Q9UEG1, A6NN56, Q59FH7, Q53TE2, O94980, P14793, Q9NNX6, Q9UFP3, Q9UPK7, Q2TB19, A8K4Y4, Q53G07, Q96QQ0, Q96QQ1, Q96QQ4, A8MVQ9, Q96QQ5, Q96QQ2, Q96QQ3, E9PB61, Q96QQ8, Q6NXG6, Q9UEF2…
GOTERM_BP_ALL GO:0044766~multi-organism transport 10 1.4814814814814816 0.0022747024303580487 Q9UPB0, Q9BX98, G5E9C4, Q15280, Q29120, Q9UEK8, A8KAM4, Q8TEM1, P49792, Q96QP7, Q96QP8, Q9H6C8, Q96QP9, Q3MIH3, A8K3V6, Q9UEG1, A6NN56, Q59FH7, Q53TE2, O94980, P14793, Q9NNX6, Q9UFP3, Q9UPK7, Q2TB19, A8K4Y4, Q53G07, Q96QQ0, Q96QQ1, Q96QQ4, A8MVQ9, Q96QQ5, Q96QQ2, Q96QQ3, E9PB61, Q96QQ8, Q6NXG6, Q9UEF2, Q…
GOTERM_BP_ALL GO:0075733~intracellular transport of virus 9 1.3333333333333335 0.004404840923800475 Q9BX98, G5E9C4, Q15280, Q29120, Q9UEK8, A8KAM4, Q8TEM1, P49792, Q96QP7, Q96QP8, Q9H6C8, Q96QP9, Q3MIH3, Q9UEG1, A6NN56, Q59FH7, Q53TE2, O94980, P14793, Q9NNX6, Q9UFP3, Q9UPK7, Q2TB19, A8K4Y4, Q53G07, Q96QQ0, Q96QQ1, Q96QQ4, A8MVQ9, Q96QQ5, Q96QQ2, Q96QQ3, E9PB61, Q96QQ8, Q6NXG6, Q9UEF2, Q96QQ6, Q96…
GOTERM_BP_ALL GO:0046794~transport of virus 9 1.3333333333333335 0.0057598474846494024 Q9BX98, G5E9C4, Q15280, Q29120, Q9UEK8, A8KAM4, Q8TEM1, P49792, Q96QP7, Q96QP8, Q9H6C8, Q96QP9, Q3MIH3, Q9UEG1, A6NN56, Q59FH7, Q53TE2, O94980, P14793, Q9NNX6, Q9UFP3, Q9UPK7, Q2TB19, A8K4Y4, Q53G07, Q96QQ0, Q96QQ1, Q96QQ4, A8MVQ9, Q96QQ5, Q96QQ2, Q96QQ3, E9PB61, Q96QQ8, Q6NXG6, Q9UEF2, Q96QQ6, Q96QQ7, O43672, …
Annotation Cluster 98 Enrichment Score: 2.590465239162868
Category Term Count % PValue Genes List Total Pop Hits Pop Total Fold Enrichment Bonferroni Benjamini FDR
GOTERM_BP_ALL GO:0071357~cellular response to type I interferon 10 1.4814814814814816 0.0022747024303580487 P19373, Q5JNW6, Q29638, O02939, Q29636, Q04826, Q29641, Q9GJM7, P28062, Q9MYG5, Q29643, Q9MYG4, Q29743, Q29742, P79542, A0A090KMD8, P79562, Q29749, O62879, Q29747, Q5RJ85, B1PKZ3, Q9MYI3, O02862, Q29652, O02866, Q59H15, O02865, O02864, O02863, P79555, Q9TP95, O02954, O02955, O02956, Q29899,…
GOTERM_BP_ALL GO:0060337~type I interferon signaling pathway 10 1.4814814814814816 0.0022747024303580487 P19373, Q5JNW6, Q29638, O02939, Q29636, Q04826, Q29641, Q9GJM7, P28062, Q9MYG5, Q29643, Q9MYG4, Q29743, Q29742, P79542, A0A090KMD8, P79562, Q29749, O62879, Q29747, Q5RJ85, B1PKZ3, Q9MYI3, O02862, Q29652, O02866, Q59H15, O02865, O02864, O02863, P79555, Q9TP95, O02954, O02955, O02956, Q29899, O0…
GOTERM_BP_ALL GO:0034340~response to type I interferon 10 1.4814814814814816 0.0032715615792428647 P19373, Q5JNW6, Q29638, O02939, Q29636, Q04826, Q29641, Q9GJM7, P28062, Q9MYG5, Q29643, Q9MYG4, Q29743, Q29742, P79542, A0A090KMD8, P79562, Q29749, O62879, Q29747, Q5RJ85, B1PKZ3, Q9MYI3, O02862, Q29652, O02866, Q59H15, O02865, O02864, O02863, P79555, Q9TP95, O02954, O02955, O02956, Q29899, O02957, …
Annotation Cluster 99 Enrichment Score: 2.526375239709097
Category Term Count % PValue Genes List Total Pop Hits Pop Total Fold Enrichment Bonferroni Benjamini FDR
GOTERM_BP_ALL GO:0044344~cellular response to fibroblast growth factor stimulus 14 2.074074074074074 0.0017097158182755561 Q8N473, P46940, Q86T72, Q13968, Q13967, A8K4Z8, Q29120, Q9UCB0, Q9UMM7, Q13961, Q13960, Q9UEK8, P61106, Q15861, Q499G7, Q3MIH3, Q59ES8, Q9Y492, B3KR31, Q13958, Q13957, A8K6H4, Q15667, Q13959, P14793, Q9UML6, O76045, A8CZ64, Q14992, Q5JYE1, Q15063, Q15064, Q3MIB7, Q86Z27, Q918…
GOTERM_BP_ALL GO:0071774~response to fibroblast growth factor 14 2.074074074074074 0.0025582094452879347 Q8N473, P46940, Q86T72, Q13968, Q13967, A8K4Z8, Q29120, Q9UCB0, Q9UMM7, Q13961, Q13960, Q9UEK8, P61106, Q15861, Q499G7, Q3MIH3, Q59ES8, Q9Y492, B3KR31, Q13958, Q13957, A8K6H4, Q15667, Q13959, P14793, Q9UML6, O76045, A8CZ64, Q14992, Q5JYE1, Q15063, Q15064, Q3MIB7, Q86Z27, Q91888, Q91887, Q9H1H0…
GOTERM_BP_ALL GO:0008543~fibroblast growth factor receptor signaling pathway 11 1.6296296296296295 0.0060257936163437414 P46940, Q9BX98, A8K4Z8, Q29120, Q9UEK8, A0A024RAZ7, E1P5U6, P61106, Q8IWU5, Q499G7, Q3MIH3, Q59ES8, P09651, Q9UEG1, Q96H56, Q9Y492, B3KR31, A8K6H4, Q15667, A0A024RB53, P14793, Q9UPK7, Q9UJR3, A8CZ64, Q9UEF2, Q96SG2, Q5JYE1, Q3MIB7, Q5JVD4, Q8WZ44, Q91888, Q91887, Q9H1H0, Q9BWD6…
Annotation Cluster 100 Enrichment Score: 2.4696142001957484
Category Term Count % PValue Genes List Total Pop Hits Pop Total Fold Enrichment Bonferroni Benjamini FDR
GOTERM_BP_ALL GO:0055117~regulation of cardiac muscle contraction 10 1.4814814814814816 0.0022747024303580487 Q9UJ21, Q6LDM4, Q8NF52, A0A0S2Z3W6, Q9UJ20, D3DPL4, Q96EM2, B2RAH2, P0DP23, P0DP25, Q5JW74, P0DP24, E9PHF0, P70667, P02593, Q5HY53, P05023, O15174, Q5HY55, D3DVE4, B2RBR6, Q02487, H0Y7A7, P21333, Q96HK3, E9KL45, B4DJ51, B7Z2T5, Q86SX1, Q53S29, Q5JT80, Q8TCE3, B3KPJ9, Q2PP14, Q13942, P9901…
GOTERM_BP_ALL GO:0060048~cardiac muscle contraction 13 1.925925925925926 0.00253600222375747 Q6LDM4, Q8NF52, A0A0S2Z3W6, B7Z401, Q96EM2, B2RAH2, P0DP23, Q5JW74, P0DP25, P0DP24, H7BYY1, F5H7S3, Q5HY53, Q5HY55, D3DVE4, H0Y7A7, O15513, Q96HK3, P09494, P09493, Q16732, Q16735, Q86SX1, Q53S29, Q5JT80, B3KPJ9, B7Z722, Q6DV90, P99014, B7Z3U6, Q60FE5, Q14351, Q53ES0, Q6NXF2, P50993, A8K9S0, Q9BVQ5, Q9UCI1…
GOTERM_BP_ALL GO:0006942~regulation of striated muscle contraction 10 1.4814814814814816 0.006762124738097427 Q9UJ21, Q6LDM4, Q8NF52, A0A0S2Z3W6, Q9UJ20, D3DPL4, Q96EM2, B2RAH2, P0DP23, P0DP25, Q5JW74, P0DP24, E9PHF0, P70667, P02593, Q5HY53, P05023, O15174, Q5HY55, D3DVE4, B2RBR6, Q02487, H0Y7A7, P21333, Q96HK3, E9KL45, B4DJ51, B7Z2T5, Q86SX1, Q53S29, Q5JT80, Q8TCE3, B3KPJ9, Q2PP14, Q13942, P9901…
Annotation Cluster 101 Enrichment Score: 2.469254368545299
Category Term Count % PValue Genes List Total Pop Hits Pop Total Fold Enrichment Bonferroni Benjamini FDR
GOTERM_BP_ALL GO:0032653~regulation of interleukin-10 production 8 1.1851851851851851 0.001660048013307733 O02930, Q5Y7G0, Q95HL1, P20039, Q29734, Q5BM92, O00206, B0LUZ6, Q7YNY9, C0LAB5, P01911, Q9UBY1, P01912, P01914, Q6SJR2, O02876, Q701T1, P79545, O62869, Q29788, Q29787, A8MVE2, C7C4X3, Q95HK1, Q9NQ58, Q70GL2, X5DNQ0, Q19K86, Q9UIN0, Q9BD40, P04229, Q2A120, A7X5B7, A0A087WSX8, Q29790, A8K098, …
GOTERM_BP_ALL GO:0032613~interleukin-10 production 8 1.1851851851851851 0.0021511595810639692 O02930, Q5Y7G0, Q95HL1, P20039, Q29734, Q5BM92, O00206, B0LUZ6, Q7YNY9, C0LAB5, P01911, Q9UBY1, P01912, P01914, Q6SJR2, O02876, Q701T1, P79545, O62869, Q29788, Q29787, A8MVE2, C7C4X3, Q95HK1, Q9NQ58, Q70GL2, X5DNQ0, Q19K86, Q9UIN0, Q9BD40, P04229, Q2A120, A7X5B7, A0A087WSX8, Q29790, A8K098, Q29792, A7X5B…
GOTERM_BP_ALL GO:0032689~negative regulation of interferon-gamma production 6 0.8888888888888888 0.010950743736205396 O02930, Q5Y7G0, Q95HL1, P20039, Q29734, Q5BM92, O00206, B0LUZ6, Q7YNY9, C0LAB5, P01911, Q9UBY1, P01912, P01914, Q6SJR2, O02876, Q701T1, P79545, O62869, Q29788, Q29787, A8MVE2, C7C4X3, Q95HK1, Q9NQ58, Q70GL2, X5DNQ0, Q19K86, Q9BD40, P04229, Q9UIN0, Q2A120, A7X5B7, A0A087WSX8, Q2979…
Annotation Cluster 102 Enrichment Score: 2.4255040508769565
Category Term Count % PValue Genes List Total Pop Hits Pop Total Fold Enrichment Bonferroni Benjamini FDR
GOTERM_BP_ALL GO:1903510~mucopolysaccharide metabolic process 13 1.925925925925926 0.0016402984022001192 P16279, P16278, A0A0S2Z3W3, Q86T72, Q14523, Q13968, Q13967, Q12833, B3KS64, Q9UCB0, Q96EM2, B2R6R5, B2RAH2, Q13961, Q9H441, Q13960, Q15861, Q15331, B4DKE7, Q12909, B2R7H8, Q13958, Q13957, Q13959, Q12911, Q12910, Q6N0A0, A0A087WVQ6, Q8IV47, B7Z6B0, P15586, Q86Z27, B2R710, D3DU00, B7Z6Q5, Q7LGA3…
GOTERM_BP_ALL GO:0030203~glycosaminoglycan metabolic process 15 2.2222222222222223 0.004488413738294542 P16279, P16278, A0A0S2Z3W3, Q86T72, Q14523, Q13968, Q13967, Q12833, B3KS64, Q9UCB0, Q96EM2, B2R6R5, B2RAH2, Q13961, Q9H441, Q13960, Q15861, Q15331, B4DKE7, Q12909, B2R7H8, Q13958, B7Z717, Q13957, Q13959, Q12911, Q12910, Q14334, Q14335, Q6N0A0, A0A087WVQ6, B5MDC5, Q8IV47, B7Z6B0, P15586, Q86Z27,…
GOTERM_BP_ALL GO:0006022~aminoglycan metabolic process 15 2.2222222222222223 0.007185749982735459 P16279, P16278, A0A0S2Z3W3, Q86T72, Q14523, Q13968, Q13967, Q12833, B3KS64, Q9UCB0, Q96EM2, B2R6R5, B2RAH2, Q13961, Q9H441, Q13960, Q15861, Q15331, B4DKE7, Q12909, B2R7H8, Q13958, B7Z717, Q13957, Q13959, Q12911, Q12910, Q14334, Q14335, Q6N0A0, A0A087WVQ6, B5MDC5, Q8IV47, B7Z6B0, P15586, Q86Z27, B2R71…
Annotation Cluster 103 Enrichment Score: 2.3725729314097888
Category Term Count % PValue Genes List Total Pop Hits Pop Total Fold Enrichment Bonferroni Benjamini FDR
GOTERM_BP_ALL GO:0055098~response to low-density lipoprotein particle 5 0.7407407407407408 0.0012373996181799605 D3DRY4, Q16418, D3DRY5, Q14622, A4D1B1, D3DSM1, Q13966, Q29RW2, D3DRY3, D9IX67, D9IX66, D9IX69, D9IX68, Q5VX33, Q9BZM8, P05556, D3DRX9, Q8WUM6, B7Z6C3, Q96S56, P05107, P78467, P78466, B7XCW9, Q53HS5, B4E0R1, B3KTS8, Q5VTW4, P30273, Q96T85, Q9BQC2, Q9UN06, Q9UN07, Q14647, Q9UN08, Q9UN09…
GOTERM_BP_ALL GO:0055094~response to lipoprotein particle 5 0.7407407407407408 0.004534336979668403 D3DRY4, Q16418, D3DRY5, Q14622, A4D1B1, D3DSM1, Q13966, Q29RW2, D3DRY3, D9IX67, D9IX66, D9IX69, D9IX68, Q5VX33, Q9BZM8, P05556, D3DRX9, Q8WUM6, B7Z6C3, Q96S56, P05107, P78467, P78466, B7XCW9, Q53HS5, B4E0R1, B3KTS8, Q5VTW4, P30273, Q96T85, Q9BQC2, Q9UN06, Q9UN07, Q14647, Q9UN08, Q9UN09, Q9BZN3, Q16…
GOTERM_BP_ALL GO:0071404~cellular response to low-density lipoprotein particle stimulus 4 0.5925925925925926 0.005772496058721633 D3DRY4, Q16418, D3DRY5, A4D1B1, P30273, Q14622, Q9BQC2, D3DSM1, Q14647, Q13966, Q29RW2, Q9BZN3, Q9BZN5, Q16093, Q9BZN4, D3DRY3, Q7Z3V1, D9IX67, D9IX66, D9IX69, D9IX68, Q9UD72, Q13212, Q9BZM8, Q13090, Q13091, Q9BPZ8, A8K6N2, D3DRX9, P05556, Q8WUM6, B7Z6C3, P05107, Q8TCV…
GOTERM_BP_ALL GO:0071402~cellular response to lipoprotein particle stimulus 4 0.5925925925925926 0.009984374422089843 D3DRY4, Q16418, D3DRY5, A4D1B1, P30273, Q14622, Q9BQC2, D3DSM1, Q14647, Q13966, Q29RW2, Q9BZN3, Q9BZN5, Q16093, Q9BZN4, D3DRY3, Q7Z3V1, D9IX67, D9IX66, D9IX69, D9IX68, Q9UD72, Q13212, Q9BZM8, Q13090, Q13091, Q9BPZ8, A8K6N2, D3DRX9, P05556, Q8WUM6, B7Z6C3, P05107, Q8TCV7, P78467, P…
Annotation Cluster 104 Enrichment Score: 2.358144635748811
Category Term Count % PValue Genes List Total Pop Hits Pop Total Fold Enrichment Bonferroni Benjamini FDR
GOTERM_BP_ALL GO:0005976~polysaccharide metabolic process 13 1.925925925925926 0.0019040182271641963 Q9BX98, A6NDQ4, Q8N2J6, Q29120, Q9UNV0, P06737, O60913, Q9H441, Q9UEK8, P0DP23, P0DP25, P0DP24, P70667, O60752, P02593, P10253, Q501V9, Q3MIH3, Q9UEG1, H0Y7A7, P14793, Q96G82, Q68CQ7, Q9UPK7, Q96HK3, P46976, Q6N0A0, B4DJ51, Q6FHZ1, A0A087WVQ6, Q09GN4, D3DNH0, D3DNH2, D3DNH1, Q9UEF2, B4DUB7, Q9P0I5…
GOTERM_BP_ALL GO:0005977~glycogen metabolic process 10 1.4814814814814816 0.003884488777115962 Q9BX98, A6NDQ4, Q9UNV0, Q29120, P06737, O60913, Q9UEK8, P0DP23, P0DP25, P0DP24, P70667, O60752, P10253, P02593, Q501V9, Q3MIH3, Q9UEG1, H0Y7A7, P14793, Q96G82, Q9UPK7, Q96HK3, P46976, B4DJ51, Q6FHZ1, Q09GN4, D3DNH0, D3DNH2, D3DNH1, Q9UEF2, B4DUB7, Q53S29, F5H816, Q8IWE7, Q13942, P99014, Q91888, Q91887, …
GOTERM_BP_ALL GO:0006073~cellular glucan metabolic process 10 1.4814814814814816 0.004222860525926617 Q9BX98, A6NDQ4, Q9UNV0, Q29120, P06737, O60913, Q9UEK8, P0DP23, P0DP25, P0DP24, P70667, O60752, P10253, P02593, Q501V9, Q3MIH3, Q9UEG1, H0Y7A7, P14793, Q96G82, Q9UPK7, Q96HK3, P46976, B4DJ51, Q6FHZ1, Q09GN4, D3DNH0, D3DNH2, D3DNH1, Q9UEF2, B4DUB7, Q53S29, F5H816, Q8IWE7, Q13942, P99014, Q91888, Q…
GOTERM_BP_ALL GO:0044042~glucan metabolic process 10 1.4814814814814816 0.004222860525926617 Q9BX98, A6NDQ4, Q9UNV0, Q29120, P06737, O60913, Q9UEK8, P0DP23, P0DP25, P0DP24, P70667, O60752, P10253, P02593, Q501V9, Q3MIH3, Q9UEG1, H0Y7A7, P14793, Q96G82, Q9UPK7, Q96HK3, P46976, B4DJ51, Q6FHZ1, Q09GN4, D3DNH0, D3DNH2, D3DNH1, Q9UEF2, B4DUB7, Q53S29, F5H816, Q8IWE7, Q13942, P99014, Q91888, Q91887, O6…
GOTERM_BP_ALL GO:0044264~cellular polysaccharide metabolic process 11 1.6296296296296295 0.0048716619178992195 Q9BX98, A6NDQ4, Q29120, Q9UNV0, P06737, O60913, Q9H441, Q9UEK8, P0DP23, P0DP25, P0DP24, P70667, O60752, P02593, P10253, Q501V9, Q3MIH3, Q9UEG1, H0Y7A7, P14793, Q96G82, Q9UPK7, Q96HK3, P46976, B4DJ51, Q6FHZ1, Q09GN4, D3DNH0, D3DNH2, D3DNH1, Q9UEF2, B4DUB7, Q53S29, F5H816, Q8IWE7, Q13942, …
GOTERM_BP_ALL GO:0006112~energy reserve metabolic process 10 1.4814814814814816 0.011046802663666113 Q9BX98, A6NDQ4, Q9UNV0, Q29120, P06737, O60913, Q9UEK8, P0DP23, P0DP25, P0DP24, P70667, O60752, P10253, P02593, Q501V9, Q3MIH3, Q9UEG1, H0Y7A7, P14793, Q96G82, Q9UPK7, Q96HK3, P46976, B4DJ51, Q6FHZ1, Q09GN4, D3DNH0, D3DNH2, D3DNH1, Q9UEF2, B4DUB7, Q53S29, F5H816, Q8IWE7, Q13942, P99014, Q91888, Q9…
Annotation Cluster 105 Enrichment Score: 2.3572421896683604
Category Term Count % PValue Genes List Total Pop Hits Pop Total Fold Enrichment Bonferroni Benjamini FDR
GOTERM_BP_ALL GO:0002431~Fc receptor mediated stimulatory signaling pathway 14 2.074074074074074 0.0017097158182755561 A0A0A0MRT6, Q9NYB8, Q1KLZ0, Q9UNJ9, O43516, Q64316, P60709, Q9Y6W5, Q15762, Q8TB63, Q96E67, Q9BU00, Q499G7, O60794, Q2YDC4, A0A024QYX8, Q53TA9, P12318, Q8IZP0, Q53R19, Q9NXZ9, A0A140VJZ9, Q96HG5, A8K7C2, O76049, P99022, Q15220, A8CZ64, Q9BU11, Q9UNP1, O95060, Q86SX1, Q5VTW4, P705…
GOTERM_BP_ALL GO:0038094~Fc-gamma receptor signaling pathway 14 2.074074074074074 0.0018321817382452475 A0A0A0MRT6, Q9NYB8, Q1KLZ0, Q9UNJ9, O43516, Q64316, P60709, Q9Y6W5, Q9NZ19, Q8TB63, Q96E67, Q9BU00, Q499G7, O60794, Q2YDC4, A0A024QYX8, Q53TA9, P12318, Q8IZP0, Q53R19, Q9NXZ9, A0A140VJZ9, Q96HG5, A8K7C2, O76049, Q15220, P99022, A8CZ64, Q9BU11, Q9UNP1, O95060, Q86SX1, Q5VTW4, P70514, A0A024R408,…
GOTERM_BP_ALL GO:0038096~Fc-gamma receptor signaling pathway involved in phagocytosis 12 1.7777777777777777 0.010903586686918626 A0A0A0MRT6, Q9NYB8, Q1KLZ0, Q9UNJ9, O43516, Q64316, P60709, Q9Y6W5, Q8TB63, Q96E67, Q9BU00, Q499G7, O60794, Q2YDC4, A0A024QYX8, Q53TA9, P12318, Q8IZP0, Q53R19, Q9NXZ9, A0A140VJZ9, Q96HG5, A8K7C2, O76049, P99022, Q15220, A8CZ64, Q9BU11, Q9UNP1, O95060, Q86SX1, P70514, A0…
GOTERM_BP_ALL GO:0002433~immune response-regulating cell surface receptor signaling pathway involved in phagocytosis 12 1.7777777777777777 0.010903586686918626 A0A0A0MRT6, Q9NYB8, Q1KLZ0, Q9UNJ9, O43516, Q64316, P60709, Q9Y6W5, Q8TB63, Q96E67, Q9BU00, Q499G7, O60794, Q2YDC4, A0A024QYX8, Q53TA9, P12318, Q8IZP0, Q53R19, Q9NXZ9, A0A140VJZ9, Q96HG5, A8K7C2, O76049, P99022, Q15220, A8CZ64, Q9BU11, Q9U…
Annotation Cluster 106 Enrichment Score: 2.3564009033383226
Category Term Count % PValue Genes List Total Pop Hits Pop Total Fold Enrichment Bonferroni Benjamini FDR
GOTERM_BP_ALL GO:1905049~negative regulation of metallopeptidase activity 4 0.5925925925925926 0.0010816764386318868 Q6GMQ6, Q9UGS2, A0A140VK57, Q92673, Q86XZ9, Q13492, P16035, A0A024R3H2, A0A024R5P1, E9PPB3, Q9UC74, E9PN05, P35625, B2RBY9, F8VPG7, A0A024R5L7, B4DTM3, O60700, Q92856, Q93006, Q4LE54, Q9UDF7, Q5THV4, Q16121, B2RNX7 656 6 16792 17.065040650406505 0.9992339889438896 0.009622293335847…
GOTERM_BP_ALL GO:1905048~regulation of metallopeptidase activity 4 0.5925925925925926 0.002856015932530505 Q6GMQ6, Q9UGS2, A0A140VK57, Q92673, Q86XZ9, Q13492, P16035, A0A024R3H2, A0A024R5P1, E9PPB3, Q9UC74, E9PN05, P35625, B2RBY9, F8VPG7, A0A024R5L7, B4DTM3, O60700, Q92856, Q93006, Q4LE54, Q9UDF7, Q5THV4, Q16121, B2RNX7 656 8 16792 12.79878048780488 0.9999999941663152 0.022318153918231443 5.45034…
GOTERM_BP_ALL GO:1904684~negative regulation of metalloendopeptidase activity 3 0.4444444444444444 0.008649903570792728 Q9UGS2, Q6GMQ6, A0A024R5L7, B4DTM3, Q92856, O60700, Q4LE54, Q92673, Q13492, Q86XZ9, A0A024R3H2, A0A024R5P1, Q5THV4, Q9UC74, E9PPB3, P35625, E9PN05, B2RBY9, F8VPG7, B2RNX7 656 4 16792 19.198170731707318 1.0 0.058107843624084055 15.653442515054172
GOTERM_BP_ALL GO:1904683~regulation of metalloendopeptidase activity 3 0.4444444444444444 0.014045174034042172 Q9UGS2, Q6GMQ6, A0A024R5L7, B4DTM3, Q92856, O60700, Q4LE54, Q92673, Q13492, Q86XZ9, A0A024R3H2, A0A024R5P1, Q5THV4, Q9UC74, E9PPB3, P35625, E9PN05, B2RBY9, F8VPG7, B2RNX7 656 5 16792 15.358536585365853 1.0 0.08791050316347915 24.207643712569304
Annotation Cluster 107 Enrichment Score: 2.351723217017115
Category Term Count % PValue Genes List Total Pop Hits Pop Total Fold Enrichment Bonferroni Benjamini FDR
GOTERM_BP_ALL GO:0090505~epiboly involved in wound healing 6 0.8888888888888888 0.002958958455896938 Q9UDJ0, P08648, Q8NF52, B7ZLF6, Q9BVT0, P08134, Q60FE5, C9JX21, B4DUA0, Q6NXF2, E9PHF0, B2R613, Q6ICN3, Q5HY53, Q53HM4, A0A024R324, A0A024R0I3, Q5HY55, A0A024RDT4, Q5TBN4, P21333, Q5U024, P06749, P39900, E9KL45, B2R9X8, B2R627, B3KSW1, Q9UEJ4, P61586, P13796, Q96HA5, Q2M1L9 656 26 16792 5.90712945…
GOTERM_BP_ALL GO:0044319~wound healing, spreading of cells 6 0.8888888888888888 0.002958958455896938 Q9UDJ0, P08648, Q8NF52, B7ZLF6, Q9BVT0, P08134, Q60FE5, C9JX21, B4DUA0, Q6NXF2, E9PHF0, B2R613, Q6ICN3, Q5HY53, Q53HM4, A0A024R324, A0A024R0I3, Q5HY55, A0A024RDT4, Q5TBN4, P21333, Q5U024, P06749, P39900, E9KL45, B2R9X8, B2R627, B3KSW1, Q9UEJ4, P61586, P13796, Q96HA5, Q2M1L9 656 26 16792 5.90712945…
GOTERM_BP_ALL GO:0090504~epiboly 6 0.8888888888888888 0.0035166591582397495 Q9UDJ0, P08648, Q8NF52, B7ZLF6, Q9BVT0, P08134, Q60FE5, C9JX21, B4DUA0, Q6NXF2, E9PHF0, B2R613, Q6ICN3, Q5HY53, Q53HM4, A0A024R324, A0A024R0I3, Q5HY55, A0A024RDT4, Q5TBN4, P21333, Q5U024, P06749, P39900, E9KL45, B2R9X8, B2R627, B3KSW1, Q9UEJ4, P61586, P13796, Q96HA5, Q2M1L9 656 27 16792 5.688346883468835 0.999999999927903…
GOTERM_BP_ALL GO:0002011~morphogenesis of an epithelial sheet 7 1.037037037037037 0.012726210982855559 Q9UDJ0, P08648, Q8NF52, B7ZLF6, Q9BVT0, P08134, Q60FE5, P46531, C9JX21, E9PHF0, Q6NXF2, B4DUA0, B2R613, Q6ICN3, Q5HY53, Q53HM4, A0A024R324, A0A024R0I3, Q5HY55, A0A024RDT4, Q5TBN4, Q59ED8, Q5SXM3, P21333, Q5U024, P06749, P39900, E9KL45, B2R9X8, B2R627, B3KSW1, Q9UEJ4, P61586, P13796, Q96HA5, Q2M1…
Annotation Cluster 108 Enrichment Score: 2.2427447943168732
Category Term Count % PValue Genes List Total Pop Hits Pop Total Fold Enrichment Bonferroni Benjamini FDR
GOTERM_BP_ALL GO:0016125~sterol metabolic process 13 1.925925925925926 0.00459023029041428 P04114, Q13764, Q9UCB6, Q8N181, Q4VXX5, Q92673, Q96EE8, Q9UDG8, F8W8N0, Q5TZW8, G3V3E8, P53396, Q5VX33, E9PPB3, D3DSE4, Q59HB3, B4DJT9, Q16840, Q9UCC8, Q15668, Q13657, Q4ZG63, Q8WZ99, Q16737, Q16839, Q16455, V9HWC9, B2RCZ9, P82127, E9PG40, Q2M1U4, Q6NR85, Q9UK77, Q16838, E9PAU8, B2RNX7, Q86UK2, Q16788, Q137…
GOTERM_BP_ALL GO:0008203~cholesterol metabolic process 12 1.7777777777777777 0.005287255763495159 P04114, Q13764, Q9UCB6, Q8N181, Q4VXX5, Q92673, Q96EE8, Q9UDG8, F8W8N0, G3V3E8, P53396, Q5VX33, E9PPB3, D3DSE4, Q59HB3, B4DJT9, Q16840, Q9UCC8, Q15668, Q13657, Q4ZG63, Q8WZ99, Q16737, Q16839, Q16455, V9HWC9, B2RCZ9, P82127, E9PG40, Q2M1U4, Q6NR85, Q9UK77, Q16838, E9PAU8, B2RNX7, Q86UK2, Q16788, Q1378…
GOTERM_BP_ALL GO:1902652~secondary alcohol metabolic process 12 1.7777777777777777 0.007703725920258279 P04114, Q13764, Q9UCB6, Q8N181, Q4VXX5, Q92673, Q96EE8, Q9UDG8, F8W8N0, G3V3E8, P53396, Q5VX33, E9PPB3, D3DSE4, Q59HB3, B4DJT9, Q16840, Q9UCC8, Q15668, Q13657, Q4ZG63, Q8WZ99, Q16737, Q16839, Q16455, V9HWC9, B2RCZ9, P82127, E9PG40, Q2M1U4, Q6NR85, Q9UK77, Q16838, E9PAU8, B2RNX7, Q86UK2, Q16788,…
Annotation Cluster 109 Enrichment Score: 2.2057330988862693
Category Term Count % PValue Genes List Total Pop Hits Pop Total Fold Enrichment Bonferroni Benjamini FDR
GOTERM_BP_ALL GO:0002714~positive regulation of B cell mediated immunity 6 0.8888888888888888 0.00563859350985493 P12319, P30273, B7Z2I6, Q59G55, D3DXB0, P02786, Q7Z3E0, G3V0E5, P06734, Q15762, B4DR57, Q9UCN0, Q9UCU5, Q9UDF9, A8K6Q8, B2R818, Q9UK21, V9HWA9, Q1HE24, P01024, A7E236, Q5VTW4, K3W4U1 656 30 16792 5.119512195121951 1.0 0.040095437230514896 10.488540509563382
GOTERM_BP_ALL GO:0002891~positive regulation of immunoglobulin mediated immune response 6 0.8888888888888888 0.00563859350985493 P12319, P30273, B7Z2I6, Q59G55, D3DXB0, P02786, Q7Z3E0, G3V0E5, P06734, Q15762, B4DR57, Q9UCN0, Q9UCU5, Q9UDF9, A8K6Q8, B2R818, Q9UK21, V9HWA9, Q1HE24, P01024, A7E236, Q5VTW4, K3W4U1 656 30 16792 5.119512195121951 1.0 0.040095437230514896 10.488540509563382
GOTERM_BP_ALL GO:0002712~regulation of B cell mediated immunity 7 1.037037037037037 0.006876429821746309 P30273, Q59G55, Q8N2E3, D3DQF0, P06734, Q15762, Q9UCN0, A8K6Q8, B2R818, Q9UK21, Q1HE24, Q658T8, P01024, B2RDB8, P12319, B7Z2I6, D3DXB0, P02786, Q7Z3E0, Q8N2F9, G3V0E5, Q9BT67, B4DR57, Q9UDF9, Q9UCU5, V9HWA9, A7E236, Q5VTW4, K3W4U1 656 44 16792 4.072339246119735 1.0 0.04759480991527065 12.64695…
GOTERM_BP_ALL GO:0002889~regulation of immunoglobulin mediated immune response 7 1.037037037037037 0.006876429821746309 P30273, Q59G55, Q8N2E3, D3DQF0, P06734, Q15762, Q9UCN0, A8K6Q8, B2R818, Q9UK21, Q1HE24, Q658T8, P01024, B2RDB8, P12319, B7Z2I6, D3DXB0, P02786, Q7Z3E0, Q8N2F9, G3V0E5, Q9BT67, B4DR57, Q9UDF9, Q9UCU5, V9HWA9, A7E236, Q5VTW4, K3W4U1 656 44 16792 4.072339246119735 1.0 0.04759480991…
Annotation Cluster 110 Enrichment Score: 2.194246361400028
Category Term Count % PValue Genes List Total Pop Hits Pop Total Fold Enrichment Bonferroni Benjamini FDR
GOTERM_BP_ALL GO:0019377~glycolipid catabolic process 5 0.7407407407407408 0.0016792576456858134 Q6I9R6, P07686, A8K796, A0A024R1Q5, Q16545, P17900, Q6LBL5, D3DQH6, Q9UMJ8, P06280, Q14426, Q14428, J3KQG4, B7Z6S1, B7Z5G2, P04062, Q4VX22, A0A024RAJ6, J3KQK9, Q53Y83, P17050, B2R699, A0A068F658, Q6LER7, B7Z6S9 656 14 16792 9.14198606271777 0.9999854970138625 0.014092315864611571 3.2397087102947197
GOTERM_BP_ALL GO:0046479~glycosphingolipid catabolic process 4 0.5925925925925926 0.009984374422089843 B7Z6S1, Q6I9R6, J3KQG4, P04062, B7Z5G2, Q4VX22, A0A024RAJ6, P07686, A8K796, J3KQK9, Q53Y83, P17900, Q16545, Q6LBL5, B2R699, A0A068F658, Q9UMJ8, D3DQH6, Q6LER7, Q14426, P06280, B7Z6S9, Q14428 656 12 16792 8.532520325203253 1.0 0.06562421341340297 17.850686495251832
GOTERM_BP_ALL GO:0046514~ceramide catabolic process 4 0.5925925925925926 0.015589160285994998 B7Z6S1, Q6I9R6, J3KQG4, P04062, B7Z5G2, Q4VX22, A0A024RAJ6, P07686, A8K796, J3KQK9, Q53Y83, P17900, Q16545, Q6LBL5, B2R699, A0A068F658, Q9UMJ8, D3DQH6, Q6LER7, Q14426, P06280, B7Z6S9, Q14428 656 14 16792 7.313588850174217 1.0 0.09555907923125817 26.499862387892836
Annotation Cluster 111 Enrichment Score: 2.1800504700805616
Category Term Count % PValue Genes List Total Pop Hits Pop Total Fold Enrichment Bonferroni Benjamini FDR
GOTERM_BP_ALL GO:0030041~actin filament polymerization 15 2.2222222222222223 0.0033886261579037943 B7Z5V1, P01254, I3WTX1, Q596K9, A7YIJ8, Q9UNJ9, O43516, Q53Y44, Q5T0I2, A2A418, Q93035, P07737, P62328, Q0P5T0, Q9BU00, Q9UIV4, A0A0A0MS51, O43904, Q2YDC4, A8MYN7, A0A024QYX8, Q53TA9, Q9Y3F5, Q8WVV7, Q8N6R7, Q53R19, A0A140VJZ9, Q9UE55, A8K2P4, Q15220, Q9BU11, Q9UNP1, P16050, A7YIK0, A0A0A0MT01, P012…
GOTERM_BP_ALL GO:0032271~regulation of protein polymerization 16 2.3703703703703702 0.005184106063423132 B7Z5V1, P01254, Q596K9, A7YIJ8, Q9UNJ9, O43516, Q53Y44, Q5T0I2, A2A418, Q93035, Q9BWK8, B4DKM5, B2R7N5, P07737, A0A024QZT0, P62328, Q0P5T0, Q9Y5I6, Q7L3J5, Q8NI95, Q9BU00, A0A0A0MS51, P23396, Q2YDC4, A8MYN7, A0A024QYX8, Q53TA9, Q498B5, Q9Y3F5, Q8WVV7, Q8N6R7, Q53R19, A0A140VJZ9, Q9UE55, A8K2P4…
GOTERM_BP_ALL GO:0030833~regulation of actin filament polymerization 14 2.074074074074074 0.006595064495586282 B7Z5V1, P01254, Q596K9, A7YIJ8, Q9UNJ9, O43516, Q53Y44, Q5T0I2, A2A418, Q93035, P07737, P62328, Q0P5T0, Q9BU00, A0A0A0MS51, Q2YDC4, A8MYN7, Q53TA9, A0A024QYX8, Q9Y3F5, Q8WVV7, Q8N6R7, Q53R19, A0A140VJZ9, Q9UE55, A8K2P4, Q15220, Q9BU11, Q9UNP1, P16050, A7YIK0, A0A0A0MT01, P01253, A7YIK3, …
GOTERM_BP_ALL GO:0051258~protein polymerization 18 2.666666666666667 0.016439232409354625 B7Z5V1, I3WTX1, Q596K9, Q7Z5S3, K7ESI9, A7YIJ8, O43516, A2A418, Q9BWK8, B4DKM5, P07737, Q0P5T0, Q7L3J5, Q9UIV4, Q9BU00, A0A0A0MS51, O43904, P23396, Q2YDC4, Q53TA9, Q9Y3F5, Q8WVV7, P50570, Q53R19, A0A140VJZ9, A8K2P4, Q9BU11, A7YIK0, A0A0A0MT01, P55008, A7YIK3, Q63576, P13472, P45880, O00554, E7EV30, P58546, Q…
Annotation Cluster 112 Enrichment Score: 2.154889289445755
Category Term Count % PValue Genes List Total Pop Hits Pop Total Fold Enrichment Bonferroni Benjamini FDR
GOTERM_BP_ALL GO:2001237~negative regulation of extrinsic apoptotic signaling pathway 12 1.7777777777777777 0.0026225184001833113 Q9BW12, Q68DN3, P09601, O14786, P02458, B3KTT5, Q12985, Q9UQM0, O15517, Q99227, D3DPG8, Q15667, A8K6H4, Q59EB7, Q9UQL9, Q96FS5, Q16005, B3KQY6, P09211, Q7L4Q3, Q1JQ82, Q59F20, Q6IBA7, B7ZLX0, Q6X907, Q15121, Q86T59, E7EWZ6, P06756, O14720, Q6UXM8, Q5T7F3, Q59E99, Q5T7F…
GOTERM_BP_ALL GO:2001236~regulation of extrinsic apoptotic signaling pathway 15 2.2222222222222223 0.004248031483189195 Q9UGS2, Q9BW12, A8K7B7, Q68DN3, P09601, O14786, P02458, B3KTT5, Q12985, Q9UQM0, O15517, Q99227, D3DPG8, A8K6H4, Q15667, Q59EB7, Q96FS5, Q9UQL9, Q16005, B3KQY6, P09211, Q7L4Q3, Q1JQ82, Q59F20, Q6IBA7, B7ZLX0, Q6X907, Q15121, Q86T59, E7EWZ6, P06756, O14720, B2RBY9, Q6UXM8, Q5T7F3,…
GOTERM_BP_ALL GO:0097191~extrinsic apoptotic signaling pathway 16 2.3703703703703702 0.030791146563062297 Q9UGS2, Q9BW12, A8K7B7, Q68DN3, P09601, O14786, P02458, B3KTT5, Q12985, Q9UQM0, O15517, Q99227, D3DPG8, A8K6H4, Q15667, Q59EB7, Q96FS5, Q9UQL9, Q16005, B3KQY6, P09211, Q7L4Q3, Q1JQ82, Q59F20, Q6IBA7, B7ZLX0, Q6X907, Q15121, Q86T59, E7EWZ6, P06756, O14720, B4DWI3, B2RBY9, Q6UXM8, Q8IZ49, Q59E9…
Annotation Cluster 113 Enrichment Score: 2.1064898014383364
Category Term Count % PValue Genes List Total Pop Hits Pop Total Fold Enrichment Bonferroni Benjamini FDR
GOTERM_BP_ALL GO:1904407~positive regulation of nitric oxide metabolic process 7 1.037037037037037 0.006136429348649851 Q16418, I3WTX1, B2R7R1, Q7Z5S3, Q9P2Z3, K7ESI9, Q9BX96, D3DSM1, O00206, Q96EE6, Q9UCP9, Q9UCP8, Q9UIV4, O43904, Q6R7N2, Q13852, P02023, P50570, P05107, A8K1B6, P04179, Q14481, E1P5A9, B4E3K9, Q9UM57, Q53HS5, B4E0R1, Q9UK78, Q86SX1, P55008, B3KTS8, Q8N1K8, A8K1Y8, B3KPJ9, Q2PP14,…
GOTERM_BP_ALL GO:0045429~positive regulation of nitric oxide biosynthetic process 7 1.037037037037037 0.006136429348649851 Q16418, I3WTX1, B2R7R1, Q7Z5S3, Q9P2Z3, K7ESI9, Q9BX96, D3DSM1, O00206, Q96EE6, Q9UCP9, Q9UCP8, Q9UIV4, O43904, Q6R7N2, Q13852, P02023, P50570, P05107, A8K1B6, P04179, Q14481, E1P5A9, B4E3K9, Q9UM57, Q53HS5, B4E0R1, Q9UK78, Q86SX1, P55008, B3KTS8, Q8N1K8, A8K1Y8, B3KPJ9, Q2PP…
GOTERM_BP_ALL GO:1903428~positive regulation of reactive oxygen species biosynthetic process 7 1.037037037037037 0.012726210982855559 Q16418, I3WTX1, B2R7R1, Q7Z5S3, Q9P2Z3, K7ESI9, Q9BX96, D3DSM1, O00206, Q96EE6, Q9UCP9, Q9UCP8, Q9UIV4, O43904, Q6R7N2, Q13852, P02023, P50570, P05107, A8K1B6, P04179, Q14481, E1P5A9, B4E3K9, Q9UM57, Q53HS5, B4E0R1, Q9UK78, Q86SX1, P55008, B3KTS8, Q8N1K8, A8K1Y8, B…
Annotation Cluster 114 Enrichment Score: 2.0995476333944527
Category Term Count % PValue Genes List Total Pop Hits Pop Total Fold Enrichment Bonferroni Benjamini FDR
GOTERM_BP_ALL GO:0030968~endoplasmic reticulum unfolded protein response 13 1.925925925925926 0.0055137284120425 Q8WUL0, P49748, D3DWS0, Q969U2, Q71JP6, Q9UHH8, Q2I204, Q6UX56, E9KL35, B5MCQ5, Q8NBH9, Q5JQI4, O76056, A2IDB9, B7Z909, Q9UDG2, B3KTT5, Q5JAK6, Q9UQM0, B3KY95, Q9Y490, Q96C37, Q53GX2, Q9NPF1, Q9UQL9, D6W628, Q6ZSH5, Q9BTK7, Q6IN67, B3KTJ0, B7Z4M8, V9HW88, Q9HBT1, B3KXH0, Q5SP17, Q9UPX3…
GOTERM_BP_ALL GO:0034620~cellular response to unfolded protein 13 1.925925925925926 0.00657909999569612 Q8WUL0, P49748, D3DWS0, Q969U2, Q71JP6, Q9UHH8, Q2I204, Q6UX56, E9KL35, B5MCQ5, Q8NBH9, Q5JQI4, O76056, A2IDB9, B7Z909, Q9UDG2, B3KTT5, Q5JAK6, Q9UQM0, B3KY95, Q9Y490, Q96C37, Q53GX2, Q9NPF1, Q9UQL9, D6W628, Q6ZSH5, Q9BTK7, Q6IN67, B3KTJ0, B7Z4M8, V9HW88, Q9HBT1, B3KXH0, Q5SP17, Q9UPX3, O75272,…
GOTERM_BP_ALL GO:0035967~cellular response to topologically incorrect protein 13 1.925925925925926 0.013859425941536795 Q8WUL0, P49748, D3DWS0, Q969U2, Q71JP6, Q9UHH8, Q2I204, Q6UX56, E9KL35, B5MCQ5, Q8NBH9, Q5JQI4, O76056, A2IDB9, B7Z909, Q9UDG2, B3KTT5, Q5JAK6, Q9UQM0, B3KY95, Q9Y490, Q96C37, Q53GX2, Q9NPF1, Q9UQL9, D6W628, Q6ZSH5, Q9BTK7, Q6IN67, B3KTJ0, B7Z4M8, V9HW88, Q9HBT1, B3KXH0, Q5SP17,…
Annotation Cluster 115 Enrichment Score: 2.0845942504486303
Category Term Count % PValue Genes List Total Pop Hits Pop Total Fold Enrichment Bonferroni Benjamini FDR
GOTERM_BP_ALL GO:0030834~regulation of actin filament depolymerization 8 1.1851851851851851 0.0024353159697823286 B7Z5V1, P08567, Q9UQE0, A7YIJ8, O75313, B2R9E8, Q5T0I2, Q9UG05, A8MPU4, A2A418, Q5T122, Q6FGM8, A0A0A0MS51, Q9NXC3, B2RB09, A8MYN7, Q9BVF2, V9HWG7, Q8WV81, Q9Y3F5, Q8WVV7, Q9H8J1, Q8N6E5, A7YIK0, A0A0A0MT01, Q6FGQ1, A7YIK3, Q9UHB6, Q9UHB5, A8MUD1, B7Z4U6, P58546, Q53SU8, Q9NX96, Q9NXU…
GOTERM_BP_ALL GO:0030042~actin filament depolymerization 8 1.1851851851851851 0.0038700256853999755 B7Z5V1, P08567, Q9UQE0, O75313, A7YIJ8, B2R9E8, Q5T0I2, Q9UG05, A8MPU4, A2A418, P23528, Q6FGM8, A0A0A0MS51, V9HWI5, Q9NXC3, B2RB09, A8MYN7, Q9BVF2, V9HWG7, Q8WV81, Q9Y3F5, Q8WVV7, Q9H8J1, Q8N6E5, A7YIK0, A0A0A0MT01, Q6FGQ1, A7YIK3, Q9UHB6, Q9UHB5, A8MUD1, B7Z4U6, P58546, Q53SU8, Q9NX96, Q9NXU6, Q9H…
GOTERM_BP_ALL GO:0051261~protein depolymerization 10 1.4814814814814816 0.011046802663666113 B7Z5V1, P08567, Q9UQE0, O75313, A7YIJ8, B2R9E8, Q53HF2, Q5T0I2, Q9UG05, A8MPU4, A2A418, P23528, P11142, Q5T122, Q6FGM8, A0A0A0MS51, V9HWI5, B2RB09, Q9NXC3, V9HWG7, A8MYN7, Q9BVF2, Q8WV81, Q9Y3F5, Q8WVV7, Q9H8J1, Q9H3R6, Q8N6E5, A7YIK0, A0A0A0MT01, Q6FGQ1, A7YIK3, Q9UHB6, Q9UHB5, A8MUD1, B7Z4U6, P58546, Q5…
GOTERM_BP_ALL GO:0043244~regulation of protein complex disassembly 9 1.3333333333333335 0.017722339999372685 B7Z5V1, P08567, Q9UQE0, O75313, A7YIJ8, B2R9E8, Q5T0I2, Q9UG05, A8MPU4, A8K796, A2A418, Q5T122, Q6FGM8, Q9UMJ8, A0A0A0MS51, B2RB09, Q9NXC3, V9HWG7, A8MYN7, Q9BVF2, Q8WV81, Q9Y3F5, J3KQG4, Q8WVV7, Q9H8J1, J3KQK9, Q8N6E5, A7YIK0, A0A0A0MT01, Q6FGQ1, A7YIK3, Q9UHB6, Q9UHB5, Q6I9R6, B7Z4U6, A8…
GOTERM_BP_ALL GO:1901879~regulation of protein depolymerization 8 1.1851851851851851 0.020464537004048638 B7Z5V1, P08567, Q9UQE0, A7YIJ8, O75313, B2R9E8, Q5T0I2, Q9UG05, A8MPU4, A2A418, Q5T122, Q6FGM8, A0A0A0MS51, Q9NXC3, B2RB09, A8MYN7, Q9BVF2, V9HWG7, Q8WV81, Q9Y3F5, Q8WVV7, Q9H8J1, Q8N6E5, A7YIK0, A0A0A0MT01, Q6FGQ1, A7YIK3, Q9UHB6, Q9UHB5, A8MUD1, B7Z4U6, P58546, Q53SU8, Q9NX96, Q9NXU6, Q9HBN…
Annotation Cluster 116 Enrichment Score: 2.0609682700383245
Category Term Count % PValue Genes List Total Pop Hits Pop Total Fold Enrichment Bonferroni Benjamini FDR
GOTERM_BP_ALL GO:0031175~neuron projection development 52 7.703703703703704 6.220380022762032E-4 P46940, Q7Z5S3, Q13764, K7ESI9, P27816, B3KS64, A8K796, B2R6R5, Q8IVG8, A8MXW0, Q53HM4, Q7Z3B8, Q548L2, B4DJT9, B4DTU0, Q4W597, Q9NXZ9, Q8WZ99, Q9UKF0, Q7Z2G9, Q7Z2G6, Q9UEJ4, A8CZ64, P61586, Q9UDF4, Q9UDJ0, Q2TU89, Q59F20, P52565, A8K160, Q6X907, Q540F8, B7ZLF0, Q8IZF9, Q9UPH4, Q9UKE9, Q9UKE8, B4DR31…
GOTERM_BP_ALL GO:0048666~neuron development 56 8.296296296296296 0.0029653487037894924 P46940, B2R7R1, Q7Z5S3, Q13764, K7ESI9, P27816, B3KS64, A8K796, B2R6R5, Q8IVG8, A8MXW0, Q53HM4, D3DSE4, Q7Z3B8, Q548L2, B4DJT9, B4DTU0, Q16840, Q4W597, Q9NXZ9, Q8WZ99, Q7Z2G9, Q9UKF0, Q7Z2G6, Q16839, Q9UEJ4, A8CZ64, P61586, Q6NR85, Q16838, Q9UDF4, Q9UDJ0, Q2TU89, Q59F20, P52565, A8K160, Q6X907, Q540F8, B7ZLF0, …
GOTERM_BP_ALL GO:0022008~neurogenesis 74 10.962962962962964 0.013433825248168264 P46940, B2R7R1, Q7Z5S3, Q13764, K7ESI9, Q5HYG0, P27816, B3KS64, A8K796, B2R6R5, Q8IVG8, A8MXW0, Q53HM4, E9PPB3, D3DSE4, Q9UDG2, Q7Z3B8, Q548L2, B4DJT9, B4DTU0, Q16840, Q4W597, Q04637, Q9NXZ9, Q8WZ99, Q7Z2G9, Q8N173, Q9UKF0, Q7Z2G6, Q16839, G5E9S1, Q9UDF7, Q9UEJ4, A8CZ64, P61586, Q6NR85, Q16838, Q9UDF4, A8K1Y8, Q9UDJ0…
GOTERM_BP_ALL GO:0030182~neuron differentiation 61 9.037037037037036 0.040350551953153346 P46940, B2R7R1, Q7Z5S3, Q13764, K7ESI9, Q5HYG0, P27816, B3KS64, A8K796, B2R6R5, Q8IVG8, A8MXW0, Q53HM4, D3DSE4, Q9UDG2, Q7Z3B8, Q548L2, B4DJT9, B4DTU0, Q16840, Q4W597, Q04637, Q9NXZ9, Q8WZ99, Q7Z2G9, Q9UKF0, Q7Z2G6, Q16839, G5E9S1, Q9UDF7, Q9UEJ4, A8CZ64, P61586, Q6NR85, Q16838, Q9UDF4, Q9UDJ0, Q2TU89, Q59F2…
GOTERM_BP_ALL GO:0048699~generation of neurons 66 9.777777777777779 0.04956975665692767 P46940, B2R7R1, Q7Z5S3, Q13764, K7ESI9, Q5HYG0, P27816, B3KS64, A8K796, B2R6R5, Q8IVG8, A8MXW0, Q53HM4, E9PPB3, D3DSE4, Q9UDG2, Q7Z3B8, Q548L2, B4DJT9, B4DTU0, Q16840, Q4W597, Q04637, Q9NXZ9, Q8WZ99, Q7Z2G9, Q8N173, Q9UKF0, Q7Z2G6, Q16839, G5E9S1, Q9UDF7, Q9UEJ4, A8CZ64, P61586, Q6NR85, Q16838, Q9UDF4, Q9UDJ0,…
Annotation Cluster 117 Enrichment Score: 1.9461022747833214
Category Term Count % PValue Genes List Total Pop Hits Pop Total Fold Enrichment Bonferroni Benjamini FDR
GOTERM_BP_ALL GO:0032905~transforming growth factor beta1 production 4 0.5925925925925926 0.004160481788415915 Q59E99, Q96LB5, B7Z9I3, A0A024RC70, A8K6H4, Q15667, Q96QM7, B2R6R5, Q14336, Q96FV6, P09958, Q8NBP3, Q9UCZ5, Q6T7F5, B9EGH6, P51884, B4E3J7, Q8NG15, O75787, Q5QTQ7, P07996, Q9UG89, Q6LBS3, Q9H2P8 656 9 16792 11.37669376693767 0.9999999999990064 0.030952672983964757 7.844851399492314
GOTERM_BP_ALL GO:0032908~regulation of transforming growth factor beta1 production 4 0.5925925925925926 0.004160481788415915 Q59E99, Q96LB5, B7Z9I3, A0A024RC70, A8K6H4, Q15667, Q96QM7, B2R6R5, Q14336, Q96FV6, P09958, Q8NBP3, Q9UCZ5, Q6T7F5, B9EGH6, P51884, B4E3J7, Q8NG15, O75787, Q5QTQ7, P07996, Q9UG89, Q6LBS3, Q9H2P8 656 9 16792 11.37669376693767 0.9999999999990064 0.030952672983964757 7.8448513…
GOTERM_BP_ALL GO:0071634~regulation of transforming growth factor beta production 5 0.7407407407407408 0.01511239219406065 Q96LB5, B7Z9I3, O75028, A7VJG6, Q96QM7, Q3B8N1, B2R6R5, Q96FV6, P09958, O14532, Q9UCZ5, B4E3J7, F8W9W4, O75787, Q5QTQ7, P07996, A0A024QZ55, Q9UG89, Q6LBS3, Q8WYQ7, Q59E99, Q9NQ58, O00182, A0A024RC70, A8K6H4, Q15667, Q53FQ0, Q14336, Q8NBP3, Q6T7F5, B9EGH6, P51884, A0A024QZ02, …
GOTERM_BP_ALL GO:0071604~transforming growth factor beta production 5 0.7407407407407408 0.01732210741927631 Q96LB5, B7Z9I3, O75028, A7VJG6, Q96QM7, Q3B8N1, B2R6R5, Q96FV6, P09958, O14532, Q9UCZ5, B4E3J7, F8W9W4, O75787, Q5QTQ7, P07996, A0A024QZ55, Q9UG89, Q6LBS3, Q8WYQ7, Q59E99, Q9NQ58, O00182, A0A024RC70, A8K6H4, Q15667, Q53FQ0, Q14336, Q8NBP3, Q6T7F5, B9EGH6, P51884, A0A024QZ02, Q8NG15, Q9H2P8…
GOTERM_BP_ALL GO:0032914~positive regulation of transforming growth factor beta1 production 3 0.4444444444444444 0.020526922830962527 Q59E99, Q96LB5, B7Z9I3, A8K6H4, Q15667, Q96QM7, B2R6R5, Q96FV6, Q8NBP3, Q6T7F5, B9EGH6, P51884, B4E3J7, Q8NG15, O75787, Q5QTQ7, P07996, Q9UG89, Q9H2P8 656 6 16792 12.798780487804878 1.0 0.119430858451962 33.39697861275871
GOTERM_BP_ALL GO:0071636~positive regulation of transforming growth factor beta production 4 0.5925925925925926 0.022638169524254764 Q96LB5, B7Z9I3, O75028, A7VJG6, Q96QM7, Q3B8N1, B2R6R5, Q96FV6, O14532, B4E3J7, F8W9W4, O75787, Q5QTQ7, P07996, A0A024QZ55, Q9UG89, Q8WYQ7, Q59E99, Q9NQ58, O00182, A8K6H4, Q15667, Q53FQ0, Q8NBP3, Q6T7F5, B9EGH6, P51884, A0A024QZ02, Q8NG15, Q9H2P8 656 16 16792 6.3993…
Annotation Cluster 118 Enrichment Score: 1.9411351035664512
Category Term Count % PValue Genes List Total Pop Hits Pop Total Fold Enrichment Bonferroni Benjamini FDR
GOTERM_BP_ALL GO:0070423~nucleotide-binding oligomerization domain containing signaling pathway 6 0.8888888888888888 0.008532627495104167 A8K1Y8, Q9BX98, O00206, Q91888, Q91887, Q29120, Q9UEK8, Q6LBL4, Q9BWD6, P08107, Q5JQI4, A9XLP9, Q5VZI9, Q5VZI8, Q7Z4P3, B3KTT5, A9XLQ0, A9XLQ1, B4E3B6, Q3MIH3, Q9UEG1, Q9UQM0, D1CS52, D1CS53, Q8WYN8, Q6LDU5, Q5U5U6, P14793, P02249, P02248, Q9UQL9, Q9UPK7, P1979…
GOTERM_BP_ALL GO:0035872~nucleotide-binding domain, leucine rich repeat containing receptor signaling pathway 6 0.8888888888888888 0.009689967433320438 A8K1Y8, Q9BX98, O00206, Q91888, Q91887, Q29120, Q9UEK8, Q6LBL4, Q9BWD6, P08107, Q5JQI4, A9XLP9, Q5VZI9, Q5VZI8, Q7Z4P3, B3KTT5, A9XLQ0, A9XLQ1, B4E3B6, Q3MIH3, Q9UEG1, Q9UQM0, D1CS52, D1CS53, Q8WYN8, Q6LDU5, Q5U5U6, P14793, P02249, P02248, Q9UQL9,…
GOTERM_BP_ALL GO:0002753~cytoplasmic pattern recognition receptor signaling pathway 7 1.037037037037037 0.01816308375485374 Q9BX98, O00206, Q86VY7, Q29120, Q5T7I6, Q9UEK8, Q5JQI4, M1P2Z0, B3KTT5, Q3MIH3, Q9UEG1, Q9UQM0, Q3I0Y2, P14793, Q9UQL9, Q9H8D3, Q9UPK7, Q7Z434, Q5SP17, Q9UEF2, Q9UM57, Q9UK78, A8K5I0, A8K1Y8, F5H6C8, Q91888, Q9H1H3, Q91887, A8K6X0, Q6LBL4, Q9BWD6, Q9H4Y1, P08107, A9XLP9, Q9U…
Annotation Cluster 119 Enrichment Score: 1.919162465379984
Category Term Count % PValue Genes List Total Pop Hits Pop Total Fold Enrichment Bonferroni Benjamini FDR
GOTERM_BP_ALL GO:0043280~positive regulation of cysteine-type endopeptidase activity involved in apoptotic process 12 1.7777777777777777 0.0068183270426193255 B2R6V5, B7Z5V1, D3DWS0, O75915, O95421, Q9UDH0, A7VJG6, Q3B8N1, Q5T0I2, Q96NY6, A0A024R371, A2A418, E9KL35, B2R7N5, P61604, P78459, P78458, A8K5L3, Q8NI95, A0A0A0MS51, A0A024QZ55, P23396, Q8WYQ7, O15517, A8MYN7, Q498B5, Q9NQ58, Q8WVV7, P051…
GOTERM_BP_ALL GO:2001056~positive regulation of cysteine-type endopeptidase activity 12 1.7777777777777777 0.011523353596758731 B2R6V5, B7Z5V1, D3DWS0, O75915, O95421, Q9UDH0, A7VJG6, Q3B8N1, Q5T0I2, Q96NY6, A0A024R371, A2A418, E9KL35, B2R7N5, P61604, P78459, P78458, A8K5L3, Q8NI95, A0A0A0MS51, A0A024QZ55, P23396, Q8WYQ7, O15517, A8MYN7, Q498B5, Q9NQ58, Q8WVV7, P05109, B7Z712, B3KTJ0, D3DV37, Q53…
GOTERM_BP_ALL GO:0010950~positive regulation of endopeptidase activity 12 1.7777777777777777 0.02224620253952625 B2R6V5, B7Z5V1, D3DWS0, O75915, O95421, Q9UDH0, A7VJG6, Q3B8N1, Q5T0I2, Q96NY6, A0A024R371, A2A418, E9KL35, B2R7N5, P61604, P78459, P78458, A8K5L3, Q8NI95, A0A0A0MS51, A0A024QZ55, P23396, Q8WYQ7, O15517, A8MYN7, Q498B5, Q9NQ58, Q8WVV7, P05109, B7Z712, B3KTJ0, D3DV37, Q53X54, P10809, A0…
Annotation Cluster 120 Enrichment Score: 1.9164263924644533
Category Term Count % PValue Genes List Total Pop Hits Pop Total Fold Enrichment Bonferroni Benjamini FDR
GOTERM_BP_ALL GO:0032770~positive regulation of monooxygenase activity 6 0.8888888888888888 0.004851694462348669 Q53S29, Q13942, P99014, P06734, Q8N181, Q14016, Q8WTV0, P62158, P16435, P0DP23, P0DP25, P0DP24, F8W8N0, P70667, Q9BRL5, P02593, A0A024RBS4, Q6KFX4, Q9UDT3, Q52LZ5, H0Y7A7, Q61380, E7ETZ0, Q96HK3, Q61379, B4DJ51, Q96HY3, Q16455, Q197M5, Q9H3M8, K3W4U1 656 29 16792 5.296047098402018 0.99…
GOTERM_BP_ALL GO:0051000~positive regulation of nitric-oxide synthase activity 5 0.7407407407407408 0.009581405319200431 Q53S29, Q13942, P99014, P06734, Q14016, P62158, Q8WTV0, P0DP23, P0DP25, P0DP24, F8W8N0, P70667, Q9BRL5, P02593, A0A024RBS4, Q6KFX4, Q52LZ5, H0Y7A7, Q61380, E7ETZ0, Q96HK3, Q61379, B4DJ51, Q96HY3, K3W4U1 656 22 16792 5.817627494456763 1.0 0.06323593209698697 17.19297785192031
GOTERM_BP_ALL GO:0051353~positive regulation of oxidoreductase activity 6 0.8888888888888888 0.03831758831673288 Q53S29, Q13942, P99014, P06734, Q8N181, Q14016, Q8WTV0, P62158, P16435, P0DP23, P0DP25, P0DP24, F8W8N0, P70667, Q9BRL5, P02593, A0A024RBS4, Q6KFX4, Q9UDT3, Q52LZ5, H0Y7A7, Q61380, E7ETZ0, Q96HK3, Q61379, B4DJ51, Q96HY3, Q16455, Q197M5, Q9H3M8, K3W4U1 656 48 16792 3.1996951219512195 1.0…
Annotation Cluster 121 Enrichment Score: 1.8953152929680734
Category Term Count % PValue Genes List Total Pop Hits Pop Total Fold Enrichment Bonferroni Benjamini FDR
GOTERM_BP_ALL GO:0038061~NIK/NF-kappaB signaling 12 1.7777777777777777 0.003041741513135024 Q6GMU5, Q9BX98, Q5JNW6, B5BU76, Q99460, Q29120, Q9UEK8, B2R7N5, P28062, Q29824, Q8NI95, Q9UDG2, Q9BS70, Q96J48, Q3MIH3, P23396, Q9UEG1, O15517, Q53TI2, Q498B5, P14793, Q9UPK7, Q8N1D8, V9HW88, O14818, Q9UEF2, Q9H4K5, O14763, P25788, Q9UEU8, P27797, Q91888, Q91887, O15508, Q6PKG9, P20618, B2R515, Q6LBL4, Q9B…
GOTERM_BP_ALL GO:0051436~negative regulation of ubiquitin-protein ligase activity involved in mitotic cell cycle 9 1.3333333333333335 0.006275463851900529 Q6GMU5, Q9BX98, Q5JNW6, B5BU76, Q99460, Q29120, Q9UEK8, P28062, Q29824, Q9BS70, Q96J48, Q3MIH3, Q9UEG1, Q53TI2, P14793, Q9UPK7, Q8N1D8, O14818, Q9UEF2, Q9H4K5, P25788, Q9UEU8, Q91888, Q91887, Q6PKG9, P20618, B2R515, Q6LBL4, Q9BWD6, Q86U83, Q9BR…
GOTERM_BP_ALL GO:0051439~regulation of ubiquitin-protein ligase activity involved in mitotic cell cycle 9 1.3333333333333335 0.006825342411891645 Q6GMU5, Q9BX98, Q5JNW6, B5BU76, Q99460, Q29120, Q9UEK8, P28062, Q29824, Q9BS70, Q96J48, Q3MIH3, Q9UEG1, Q53TI2, P14793, Q9UPK7, Q8N1D8, O14818, Q9UEF2, Q9H4K5, P25788, Q9UEU8, Q91888, Q91887, Q6PKG9, P20618, B2R515, Q6LBL4, Q9BWD6, Q86U83, Q9BR53, Q7Z4P…
GOTERM_BP_ALL GO:1904667~negative regulation of ubiquitin protein ligase activity 9 1.3333333333333335 0.00741086896980461 Q6GMU5, Q9BX98, Q5JNW6, B5BU76, Q99460, Q29120, Q9UEK8, P28062, Q29824, Q9BS70, Q96J48, Q3MIH3, Q9UEG1, Q53TI2, P14793, Q9UPK7, Q8N1D8, O14818, Q9UEF2, Q9H4K5, P25788, Q9UEU8, Q91888, Q91887, Q6PKG9, P20618, B2R515, Q6LBL4, Q9BWD6, Q86U83, Q9BR53, Q7Z4P3, Q6PJM7, Q9BWA8, B8ZZ…
GOTERM_BP_ALL GO:0090263~positive regulation of canonical Wnt signaling pathway 12 1.7777777777777777 0.007703725920258279 Q9NRS7, Q8N473, Q96QK1, Q6GMU5, Q9BX98, Q9NVG2, Q5JNW6, Q14037, B5BU76, Q99460, Q29120, Q9UMM7, Q9UEK8, E1P5U6, P28062, Q8IWU5, Q29824, Q9H016, Q9BS70, Q13896, Q96J48, Q3MIH3, Q9UEG1, Q53TI2, Q561W2, P14793, Q9H8J0, Q9NZK2, Q9UML6, Q9UPK7, Q8N1D8, O76045, Q9UJR3, O14818, Q149…
GOTERM_BP_ALL GO:0002223~stimulatory C-type lectin receptor signaling pathway 11 1.6296296296296295 0.007883534919909594 Q6GMU5, Q9BX98, G5E9C4, Q5JNW6, B5BU76, Q99460, Q29120, Q9UEK8, A8KAM4, P28062, Q29824, Q96QP7, Q9BS70, Q96QP8, Q96J48, Q96QP9, Q3MIH3, Q9UEG1, Q53TI2, P14793, Q9NNX6, Q9UPK7, Q2TB19, Q8N1D8, Q96QQ0, Q96QQ1, Q96QQ4, A8MVQ9, Q96QQ5, O14818, Q96QQ2, Q96QQ3, Q96QQ8, Q9UEF2, Q96QQ6…
GOTERM_BP_ALL GO:0002220~innate immune response activating cell surface receptor signaling pathway 11 1.6296296296296295 0.008963842197730934 Q6GMU5, Q9BX98, G5E9C4, Q5JNW6, B5BU76, Q99460, Q29120, Q9UEK8, A8KAM4, P28062, Q29824, Q96QP7, Q9BS70, Q96QP8, Q96J48, Q96QP9, Q3MIH3, Q9UEG1, Q53TI2, P14793, Q9NNX6, Q9UPK7, Q2TB19, Q8N1D8, Q96QQ0, Q96QQ1, Q96QQ4, A8MVQ9, Q96QQ5, O14818, Q96QQ2, Q96QQ3, Q…
GOTERM_BP_ALL GO:0051437~positive regulation of ubiquitin-protein ligase activity involved in regulation of mitotic cell cycle transition 9 1.3333333333333335 0.009395259897733432 Q6GMU5, Q9BX98, Q5JNW6, B5BU76, Q99460, Q29120, Q9UEK8, P28062, Q29824, Q9BS70, Q96J48, Q3MIH3, Q9UEG1, Q53TI2, P14793, Q9UPK7, Q8N1D8, O14818, Q9UEF2, Q9H4K5, P25788, Q9UEU8, Q91888, Q91887, Q6PKG9, P20618, B2R515, Q6L…
GOTERM_BP_ALL GO:0031145~anaphase-promoting complex-dependent catabolic process 9 1.3333333333333335 0.01175061211259884 Q6GMU5, Q9BX98, Q5JNW6, B5BU76, Q99460, Q29120, Q9UEK8, P28062, Q29824, Q9BS70, Q96J48, Q3MIH3, Q9UEG1, Q53TI2, P14793, Q9UPK7, Q8N1D8, O14818, Q9UEF2, Q9H4K5, P25788, Q9UEU8, Q91888, Q91887, Q6PKG9, P20618, B2R515, Q6LBL4, Q9BWD6, Q86U83, Q9BR53, Q7Z4P3, Q6PJM7, Q9BWA8, B8ZZH9…
GOTERM_BP_ALL GO:0031397~negative regulation of protein ubiquitination 12 1.7777777777777777 0.012169661701279566 Q6GMU5, Q9BX98, Q5JNW6, B5BU76, Q99460, Q29120, Q9UEK8, B2R7N5, Q6ICF9, Q96TF6, P28062, Q5JQI4, Q29824, Q8NI95, B3KTT5, Q9BS70, Q96J48, Q3MIH3, P23396, Q9UEG1, Q9UQM0, Q53TI2, Q498B5, P14793, P30536, Q9UQL9, Q9UPK7, Q53Y59, Q8N1D8, O14818, Q5SP17, Q9UEF2, Q9H4K5, A8K5I0, P25788, Q9UEU…
[truncated: 429 more rows]

## Sheet: RefSeq UniProt Accession Unstim
RefSeq Protein Accesion 1048 elements included exclusively in "Unstimulated":	UniProt Accession
NP_000135.2	Q16595; C9JJ89; Q5VZ01; A0A0S2Z3G4; A8MXJ6; O95656; O15545; Q15294
NP_000169.1	E1P5P9; V9HWJ1; B2R697; P48637; B6F210; Q4TTD9
NP_000180.2	P52789; Q8WU87; Q9UN82; D6W5J2
NP_000197.1	P31785; Q5FC12
[truncated: 1,044 more rows]

## Sheet: BP Exclusive to Unstimulated
Annotation Cluster 1 Enrichment Score: 7.301657379397081
[truncated: 360 more rows]

[truncated: 4 more sheets: RefSeq UniProt Accession LTA, BP Exclusive to LTA Stim, RefSeq UniProt Accession Borrel, BP Exclusive to Borrelia Stim]
