# Supplementary material for: Borrelia burgdorferi-Induced Changes in the Class II Self-Immunopeptidome Displayed on HLA-DR Molecules Expressed by Dendritic Cells
Source: Front Med (Lausanne). 2020 Sep 16;7:568. doi: 10.3389/fmed.2020.00568 (PMC7524959; doi:10.3389/fmed.2020.00568)
Supplement: Supplementary file 3 [file Data_Sheet_2.XLSX]

## Sheet: Manuscript Information
Borrelia burgdorferi-Induced Changes in the Class II Self-Immunopeptidome Displayed on HLA-DR Molecules Expressed by Dendritic Cells
Maria Gutierrez-Hoffmann1,2, Robert N. O’Meally3, Eleni Tiniakou2, Robert N. Cole3, Erika Darrah2, Mark J. Soloski1,2*
1Lyme Disease Research Center, Johns Hopkins University, School of Medicine, Baltimore, MD 21224, USA.
2Division of Rheumatology, Johns Hopkins University, School of Medicine, Baltimore, MD 21224, USA.
3Mass Spectrometry and Proteomics Facility, Department of Biological Chemistry, Johns Hopkins University School of Medicine, Baltimore, MD 21205, USA.
* Correspondence:
Mark J. Soloski
mski@jhmi.edu

## Sheet: RefSeq UniProt Accession Common
RefSeq Protein Accesion 2460 common elements in "Unstimulated", "Lipotechoic acid" and "B. burgdorferi":	UniProt Accession
NP_000005.2	Q5QTS0; Q68DN2; Q59F47; Q13677; Q6PIY3; Q6PN97; P01023
NP_000009.1	B4DEB6; P49748; F5H2A9; O76056; Q8WUL0
NP_000010.1	P24752; B2R6H1; G3XAB4; Q96FG8; A0A140VJX1
NP_000025.1	B4DXI7; Q96B15; P04075; Q9BWD9; Q6FH76; V9HWN7; Q6FI10; Q9UCN2
NP_000054.2	B4DV20; B4DPF3; E9PFN7; O19694; Q13904; Q53HP3; Q5JP69; P06681
NP_000055.2	V9HWA9; P01024; A7E236; B4DR57
NP_000063.2	Q16093; P16671; Q13966; D9IX66; Q9BZN3; Q9BZN5; Q9BZN4; D9IX68; Q9BPZ8; A4D1B1; D9IX69; Q9BZM8; D9IX67; Q8TCV7; Q9BQC2
NP_000079.2	Q8N473; Q9UMM7; O76045; Q59F64; Q8IVI5; Q14037; P02452; Q13896; Q14992; Q7KZ30; Q7KZ34; Q9UML6; Q15176; Q16050; P78441; Q13902; Q13903; Q15201
NP_000080.2	Q9UEB6; Q9UMM6; Q14057; Q9UEF9; Q13897; Q16480; P08123; Q9UMI1; Q14038; P02464; Q9UML5; Q7Z5S6; Q13998; Q15177; Q9UPH0; Q13997; Q15947; A0A0S2Z3H5; Q16511; Q9UM83
NP_000090.1	P01034; Q6FGW9; B2R5J9; D3DW42; A0A0K0K1J1
NP_000091.1	Q76LA1; P04080
NP_000095.2	Q9H316; Q53TK1; Q93089; Q16678; Q5TZW8
NP_000099.2	B4DT69; Q14167; B2R5X0; Q8WTS4; P09622; Q14131; A0A024R713; B4DHG0; Q59EV8
NP_000109.1	Q14926; Q14248; Q5T9B9; P17813; Q5T9C0
NP_000120.2	Q59HA7; Q8N6X2; Q9BX29; P00488; Q96P24
NP_000137.2	B2R4B9; Q6IBT7; Q9BTZ8; Q96CU0; P02792; Q86WI9; Q96AU9; A0A384MDR3; Q8WU07; Q7Z2W1
NP_000138.2	P04066; Q8NAC2; Q14335; Q3LID0; B2RBG3; Q14334
NP_000143.2	Q09GN4; Q14351; Q16302; Q8IWE7; P10253
NP_000148.2	B7Z5G2; J3KQG4; Q16545; Q4VX22; Q9UMJ8; A0A068F658; J3KQK9; Q6I9R6; P04062; A8K796; B7Z6S1
NP_000160.1	Q6LER7; Q53Y83; P06280
NP_000166.2	P06744; B4DG39; Q9UHE6; Q9BRD3; Q9BSK5
NP_000168.1	A2A418; A8MUD1; Q5T0I2; P06396; A0A384MEF1; B7Z5V1; B7Z373; A8MYN7; F5H1A8; Q8WVV7
NP_000173.2	Q53T69; Q96GT7; Q9UQC5; B2R7L4; P40939; Q16679; E9KL44; Q53TA2; B4DYP2
NP_000178.2	B2R8Z0; A8K417; Q93099
NP_000190.1	P51688; A8K5E2
NP_000202.3	A0A494C0X7; D3DSM1; Q16418; Q53HS5; Q9UD72; B3KTS8; P05107
NP_000217.2	O00109; Q14665; P35527; Q0IJ47
NP_000226.2	Q53H21; Q96EJ0; B2RBH5; Q5T074; P38571; Q16529; Q5T771; D3DR29
NP_000228.1	Q96FC4; B2R5T9; A0A1B1RVA9; Q16282; Q16283; P06858
NP_000241.1	P05164; Q4PJH5; Q9UCL7; A1L4B8; Q14862
NP_000253.1	P17050; A0A024R1Q5
NP_000276.2	A8K3Z1; E9PCE8; Q8TBN9; A8K696; B4DDB7; B4DGJ1; Q9BT75; A0A140VJR2; P12955; A8MX47; A8K416
NP_000282.1	Q8NI87; P00558; A8K4W6; V9HWF4; B7Z7A9; Q5J7W1; Q6IBT6
NP_000296.2	B2RCP9; O15114; O75856; O15115; Q15165; B4DJD5; A4D1H7; Q5FBX7; Q86YL0
NP_000299.2	Q9BW68; P10619; Q561W6; Q96KJ2; Q9BR08; X6R8A1; Q5JZH1; B2R798
NP_000301.1	Q6FGQ4; B4DY24; P50897
NP_000349.1	O14476; O14471; O43218; A0A0S2Z4Q2; O43216; Q53XM1; D3DQB1; O14472; O43219; O43217; Q15582
NP_000353.1	P35625; B2RBY9; Q9UC74; Q9UGS2; Q5THV4
NP_000356.1	V9HWK1; P60174; P00938; Q8WWD0; Q96AG5; B7Z5D8; D3DUS9; Q6FHP9; Q6IS07; Q53HE2
NP_000357.3	P09493; D9YZV2; D9YZV8; Q9UCI1; P09494; B7Z5T7; Q9Y427; Q9UCI2; Q9UCY9; Q7Z6L8; Q86W64; D9YZV3; P10469; Q6DV89; Q6DV90; A0A0K0K1I0; Q96IK2
NP_000362.1	P02766; Q549C7; Q6IB96; Q9UCM9; E9KL36; Q9UBZ6
NP_000365.3	Q53ZP6; Q9BUZ0; Q16863; Q16883; P06132; A8K762; Q53YB8; Q6IB28
NP_000368.1	Q9BU11; A0A024QYX8; Q9UNJ9; P42768
NP_000375.2	Q7Z7Q0; Q53QC8; Q59HB3; Q7Z600; Q13786; Q13779; Q9UMN0; Q4ZG63; P78479; P78480; P78481; Q13787; Q13785; P04114; O00502; Q13788
NP_000382.3	O14773; Q6UX56; Q96C37; Q5JAK6; Q53HT1; Q71JP6
NP_000385.1	A0A140G945; P02489; E9PHE4; Q53X53
NP_000396.2	B2R699; Q14428; D3DQH6; Q14426; P17900; Q6LBL5
NP_000405.1	B4DVS5; E9PB82; F5HE57; B4DNV1; P51659; A0A0S2Z4J1; B2R659
NP_000407.1	E1P587; B4DFT7; Q53Y96; P15260; A0A0S2Z3Y2
NP_000412.3	P13645; Q8N175; Q14664
NP_000414.2	Q4VAQ2; P35908
NP_000433.4	P16284; Q9NPB7; Q9NQT0; Q9NQT2; A8K3S7; Q6LDA9; Q8TBH1; A0A075B738; Q9NQT1; D3DU31; Q96RF6; Q9NP65; Q9NPG9; Q9NQS9; Q96RF5
NP_000436.2	Q15149; Q6S383; Q6S377; Q6S381; Q16640; Q15148; Q6S376; Q6S379; Q6S382; Q6S378; Q6S380
NP_000445.1	D3DSE4; Q6NR85; P00441; Q16711; Q16669; Q16840; V9HWC9; A6NHJ0; Q16838; Q16839
NP_000468.1	O95574; P04277; Q13140; P02768; Q9P1I7; Q68DN5; Q6UXK4; Q8IUK7; Q645G4; Q86YG0; Q9P157; Q9UHS3; E7ESS9; Q9UJZ0
NP_000475.1	Q9UCC8; Q9UQ58; Q16019; Q9UC33; P09000; Q16014; Q8WZ99; Q9UCB6; Q9UCD1; P05067; Q16020; Q13764; B2R5V1; Q13793; B4DII8; Q13778; Q16011; Q6GSC0; D3DSD1; P78438; A0A140VJC8; Q9BT38; Q9UCA9; D3DSD2; D3DSD3
NP_000476.1	P07741; G5E9J2; Q3KP55; Q68DF9
NP_000478.3	P15289; A0A0C4DFZ2; B4DVI5; B2RCA6; Q6ICI5; F8WCC8; Q96CJ0; B7XD04
NP_000498.2	O75571; Q96E46; Q53F94; P09467
NP_000508.1	P69905; P01922; Q96KF1; Q9UCM0; D1MGQ2; Q1HDT5; Q3MIF5; Q53F97; Q9NYR7
NP_000509.1	D9YZU5; Q8IZI1; Q9UCP8; A4GX73; Q9BX96; Q45KT0; Q9UCD6; P02023; Q14510; Q6FI08; Q13852; Q14481; Q6R7N2; Q9UCP9; B2ZUE0; P68871; Q549N7
NP_000510.1	Q8WXT7; Q3Y5H3; P02042; A0N071
NP_000511.2	A0A0S2Z3W3; P06865; B4DKE7; Q6AI32; Q53HS8; E7ENH7
NP_000512.1	P07686; A0A024RAJ6
NP_000519.2	G5E928; O15330; Q16680; O00754; Q93094; Q9BW13
NP_000534.3	A8K8M3; P17406; P17405; Q16841; E9PKS3; Q16837; Q59EN6; Q13811
NP_000549.1	P69905; Q9NYR7; Q9UCM0; P01922; Q53F97; Q3MIF5; Q96KF1; D1MGQ2; Q1HDT5
NP_000572.2	Q7Z5H1; P07203; Q9BW12; Q7L4Q3; E9PAS1
NP_000582.1	Q53XT5; Q96L99; P08571; Q96FR6; Q9UNS3
NP_000601.3	A5YRN9; Q13958; Q13980; B6EAT9; Q9UC30; Q13957; Q13967; Q16066; Q16208; Q9H5A5; Q9UJ36; Q86Z27; Q9UC28; Q04858; P16070; Q13959; Q16064; Q16522; Q8N694; D3DR13; Q92493; Q96J24; O95370; P22511; Q13960; Q13961; Q15861; Q9UC29; Q16065; D3DR12; Q9UCB0; Q13968; Q86T72; Q13419
NP_000607.1	A0A4Y5UGE4; Q5U066; B2R737; P01730; B4DT49; D3DUS5; Q4ZGK2; Q9UDE5
NP_000623.2	P11215; Q4VAK2; Q4VAK0; Q4VAK1
NP_000627.2	B2R7R1; B4DL20; A0A384NL29; B4E3K9; P78434; Q96EE6; P04179; Q9P2Z3; E1P5A9; Q16792; Q5TCM1; B3KUK2
NP_000691.1	P04083; B5BU38; Q5TZZ9
NP_000692.2	B2RBR6; B7Z2T5; Q16689; Q9UJ20; B7Z3U6; Q6LDM4; P05023; F5H3A1; Q9UJ21; Q9UCN1
NP_000693.1	Q86UZ5; Q9UQ25; Q07059; A0A0S2Z3W6; P50993; Q5JW74; D3DVE4
NP_000705.2	O76068; Q53Y59; Q96TF6; Q6ICF9; P30536
NP_000780.1	B4DXI3; E7EU16; Q53YX9; Q59GY8; Q7M4L4; P12821; B4DKH4; P22966; B0LPF0
NP_000828.1	B3KXM7; Q8IVW7; Q7Z429; O43836
NP_000843.1	O00460; V9HWE9; Q15690; P09211; Q5TZY3
NP_000867.2	P11717; Q7Z7G9; Q96PT5
NP_000878.2	P20702; Q8IVA6
NP_000909.2	P30037; P07237; Q6LDE5; A0A024R8S5; P32079; Q15205; B2RDQ2
NP_000916.2	Q6FH45; Q9BQ27; Q9UFK3; B4DDD7; A0A384MDR8; P11177; B2R7L0
NP_000932.3	P16435; Q8N181; Q9UDT3; Q16455; Q9H3M8; Q197M5
NP_000943.1	A8K2H5; A3KMC8; P25105
NP_000959.2	Q4VBR0; A8K502; Q969Z9; P36578; P39029
NP_000964.1	Q567Q7; Q969V7; P25120; Q9BWQ9; P62917; D3DWN2; A8K094
NP_000968.2	F5H1S2; Q567Q8; Q9BPX0; Q3KQT8; A8K4C8; B4DLX3; P26373
NP_000975.2	P29316; P62750; B2R5B2; P39024; Q92774
NP_000978.1	B2R4F0; P61254; Q02877; Q6IPY2; D3DTR8
NP_000980.1	A0A024R9D3; P62888; P04645; B2R591; Q502Z6
NP_000987.2	Q9BVN7; P18077; Q08ES9
NP_000990.1	P23411; P63173; A0A024R8P8; B2R5A8
NP_000996.2	Q498B5; Q8NI95; P23396; B2R7N5; J3KN86
NP_000997.1	P61247; D3DP05; B2R4D4; P33443; P49241
NP_001001389.1	Q15861; Q16064; Q9UC28; Q9UJ36; A5YRN9; Q13961; Q16065; Q86Z27; Q92493; Q9UC29; D3DR13; Q13959; Q13980; B6EAT9; Q16208; Q9UCB0; Q16066; Q86T72; Q13419; P16070; Q13958; Q13960; Q8N694; Q9H5A5; D3DR12; Q9UC30; Q13968; Q16522; Q13967; Q96J24; O95370; P22511; Q04858; Q13957
NP_001001390.1	Q16064; Q16208; Q96J24; P16070; Q13967; Q13968; Q16065; Q9UJ36; O95370; Q13959; Q13961; Q15861; Q16066; Q86Z27; Q8N694; Q9UC28; D3DR12; D3DR13; Q04858; Q13957; A5YRN9; Q13980; Q92493; Q9UC29; Q9UC30; P22511; Q9H5A5; Q9UCB0; Q13960; B6EAT9; Q86T72; Q13419; Q13958; Q16522
NP_001001391.1	Q13959; Q16065; Q92493; Q13968; Q9UC30; Q9UJ36; Q13958; Q13967; Q86T72; Q8N694; Q13960; Q16064; D3DR13; Q04858; Q13419; Q16522; O95370; Q13957; Q86Z27; Q96J24; Q9H5A5; Q13980; Q15861; Q9UC29; P16070; A5YRN9; Q13961; B6EAT9; Q16066; Q16208; Q9UC28; D3DR12; Q9UCB0; P22511
NP_001001437.2	Q3B7A8; B2RUX4; Q53YA5; Q96I68; P16619; A6NGK6
NP_001001485.1	Q8NCJ7; B2RAT7; G3XAH8; P98194; B7Z3X9; B4DSW3; Q8N6V1; Q86V72; Q86V73; G8JLN9; O76005
NP_001001486.1	P98194; Q86V73; B2RAT7; Q8NCJ7; B7Z3X9; B4DSW3; G3XAH8; G8JLN9; O76005; Q86V72; Q8N6V1
NP_001001487.1	Q86V72; G3XAH8; O76005; B2RAT7; Q8N6V1; Q86V73; P98194; Q8NCJ7; G8JLN9; B4DSW3; B7Z3X9
NP_001001547.1	Q9BZM8; Q8TCV7; D9IX67; Q9BQC2; Q9BZN4; D9IX69; A4D1B1; P16671; D9IX66; D9IX68; Q16093; Q13966; Q9BPZ8; Q9BZN3; Q9BZN5
NP_001001548.1	A4D1B1; P16671; D9IX69; Q9BPZ8; Q16093; D9IX67; Q8TCV7; Q9BQC2; D9IX66; Q9BZN3; Q9BZN4; Q13966; Q9BZM8; Q9BZN5; D9IX68
NP_001001935.1	Q53XX6; A8K092; K7ENP3; Q96FB4; Q96HW2; Q8IXV2; P25705; B4DY56; Q96IR6; Q9BTV8
NP_001001937.1	A8K092; Q8IXV2; K7ENP3; Q96FB4; Q9BTV8; B4DY56; Q96HW2; V9HW26; P25705; Q53XX6; Q96IR6
NP_001002.1	P23821; P24818; Q57Z92; Q6IPH1; P62081
NP_001002029.3	Q96EG2; Q6U2L9; Q6U2F0; B0QZR6; P0C0L5; Q6U2L1; Q96SA7; Q6U2E9; Q6P4R1; Q6U2G0; Q96SA8; P01028; Q6U2M5; Q14033; Q4LE82; Q6U2F3; Q6U2F4; B7ZVZ6; A2BHY4; Q6VCV8; Q13160; Q5JQM8; Q6U2E5; Q6U2G1; A6H8M8; P78445; Q6U2E8; Q6U2F8; Q9NPK5; A7E2V2; B2RUT6; Q6U2I5; Q6U2L7; Q13906; Q14835; P0C0L4; A6NHJ5; Q6U2F6; Q9UIP5; B0V2C8; Q5JNX2
NP_001002273.1	A6H8N3; Q53X85; Q8NIA1; O95649; P31994; Q5VXA9
NP_001002274.1	O95649; P31994; A6H8N3; Q53X85; Q5VXA9; Q8NIA1
NP_001002275.1	A6H8N3; P31994; Q53X85; O95649; Q5VXA9; Q8NIA1
NP_001002857.1	A0A024R5Z7; Q9UDH8; Q8TBV2; Q96DD5; Q6N0B3; P07355; Q567R4
NP_001002858.1	Q96DD5; Q9UDH8; Q8TBV2; P07355; Q567R4; Q6N0B3
NP_001004128.1	Q13876; Q8WVP4; Q59G29; O00391; A0A140VKE5; Q5T2X0; Q8TDL6
NP_001005.1	Q5TZC0; B2R4E3; P46783
NP_001005340.1	Q6UVX1; Q8N1A1; Q14956; A4D155
NP_001005360.1	P50570; Q5I0Y0; E7EV30; Q9UPH4; Q7Z5S3; E9PEQ4; K7ESI9; A8K1B6
NP_001005361.1	P50570; A8K1B6; Q9UPH4; E7EV30; E9PEQ4; Q5I0Y0; K7ESI9; Q7Z5S3; Q8N1K8
NP_001005362.1	E9PEQ4; Q7Z5S3; E7EV30; Q9UPH4; A8K1B6; Q5I0Y0; P50570; K7ESI9
NP_001005464.1	A6NFS4; A2BDF6; Q6B053; Q71DI3
NP_001005502.1	B2R800; P14384; Q9H2K9
NP_001005741.1	Q9UMJ8; A0A068F658; Q4VX22; B7Z5G2; P04062; B7Z6S1; J3KQG4; Q6I9R6; B7Z6S9; Q16545; A8K796; J3KQK9
NP_001005742.1	B7Z5G2; B7Z6S9; J3KQG4; B7Z6S1; P04062; J3KQK9; Q6I9R6; A0A068F658; Q16545; A8K796; Q9UMJ8; Q4VX22
NP_001005743.1	Q9UKF0; B1P2N6; B1P2N8; Q9UEQ4; Q9UKE8; Q8WW73; Q9UBG1; B1P2N7; B1P2N9; B4E2B1; P49757; B1P2N5; Q9UKE9; Q9UQJ4; A0A024R6F4; Q6NUQ7; Q86SY1
NP_001005744.1	Q9UEQ4; Q9UQJ4; Q8WW73; A0A024R681; P49757; B1P2N6; B1P2N9; Q6NUQ7; Q9UKE8; Q9UKE9; Q86SY1; B1P2N5; Q9UBG1; Q9UKF0; B1P2N7; B4E2B1; B1P2N8
NP_001005745.1	Q9UKE8; Q9UKE9; Q9UQJ4; Q6NUQ7; B1P2N9; Q9UBG1; B1P2N6; Q86SY1; B1P2N7; B4E2B1; P49757; B1P2N5; B1P2N8; Q8WW73; A0A024R684; Q9UEQ4; Q9UKF0
NP_001006635.1	Q8NDG2; Q96KS3; Q6ZUS4; Q68EM7; A8K6M6; Q96KS2; Q96SS8; Q9H8U5; Q9NW54; Q7Z2F2; Q9BVF6
NP_001007068.1	B4DUH3; A0A024R7Z5; O00173; O00560; B2R5Q7; B7ZLN2; Q14CP2; O43391
NP_001007069.1	B7ZLN2; O00560; B4DUH3; O43391; O00173; Q14CP2; B2R5Q7
NP_001007070.1	Q14CP2; B4DUH3; O43391; O00560; B2R5Q7; B7ZLN2; O00173
NP_001007071.1	B2R5Q7; O43391; O00560; Q14CP2; B7ZLN2; O00173; B4DUH3
NP_001007215.1	Q9HB71; B2ZWH2; Q5R371; B3KSF1; Q5R370; O60666
NP_001007594.2	A8K8M3; E9PKS3; P17406; P17405; Q59EN6; Q13811; Q16837; Q16841
NP_001008.1	Q29200; B2R549; P19116; Q02546; P62277; Q498Y0
NP_001008530.1	Q9BTY1; Q53XC6; O00123; Q86TV2; Q86TV3; Q99538
NP_001008660.1	Q13492; Q4LE54; Q6GMQ6; E9PN05; A0A024R5L7; F8VPG7; O60700; B4DTM3; Q86XZ9
NP_001009184.1	B3KXM7; Q8IVW7; Q7Z429; O43836
NP_001009566.1	Q5SR52; Q71MN0; Q5UE58; A8K183; O94985; Q8N4K9
NP_001009931.1	Q86YZ3; Q5DT20; Q5U1F4
NP_001010972.1	Q15942; A4D2G6; B4DQX7; Q96AF9; Q6I9S4
NP_001010983.1	Q9P0I5; A1LQI8; Q7Z4D1; Q68CQ7; Q8N2J6
NP_001011724.1	Q32P51; Q5TBS2; A0A024QZ98
NP_001011725.1	Q5TBS2; Q32P51; A0A024QZ98
NP_001012.1	B2R4U4; P08708; P0CW22
NP_001012680.1	Q13543; J3KPF3; P08195
NP_001012682.1	P08195; Q13543
NP_001012768.1	Q5T2R9; Q96S81; Q8IZP0; A9Z1Y6; Q5T2R7; Q8TB63; Q9NYB8; B3KX62; O76049; Q5T2R3; Q9NXZ9; H7BXI6; O95060; Q5W072; O15147; Q5T2R6; Q5W070; B4DQ58; Q5T2R4
NP_001012769.1	Q5T2R7; Q8IZP0; Q8TB63; O76049; Q5W070; Q96S81; B3KX62; B4DQ58; H7BXI6; O95060; Q5T2R4; Q5W072; Q9NXZ9; Q9NYB8; O15147; Q5T2R3; A9Z1Y6; Q5T2R6; Q5T2R9
NP_001012770.1	O15147; O95060; Q5T2R6; Q9NXZ9; B4DQ58; H7BXI6; Q5T2R3; Q8IZP0; Q5W070; Q5W072; O76049; Q5T2R4; Q5T2R7; Q5T2R9; Q96S81; Q9NYB8; A9Z1Y6; Q8TB63; B3KX62
NP_001012772.1	B2RTZ2; Q68DP7; Q69YI9; Q5JS37; B4DTL0
NP_001013.1	B0ZBD0; P39019
NP_001013269.1	P08195; Q13543
NP_001014436.1	P84070; Q6IAI8; B4DEM2; Q9UJU6; B4DDP6; Q96F30; A4D2I9; C9J7P1; Q96K74; Q9NR72; Q9HBN8
NP_001014763.1	P38117; A8K766; B3KNY2; Q71RF6; Q9Y3S7; Q6IBH7
NP_001017370.1	Q68DP7; B4DTL0; Q5JS37; B2RTZ2; Q69YI9
NP_001017963.2	P07900; Q5CAQ7; B3KPJ9; Q2PP14; Q86SX1; A8K500; Q9BVQ5; Q5CAQ6
NP_001018004.1	Q9UCY9; D9YZV3; Q6DV90; O15513; Q96IK2; Q6DV89; Q9UCI1; Q7Z6L8; P09493; P09494; P10469; B7Z5T7; Q86W64; Q9UCI2; Q9Y427; D9YZV2; D9YZV8
NP_001018005.1	P10469; Q6DV90; Q7Z6L8; Q9UCI1; Q9UCY9; Q86W64; P09493; D9YZV2; Q9Y427; B7Z5T7; Q96IK2; Q9UCI2; D9YZV3; D9YZV8; D9YZV4; P09494; Q6DV89
NP_001018006.1	D9YZV3; D9YZV5; P09493; Q9UCI2; Q9UCY9; P10469; Q6DV89; Q6DV90; Q9UCI1; O15513; Q96IK2; Q7Z6L8; D9YZV2; P09494; B7Z5T7; Q86W64; Q9Y427; D9YZV8
NP_001018007.1	Q9UCI2; D9YZV8; P10469; Q9Y427; Q6DV90; D9YZV2; Q9UCY9; P09494; Q6DV89; P09493; Q7Z6L8; Q86W64; A0A024R5W6; B7Z5T7; Q96IK2; D9YZV3; Q9UCI1
NP_001018008.1	Q96IK2; Q9Y427; P09493; B7Z5T7; Q9UCY9; D9YZV8; D9YZV7; Q9UCI1; Q9UCI2; Q86W64; P09494; P10469; Q6DV89; Q6DV90; Q7Z6L8; D9YZV2; D9YZV3
NP_001018020.1	B7Z5T7; Q96IK2; D9YZV3; Q7Z6L8; Q9UCY9; Q6DV89; P09493; O15513; Q9UCI1; Q9UCI2; Q6DV90; D9YZV8; P10469; Q86W64; D9YZV2; Q9Y427; P09494
NP_001018077.1	Q5VU19; Q8WUH0; Q8NC51; Q9Y367; Q96SE2; Q5VU22; Q5VU20; Q9BTY3; Q9BUM4; Q9Y4S3
NP_001018078.1	Q9BUM4; Q9Y4S3; Q5VU19; Q96SE2; Q8NC51; Q5VU22; Q9BTY3; Q8WUH0; Q5VU20; Q9Y367
NP_001018079.1	Q5VU22; Q8NC51; Q5VU19; Q9Y367; Q5VU20; Q8WUH0; Q9BTY3; Q9BUM4; Q9Y4S3; Q96SE2
NP_001018171.1	O75856; A4D1H7; Q86YL0; O15114; Q15165; O15115; Q5FBX7; B2RCP9; B4DJD5
NP_001019636.1	B2R7R1; Q96EE6; Q9P2Z3; B4DL20; P04179; B3KUK2; Q16792; A0A384NL29; B4E3K9; Q5TCM1; E1P5A9; P78434
NP_001019637.1	Q9P2Z3; Q96EE6; P04179; B4E3K9; B2R7R1; E1P5A9; Q5TCM1; P78434; Q16792; B3KUK2; B4DL20
NP_001019770.1	B4DLA9; A8K0U9; Q5QNW6
NP_001019799.1	O14786; Q86T59; Q96I90; Q96IH5; Q68DN3; B0LPG9; O60461; Q5T7F1; Q5T7F3; Q5T7F2
NP_001019800.1	Q5T7F1; B0LPG9; Q86T59; O60461; Q5T7F2; Q5T7F3; Q96I90; Q68DN3; O14786; Q96IH5
NP_001019820.1	P27824; D3DWQ3; B4E2T8; B2R5V8; B4DGP8; D6R9K3
NP_001020018.1	D2JYI1; P37173; B4DTV5; Q99474; Q15580; Q6DKT6
NP_001020329.1	D3DQG3; B4DNE8; D3DQG4; Q29832; Q14597; Q8SNA0; Q5U0J8; Q8WLP6; P04233; A8K7R1
NP_001020330.1	B4DNE8; Q29832; A8K7R1; P04233; D3DQG4; Q14597; Q5U0J8; D3DQG3; Q8WLP6; Q8SNA0
NP_001020365.1	Q96EE8; Q13657; Q14062; Q9ULY2; Q549X7; Q86UK2; Q9UC52; P23141; A6NIM1; Q549X8; A8K3K8; Q9UDG8; P82127; Q16788; A8K844; E9PAU8; Q9UK77; Q00015; Q16737
NP_001020366.1	Q16788; A8K3K8; Q549X7; Q9ULY2; E9PAU8; P23141; Q9UK77; P82127; Q16737; Q549X8; Q96EE8; Q9UDG8; A8K844; Q13657; Q00015; Q14062; A6NIM1; Q86UK2; Q9UC52
NP_001020376.1	A6NE12; D3DNT1; Q96CW1; P20172; P53679
NP_001025189.1	G5E9J2; P07741; Q3KP55; Q68DF9
NP_001026866.1	A0A024R0Q4; Q8IV08; Q92853; Q9BW87
NP_001028839.1	Q9HBG7; Q6P2J4; A0A0C4DFU4; Q9H4N5; Q14775; A8K7N3; Q5VYI3; Q9NQ24
NP_001030335.1	A0A024R8P8; B2R5A8; P63173; P23411
NP_001030611.1	Q5VVW6; A0A024R872; Q96TA1; Q5VVW7; Q9NT35; Q9BUS2; Q4LE55
NP_001032900.1	Q99714; Q96HD5; Q5H927; Q8TCV9; Q6IBS9
NP_001034455.1	A8MUE4; P36543; A8MUN4
NP_001034485.1	Q8TEF8; Q2M1T6; Q2M385
NP_001035110.1	Q9UNS3; Q53XT5; P08571; Q96L99; Q96FR6
NP_001035111.1	B2R6C3; Q9UDX2; P78324; Q9UIJ6; A8K411; A2A2E1; Q9Y4U9; Q8N517; O00683; Q8TAL8; Q9H0Z2; O43799
NP_001035112.1	B2R6C3; O43799; Q9H0Z2; Q9UDX2; P78324; O00683; A8K411; Q8N517; Q8TAL8; A2A2E1; Q9UIJ6; Q9Y4U9
NP_001035147.1	Q15683; Q567T5; Q8NBK2; A0A024RDE2; P10451; B2RDA1; Q15682; Q4W597; Q15681; Q96IZ1
NP_001035148.1	P34810; Q53XI3; Q96BI7; B4DVT4; Q53HR6
NP_001035149.1	Q4W597; Q567T5; B2RDA1; Q15681; Q15682; A0A024RDJ0; P10451; Q96IZ1; Q15683; Q8NBK2
NP_001035248.1	Q503A8; O75367; O75377; Q7Z5E3; Q9H8P3; Q96D41; Q9UP96
NP_001035807.1	Q6FI13; B2R5F0; P20670
NP_001035887.1	B3KXG8; O15427; A0A024R8U1; Q2M1P8
NP_001035888.1	O15427; A0A024R8U1; B3KXG8; Q2M1P8
NP_001035930.1	Q92742; Q53Y86; P07602; Q92739; P15793; Q92740; Q92741; P78546; P07292; P78538; P78547; Q6IBQ6; P78541; P78558
NP_001035931.1	P78558; Q92739; Q92741; Q92742; P78541; P07292; P78547; P07602; Q92740; Q53Y86; P78538; P78546; Q6IBQ6; P15793
NP_001036002.1	B4DU30; Q86VS0; A6NIQ9; A8K160; B7ZAE0; Q92581; Q3ZCW7; Q5JPP8; Q5JPP9
NP_001036024.3	P78404; Q0VH01; Q53EU1; Q8NI71; O60877; Q96C16; P78344; Q0VH00; Q2NKW9; Q49A79; Q58EZ2
NP_001036048.1	Q712E4; Q712E5; Q712E8; Q712E9; Q9UMM1; Q5TDK3; Q5TDK8; B4DZV3; Q712F4; Q712F5; Q9Y5M3; A2RRL5; Q712F0; Q712F1; Q712F3; Q712E6; Q712E7; Q5TDK4; Q5TDK6; Q96TD0; Q96TD1; E7EP01; Q5TDJ9; P15812; Q5TDK5; Q5TDL1; Q712F2
NP_001036050.1	Q712E5; Q5TDK3; Q712E4; Q712E8; Q96TD0; A2RRL5; Q9UMM1; Q5TDK6; Q5TDL1; Q712F1; E7EP01; Q96TD1; Q5TDK5; B4DZV3; Q712E7; Q712F2; Q712F3; Q9Y5M3; Q5TDJ9; P15812; Q712E6; Q712E9; Q712F0; Q712F4; Q712F5; Q5TDK4; Q5TDK8
NP_001036051.1	Q5TDJ9; Q5TDK6; Q712E4; Q712E9; Q9UMM1; B4DZV3; Q712E8; Q712F0; Q712F1; Q712F3; E7EP01; Q96TD1; Q5TDK3; Q5TDK8; Q5TDL1; Q712E5; Q712F4; Q5TDK5; Q712E6; Q712E7; Q712F5; Q96TD0; P15812; Q712F2; Q9Y5M3; Q5TDK4
NP_001036143.1	A0A024R0I3; A0A024R0C8; P08134; Q6ICN3; B3KSW1
NP_001036144.1	B3KSW1; Q6ICN3; A0A024R0C8; P08134; A0A024R0I3
NP_001036816.1	D3DV71; Q969Q2; Q9NQH8; Q5VU58; Q5VU66; P06753; Q5VU72; Q5VU63; Q5VU71; A0A0S2Z4I4; P12324; Q8TCG3; Q2QD06
NP_001036817.1	P06753; Q5VU63; Q5VU66; Q5VU58; Q5VU72; Q8TCG3; D3DV71; Q2QD06; Q969Q2; P12324; Q9NQH8; Q5VU71
NP_001036818.1	D3DV71; Q969Q2; Q5VU71; Q8TCG3; P12324; Q5VU63; Q2QD06; Q5VU58; Q9NQH8; P06753; Q5VU66; Q5VU72
NP_001055.1	P29401; A8K089; Q96HH3; V9HWD9; E7EPA7; Q8TBA3; A0A024R2Z9; B4DE31
NP_001060.1	Q8IWR2; Q13885; Q6FGZ8
NP_001070737.1	B8ZZM1; Q15220; A0A140VJZ9; Q2YDC4; Q9UNP1; Q9BU37; D3DPE4; O43516; Q53TA9; Q6MZU9
NP_001073027.1	Q1KMD3; Q8N3B3
NP_001073271.1	Q8IWE7; Q14351; Q16302; Q09GN4; P10253
NP_001073272.1	Q16302; P10253; Q09GN4; Q8IWE7; Q14351
NP_001074447.2	A2IXV5
NP_001074911.1	Q8N760; O75023
NP_001074912.1	Q8N760; O75023
NP_001074919.2	-
NP_001075106.2	A8MXT0; O75025; Q8NHL6; A2IXV4; A0A087WSV6; O75024; Q8NHK0; Q8NHJ9
NP_001075107.2	A8MXT0; A0A087WSX8; O75024; O75025; A2IXV4; Q8NHL6; Q8NHJ9; Q8NHK0
NP_001075108.2	Q8NHL6; O75024; Q8NHK0; A2IXV4; Q8NHJ9; O75025; D9IDM5; A8MXT0
NP_001075109.1	Q9UME3; Q14175; Q59H99; Q13337; P78527; Q96SE6; Q7Z611; P78528; Q13327
NP_001076428.1	F8W8N0; Q14016; Q52LZ5; Q6KFX4; Q8WTV0
NP_001078894.2	P15289; Q6ICI5; B7XD04; A0A0C4DFZ2; B2RCA6; Q96CJ0; F8WCC8
NP_001078895.2	F8WCC8; B7XD04; Q96CJ0; A0A0C4DFZ2; P15289; B2RCA6; Q6ICI5
NP_001078896.2	P15289; A0A0C4DFZ2; B2RCA6; B7XD04; Q96CJ0; F8WCC8; Q6ICI5
NP_001078897.1	F8WCC8; P15289; B2RCA6; Q96CJ0; Q6ICI5; B7XD04
NP_001091948.1	Q5JQI8; Q8WLP5; Q8MGQ1; Q95HC0; P30511; Q860R0; Q9TP68; Q5JQJ1; Q5SPT5
NP_001091949.1	Q95HC0; P30511; Q5JQI8; Q8MGQ1; Q9TP68; Q5JQJ1; Q5SPT5; Q860R0; Q8WLP5; Q5JZ48
NP_001091973.1	Q12913; Q15255; Q6P4H4; Q8NHM2; Q9UDA9
NP_001091974.1	Q59F66; A0A1W2PQ51
NP_001092.1	Q1KLZ0; P70514; Q96B34; P60709; Q75MN2; Q64316; P02570; P99021; Q11211; Q96HG5
NP_001092755.1	P06454; Q15249; Q15592
NP_001093.1	P12814; Q9BTN1; B7TY16; Q1HE25; A0A024R694; B4DHH3; B3V8S3
NP_001095867.1	Q0VGD6
NP_001095868.1	O43390; Q5TEH1; Q2L7G6; S4R3J4; Q9BV64
NP_001095869.1	Q0VGD6; Q6MZS5
NP_001099000.1	Q5T0S1; Q53HR7; Q6I9U6; Q5T0S2; Q01518; D3DPU2
NP_001100.3	B4DVM6; H0YN39; Q14C66; H0YLR0; H0YL36; P78325
NP_001101.1	A0A024R5U5; Q10742; O14672; B4DU28; Q92650
NP_001104026.1	Q5HY55; E9PHF0; E9KL45; Q5HY53; Q60FE5; Q6NXF2; Q8NF52; P21333
NP_001104504.1	Q2TAB1; Q9UCJ6; P13686; Q6IAS6; Q9UCJ7; A0A024R7F8; A8K3V2; Q9UCJ5
NP_001104505.1	A0A024R7F8; A8K3V2; Q2TAB1; Q6IAS6; Q9UCJ6; P13686; Q9UCJ5; Q9UCJ7
NP_001104506.1	Q6IAS6; A8K3V2; A0A024R7F8; Q2TAB1; P13686; Q9UCJ5; Q9UCJ6; Q9UCJ7
NP_001104547.1	Q9NSJ4; E1P5A8; P23714; P15311; Q4VX75; Q96CU8
NP_001106963.1	B4DTL9; B4E0N2; B7Z654; Q96QF5; A8K2V3; Q9Y5W4; B4E274; Q9HA04; Q9UHD8; Q96QF3; Q96QF4; Q9UG40; B3KPM0
NP_001106965.1	Q9UHD8; Q9UG40; B4E274; Q96QF4; Q96QF5; B3KPM0; B4DTL9; Q9HA04; B7Z654; Q9Y5W4; B4E0N2; Q96QF3; A8K2V3
NP_001107018.1	Q9UHB5; Q59FE8; Q9BVF2; Q9NXU6; Q9HBN5; Q9NX96; Q9P0H8; Q2TAN7; Q9H8J1; Q9UHB6; B2RB09; Q9NXC3
NP_001107019.1	Q9UHB6; B2RB09; Q9NXU6; Q9HBN5; Q2TAN7; Q9BVF2; Q9H8J1; Q9P0H8; Q59FE8; Q9NX96; Q9UHB5; Q9NXC3
NP_001107227.1	E5KRG5; A8MW15; P19971; Q8WVB7; B2RBL3; H9KVA0; Q13390
NP_001107228.1	P19971; A8MW15; Q8WVB7; Q13390; E5KRG5; H9KVA0
NP_001107573.1	A0A024RAB3; P02747; Q7Z502; A0A024RAA7; Q96DL2; Q96H05
NP_001107645.1	Q8WY99; Q53G93; Q71E76; P53634; Q2HIY8; Q71E75; Q8WYA8; Q7Z3G7; Q7Z5U7; Q7M4N9; A8K7V2; Q8WYA7; B5MDD5
NP_001107852.1	P20701; Q96HB1; O43746; Q45H73; Q9UBC8
NP_001108089.1	A8K404; D3DWR1; P26572; Q6IBE3; B3KRU8
NP_001108090.1	D3DWR1; P26572; A8K404; Q6IBE3; B3KRU8
NP_001108091.1	B3KRU8; D3DWR1; P26572; A8K404; Q6IBE3
NP_001108092.1	B3KRU8; D3DWR1; A8K404; P26572; Q6IBE3
NP_001108225.1	Q14926; A0A024R878; Q14248; Q96CG0; P17813; Q5T9C0
NP_001112362.1	P35754; B2R4L2; Q6ICT1; Q3KQS1; A0A024RAM2
NP_001116078.1	P13473; D3DTF0; Q16641; A8K4X5; Q6Q3G8; Q96J30; Q99534; Q9UD93
NP_001116370.1	A6NIW1; P14209; O00518; Q6ICV7
NP_001116428.1	Q9NR72; Q6IAI8; Q96K74; B4DEM2; C9J7P1; Q9HBN8; A4D2I9; B4DDP6; Q96F30; Q9UJU6; P84070
NP_001116847.1	Q6B053; Q71DI3; A2BDF6; A6NFS4
NP_001118.3	Q10567; P78436; Q20WL3; F8WDL0; Q86X54; C9JRD1
NP_001120915.1	Q9BZN3; Q13966; D9IX66; Q9BZM8; D9IX69; Q16093; Q9BQC2; P16671; Q9BZN4; Q8TCV7; A4D1B1; Q9BPZ8; Q9BZN5; D9IX68; D9IX67
NP_001120916.1	A4D1B1; Q9BZM8; Q9BZN4; Q9BZN5; D9IX67; P16671; Q13966; D9IX66; Q9BZN3; D9IX68; D9IX69; Q16093; Q8TCV7; Q9BPZ8; Q9BQC2
NP_001120963.2	P05107; Q53HS5; B3KTS8; Q16418; D3DSM1; Q9UD72; A0A494C0X7
NP_001120977.1	E9PDS0; A8K0B6; Q6W898; Q96AS2; Q53H01; Q13510
NP_001121077.1	P38571; B2RBH5; Q5T771; Q16529; Q5T074; D3DR29; Q53H21; Q96EJ0
NP_001121089.1	B4DXI7; Q6FI10; Q96B15; Q9BWD9; P04075; Q6FH76; V9HWN7; Q9UCN2
NP_001121100.1	Q53F94; P09467; Q2TU34; Q96E46; O75571
NP_001121135.2	A2A418; F5H1A8; Q8WVV7; A8MYN7; P06396; B7Z5V1; Q5T0I2; A0A0A0MT01; A8MUD1; B7Z373
NP_001121137.1	A8MUD1; F5H1A8; A8MYN7; B7Z373; P06396; Q8WVV7; Q5T0I2; A2A418; B7Z5V1
NP_001121138.1	Q5T0I2; A2A418; A8MYN7; F5H1A8; Q8WVV7; P06396; A8MUD1; B7Z5V1; B7Z373
NP_001121139.1	A2A418; A8MUD1; Q8WVV7; Q5T0I2; A8MYN7; P06396; B7Z373; F5H1A8; B7Z5V1
NP_001121167.1	Q9BW68; B2R798; Q9BR08; Q96KJ2; P10619; Q561W6; Q5JZH1
NP_001121620.1	Q9UCU5; P02786; D3DXB0; Q1HE24; Q9UDF9; Q9UK21; Q7Z3E0; Q59G55; Q9UCN0
NP_001123476.1	Q1HE25; P12814; B4DHH3; B7TY16; Q9BTN1; B3V8S3
NP_001123477.1	B3V8S3; P12814; Q9BTN1; B4DHH3; B7TY16; Q1HE25
NP_001123561.1	O14946; Q96J25; Q9HB23; Q15046; D3DUK4; A8MSK1
NP_001123579.1	Q86SF5; Q86TF5; Q86V77; F8VTM4; Q7RTQ5; A6NF62; Q86V78; Q86V75; Q86V76; Q86V79; Q7RTM3; Q7RTQ2; Q07866; Q7RTP9; Q7RTQ3; Q86V74; Q96H62; Q7RTM2; Q7RTM5; Q7RTQ6
NP_001124303.1	O43144; B2RCK9; O60861; Q7Z571; A8KAC2; Q53Y77
NP_001124401.1	E0CX11
NP_001124449.1	B1PZ78; Q0H395; B1PZ80; B1PZ74; B1PZ77; B1PZ70; B1PZ81; B3KQB9; Q53TD2; Q8TEL8; B1PZ71; B1PZ76; B1PZ79; O75696; Q09EX5; B1PZ72; B1PZ73; O75923; A0FK00; Q53QY3; B1PZ75; Q9UEN7
NP_001124450.1	O75923; B1PZ79; Q09EX5; B3KQB9; B1PZ74; B1PZ77; B1PZ80; Q53QY3; Q9UEN7; B1PZ72; B1PZ76; Q8TEL8; B1PZ73; A0FK00; Q53TD2; B1PZ78; B1PZ81; O75696; Q0H395; B1PZ70; B1PZ71; B1PZ75
NP_001124452.1	B3KQB9; B1PZ70; B1PZ72; B1PZ76; B1PZ78; Q09EX5; B1PZ73; B1PZ77; B1PZ71; B1PZ75; O75923; O75696; Q53QY3; B1PZ74; A0FK00; B1PZ79; B1PZ80; Q0H395; Q53TD2; B1PZ81; Q8TEL8; Q9UEN7
NP_001124454.1	A0FK00; B1PZ79; Q09EX5; Q0H395; B1PZ72; Q9UEN7; B1PZ76; B3KQB9; O75696; B1PZ75; B1PZ78; B1PZ81; B1PZ70; Q53TD2; B1PZ71; O75923; B1PZ80; Q53QY3; B1PZ77; Q8TEL8; B1PZ73; B1PZ74
NP_001124457.1	O75923; Q0H395; Q53TD2; B1PZ70; Q9UEN7; B1PZ76; B1PZ79; B1PZ80; Q53QY3; Q8TEL8; A0FK00; Q09EX5; B1PZ75; O75696; B1PZ72; B1PZ77; B3KQB9; B1PZ71; B1PZ74; B1PZ73; B1PZ78; B1PZ81
NP_001124463.1	B3KXH0; Q9Y4L1; Q53H25; A0A384P5T6; Q6IN67; B7Z909; B7Z766; A8C1Z0; Q2I204; B7Z602
NP_001125.1	B2RBU3; P02771
NP_001127839.2	Q59GD7; B2RNU7; Q9BXB0; B4E140; A0A087WY96; P31641; Q9BRI2
NP_001128165.1	P0C6T2
NP_001128527.1	A8K089; V9HWD9; A0A024R2Z9; P29401; Q96HH3; B4DE31; Q8TBA3; E7EPA7
NP_001128714.1	Q9UK29; Q92597; O15207; Q9NYR6; B3KR80; B7Z446; Q6IBG2
NP_001129175.1	Q9Y561; A8K137; Q59H02; B4DRQ2
NP_001129406.1	Q8IZF9; B1ALD8; F5H628; Q3KPJ5; A0A024RDT5; C0IMJ2; Q15064; C0IMJ4; D2KRH7; Q15063; C0IMJ1; Q5VSY5; Q29XZ0
NP_001129407.1	Q15063; C0IMJ1; F5H628; Q3KPJ5; Q15064; D2KRH7; B1ALD8; Q5VSY5; C0IMJ2; Q29XZ0; Q8IZF9; C0IMJ4
NP_001129408.1	D2KRH7; Q3KPJ5; Q15063; Q8IZF9; F5H628; Q15064; Q29XZ0; Q5VSY5; C0IMJ2; B1ALD8; C0IMJ1; C0IMJ4
NP_001129487.1	Q567R4; Q6N0B3; Q96DD5; Q9UDH8; Q8TBV2; P07355; A0A024R5Z7
NP_001129488.1	Q13793; Q9UC33; P05067; Q16020; D3DSD3; Q9UCB6; D3DSD1; P78438; Q16014; B4DII8; Q9UCD1; Q9UQ58; D3DSD2; Q13764; B2R5V1; Q9BT38; Q9UCC8; P09000; Q13778; Q16011; Q16019; Q6GSC0; Q8WZ99; Q9UCA9
NP_001129491.1	P55899; Q5HYM5; Q9NZ19; Q9HBV7; A0A024QZI2
NP_001129601.1	Q13793; Q9UCA9; P78438; B2R5V1; Q9UCC8; D3DSD2; Q16011; Q16014; Q6GSC0; Q9UC33; Q9UQ58; D3DSD1; Q13764; P05067; Q16019; Q16020; Q8WZ99; B4DII8; Q9UCB6; Q13778; Q9BT38; Q9UCD1; D3DSD3; P09000
NP_001129602.1	P05067; Q16011; Q16014; Q9UCA9; D3DSD1; Q13764; B2R5V1; P09000; P78438; Q13793; Q16019; Q9UCB6; Q9UCC8; Q9UCD1; B4DGD0; E9PG40; B4DII8; Q9UQ58; D3DSD3; Q13778; Q8WZ99; Q9BT38; D3DSD2; Q16020; Q6GSC0; Q9UC33
NP_001129603.1	Q16019; D3DSD2; Q13778; P05067; B2R5V1; Q16011; D3DSD1; P09000; Q13764; Q13793; Q9UCA9; Q9UQ58; P78438; B4DJT9; Q9UCB6; Q9UCC8; D3DSD3; Q16014; Q8WZ99; Q9BT38; Q9UCD1; Q6GSC0; Q16020; Q9UC33; B4DII8; A0A0A0MRG2
NP_001129691.1	P12318; Q8WUN1; Q8WW64
NP_001129944.1	D3DUG1; Q99732; Q05DW0; Q9C0L6; G5E9K0
NP_001129945.1	Q05DW0; G5E9K0; D3DUG1; Q9C0L6; Q99732
NP_001131.3	A8K2P4; P16050; B7ZA11; Q8N6R7; Q99657
NP_001135748.1	A0A140VJE9; B3KXX9; Q14594; Q71U10; Q14662; H7BXI4; Q06481; Q13861; Q9BT36; Q7M4L3
NP_001135749.1	Q13861; Q71U10; Q9BT36; Q14594; Q06481; Q7M4L3; B4E3I5; B3KXX9; H7BXI4; Q14662
NP_001135750.1	Q14594; Q71U10; Q7M4L3; H7BXI4; Q13861; Q14662; B3KXX9; Q9BT36; Q06481
NP_001135765.1	Q9NUP5; Q9NP61; Q9BSC6; Q9NT10; Q9H9J0; Q9Y4V4; E9PB03; Q9Y4V3
NP_001135770.1	A6NFN7; Q13501; Q13446; Q9BUV7; Q9BVS6; Q9UEU1; B2R661; B3KUW5
NP_001135771.1	Q13501; Q13446; B3KUW5; Q9BUV7; A6NFN7; B2R661; Q9UEU1; Q9BVS6
NP_001137151.1	Q7Z520; B4DIH1; Q6P4H0; Q9Y2Q3; B4DSY2; Q9P1S4
NP_001137152.1	Q9P1S4; Q6P4H0; Q9Y2Q3; B4DIH1; B4DSY2; Q7Z520
NP_001137357.1	Q569H0; B2RAH5; Q2NKL4; Q8NFR6; B4DZ09; Q9BYH0; F8VWB4; Q86WU3; O14974
NP_001137358.1	Q8NFR6; B4DZ09; Q2NKL4; O14974; Q569H0; Q86WU3; F8VWB4; Q9BYH0
NP_001138350.1	B4DLN3; B7Z6Q4; A0A140VJL8; B2R733; J3KQT7; Q9UK71; P29218
NP_001138366.1	G5E9C4; Q96QQ1; A8KAM4; Q96QQ2; Q96QQ4; Q96QQ8; Q96QQ7; Q9NNX6; Q96QQ6; Q96QP8; Q96QP9; B2R907; Q96QQ3; Q96QQ5; Q96QP7; Q96QQ0; A8MVQ9; Q2TB19
NP_001138368.1	B2R907; Q9NNX6; Q96QQ7; Q96QP7; A8MVQ9; Q2TB19; Q96QQ1; Q96QQ2; Q96QQ5; Q96QQ8; Q96QQ0; G5E9C4; Q96QP9; Q96QQ3; A8KAM4; Q96QQ4; Q96QQ6; Q96QP8
NP_001138369.1	Q96QQ3; Q96QP9; A8KAM4; G5E9C4; Q2TB19; Q96QQ0; Q96QQ2; Q96QQ7; Q96QQ8; Q96QP7; Q96QQ6; B2R907; Q96QQ4; Q9NNX6; Q96QQ5; A8MVQ9; Q96QP8; Q96QQ1
NP_001138471.1	P06756; B7ZLX0; D3DPG8; B0LPF4; Q59EB7; Q53SK4; Q6LD15; A0AV67; B7Z883; E7EWZ6
NP_001138472.1	B7ZLX0; B7Z883; E7EWZ6; Q6LD15; Q59EB7; B0LPF4; P06756; A0AV67; D3DPG8; Q53SK4
NP_001138632.1	Q9BU85; P07226; Q9H8Q3; Q15659; Q9UCS2; P67936; Q9UCS1; Q5U0D9; Q9UCS3; Q9UCS4
NP_001138683.1	E7ERN5; Q9H2Z0; Q9UFU1; E9PPU8; B4DTB0; A8K2G9; B4DGA9; O94956
NP_001138732.1	E9PAV7; Q13772; A8K8W5; J3KQN8; Q14239; Q96E88; B4E260
NP_001138733.1	J3KQN8; Q13772; A8K8W5; Q96E88; B4E260; Q14239; E9PAV7
NP_001138734.1	Q13772; B4E260; Q14239; A0A024QZI5; E9PAV7; Q96E88; A8K8W5; J3KQN8
NP_001138735.1	E9PAV7; B2R5V0; J3KQN8; Q96E88; Q13772; A8K8W5; Q14239; A0A024QZI5; B4E260
NP_001138762.1	Q6P599; Q7Z7P8; Q8TEM2; Q8TED4; A8K2P9
NP_001139138.1	Q13221; Q6P9D1; Q92896; D3DUJ7; B7Z8Y4
NP_001139139.1	Q6P9D1; B7Z8Y4; D3DUJ7; Q92896; Q13221
NP_001139280.1	Q4VAK2; P11215; Q4VAK0; Q4VAK1
NP_001139375.1	P06681; E9PFN7; O19694; Q53HP3; Q13904; B4DPF3; B4DV20
NP_001141.2	Q16728; Q8IVH3; A0A024RC61; Q59E93; Q8IUK3; Q9UCE0; P15144; Q6GT90
NP_001143.2	Q6NVC0; B2RCV1; P05141; O43350
NP_001144.1	Q6LES2; Q9BWK1; P09525; Q6P452; B4DDF9; Q96F33
NP_001145.1	P08758; V9HWE0; Q9UDH9; D3DNW7; Q6FHB3; Q6FI16; Q8WV69
NP_001146.2	D3DQH4; A0A0S2Z2Z6; B7Z8A7; E9PGK1; P08133; Q6ZT79
NP_001148.1	Q5T0G8; P50995; B4DVE7
NP_001152759.1	Q6FHP9; B7Z5D8; Q6IS07; P60174; Q8WWD0; D3DUS9; P00938; Q96AG5
NP_001153060.1	Q5SYA8; B2R948; Q6MZI7; B3KW25; Q5XUM9; Q8TDJ2; Q0P6K7; Q5XUM7; Q8TDJ3; Q8N3A7; A5YKK4; Q6YHK3; Q8N915
NP_001153145.1	Q5TCG2; Q96LC2; O60506; E1P501; Q9Y583; Q5TCG3; Q59GL1; E1P502; Q53H05; B7Z645; Q8IW78; Q8N599; Q96LC1
NP_001153146.1	Q5TCG2; Q96LC2; O60506; Q5TCG3; Q8N599; Q59GL1; E1P502; Q8IW78; Q96LC1; Q9Y583; E1P501; Q53H05
NP_001153147.1	E1P501; E1P502; Q8N599; Q5TCG3; Q53H05; O60506; Q5TCG2; Q96LC2; Q8IW78; Q96LC1; Q9Y583
NP_001153148.1	O60506; E1P501; Q5TCG2; Q53H05; Q96LC2; Q59GL1; Q9Y583; Q96LC1; E1P502; Q5TCG3; Q8IW78; Q8N599
NP_001153149.1	Q59GL1; E1P502; Q5TCG2; Q5TCG3; Q96LC1; Q53H05; Q8N599; E1P501; Q8IW78; Q96LC2; O60506; Q9Y583
NP_001153199.1	F5H5E2; Q8NHP8
NP_001153392.1	A3E342; F5H5L6; P16057; B3FR89; B2BF46; A3E344; B0LPF1; B2BF48; A8KA71; B2BF47; B5A923; O60722; Q12954; P17948
NP_001153502.1	Q12954; B2BF46; B2BF48; B3FR89; P17948; A8KA71; F5H5L6; P16057; B0LPF1; A3E344; A3E342; O60722; B2BF47; B5A923
NP_001153503.1	P17948; F5H5L6; Q12954; B2BF47; B3FR89; B2BF48; A3E342; O60722; B0LPF1; A8KA71; P16057; A3E344; B2BF46; B5A923
NP_001153705.1	Q6LDM4; Q9UJ21; Q16689; P05023; B2RBR6; Q9UCN1; B7Z2T5; F5H3A1; Q9UJ20; B7Z3U6
NP_001153706.1	Q9UJ20; Q6LDM4; B2RBR6; B7Z2T5; B7Z3U6; Q9UCN1; Q9UJ21; P05023; F5H3A1; Q16689
NP_001154806.1	Q5QNW6; A8K0U9; B4DLA9
NP_001155001.1	P15509; Q16564; B4DW68; O00207; Q14431; A8KAM1; J3JS76; A7J003; J3JS77; Q14430; Q14429
NP_001155002.1	A8KAM1; J3JS77; P15509; A7J003; Q14429; Q14430; Q16564; Q14431; B4DW68; J3JS76; O00207
NP_001155003.1	Q16564; Q14430; J3JS77; Q14429; A8KAM1; J3JS76; Q14431; A7J003; B4DW68; O00207; P15509
NP_001155004.1	A8KAM1; J3JS76; B4DW68; J3JS77; Q14431; O00207; Q16564; Q14429; A7J003; Q14430; P15509
NP_001155313.1	Q8IWU5; Q5JYE1; Q6UX86; E1P5U6; Q9UJR3; Q96SG2; Q9H1H0; Q9ULH3
NP_001157412.1	P06737; B4DUB7; O60752; Q96G82; O60913; Q501V9; F5H816; O60567; Q641R5; A6NDQ4
NP_001157961.1	B4DVM6; P78325; H0YL36; H0YLR0; H0YN39
NP_001157962.1	B4DVM6; H0YN39; H0YLR0; P78325; H0YL36
NP_001158193.1	A3KMC8; A8K2H5; P25105; A8K7N8
NP_001158194.1	A8K7N8; P25105; A3KMC8; A8K2H5
NP_001158195.1	P25105; A8K2H5; A3KMC8
NP_001158886.1	Q6ZNV1; P00338; Q53G53; B7Z5E3; Q6IBM7; Q9UDE9; B4DKQ2; Q9UDE8; D3DQY3; F8W819
NP_001158887.1	P00338; B4DKQ2; D3DQY3; F8W819; B7Z5E3; Q9UDE8; Q6ZNV1; Q6IBM7; Q53G53; Q9UDE9
NP_001158888.1	B4DKQ2; Q53G53; Q6ZNV1; P00338; D3DQY3; Q6IBM7; Q9UDE9; B7Z5E3; Q9UDE8; F8W819
NP_001159349.1	Q7Z4Y8
NP_001159491.1	Q20WL3; Q86X54; F8WDL0; Q10567; C9JRD1; P78436
NP_001159506.1	Q6UWP8; E9PBV3; A8K5J0
NP_001159528.1	A8K416; A8MX47; Q8TBN9; B4DGJ1; A8K3Z1; B4DDB7; P12955; A8K696; E9PCE8; Q9BT75
NP_001159582.1	Q8N1M2; B3KTG2; Q9Y3E9; B7ZMM5; Q7Z3W0; Q86WE8; Q9UQF5; Q7L3E0; Q9UGA0; Q8WX93; Q9Y2J6; B5MD56
NP_001159897.1	B3KP24; Q6B6N3; B4DYA0; B3KX51; B4E2X5; B3KTZ0; P04899; Q8IZ71
NP_001161066.1	B2R798; Q5JZH1; Q9BR08; Q96KJ2; Q561W6; B4E324; X6R5C5; P10619; Q9BW68
NP_001161143.1	D3DNV6; Q8NFX5; Q93052; A1L4L6; B7ZLW0
NP_001161400.1	Q9NPH3; B1NLD0; A8K6K4; O14915; Q86WJ7; D3DNW0
NP_001161401.1	Q86WJ7; D3DNW0; B1NLD0; Q9NPH3; O14915
NP_001161971.1	B3KUG4; Q9BQ94; Q96KP4; Q9NVB4; Q8WY59; V9HWE5
NP_001165282.1	Q16545; Q4VX22; P04062; B7Z6S1; B7Z6S9; J3KQK9; Q6I9R6; Q9UMJ8; A8K796; B7Z5G2; J3KQG4
NP_001165283.1	B7Z6S1; J3KQG4; Q16545; Q6I9R6; Q4VX22; Q9UMJ8; P04062; J3KQK9; A8K796; B7Z5G2
NP_001166.3	P52566; B5BU79; A0A024RAS5
NP_001166176.1	P78344; Q53EU1; Q2TU89; Q96C16; Q0VH01; O60877; Q2NKW9; Q49A79; P78404; Q8NI71; Q0VH00; Q58EZ2
NP_001166939.1	B2R7L0; Q6FH45; B4DDD7; Q9BQ27; P11177; Q9UFK3
NP_001166969.1	G5E928; Q9BW13; O15330; A8K6A7; Q93094; O00754; Q16680
NP_001166985.1	Q6FGA5; Q9UMT3; O43914; A8K2X0; F5H389
NP_001166986.1	X6RGC9
NP_001167568.1	Q5U077; P07195
NP_001167575.1	Q96L99; Q96FR6; Q53XT5; Q9UNS3; P08571
NP_001167576.1	P08571; Q9UNS3; Q53XT5; Q96FR6; Q96L99
NP_001170859.1	-
NP_001171122.1	B7ZAE0; Q5JPP9; A6NIQ9; A8K160; Q3ZCW7; Q5JPP8; B4DU30; Q86VS0; Q92581
NP_001171502.1	Q92745; Q9UEI0; Q15913; Q92744; Q14819; Q969H7; Q15637; B7Z1Q1; C9JJE2; Q14818; Q8IY00; Q9BW01
NP_001171534.1	B4DPF3; B4DV20; E9PFN7; P06681; O19694; Q13904
NP_001171587.1	Q9NYB8; B3KX62; Q5T2R6; Q5W070; Q8TB63; O76049; B4DQ58; Q5T2R3; Q5T2R7; Q96S81; O15147; O95060; Q5T2R4; Q5W072; H7BXI6; Q8IZP0; A9Z1Y6; Q5T2R9; Q9NXZ9
NP_001171590.1	A9Z1Y6; Q8TB63; Q96S81; Q9NYB8; Q5T2R3; B4DQ58; O15147; Q5W070; Q5T2R9; H7BXI6; O76049; Q9NXZ9; B3KX62; Q5T2R4; Q8IZP0; Q5T2R6; Q5T2R7; Q5W072; O95060
NP_001171591.1	A9Z1Y6; H7BXI6; Q5T2R7; Q5W070; Q9NXZ9; Q5T2R6; Q9NYB8; Q5T2R9; B3KX62; O76049; O95060; Q8IZP0; Q5W072; O15147; Q5T2R3; Q5T2R4; Q96S81; Q8TB63; B4DQ58
NP_001171592.1	Q5T2R7; Q5T2R9; Q5W070; Q8TB63; A9Z1Y6; Q5T2R3; Q9NYB8; B3KX62; O76049; Q8IZP0; Q5T2R6; Q5T2R4; B4DQ58; O95060; Q5W072; Q96S81; Q9NXZ9; H7BXI6; O15147
NP_001171593.1	A9Z1Y6; Q9NXZ9; Q5T2R7; Q9NYB8; B4DQ58; O76049; Q96S81; Q8IZP0; Q5T2R3; B6VEX3; Q5T2R9; Q8TB63; H7BXI6; Q5T2R4; Q5T2R6; Q5W072; B3KX62; O15147; Q5W070; O95060
NP_001171594.1	F5H1G9; Q5W070; Q9NYB8; Q8IZP0; Q5T2R7; Q5T2R4; B6VEX4; Q5T2R6; O76049; Q5T2R9; B3KX62; A9Z1Y6; Q8TB63; Q9NXZ9; Q96S81; H7BXI6; O15147; Q5W072; B4DQ58; O95060; Q5T2R3
NP_001171595.1	Q9NYB8; B3KX62; O95060; Q8TB63; A9Z1Y6; Q5T2R6; Q96S81; Q5T2R4; Q5T2R7; Q8IZP0; Q5T2R9; Q5W070; B6VEX5; Q5W072; Q9NXZ9; B4DQ58; H7BXI6; O15147; O76049; Q5T2R3
NP_001171596.1	Q5T2R6; Q9NXZ9; Q5T2R3; Q96S81; H7BXI6; A9Z1Y6; Q8TB63; O76049; Q5T2R7; Q5W070; Q5W072; Q5T2R9; B4DQ58; O95060; Q5T2R4; B3KX62; O15147; Q8IZP0; Q9NYB8
NP_001171649.1	Q9UNV0; P46976; D3DNH2; D3DNH0; D3DNH1; Q6FHZ1
NP_001171650.1	Q6FHZ1; D3DNH2; P46976; D3DNH0; Q9UNV0; D3DNH1
NP_001171651.1	P06744; Q9BSK5; Q9UHE6; B4DG39; Q9BRD3
NP_001171712.1	P45880; Q5VWK3; Q9Y5I6; Q9BWK8; Q5VWK1; Q6IB40; Q7L3J5
NP_001171752.1	Q6IB40; Q9BWK8; Q5VWK1; Q7L3J5; A0A024QZT0; P45880; Q9Y5I6; Q5VWK3
NP_001171808.1	Q9UIB6; O15430; Q8WLP1; B7Z3R8; Q9UF04; Q6FHA8; O95266; O95660; Q8WWI8; Q9UIB8; B2R8T1; Q5H9R1; Q9UIB7; Q9UIT7
NP_001171810.1	Q9UIB6; Q8WWI8; Q9UIB7; B2R8T1; O15430; Q9UF04; Q9UIB8; Q9UIT7; B7Z3R8; O95266; O95660; Q6FHA8; Q8WLP1; Q5H9R1
NP_001172006.1	B4DDD3; B4DUV9; Q6IBM5; V9HWE8; A8MXW0; B2R5X1; P52565
NP_001172014.1	Q13816; Q5W035; Q8N5U2; Q16734; P54707; Q13817; B4E0R9
NP_001172036.1	Q712E7; Q5TDJ9; A2RRL5; Q712E8; Q712F1; Q96TD0; Q9UMM1; Q5TDK6; E7EP01; Q5TDK8; Q712E9; Q712F0; Q712F4; B4DZV3; Q712F2; Q96TD1; Q5TDK4; Q5TDL1; P15812; Q712E6; Q712F3; Q712F5; Q9Y5M3; Q5TDK5; Q712E4; Q712E5; Q5TDK3
NP_001172037.1	Q712F3; Q96TD0; Q712E7; Q712F0; Q96TD1; Q9UMM1; Q5TDK6; Q5TDL1; A2RRL5; B4DZV3; Q5TDK3; Q5TDK5; P15812; Q712E9; Q5TDJ9; Q5TDK4; Q712F5; Q712E5; Q712F1; Q712F2; Q712F4; Q9Y5M3; Q712E4; Q712E6; Q712E8; E7EP01; Q5TDK8
NP_001172039.1	Q712F1; Q9UMM1; Q5TDK4; Q5TDK6; Q712E6; B4DZV3; Q712E7; Q5TDK3; E7EP01; Q96TD1; P15812; Q712E5; Q712E9; Q712F0; Q712F3; Q712F5; Q712E4; Q712E8; Q712F4; Q5TDJ9; Q96TD0; Q9Y5M3; Q5TDK5; Q712F2; Q5TDK8; Q5TDL1
NP_001172041.1	Q712E4; Q712E9; Q712F0; Q712F4; Q5TDJ9; Q5TDK8; Q712E8; Q96TD0; Q9UMM1; Q9Y5M3; Q5TDK5; Q712F1; Q5TDK4; Q5TDL1; P15812; Q712E7; Q712F2; Q5TDK3; Q5TDK6; Q712E5; Q712F3; Q712F5; B4DZV3; Q712E6; E7EP01; Q96TD1
NP_001172042.1	Q712E4; Q5TDJ9; Q5TDK5; Q712E6; E7EP01; Q96TD0; Q5TDK4; Q712E5; Q712E8; Q712F2; Q5TDK3; Q5TDL1; Q5TDK8; P15812; Q712E7; Q712F1; Q712F3; Q712F5; Q5TDK6; Q712E9; Q9UMM1; Q712F0; Q712F4; Q9Y5M3; B4DZV3; Q96TD1
NP_001172043.1	Q712F0; Q96TD1; Q5TDK3; Q712E5; Q9UMM1; Q9Y5M3; Q5TDK5; Q712E8; Q712E9; Q712F5; Q5TDK4; Q5TDK8; Q712F1; Q712F2; E7EP01; Q712F4; Q5TDJ9; Q712E4; Q712F3; Q5TDK6; P15812; B4DZV3; Q712E7; Q712E6; Q96TD0; Q5TDL1
NP_001172044.1	Q712F2; Q712F4; Q712F5; Q96TD1; Q712E7; Q5TDK3; Q5TDK6; Q712E5; Q712F0; Q712F1; A2RRL5; B4DZV3; E7EP01; Q9UMM1; Q9Y5M3; Q5TDJ9; Q5TDL1; P15812; Q712E4; Q712E9; Q5TDK5; Q712E6; Q712F3; Q96TD0; Q712E8; Q5TDK4; Q5TDK8
NP_001174.2	A0A384MQW4; A6ZKI4; Q9H0C7; Q15904; Q8NBT4
NP_001177645.1	K7ESI9; E7EV30; A8K1B6; Q9UPH4; P50570; E9PEQ4; Q7Z5S3; Q5I0Y0
NP_001177757.1	P31994; Q5VXA9; Q53X85; A6H8N3; O95649; Q8NIA1
NP_001177966.1	Q53TI2; Q86VU1; Q6P2P4; Q99460; Q6PJM7; B8ZZH9; Q24JU0; Q6GMU5; Q8IV79; Q6PKG9
NP_001180233.1	O75204; D3DXH0
NP_001180473.1	D3DQH4; P08133; B7Z8A7; E9PGK1; Q6ZT79
NP_001180499.1	B4DY28; Q5U0J2; A8K268; P21291
NP_001180500.1	A0A384P5K2; A8K268; Q5U0J2; P21291
NP_001180501.1	P21291; Q5U0J2; A8K268; A0A384P5K2
NP_001181875.1	B2RU10; B2RU06
NP_001181876.1	B2RU10
NP_001181943.1	B0AZV7; B4DT49
NP_001181944.1	B4DT49
NP_001181945.1	B4DT49
NP_001181946.1	B4DT49
NP_001184110.1	A8K854; Q9BTZ0; Q13509; Q9BW10
NP_001184222.1	D3DSS7; Q16555; A8K5H2; O00424; Q59GB4; A0A1C7CYX9; B4DR31
NP_001185498.1	Q6FH26; P27449
NP_001186040.1	F5H098; B4DUN2; P40925; B2R5V5; B7Z3I7; Q6I9V0
NP_001186041.1	B4DUN2; B2R5V5; P40925; B7Z3I7; F5H098; Q6I9V0
NP_001186108.1	B7Z3X9; Q86V72; Q86V73; Q8NCJ7; B4DSW3; G3XAH8; B2RAT7; Q8N6V1; P98194; G8JLN9; O76005
NP_001186109.1	Q8N6V1; Q8NCJ7; G8JLN9; O76005; B4DSW3; B7Z3X9; P98194; B2RAT7; Q86V72; Q86V73; G3XAH8
NP_001186110.1	G8JLN9; Q86V72; P98194; B4DSW3; B2RAT7; Q8NCJ7; G3XAH8; O76005; Q86V73; Q8N6V1; B4E2Q0; B7Z3X9
NP_001186111.1	B2RAT7; Q8N6V1; Q8NCJ7; Q86V72; P98194; B7Z3X9; G3XAH8; Q86V73; B4DSW3; G8JLN9; O76005
NP_001186112.1	P98194; Q86V73; B4E295; Q86V72; Q8N6V1; G8JLN9; Q8NCJ7; G3XAH8; B2RAT7; B4DSW3; O76005; B7Z3X9
NP_001186113.1	G3XAH8; G8JLN9; Q86V73; P98194; Q8NCJ7; B7Z3X9; O76005; B2RAT7; B4DSW3; Q86V72; Q8N6V1
NP_001186114.1	B2RAT7; Q86V72; B7Z3X9; G3XAH8; P98194; Q8NCJ7; O76005; Q8N6V1; G8JLN9; Q86V73; B4DSW3
NP_001186170.1	Q6I9T2; D3DP79; Q16719; Q9BVW3; B2RCZ5
NP_001186220.1	B2R659; E9PB82; P51659; B4DNV1; B4DVS5; F5HE57
NP_001186221.1	B2R659; P51659; E9PB82; B4DNV1; F5HE57; B4DVS5
NP_001186506.1	A0A087WTJ2
NP_001186600.1	D6QS57; F5H1Q9; Q6FHB9; Q9NR43; D6QS52; F5H879; Q96RL3; D6QS51; D6QS49; D6QS55; B3KPG9; D6QS58; D6QS48; D6QS59; D6QS53; D6QS56; O60456; O43852; D6QS50; D6QS54
NP_001186602.1	D6QS57; D6QS58; F5H1Q9; Q6FHB9; D6QS55; D6QS48; D6QS52; D6QS54; B3KPG9; D6QS49; D6QS50; D6QS56; Q96RL3; D6QS53; D6QS59; F5H879; O60456; Q9NR43; O43852; D6QS51
NP_001186668.1	B4DWC9; D3DV05; Q5T5I0; Q9BUG3; Q6FHS5; P25774
NP_001186704.1	B7ZAU4; O15377; B7Z7T9; Q86SH9; O75976; F5GZH6; Q86XE6
NP_001186883.1	P02571; P63261; A8K7C2; P14104; P99022; Q5U032; Q96E67
NP_001188412.1	P06733; Q8WU71; P22712; Q4TUS4; Q658M5; Q7Z3V6; Q9UCH6; Q6GMP2; Q71V37; Q9UM55; Q16704; Q96GV1; B2RD59; Q9BT62; Q53HR3; Q53FT9
NP_001189360.1	A0A384NPQ2; Q06830; Q5T154; B5BU26; Q5T155; D3DPZ8; P35703; Q2V576
NP_001189484.1	P16070; Q13958; Q16065; Q86Z27; O95370; Q04858; Q16208; Q16522; Q9UC28; Q9UC29; A5YRN9; Q13961; Q15861; Q92493; Q9UCB0; Q13980; B6EAT9; Q16066; Q8N694; Q9H5A5; Q9UC30; Q13419; Q16064; Q96J24; Q9UJ36; Q13968; Q13957; Q13959; Q13960; Q13967; Q86T72; D3DR12; D3DR13; P22511
NP_001189485.1	Q9UJ36; Q13419; P16070; Q16064; A5YRN9; Q13959; Q13960; Q16066; Q16208; Q9UC28; D3DR12; Q9UCB0; D3DR13; O95370; Q13961; Q16065; Q16522; Q9H5A5; Q9UC29; Q9UC30; Q13958; Q13968; Q15861; Q86Z27; Q8N694; Q96J24; Q13957; Q13967; B6EAT9; P22511; Q04858; Q13980; Q86T72; Q92493
NP_001190174.1	B2R4E3; P46783; Q5TZC0
NP_001191020.1	P46783; B2R4E3; Q5TZC0
NP_001191213.1	Q16722; P53041; Q53XV2; A0A024R0Q7
NP_001191230.1	B2R5V1; Q8WZ99; Q9UCB6; P09000; Q13793; Q9UCD1; D3DSD1; Q9BT38; Q9UQ58; D3DSD3; Q13764; Q16019; Q9UCC8; D3DSD2; Q16020; Q9UCA9; P78438; B4DGD0; Q9UC33; B4DII8; P05067; Q16011; Q16014; Q6GSC0; Q13778
NP_001191231.1	Q16014; B4DII8; Q9UCB6; Q9UCD1; Q9UQ58; P05067; Q13793; Q6GSC0; Q16020; P78438; Q13764; Q9BT38; P09000; Q16011; Q16019; Q8WZ99; Q9UC33; Q9UCA9; D3DSD2; Q9UCC8; B2R5V1; D3DSD1; D3DSD3; Q13778
NP_001191232.1	B2R5V1; Q8WZ99; Q9BT38; Q16020; Q9UC33; Q9UCD1; D3DSD2; Q13793; Q9UCA9; P78438; B4DII8; Q9UCB6; Q9UCC8; P05067; Q16011; Q16019; Q9UQ58; D3DSD1; Q6GSC0; D3DSD3; Q16014; Q13778; P09000; Q13764
NP_001191335.1	A0A087WW23; Q5VV04; P20292
NP_001192157.1	Q99523; C0JYZ0; Q8IZ49; B4DWI3
NP_001193541.1	D3DV55; Q6PB28; Q8WYT9; Q9H034; Q5T7Y9; Q9Y3Y2; Q9H2L0; Q6NSM4; Q2VPI9; Q0VAQ8; Q5T7Z0; Q9BUC5; Q5T7Y8
NP_001193725.1	B2R5N8; B3KRY0; P14618; A6NFK3; Q53GK4; Q9BWB5; B4DUU6; P14786; Q96E76; Q9UPF2; B4DFX8; Q9UCV6
NP_001193727.1	Q9BWB5; A6NFK3; Q9UCV6; B4DFX8; Q53GK4; Q9UPF2; B3KRY0; B4DUU6; Q96E76; P14618; B2R5N8; P14786
NP_001193728.1	B4DFX8; B4DUU6; Q9UPF2; Q53GK4; B3KRY0; Q9UCV6; A6NFK3; B2R5N8; P14786; Q96E76; P14618; Q9BWB5
NP_001193765.1	B2R4B6; P24410; Q9JLX1; B4DT13; Q5TZN9; P62491
NP_001193875.1	B4DTM3; O60700; E9PN05; F8VPG7; Q86XZ9; Q13492; Q6GMQ6; Q4LE54
NP_001193876.1	F8VPG7; Q4LE54; Q86XZ9; Q13492; E9PN05; O60700; Q6GMQ6; B4DTM3
NP_001193879.1	A0A024R8U1; B3KXG8; O15427; Q2M1P8
NP_001193880.1	A0A024R8U1; B3KXG8; O15427; Q2M1P8
NP_001193881.1	B3KXG8; A0A024R8U1; O15427; Q2M1P8
NP_001193948.2	P06734; K3W4U1
NP_001207429.1	P06734
NP_001210.1	D6QS59; F5H879; Q96RL3; D6QS54; Q6IAW5; D6QS49; D6QS50; D6QS51; Q6FHB9; D6QS48; B3KQF5; D6QS56; F5H1Q9; D6QS55; O43852; B3KPG9; Q9NR43; D6QS52; O60456; D6QS57; D6QS58; D6QS53
NP_001229453.1	Q9XS10; B9UKH4; O46883; P01905; Q6DQK4; Q9TPX3; A9YWH7; Q5STP1; Q9BCQ1; O19722; Q2Q060; X5CKE2; P79554; Q5EY03; P20036; Q2Q061
NP_001229454.1	X5CKE2; Q2Q061; Q9TPX3; Q9XS10; Q2Q060; Q5EY03; B9UKH4; O46883; P20036; Q9BCQ1; O19722; P01905; A9YWH7; P79554; Q5STP1; Q6DQK4
NP_001229573.1	B4DMQ5; P08886; P61019; B2R5W8
NP_001229687.1	Q9TPQ3; Q9TPR8; Q9TQE9; Q9TQG0; Q9TQK5; Q9UQU7; O19687; O19695; O46874; O02954; P30453; P30456; P79563; Q29899; Q31623; O19598; Q95362; Q9MW42; Q9MY89; Q9MYA3; P04439; Q9MYG4; O19619; Q9TQF5; Q9TQM6; Q9TQP6; O19794; O62921; O98009; P01891; P05534; P10313; P18462; P30445; Q09160; Q29837; Q29910; O19605; Q5SUL5; Q9TPX9; O19756; O19795; P30446; P30448; P30449; P30452; P30458; P30514; Q29838; Q65A82;…
NP_001229752.1	Q14835; A2BHY4; Q6U2L7; Q6U2M5; Q9NPK5; P78445; Q6U2G1; Q6U2L1; Q96SA7; Q14033; Q6U2E9; Q6U2L9; Q6VCV8; P01028; P0C0L5; Q13906; Q6U2I5; Q9UIP5; Q13160
NP_001229971.1	O19617; A0A090KMD8
NP_001230059.1	B4DLX3; Q3KQT8; Q567Q8; F5H1S2; Q9BPX0; P26373
NP_001230106.1	P04075; Q6FH76; B4DXI7; Q9UCN2; Q96B15; Q9BWD9; Q6FI10
NP_001230209.1	Q1HGM8; B2RNS3; B4DTU0; O60892; Q6ZS95; Q1HGM9; Q13740; Q6PEY4
NP_001230210.1	B3KNN9
NP_001230228.1	Q14594; Q14662; B3KXX9; H7BXI4; Q06481; Q13861; Q9BT36; Q71U10; Q7M4L3
NP_001230587.1	A0A024RAM2; Q3KQS1; Q6ICT1; P35754; B2R4L2
NP_001230588.1	B2R4L2; Q3KQS1; Q6ICT1; A0A024RAM2; P35754
NP_001230665.1	J3KMX4; Q9H364; Q9UHA4; B2R4A1
NP_001230890.1	Q5SU54
NP_001230894.1	Q2HZE5; Q2VQU1; Q3LA95; Q3LA99; Q4PRC3; Q56FN9; Q5EER6; Q5K3W2; Q5UT58; Q5Y7E9; Q768U2; Q7YP03; A7X5J4; Q861H4; Q95348; Q9BCP1; Q9GIL5; Q9GIP3; Q9GIY4; Q9MY45; Q9MYF5; Q9TPW9; B2ZCY1; B5QSK8; A4ZXA5; O78047; P13758; Q19K86; A4ZY86; Q27PR6; Q29770; Q29790; Q29833; A0MWF2; Q2MZ92; Q30112; Q30116; Q307W5; Q3HUP9; Q3LA87; Q3LA91; Q3LA97; Q3LA98; A7X5B7; Q58F52; Q5Y7A7; Q6T865; Q7YQA3; Q860H8; Q861H5;…
NP_001231533.1	B4DR31; D3DSS7; Q16555; A8K5H2; O00424
NP_001231593.1	Q9BUC5; Q9H2L0; Q0VAQ8; Q6NSM4; D3DV55; Q8WYT9; Q9H034; Q2VPI9; Q5T7Y9; Q9Y3Y2; Q6PB28; Q5T7Y8; Q5T7Z0; A0A087X1B7
NP_001231901.1	A8K9V7; Q59F20
NP_001231902.1	Q59F20
NP_001231919.1	Q2NKL4; O14974; B4DZ09; Q8NFR6; Q9BYH0; F8VWB4; Q569H0; Q86WU3
NP_001231921.1	Q9BYH0; F8VWB4; Q2NKL4; O14974; Q8NFR6; Q86WU3; B4DZ09; Q569H0
NP_001238759.1	B2RDA1; Q8NBK2; Q15683; Q96IZ1; Q15682; P10451; Q15681; B7Z351; Q567T5; Q4W597
NP_001238965.1	P35277; A0A024RB09; A8K982; Q6PIK9; P61020; Q86TH0; P35239; B4DKD7; Q8IXL2
NP_001238968.1	Q9P0Y5; F8W1H5; P51148; Q6FH55
NP_001239133.1	B2RUT6; A6H8M8; Q14835; A6NHJ5; Q6U2F0; Q6U2F3; Q6U2G0; Q9NPK5; Q6U2F8; B0V2C8; B7ZVZ6; Q5JQM8; B0QZR6; Q4LE82; Q6U2F4; Q6U2F6; Q96EG2; Q96SA8; P0C0L4; Q6U2E5; A7E2V2; P78445; Q13160; Q14033; Q6U2E8; Q9UIP5; P01028; Q5JNX2; Q6P4R1; Q13906
NP_001240775.1	O75357; Q6FH09; E9PI88; Q9UGZ3; O60547; Q9UJK9; Q5T954
NP_001242.2	B4DVT4; Q53HR6; Q96BI7; Q53XI3; P34810
NP_001243000.2	Q8IWF4; Q8IZX2; Q9H6P3; Q8IZX1; A0A0A0MTR7; Q8N406; Q9H6C9; Q658P6; Q6MZR1; Q9HCF4; Q63HN8; D6RI12; C9JCP4; Q9H8A9; Q9HCL8; Q8TEU0; Q9H6H9; F8WKS1; Q69YK7
NP_001243142.1	F5H6J6; Q16735; P13637; Q16732; Q969K5; Q53ES0; B7Z401; B7Z2T0
NP_001243143.1	P13637; B7Z401; F5H6J6; Q969K5; Q16735; Q53ES0; B7Z2T0; Q16732
NP_001243439.1	Q04837; A4D1U3
NP_001243440.1	A4D1U3; Q04837
NP_001243441.1	Q04837; A4D1U3
NP_001243442.1	Q04837; A4D1U3
NP_001243459.1	P30536; Q53Y59; Q6ICF9; Q96TF6; O76068
NP_001243460.1	P30536; Q6ICF9; Q53Y59; Q96TF6; O76068
NP_001243489.1	B2R8B1; B7Z707; O75803; Q13609
NP_001243599.1	Q969H2; Q9BV67; F5H8L6; O95748; Q9NY33; B2RDB5; Q9HAL6; B4DLX4
NP_001243728.1	P00354; P04406; E7EUT4; Q53X65
NP_001243731.1	Q498B5; B2R7N5; P23396; J3KN86; Q8NI95
NP_001244120.1	P26196; Q5D048; B2R858
NP_001244263.1	Q96FB4; Q8IXV2; P25705; A8K092; Q96HW2; Q9BTV8; K7ENP3; Q96IR6; B4DY56; Q53XX6
NP_001244264.1	K7ENP3; Q8IXV2; P25705; Q96IR6; A8K092; Q9BTV8; Q96FB4; B4DY56; Q53XX6; Q96HW2
NP_001244900.1	Q96QJ0; A0A024R276; Q6IAV1; P07711
NP_001244901.1	A0A024R276; P07711; Q6IAV1; Q96QJ0
NP_001244917.1	H9KVA0; P19971; Q13390; Q8WVB7; E5KRG5; A8MW15
NP_001244918.1	H9KVA0; Q13390; Q8WVB7; P19971; A8MW15
NP_001244946.1	Q1WMJ3; Q4GZN2; Q96RQ9; Q6P2Q3; Q96RQ8; Q4GZN1; Q8TEM5
NP_001244947.1	Q96RQ8; Q1WMJ3; Q4GZN1; Q8TEM5; Q96RQ9; Q4GZN2; Q6P2Q3
NP_001244957.1	A8K089; B4DE31; E7EPA7; P29401; Q96HH3; Q8TBA3
NP_001244958.1	P06396; A8MUD1; A0A0A0MS51; B7Z373; F5H1A8; Q5T0I2; A8MYN7; Q8WVV7; B7Z4U6; B7Z5V1; A2A418
NP_001244959.1	A8MYN7; F5H1A8; Q5T0I2; A2A418; A8MUD1; B7Z5V1; Q8WVV7; B7Z373; P06396
NP_001245366.1	Q96FP5; Q9BWA6; B4DEG8; P26639; A8K8I1
NP_001245367.1	P26639; Q9BWA6; B4DEG8; Q96FP5; A8K8I1
NP_001247421.1	F5H1A7; B7Z9U6; Q86Y61; A7YIJ8; A7YIK0; P35241; A7YIK3
NP_001247422.1	A7YIK3; F5H1A7; P35241; A7YIK0; Q86Y61; A7YIJ8; B7Z9U6
NP_001247425.1	A7YIJ8; F5H1A7; Q86Y61; A7YIK3; P35241; A7YIK0; B7Z9U6
NP_001247435.1	B2R7N5; J3KN86; Q8NI95; P23396; Q498B5
NP_001248348.1	Q6LCE6; Q9UE68; D3DVJ5; P27930
NP_001248385.1	Q9HBG7; Q14775; Q5VYI3; Q9NQ24; A8K7N3; Q6P2J4; Q9H4N5
NP_001248386.1	Q0VAI0; Q5VYH9; Q05CA2
NP_001254627.1	Q5TZP3; Q9UCG6; P08962; Q8N6Z9; A0A024RB05; F8VZE2
NP_001257.4	P23141; Q86UK2; Q9UDG8; Q9UK77; A8K844; A8K3K8; E9PAU8; Q14062; Q96EE8; Q9ULY2; A6NIM1; Q16737; Q549X7; Q549X8; Q9UC52; Q00015; Q16788; P82127; Q13657
NP_001257328.1	A8K0B8; P05209; Q71U36; G3V1U9; P04687
NP_001257329.1	G3V1U9; P05209; A8K0B8; Q71U36; P04687
NP_001257376.1	F5H2A9; B4DEB6; Q8WUL0; P49748; O76056
NP_001257455.1	Q14087; F8VSL7; P27105; B1AM77; Q15609; Q5VX96; Q96FK4; A0A024R882
NP_001257456.1	F8VSL7
NP_001258142.1	Q9UQM8; Q9Y6N5; A0A024R5X2
NP_001259002.1	P47897; B7Z840; B4DWJ2; E7EM76
NP_001264152.1	P37802; Q5JRQ6; Q9H4P0; Q6FGI1; Q9BUH5; Q5JRQ7; A0A384MTL2; E9KL39
NP_001264153.1	E9KL39; Q5JRQ6; Q6FGI1; Q9H4P0; Q9BUH5; P37802; Q5JRQ7
NP_001265067.1	Q5T9C0; Q96CG0; F5GX88; P17813; B7Z6Y5; Q14248; Q14926
NP_001265118.1	Q969Q2; Q9NQH8; D3DV71; Q2QD06; P06753; Q5VU58; Q5VU63; Q5VU66; Q5VU71; Q5VU72; Q8TCG3; P12324
NP_001265119.1	A0A087WWU8
NP_001265121.1	A6NC20; Q8WTS9; E9PKU7; B4DZ53; Q14697; Q9P0X0
NP_001265122.1	A6NC20; B4DIW2; Q14697; Q9P0X0; Q8WTS9
NP_001265123.1	A6NC20; Q9P0X0; F5H6X6; B4DSM6; Q14697; Q8WTS9
NP_001265209.1	Q7Z4D0; A1LQI8; Q68CQ7; Q9P0I5; Q8N2J6; Q7Z4D1
NP_001265210.1	Q7Z4D1; Q8N2J6; A1LQI8; Q68CQ7; Q9P0I5
NP_001265327.2	A2IXV4; A8MVE2; O75024; Q8NHK0; Q8NHL6; A8MXT0; O75025; Q8NHJ9
NP_001265332.2	A2IXV5
NP_001265333.2	A2IXV5
NP_001265336.1	P50995; Q5T0G8; B4DVE7
NP_001265337.1	P50995; Q5T0G8; B4DVE7
NP_001265338.1	B4DVE7; P50995
NP_001265355.2	Q8N1C7; A8MVL8; Q8NHL5; Q8NHJ6; Q6FGQ9; O75021; O15468
NP_001265356.2	Q6FGQ9; O75021; Q8NHL5; Q8NHJ6; Q8N1C7; A0A0A0MSZ8; A8MVL8; O15468
NP_001265357.2	O15468; O75021; Q6FGQ9; A8MVL8; Q8NHL5; Q8NHJ6; Q8N1C7
NP_001265358.2	A8MVL8; O15468; O75021; Q8NHJ6; Q6FGQ9; Q8NHL5; Q8N1C7
NP_001265485.1	O15145; O00554
NP_001265518.1	B4E0U6
NP_001267730.1	Q59EL1; Q9P0J9; J3KN31; Q7L2U2; Q86XS8; Q641P9; Q6P177; Q32P32
NP_001268645.1	P02248; Q9BWD6; P02250; Q91887; Q5U5U6; P62988; Q29120; Q6LDU5; Q9BX98; Q9UEG1; Q6LBL4; P0CG47; Q9UEK8; Q8WYN8; Q91888; Q9UPK7; P02249; Q9UEF2
NP_001268646.1	Q9UEG1; Q8WYN8; P0CG47; Q9UEF2; Q9UEK8; P02250; P62988; Q9UPK7; Q29120; P02248; Q91888; Q9BX98; P02249; Q5U5U6; Q9BWD6; Q6LBL4; Q6LDU5; Q91887
NP_001268647.1	Q91888; Q9BWD6; Q9UEK8; Q9UPK7; Q9UEF2; P02249; Q29120; Q6LDU5; P0CG47; P02248; P62988; Q9BX98; Q5U5U6; P02250; Q8WYN8; Q9UEG1; Q6LBL4; Q91887
NP_001268648.1	P0CG47; P62988; Q29120; Q9UPK7; Q6LDU5; Q8WYN8; Q91887; P02248; Q9BWD6; Q9UEK8; P02250; Q91888; Q9UEF2; Q9UEG1; Q5U5U6; Q9BX98; P02249; Q6LBL4
NP_001269154.1	Q9NZK5; Q8NCJ2; Q96K41; Q6ICF1; A8K9H4; Q86UB6
NP_001269155.1	Q9NZK5; A8K9H4; Q8NCJ2; Q6ICF1; Q86UB6; Q96K41
NP_001269156.1	B4E3Q4; Q9NZK5; A8K9H4; Q8NCJ2; Q96K41; Q6ICF1; Q86UB6
NP_001269157.1	Q6ICF1; Q8NCJ2; B4E3Q4; Q96K41; Q9NZK5; Q86UB6; A8K9H4
NP_001269278.1	Q8WXQ2; Q8N763; Q8WXQ0; Q8WXQ1; Q8IYS5; Q5GRG5; Q8NHL4; B7WNS2
NP_001269279.1	Q5GRG5; Q8NHL4; Q8WXQ0; B7WNS2; Q8N763; Q8IYS5; Q8WXQ1; Q8WXQ2
NP_001269315.1	Q6FHQ6; Q9UKW8; Q567U4; O75874; Q9NTJ9; V9HWJ2; Q7Z3V0; A0A024R3Y6; Q93090
NP_001269354.1	F5H1G8; Q14344; Q8TD70; B2R977; B7Z7R0
NP_001269386.1	B4DQI1; Q53HP3
NP_001269387.1	B4DV48; A0A0G2JL69
NP_001269441.1	E7EWK1
NP_001269546.1	P04899; B3KP24; B3KTZ0; B4DYA0; B4E2X5; Q8IZ71; Q6B6N3; B3KX51
NP_001269548.1	P04899; B4E2X5; B3KP24; B4DYA0; Q8IZ71; B3KTZ0; Q6B6N3
NP_001269549.1	Q8IZ71; B4E2X5; Q6B6N3; B3KP24; B3KTZ0; P04899; B4DYA0
NP_001269633.1	B3KY95; B7Z254; B7Z4M8; F8WA83; Q99778; Q53RC7; Q6ZSH5; Q15084; B5MCQ5
NP_001269634.1	Q15084; B3KY95; B7Z4M8; Q99778; B5MCQ5; B7Z254; F8WA83; Q53RC7; Q6ZSH5
NP_001269635.1	B3KY95; B7Z254; Q6ZSH5; B7Z4M8; F8WA83; Q53RC7; Q15084; Q99778; B5MCQ5
NP_001269636.1	B7Z254; B3KY95; B7Z4M8; Q53RC7; Q15084; Q99778; B5MCQ5; F8WA83; Q6ZSH5
NP_001269665.1	Q96PD9; Q96E59; Q96SU9; Q6UX71
NP_001271.1	B4E2X2; Q14011; Q53XX5; B3KT17
NP_001271242.1	Q9NR72; B4DDP6; Q96K74; P84070; A4D2I9; Q6IAI8; B4DEM2; Q9HBN8; Q9UJU6; C9J7P1; Q96F30
NP_001271244.1	P84070; Q9UJU6; Q96K74; B4DDP6; B4DEM2; Q9HBN8; A4D2I9; B4DUF9; C9J7P1; Q9NR72; Q6IAI8; Q96F30
NP_001271427.1	Q8N370; B7Z6X9; Q8NC21; D3DTH9; Q6IPM1; Q5CD75; Q8WZ00; C9JNU8; Q8NBX1
NP_001271428.1	Q8NC21; Q8WZ00; Q8NBX1; B7Z6X9; C9JNU8; Q6IPM1; Q8N370; Q5CD75; D3DTH9
NP_001273162.1	B7ZAC3; Q8TDB9; Q8TDB8; B3KWW7; Q6UY84; B7Z844; B3KVB5
NP_001273163.1	B3KVB5; B7ZAC3; Q6UY84; Q8TDB8; Q8TDB9; B7Z844; B3KWW7
NP_001273164.1	B3KWW7; Q8TDB8; B7Z844; Q8TDB9; Q6UY84; B3KVB5; B7ZAC3
NP_001273165.1	B7Z844; B3KWW7; Q8TDB8; B7ZAC3; Q8TDB9; B3KVB5; Q6UY84
NP_001273166.1	Q8TDB8; B7Z844; Q8TDB9; Q6UY84; B3KVB5; B3KWW7; B7ZAC3
NP_001273304.1	P20702; Q8IVA6; H3BN02
NP_001273594.1	C0IMJ4; Q15063; B1ALD8; D2KRH7; Q8IZF9; F5H628; Q15064; C0IMJ2; Q3KPJ5; C0IMJ1; Q5VSY5; Q29XZ0
NP_001273595.1	C0IMJ1; Q8IZF9; B1ALD8; Q15064; Q29XZ0; Q15063; F5H628; C0IMJ4; Q3KPJ5; Q5VSY5; C0IMJ2; D2KRH7
NP_001273596.1	C0IMJ4; Q15064; B1ALD8; Q5VSY5; C0IMJ2; Q3KPJ5; Q15063; Q8IZF9; F5H628; Q29XZ0; D2KRH7; C0IMJ1
NP_001273651.1	C4AMC6; Q14688; Q4VXF4; Q4VXG2; Q9NZB2; Q9NZB1; Q86V69; A6NGU0; Q4VXF5; Q96I21; O60649
NP_001274151.1	O00554; O15145
NP_001274426.1	Q9H8J2; Q9H0V1; A4D0T9; B4DDS0; Q8NEK4; A0A024R716
NP_001274458.1	A8MXP7; Q6NUT3; E9PAJ8; D6W615; Q8N459
NP_001275543.1	B2R5J9; D3DW42; A0A0K0K1J1; P01034; Q6FGW9
NP_001275582.1	A0A087WVQ6
NP_001275634.1	Q86VW7; P07333; Q6LDW5; B5A955; D3DQG2; Q6LDY4
NP_001275908.1	P38571; Q16529; Q53H21; A0A0A0MT32; Q5T771; D3DR29; Q5T074; Q96EJ0; B2RBH5
NP_001276052.1	P04350; Q969E5; B3KQP4
NP_001276056.1	Q969E5; P04350; B3KQP4
NP_001276058.1	B3KQP4; Q969E5; P04350
NP_001276336.1	J3KQL7; B4DGJ8; Q5XKJ1; C9JS94; Q8IVS1; Q8IXG4; Q9H7X1; Q05C07; Q9H3U5; B4DU49; B4DMR8; B4DWU1
NP_001276674.1	Q53X65; E7EUT4; V9HVZ4; P04406; P00354
NP_001276675.1	E7EUT4; P00354; Q53X65; P04406; V9HVZ4
NP_001276679.1	B4DT69; Q8WTS4; B2R5X0; Q59EV8; P09622; Q14167; B4DHG0; Q14131
NP_001276680.1	Q14131; B2R5X0; B4DHG0; B4DT69; P09622; Q8WTS4; Q14167; Q59EV8; E9PEX6
NP_001276718.1	A0A2U3TZU2
NP_001276719.1	B4DE36
NP_001276736.1	B0YIX0; Q9UC39; P02511; O43416; Q9UC38; Q9UC37; Q9UC40; Q9UC41; V9HW27
NP_001276737.1	O43416; Q9UC40; P02511; Q9UC39; V9HW27; B0YIX0; Q9UC41; Q9UC37; Q9UC38
NP_001276752.1	Q6LBS3; Q9UCZ5; P09958; A0A024RC70; Q14336
NP_001276753.1	P09958; Q6LBS3; Q9UCZ5; A0A024RC70; Q14336
NP_001276837.1	D9IX66; D9IX68; Q16093; Q8TCV7; Q9BQC2; P16671; Q9BZN5; B7Z6C3; Q9BZN4; D9IX69; Q13966; Q9BPZ8; Q9BZM8; Q9BZN3; D9IX67
NP_001278086.1	D3DNT4; B2RU06; D3DNT5; Q5HYG0; B4DSI9; Q8N102; E9PFM1; O43177; O95065; D3DNT2; G5E9S1; O95066; Q6ZN21; Q96I65; B2RU10; Q04637
NP_001278240.1	Q8IV08; A0A024R0Q4; Q92853; Q9BW87
NP_001278397.1	B7ZMA8; Q50EM4; B2RUZ3; Q50EM6; Q50EM8; Q50EM5; Q50EM2; Q569J2; Q6NSB0; Q50EM7; Q50EM1; Q50EM3; Q8NHW4
NP_001278398.1	Q50EM1; B2RUZ3; Q50EM8; B7ZMA8; Q50EM2; Q50EM4; Q50EM6; Q569J2; Q50EM5; Q6NSB0; Q50EM3; Q8NHW4; Q50EM7
NP_001278399.1	Q50EM8; Q50EM3; Q50EM6; B2RUZ3; Q6NSB0; Q50EM2; Q8NHW4; B7ZMA8; Q50EM1; Q50EM7; Q569J2; Q50EM4; Q50EM5
NP_001278400.1	B2RUZ3; Q50EM3; Q50EM5; Q50EM7; Q50EM6; Q50EM8; Q569J2; Q50EM1; Q8NHW4; B7ZMA8; Q6NSB0; Q50EM2; Q50EM4
NP_001278401.1	B2RUZ3; B7ZMA8; Q50EM2; Q8NHW4; Q50EM7; Q50EM8; Q50EM4; Q50EM5; Q569J2; Q6NSB0; Q50EM3; Q50EM1; Q50EM6
NP_001278402.1	Q569J2; Q50EM2; Q50EM3; Q50EM7; Q50EM5; Q50EM1; B2RUZ3; Q6NSB0; Q8NHW4; Q50EM8; B7ZMA8; Q50EM4; Q50EM6
NP_001278404.1	B2RUZ3; Q6NSB0; Q50EM3; Q50EM5; Q50EM8; Q50EM4; Q50EM7; B7ZMA8; Q8NHW4; Q569J2; Q50EM1; Q50EM2; Q50EM6
NP_001278956.1	B4DVS5; E7EWE5; P51659; B2R659; B4DNV1; E9PB82; F5HE57
NP_001278957.1	E9PB82; B4DNV1; P51659; B4DVS5; F5HE57; G5E9S2; B3KSP2
NP_001278977.1	B4DJA5; Q6FI44; P20339
NP_001280.3	O15174; Q5JT80; O15247; Q8TCE3; A8K9S0
NP_001280126.1	A2IDB9; Q969U2; O60526; Q9HBT1; Q9UNE7
NP_001280141.1	P07437; P05218; Q8WUC1; Q9CY33; B4DY90
NP_001280142.1	P05218; Q8WUC1; B4DMJ5; P07437; Q9CY33
NP_001280143.1	Q8WUC1; P05218; Q9CY33; P07437
NP_001280144.1	P07437; Q5ST81; P05218; Q8WUC1; B4DQN9; Q9CY33
NP_001280145.1	Q5ST81; Q8WUC1; Q9CY33; P05218; P07437
NP_001280624.1	B4DTL9; Q9UHD8; B3KPM0; B4E0N2; Q9Y5W4; Q96QF3; B7Z654; A8K2V3; Q96QF4; Q96QF5; Q9HA04; Q9UG40; B4E274
NP_001284347.1	Q59ES8
NP_001284505.1	Q15121; O00511; Q96FS5; B1AKZ3
NP_001284506.1	B1AKZ4; D3DVE5; B1AKZ3; O00511; Q96FS5; Q15121
NP_001284550.1	B4DMD1
NP_001287857.1	A8K0B1; Q9C0J5; E1P5E4; Q5JXJ7; O60493; Q5JXJ8; O60718; Q4TT29; Q96AP9; Q9NU45; E1P5E5; Q4TT31
NP_001287858.1	O60493; Q4TT31; Q5JXJ7; Q9NU45; Q5JXJ8; E1P5E5; Q96AP9; Q9C0J5; A8K0B1; E1P5E4; O60718; Q4TT29
NP_001288155.1	V9HW25; Q5TCU3
NP_001288156.1	A7XZE4; V9HW25
NP_001288169.1	B4DUV9; A8MXW0; Q6IBM5; P52565; B2R5X1; B4DDD3; J3QQX2
NP_001288170.1	J3QQX2; P52565; B2R5X1; Q6IBM5; B4DUV9; A8MXW0; B4DDD3
NP_001288172.1	A8MXW0; B2R5X1; P52565; B4DDD3; B4DUV9; Q6IBM5
NP_001288173.1	Q9UCI1; P09494; Q7Z6L8; P09493; B7Z5T7; Q86W64; Q9Y427; Q9UCI2; D9YZV2; D9YZV8; Q6DV90; D9YZV3; P10469; Q96IK2; Q9UCY9; Q6DV89
NP_001288218.1	B7Z722
NP_001289812.1	Q71MN0; O94985; Q5SR52; B4E3Q1; Q5UE58; A8K183; Q8N4K9
NP_001290167.1	B3KTS8; D3DSM1; Q53HS5; B4E0R1; P05107; Q16418; Q9UD72
NP_001290428.1	Q99439; A5D8U8; A6NFI4; B4DDF4; D6W5X9; Q92578
NP_001290430.1	Q99439; D6W5X9; B4DUT8; A5D8U8; A6NFI4; Q92578
NP_001290547.1	B2R818; Q15762
NP_001291386.1	O75023; Q8N760
NP_001291411.1	Q7KZF8; Q9H3S7; A8K0D7; Q9UMZ4; B4DST5; Q8N6Z5; Q9BSR5; Q9P257; Q9UG03
NP_001292553.1	P0DP24; Q61380; Q53S29; Q61379; Q96HK3; P70667; Q13942; P02593; P62158; P99014
NP_001292554.1	H0Y7A7; P02593; Q13942; Q53S29; Q61379; D6W5B3; Q61380; Q96HY3; E7ETZ0; P62158; Q96HK3; P70667; P0DP24; P99014
NP_001292555.1	Q96HY3; H0Y7A7; P70667; Q61379; Q61380; P99014; Q96HK3; D6W5B3; E7ETZ0; Q53S29; P62158; Q13942; P02593; P0DP24
NP_001293058.1	B7ZLF0; Q86T27; Q96KP7; O95610; Q68DP9; Q6LDP6; Q53S27; Q564H7; Q68DT4; Q6MZU5; Q6N0A6; Q7Z391; Q96KP8; E9PG29; Q60FE4; Q14325; Q14326; Q585T2; P02751; E9PE77; Q8IVI8; Q96KP9; Q9UMK2; Q14312; B7ZLE5; Q6MZS0; Q6N025; Q9HAP3; O95609; Q59EH1; Q68DP8; Q9H1B8; Q17RV7
NP_001293059.1	Q68DP8; Q14326; Q17RV7; P02751; Q7Z391; Q96KP8; B7ZLE5; Q59EH1; E9PE77; Q96KP9; E9PG29; Q14312; Q53S27; Q6MZU5; Q6N025; Q86T27; Q8IVI8; Q96KP7; Q14325; Q564H7; Q585T2; Q60FE4; Q6LDP6; Q6N0A6; Q9HAP3; Q9UMK2; B7ZLF0; Q68DT4; Q6MZS0; O95609; O95610; Q68DP9; Q9H1B8
NP_001293060.1	Q585T2; E9PE77; Q6MZU5; Q96KP8; Q6N0A6; Q9H1B8; Q9HAP3; Q6MZM7; B7ZLF0; Q68DT4; Q6N025; Q86T27; Q9UMK2; Q9UQS6; P02751; Q7Z391; E9PG29; O95609; Q53S27; Q564H7; Q60FE4; Q6MZS0; Q96KP9; Q6LDP6; Q14312; Q14325; Q59EH1; Q96KP7; O95610; Q17RV7; Q68DP8; Q68DP9; Q8IVI8; Q14326
NP_001293061.1	Q68DP9; E9PG29; B7ZLE5; P02751; Q564H7; Q6LDP6; E9PE77; Q86T27; Q14312; Q17RV7; Q6N025; Q96KP8; Q9UQS6; Q59EH1; Q68DT4; Q7Z391; Q8IVI8; Q96KP7; Q9HAP3; O95610; Q585T2; Q60FE4; Q96KP9; O95609; B7ZLF0; Q53S27; Q68DP8; Q6MZS0; Q6MZU5; Q6N0A6; Q9UMK2; Q14325; Q14326; Q9H1B8
NP_001294865.1	Q96QD8; Q9HAV3; Q8NHT5; Q6IA88; Q9NVA8; Q6ZMG2; Q9P2G5
NP_001295.2	B7Z7T9; B7ZAU4; Q86SH9; O75976; O15377; Q86XE6; F5GZH6
NP_001295105.1	A8MWK3; Q14923; B0YIY6; Q8N173; P19022
NP_001296363.1	B5BUF5; Q96Q14; Q6B0K5; P37108
NP_001298127.1	E9PFW3; D3DNT1; B4DNB9; Q96CW1; A6NE12; P20172; P53679
NP_001299582.1	A8K7P7; O60814; Q2VPI7; A0A024RCL8
NP_001300870.1	A0A024R2W1; Q9UDJ0; A0A024R324; P61586; Q9UEJ4; P06749; Q53HM4; Q5U024
NP_001300872.1	C9JX21
NP_001300894.1	Q9UDF9; G3V0E5; Q1HE24; P02786; D3DXB0; Q59G55; Q9UCU5; Q7Z3E0; Q9UCN0; Q9UK21
NP_001300895.1	P02786; Q9UDF9; Q1HE24; Q9UCN0; Q9UCU5; B7Z2I6; D3DXB0; Q59G55; Q9UK21
NP_001300979.1	E9PHE4; Q53X53; A0A140G945; P02489
NP_001302459.1	D3DTR8; B2R4F0; Q02877; Q6IPY2; P61254
NP_001302460.1	P61254; B2R4F0; D3DTR8; Q6IPY2; Q02877
NP_001302465.1	Q9BQ27; B2R7L0; P11177; B4DDD7; Q6FH45; Q9UFK3
NP_001302466.1	A0A5F9ZHM4; P07195
NP_001303240.1	Q08ES9; P18077; Q9BVN7
NP_001303247.1	B4DFX8; Q9UCV6; Q9UPF2; B4DUU6; Q53GK4; B3KRY0; P14786; Q96E76; P14618; A6NFK3; B2R5N8; Q9BWB5
NP_001303303.1	F5H098; B4DUN2; Q6I9V0; B2R5V5; P40925; B7Z3I7
NP_001303605.1	Q13345; Q5VWH3; Q96KQ6; Q5VWH4; Q96P81; P23469
NP_001303606.1	Q5VWH4; Q13345; Q96KQ6; P23469; Q5VWH3
NP_001303701.1	P41250; Q969Y1; B4DIA0; B3KQA2; A0A090N8G0
NP_001303969.1	B2R7H8; P16279; P16278; B7Z6Q5; B7Z6B0
NP_001304006.1	D3DV55; Q9H2L0; Q6NSM4; Q0VAQ8; Q5T7Y9; Q5T7Z0; Q8WYT9; Q9Y3Y2; Q2VPI9; Q6PB28; Q9H034; Q9BUC5; Q5T7Y8
NP_001304166.1	Q5HYG5
NP_001304700.1	D3DWN2; Q567Q7; P62917; A8K094; Q969V7; P25120; Q9BWQ9
NP_001304711.1	P25120; A8K094; D3DWN2; Q9BWQ9; P62917; Q969V7; Q567Q7
NP_001304733.1	Q15629; B4E0K2
NP_001304734.1	Q15629; G3XAN4; B4E0K2
NP_001304909.1	Q9UNX3; B3KY82; D3DQM0
NP_001304910.1	Q9UNX3; D3DQM0; B3KY82
NP_001304911.1	Q9UNX3; B3KY82; D3DQM0
NP_001305016.1	E9PKS3; Q16837; Q8IUN0; Q16841; P17405; Q13811; E9LUE8; A8K8M3; P17406
NP_001305017.1	E9LUE9; P17405; Q16837; Q16841; Q59EN6; P17406; A8K8M3; E9PKS3; Q13811
NP_001305754.1	B4DVA7; Q6AI32; P06865; Q53HS8; E7ENH7; H3BP20; B4DKE7
NP_001305873.1	B4DLT1; Q8TBH4; Q9H982; O75436; B2RDD3; A8MZ56
NP_001305874.1	B4DLT1
NP_001305875.1	O75436; A8MZ56; Q9H982; B2RDD3; Q8TBH4
NP_001306066.1	Q96NY6; Q9BUM7; B2RBK0; P09668
NP_001306125.1	P05109; Q5SY70; Q9UC84; A8K5L3; Q9UCM6; Q9UC92; Q9UCJ0; D3DV37
NP_001306126.1	Q9UCM6; P05109; A8K5L3; Q9UCJ0; Q9UC92; Q5SY70; D3DV37; Q9UC84
NP_001306127.1	A8K5L3; Q5SY70; Q9UCM6; D3DV37; P05109; Q9UCJ0; Q9UC92; Q9UC84
NP_001306130.1	A8K5L3; Q5SY70; P05109; Q9UC84; Q9UC92; Q9UCJ0; D3DV37; Q9UCM6
NP_001306143.1	B3KRK5; B5BU34; A8MU24; B7Z7Q6; P42785; B2R7B7
NP_001307043.1	Q9UKE8; B1P2N6; Q6NUQ7; B1P2N5; Q9UBG1; B1P2N8; Q86SY1; Q9UEQ4; Q9UKF0; B4E2B1; Q8WW73; A0A024R681; B1P2N7; B1P2N9; Q9UKE9; P49757; Q9UQJ4
NP_001307285.1	Q9Y3V1; Q9H6Y7; D3DTK8; Q6XYE0; Q8NDC1
NP_001307286.1	Q9Y3V1; Q6XYE0; Q9H6Y7; Q8NDC1; D3DTK8
NP_001307287.1	Q8NDC1; D3DTK8; Q9H6Y7; Q6XYE0; Q9Y3V1
NP_001307288.1	D3DTK8; Q8NDC1; Q6XYE0; Q9H6Y7; Q9Y3V1
NP_001307289.1	D3DTK8; Q8NDC1; Q6XYE0; Q9H6Y7; Q9Y3V1
NP_001307290.1	Q8NDC1; D3DTK8; Q9H6Y7; Q9Y3V1; Q6XYE0
NP_001307291.1	Q6XYE0; I3L0L6; Q8NDC1; Q9Y3V1; Q9H6Y7; D3DTK8
NP_001307292.1	Q8NDC1; Q9Y3V1; I3L0L6; D3DTK8; Q9H6Y7; Q6XYE0
NP_001307293.1	Q9H6Y7; Q8NDC1; Q6XYE0; I3L0L6; D3DTK8; Q9Y3V1
NP_001307294.1	Q9H6Y7; Q8NDC1; Q6XYE0; D3DTK8; Q9Y3V1; I3L0L6
NP_001307499.1	B4DU28; Q92650; A0A024R5U5; Q10742; O14672
NP_001307524.1	O75681; P17844; B5BU21; Q53Y61; D3DU32; B4DLW8; E7ETL9
NP_001307525.1	D3DU32; Q53Y61; E7ETL9; P17844; B4DLW8; B5BU21; O75681
NP_001307526.1	J3KTA4
NP_001307627.1	Q9BWK1; P09525; Q6LES2; B4DDF9; Q96F33
NP_001307629.1	Q96F33; Q9BWK1; B4DDF9; Q6P452; P09525
NP_001307631.1	B4DDF9; Q9BWK1; Q96F33; P09525; Q6P452
NP_001307889.1	-
NP_001307946.1	P62988; Q29120; Q8WYN8; Q9UEK8; Q7Z4P3; Q3MIH3; Q9BX98; Q9UPK7; Q9BWD6; Q9UEG1; P02248; P62987; Q6LBL4; Q91887; Q91888; Q6LDU5; Q9UEF2; P02249; P02250; P14793
NP_001307947.1	P14793; Q9UPK7; P02248; Q9UEG1; P02249; Q6LBL4; Q8WYN8; Q7Z4P3; Q3MIH3; P62988; P02250; Q29120; P62987; Q9BWD6; Q9BX98; Q6LDU5; Q91887; Q91888; Q9UEF2; Q9UEK8
NP_001307948.1	Q3MIH3; Q9BWD6; Q7Z4P3; Q91887; Q91888; P02249; P14793; Q9UEF2; Q9UEG1; P62988; Q29120; Q9UEK8; Q8WYN8; P62987; P02248; Q9UPK7; P02250; Q6LBL4; Q9BX98; Q6LDU5
NP_001307949.1	Q9BWD6; Q3MIH3; Q91888; Q9UEK8; Q9UPK7; P14793; Q6LBL4; Q7Z4P3; P02250; P62988; Q8WYN8; P02248; P62987; P02249; Q9BX98; Q9UEG1; Q6LDU5; Q91887; Q29120; Q9UEF2
NP_001307950.1	Q7Z4P3
NP_001308293.1	D3DTH9; Q6IPM1; B7Z6X9; Q8N370; Q8WZ00; Q5CD75; Q8NBX1; Q8NC21; C9JNU8
NP_001308294.1	D3DTH9; Q8N370; Q8NBX1; B7Z6X9; Q6IPM1; Q8WZ00; C9JNU8; Q5CD75; Q8NC21
NP_001308296.1	O00518; P14209; A6NIW1; Q6ICV7
NP_001308297.1	A6NIW1; O00518; A0A096LP69; Q6ICV7; P14209
NP_001308298.1	O00518; Q6ICV7; P14209; A6NIW1
NP_001308299.1	A6NIW1; A0A096LP69; P14209; O00518; Q6ICV7
NP_001308349.1	P52566; B5BU79; A0A024RAS5
NP_001308350.1	A0A024RAS5; P52566; B5BU79
NP_001308351.1	B5BU79; P52566; A0A024RAS5
NP_001308352.1	P52566; A0A024RAS5; B5BU79
NP_001308362.1	Q969X1; B3KQY6; Q8TAM3; Q8N1R3; B3KSM0; A0A024R472; Q96K13
NP_001308412.1	P39019; B0ZBD0
NP_001308413.1	P39019; B0ZBD0
NP_001308414.1	B0ZBD0; P39019
NP_001308948.1	O95299; Q8WXC9
NP_001308952.1	P13686; Q6IAS6; Q9UCJ7; Q9UCJ5; A8K3V2; Q9UCJ6; A0A024R7F8; Q2TAB1
NP_001309743.1	B2R7R1; Q5TCM1; P04179; P78434; Q9P2Z3; B4E3K9; Q16792; B3KUK2; E1P5A9; Q96EE6; B4DL20
NP_001310283.1	Q13345; Q5VWH3; Q5VWH4; Q96KQ6; P23469
NP_001310284.1	Q5VWH3; Q5VWH4; A8K2Z9; Q96P81; Q13345; Q96KQ6; P23469
NP_001310285.1	Q5VWH3; Q5VWH4; A8K2Z9; Q96P81; Q13345; Q96KQ6; P23469
NP_001310286.1	Q5VWH3; Q5VWH4; A8K2Z9; Q96P81; Q13345; Q96KQ6; P23469
NP_001311016.1	B4DKM5
NP_001311017.1	Q6IB40; A0A024QZT0; P45880; Q5VWK3; Q7L3J5; Q9Y5I6; Q5VWK1; Q9BWK8
NP_001311018.1	B4DKM5
NP_001311019.1	B4DKM5
NP_001311169.1	Q5JWH4; Q9H3H8; Q8WWI0; A2A2N2; B2BCH7; Q9BYX0; Q9BY32; A0A0S2Z3W7; A0A0S2Z423; O14878; Q9BYN1; A4UIM5
NP_001311232.1	P04844; Q96E21; Q9BUQ3; Q9UBE1; Q6IBA5; Q5JYR6
NP_001313535.1	A8MU58; Q9P1L2; F8W950; Q75MR1; A0A024QZY1; Q96CZ5; Q13155
NP_001313536.1	Q9P1L2; Q75MR1; Q13155; F8W950; Q96CZ5
NP_001313538.1	A8MU58
NP_001313539.1	A8MU58
NP_001313540.1	A8MU58
NP_001315611.1	A0A140VJE9; H7BXI4; Q9BT36; Q13861; Q14662; B3KXX9; Q06481; Q14594; Q71U10; Q7M4L3; B4E3I5
NP_001315613.1	A0A140VJE9; H7BXI4; Q9BT36; Q13861; Q14662; B3KXX9; Q06481; Q14594; Q71U10; Q7M4L3; B4E3I5
NP_001315614.1	A0A140VJE9; H7BXI4; Q9BT36; Q13861; Q14662; B3KXX9; Q06481; Q14594; Q71U10; Q7M4L3; B4E3I5
NP_001315615.1	A0A140VJE9; H7BXI4; Q9BT36; Q13861; Q14662; B3KXX9; Q06481; Q14594; Q71U10; Q7M4L3; B4E3I5
NP_001316057.1	E7EUY1
NP_001316151.1	V9HWJ0; F5H6X6
NP_001316152.1	F5H6X6; V9HWJ0
NP_001316153.1	V9HWJ0
NP_001316154.1	V9HWJ0
NP_001316838.1	Q9BSK5; Q9UHE6; Q9BRD3; P06744; B4DG39
NP_001316839.1	Q9UHE6; P06744; B4DG39; Q9BRD3; Q9BSK5
NP_001316840.1	Q9BSK5; Q9UHE6; P06744; Q9BRD3; B4DG39
NP_001316850.1	E7ETZ0; D6W5B3; Q96HY3; H0Y7A7
NP_001316851.1	Q96HK3; P70667; Q61379; P02593; Q61380; P0DP24; B4DJ51; P62158; Q13942; Q53S29; P0DP23; P0DP25; P99014
NP_001316852.1	P02593; Q96HK3; Q61380; D6W5B3; P99014; Q53S29; E7ETZ0; P70667; P0DP25; P62158; Q96HY3; H0Y7A7; Q13942; Q61379
NP_001316853.1	P02593; Q61380; Q96HK3; Q9BRL5; E7ETZ0; P62158; P70667; Q96HY3; Q53S29; P99014; D6W5B3; P0DP25; Q13942; H0Y7A7; Q61379
NP_001316854.1	Q53S29; H0Y7A7; Q61380; Q96HY3; E7ETZ0; P62158; P70667; P99014; Q9BRL5; D6W5B3; Q13942; Q61379; P0DP25; Q96HK3; P02593
NP_001316855.1	Q53S29; P99014; D6W5B3; P70667; Q96HK3; H0Y7A7; Q61379; Q61380; Q96HY3; E7ETZ0; P62158; Q13942; Q9BRL5; P02593; P0DP25
NP_001316997.1	Q96I90; Q5T7F2; Q86T59; O60461; Q5T7F1; Q6X907; B0LPG9; Q5T7F3; Q96IH5; O14786
NP_001317054.1	F8WCA0
NP_001317099.1	J3QLD9
NP_001317176.1	D3DPF5; B4DDB6
NP_001317177.1	B4DDB6; D3DPF5
NP_001317178.1	Q6URK5; Q53RW7; A0A384NL63; P51991; D3DPF4
NP_001317179.1	Q6URK5; A0A384NL63; D3DPF4; P51991; B4DDB6; D3DPF5; Q53RW7
NP_001317180.1	Q6URK5; A0A384NL63; D3DPF4; P51991; B4DDB6; D3DPF5; Q53RW7
NP_001317273.1	Q6DV89; D9YZV3; D9YZV8; P10469; B7Z5T7; Q86W64; Q9UCI1; Q9UCY9; H7BYY1; Q96IK2; P09494; Q6DV90; Q9Y427; D9YZV2; Q7Z6L8; P09493; Q9UCI2
NP_001317275.1	B7Z5T7; Q9Y427; D9YZV8; Q7Z6L8; H0YK48; Q86W64; D9YZV3; P09493; P10469; Q9UCI2; Q9UCY9; Q6DV90; Q9UCI1; Q96IK2; P09494; Q6DV89; D9YZV2
NP_001317280.1	Q96IK2; Q9Y427; Q7Z6L8; Q9UCI1; P09493; Q9UCY9; Q86W64; P09494; D9YZV3; D9YZV2; B7Z5T7; Q9UCI2; D9YZV8; P10469; Q6DV90; Q6DV89; F5H7S3
NP_001317398.1	M0QXB4
NP_001317431.1	D3DPU2
NP_001317446.1	D2KRH7; B1ALD9; F5H628; Q29XZ0; Q3KPJ5; Q5VSY5; Q15063; B1ALD8; Q8IZF9; C0IMJ1; C0IMJ2; C0IMJ4; Q15064
NP_001317466.1	G5EA09
NP_001317517.1	Q5VZU9; P29144; Q5VZU8
NP_001317581.1	A0A1B0GV11
NP_001317657.1	A8K411; Q8N517; Q9UDX2; O00683; Q9UIJ6; O43799; P78324; A2A2E1; Q9Y4U9; B2R6C3; Q8TAL8; Q9H0Z2
NP_001317671.1	B2R8T1; B7Z3R8; Q9UF04; O15430; Q5H9R1; Q8WLP1; Q8WWI8; Q9UIB6; Q9UIT7; Q6FHA8; Q9UIB8; Q9UIB7; O95266; O95660
NP_001317947.1	B7Z6B1; D3DSH4; O14972; B2R6T8; Q2TAY6; A8MY26
NP_001317950.1	A8MY26; A8MTY9
NP_001317951.1	O14972; D3DSH4; A8MY26; B7Z6B1; Q2TAY6; B2R6T8
NP_001327.2	B2RC40; Q9UQV5; Q9UQV6; Q9UBR2; O75331
NP_001333374.1	A1A586; Q09666
NP_001333375.1	A1A586; Q09666
NP_001333779.1	P09871; Q9UCU8; Q9UCV2; D3DUT4; Q9UM14; Q9UCV5; Q9UCV3; F8WCZ6; Q9UCU7; Q9UCV4; Q9UCU9; Q9UCV0; Q9UCV1
NP_001334352.1	P01023; Q6PN97; Q59F47; Q68DN2; Q5QTS0; Q13677; Q6PIY3
NP_001334548.1	A0A024RAA7; P02747; Q96DL2; A0A024RAB3; Q96H05; Q7Z502
NP_001334549.1	A0A024RAB3; Q96H05; P02747; A0A024RAA7; Q7Z502; Q96DL2
NP_001334958.1	B6VEX3; A0A0A0MRT6; Q9NXZ9; O15147; Q8IZP0; Q5T2R7; Q5W070; Q5W072; Q5T2R6; Q8TB63; Q96S81; B4DQ58; Q5T2R3; B6VEX4; F5H1G9; A9Z1Y6; O95060; Q9NYB8; B3KX62; H7BXI6; Q5T2R9; O76049; Q5T2R4; B6VEX5
NP_001334959.1	B6VEX3; A0A0A0MRT6; Q9NXZ9; O15147; Q8IZP0; Q5T2R7; Q5W070; Q5W072; Q5T2R6; Q8TB63; Q96S81; B4DQ58; Q5T2R3; B6VEX4; F5H1G9; A9Z1Y6; O95060; Q9NYB8; B3KX62; H7BXI6; Q5T2R9; O76049; Q5T2R4; B6VEX5
NP_001334960.1	B6VEX3; A0A0A0MRT6; Q9NXZ9; O15147; Q8IZP0; Q5T2R7; Q5W070; Q5W072; Q5T2R6; Q8TB63; Q96S81; B4DQ58; Q5T2R3; B6VEX4; F5H1G9; A9Z1Y6; O95060; Q9NYB8; B3KX62; H7BXI6; Q5T2R9; O76049; Q5T2R4; B6VEX5
NP_001334961.1	B6VEX3; A0A0A0MRT6; Q9NXZ9; O15147; Q8IZP0; Q5T2R7; Q5W070; Q5W072; Q5T2R6; Q8TB63; Q96S81; B4DQ58; Q5T2R3; B6VEX4; F5H1G9; A9Z1Y6; O95060; Q9NYB8; B3KX62; H7BXI6; Q5T2R9; O76049; Q5T2R4; B6VEX5
NP_001334962.1	B6VEX3; A0A0A0MRT6; Q9NXZ9; O15147; Q8IZP0; Q5T2R7; Q5W070; Q5W072; Q5T2R6; Q8TB63; Q96S81; B4DQ58; Q5T2R3; B6VEX4; F5H1G9; A9Z1Y6; O95060; Q9NYB8; B3KX62; H7BXI6; Q5T2R9; O76049; Q5T2R4; B6VEX5
NP_001334963.1	B6VEX3; A0A0A0MRT6; Q9NXZ9; O15147; Q8IZP0; Q5T2R7; Q5W070; Q5W072; Q5T2R6; Q8TB63; Q96S81; B4DQ58; Q5T2R3; B6VEX4; F5H1G9; A9Z1Y6; O95060; Q9NYB8; B3KX62; H7BXI6; Q5T2R9; O76049; Q5T2R4; B6VEX5
NP_001334981.1	A4D1A4; A0A024RA40; Q8NBL7; Q9HB41; Q9H3G5; Q6UX20; Q96AR7
NP_001334983.1	Q6UX20; Q9H3G5; A0A024RA40; A4D1A4; Q96AR7; Q9HB41; Q8NBL7
NP_001335061.1	Q14094; B7Z6X4; B2R6M0; A0A024RDH0
NP_001335062.1	B7Z6X4; B2R6M0; Q14094; A0A024RDH0
NP_001335063.1	Q14094; B7Z6X4; B2R6M0
NP_001335064.1	Q14094; B7Z6X4; A0A024RDH0; B2R6M0
NP_001335066.1	Q14094; B7Z6X4; A0A024RDH0; B2R6M0
NP_001335069.1	Q14094; B7Z6X4; A0A024RDH0; B2R6M0
NP_001335268.1	B4DHN5
NP_001335269.1	B4DUH3; B7ZLN2; Q14CP2; O43391; A0A024R7Z5; O00560; O00173; G5EA09; B4DHN5; B2R5Q7
NP_001335270.1	B4DUH3; B7ZLN2; Q14CP2; O43391; A0A024R7Z5; O00560; O00173; G5EA09; B4DHN5; B2R5Q7
NP_001336383.1	X5DP00; B3KVR1; P17135; Q0D2Q5; P63162; P14648
NP_001336384.1	X5DP00; B3KVR1; P17135; Q0D2Q5; P63162; P14648
NP_001336385.1	X5DP00; B3KVR1; P17135; Q0D2Q5; P63162; P14648
NP_001336386.1	X5DP00; B3KVR1; P17135; Q0D2Q5; P63162; P14648
NP_001336387.1	X5DP00; B3KVR1; P17135; Q0D2Q5; P63162; P14648
NP_001336388.1	X5DP00; B3KVR1; P17135; Q0D2Q5; P63162; P14648
NP_001336389.1	X5DP00; B3KVR1; P17135; Q0D2Q5; P63162; P14648
NP_001336390.1	X5DP00; B3KVR1; P17135; Q0D2Q5; P63162; P14648
NP_001336391.1	X5DP00; B3KVR1; P17135; Q0D2Q5; P63162; P14648
NP_001336392.1	X5DP00; B3KVR1; P17135; Q0D2Q5; P63162; P14648
NP_001336393.1	X5DP00; B3KVR1; P17135; Q0D2Q5; P63162; P14648
NP_001336394.1	X5DP00; B3KVR1; P17135; Q0D2Q5; P63162; P14648
NP_001336608.1	B4DQ80; P12324; Q5VU63; A0A0S2Z4G4; A0A087WWU8; Q2QD06; Q9NQH8; Q5VU71; A0A0S2Z4I4; Q969Q2; P06753; Q5VU58; Q5VU66; Q8TCG3; D3DV71; Q5VU72
NP_001336665.1	P07333; D3DQG2; Q86VW7; Q6LDW5; Q6LDY4; B5A955
NP_001337049.1	Q99985; B4DRL8
NP_001337050.1	Q99985; B4DRL8
NP_001337404.1	Q5T0S1; Q5T0S2; Q01518; D3DPU2; Q53HR7; Q6I9U6
NP_001337405.1	Q5T0S1; Q5T0S2; Q01518; D3DPU2; Q53HR7; Q6I9U6
NP_001337406.1	Q5T0S1; Q5T0S2; Q01518; D3DPU2; Q53HR7; Q6I9U6
NP_001337407.1	Q5T0S1; Q5T0S2; Q01518; D3DPU2; Q53HR7; Q6I9U6
NP_001337408.1	Q5T0S1; Q5T0S2; Q01518; D3DPU2; Q53HR7; Q6I9U6
NP_001337409.1	Q5T0S1; Q5T0S2; Q01518; D3DPU2; Q53HR7; Q6I9U6
NP_001337410.1	Q5T0S1; Q5T0S2; Q01518; D3DPU2; Q53HR7; Q6I9U6
NP_001337411.1	Q5T0S1; Q5T0S2; Q01518; D3DPU2; Q53HR7; Q6I9U6
NP_001337412.1	Q5T0S1; Q5T0S2; Q01518; D3DPU2; Q53HR7; Q6I9U6
NP_001337413.1	Q5T0S1; Q5T0S2; Q01518; D3DPU2; Q53HR7; Q6I9U6
NP_001337414.1	Q5T0S1; Q5T0S2; Q01518; D3DPU2; Q53HR7; Q6I9U6
NP_001337988.1	O75877; Q13488; Q8WVC5; A0A024R5E5
NP_001338929.1	-
NP_001339229.1	E7EWK1; Q9P2Y1; Q9UQU8; Q9NZV3; Q9P2Y0; O95840; Q9NNW7; Q9H2Z5; Q9NZV4; Q96IJ2
NP_001339230.1	E7EWK1; Q9P2Y1; Q9UQU8; Q9NZV3; Q9P2Y0; O95840; Q9NNW7; Q9H2Z5; Q9NZV4; Q96IJ2
NP_001339231.1	E7EWK1; Q9P2Y1; Q9UQU8; Q9NZV3; Q9P2Y0; O95840; Q9NNW7; Q9H2Z5; Q9NZV4; Q96IJ2
NP_001339232.1	E7EWK1; Q9P2Y1; Q9UQU8; Q9NZV3; Q9P2Y0; O95840; Q9NNW7; Q9H2Z5; Q9NZV4; Q96IJ2
NP_001339850.1	A8K5E2; P51688
NP_001339851.1	A8K5E2; P51688
NP_001339983.1	Q5T0I2; Q8WVV7; A8MYN7; B7Z5V1; P06396; A0A0A0MT01; A0A384MEF1; B7Z4U6; A0A0A0MS51; A2A418; A8MUD1; B7Z373; F5H1A8
NP_001339984.1	Q5T0I2; Q8WVV7; A8MYN7; B7Z5V1; P06396; A0A0A0MT01; A0A384MEF1; B7Z4U6; A0A0A0MS51; A2A418; A8MUD1; B7Z373; F5H1A8
NP_001339985.1	Q5T0I2; Q8WVV7; A8MYN7; B7Z5V1; P06396; A0A0A0MT01; A0A384MEF1; B7Z4U6; A0A0A0MS51; A2A418; A8MUD1; B7Z373; F5H1A8
NP_001339986.1	Q5T0I2; Q8WVV7; A8MYN7; B7Z5V1; P06396; A0A0A0MT01; A0A384MEF1; B7Z4U6; A0A0A0MS51; A2A418; A8MUD1; B7Z373; F5H1A8
NP_001339987.1	Q5T0I2; Q8WVV7; A8MYN7; B7Z5V1; P06396; A0A0A0MT01; A0A384MEF1; B7Z4U6; A0A0A0MS51; A2A418; A8MUD1; B7Z373; F5H1A8
NP_001339988.1	Q5T0I2; Q8WVV7; A8MYN7; B7Z5V1; P06396; A0A0A0MT01; A0A384MEF1; B7Z4U6; A0A0A0MS51; A2A418; A8MUD1; B7Z373; F5H1A8
NP_001339989.1	Q5T0I2; Q8WVV7; A8MYN7; B7Z5V1; P06396; A0A0A0MT01; A0A384MEF1; B7Z4U6; A0A0A0MS51; A2A418; A8MUD1; B7Z373; F5H1A8
NP_001339990.1	Q5T0I2; Q8WVV7; A8MYN7; B7Z5V1; P06396; A0A0A0MT01; A0A384MEF1; B7Z4U6; A0A0A0MS51; A2A418; A8MUD1; B7Z373; F5H1A8
NP_001339991.1	Q5T0I2; Q8WVV7; A8MYN7; B7Z5V1; P06396; A0A0A0MT01; A0A384MEF1; B7Z4U6; A0A0A0MS51; A2A418; A8MUD1; B7Z373; F5H1A8
NP_001339992.1	Q5T0I2; Q8WVV7; A8MYN7; B7Z5V1; P06396; A0A0A0MT01; A0A384MEF1; B7Z4U6; A0A0A0MS51; A2A418; A8MUD1; B7Z373; F5H1A8
NP_001339993.1	Q5T0I2; Q8WVV7; A8MYN7; B7Z5V1; P06396; A0A0A0MT01; A0A384MEF1; B7Z4U6; A0A0A0MS51; A2A418; A8MUD1; B7Z373; F5H1A8
NP_001339994.1	Q5T0I2; Q8WVV7; A8MYN7; B7Z5V1; P06396; A0A0A0MT01; A0A384MEF1; B7Z4U6; A0A0A0MS51; A2A418; A8MUD1; B7Z373; F5H1A8
NP_001339996.1	Q5T0I2; Q8WVV7; A8MYN7; B7Z5V1; P06396; A0A0A0MT01; A0A384MEF1; B7Z4U6; A0A0A0MS51; A2A418; A8MUD1; B7Z373; F5H1A8
NP_001339997.1	Q5T0I2; Q8WVV7; A8MYN7; B7Z5V1; P06396; A0A0A0MT01; A0A384MEF1; B7Z4U6; A0A0A0MS51; A2A418; A8MUD1; B7Z373; F5H1A8
NP_001339998.1	Q5T0I2; Q8WVV7; A8MYN7; B7Z5V1; P06396; A0A0A0MT01; A0A384MEF1; B7Z4U6; A0A0A0MS51; A2A418; A8MUD1; B7Z373; F5H1A8
NP_001339999.1	Q5T0I2; Q8WVV7; A8MYN7; B7Z5V1; P06396; A0A0A0MT01; A0A384MEF1; B7Z4U6; A0A0A0MS51; A2A418; A8MUD1; B7Z373; F5H1A8
NP_001340000.1	Q5T0I2; Q8WVV7; A8MYN7; B7Z5V1; P06396; A0A0A0MT01; A0A384MEF1; B7Z4U6; A0A0A0MS51; A2A418; A8MUD1; B7Z373; F5H1A8
NP_001340001.1	Q5T0I2; Q8WVV7; A8MYN7; B7Z5V1; P06396; A0A0A0MT01; A0A384MEF1; B7Z4U6; A0A0A0MS51; A2A418; A8MUD1; B7Z373; F5H1A8
NP_001340002.1	Q5T0I2; Q8WVV7; A8MYN7; B7Z5V1; P06396; A0A0A0MT01; A0A384MEF1; B7Z4U6; A0A0A0MS51; A2A418; A8MUD1; B7Z373; F5H1A8
NP_001340004.1	Q5T0I2; Q8WVV7; A8MYN7; B7Z5V1; P06396; A0A0A0MT01; A0A384MEF1; B7Z4U6; A0A0A0MS51; A2A418; A8MUD1; B7Z373; F5H1A8
NP_001340005.1	Q5T0I2; Q8WVV7; A8MYN7; B7Z5V1; P06396; A0A0A0MT01; A0A384MEF1; B7Z4U6; A0A0A0MS51; A2A418; A8MUD1; B7Z373; F5H1A8
NP_001340006.1	Q5T0I2; Q8WVV7; A8MYN7; B7Z5V1; P06396; A0A0A0MT01; A0A384MEF1; B7Z4U6; A0A0A0MS51; A2A418; A8MUD1; B7Z373; F5H1A8
NP_001340275.1	Q9UCH6; Q9UM55; P22712; Q4TUS4; Q53FT9; Q658M5; Q71V37; A0A0K0K1K8; Q7Z3V6; Q53HR3; Q8WU71; P06733; B2RD59; Q16704; Q96GV1; Q9BT62; Q6GMP2; A0A024R4F1
NP_001367.2	Q9Y4G5; Q14204; B0I1R0; Q92814; Q8WU28; Q6DKQ7
NP_001377.1	A8K5H2; O00424; Q16555; D3DSS7; B4DR31
NP_001393.1	P68104; P04720; P04719; Q6IPS9; Q6IQ15
NP_001409.3	O60877; Q0VH01; P78344; Q96C16; P78404; Q2NKW9; Q49A79; Q53EU1; Q58EZ2; Q0VH00; Q8NI71
NP_001419.1	B2RD59; Q96GV1; Q9UCH6; Q4TUS4; Q53FT9; Q71V37; Q7Z3V6; Q8WU71; Q658M5; Q6GMP2; Q9UM55; P06733; A0A024R4F1; A0A0K0K1K8; Q9BT62; Q16704; Q53HR3; P22712
NP_001435.1	Q01469; B2R4K0; E7DVW5
NP_001447.2	Q5HY55; E9PHF0; E9KL45; Q5HY53; Q60FE5; Q6NXF2; P21333; Q8NF52
NP_001484.1	P50394; Q7Z2G9; A0A0S2Z3X8; Q7Z2I6; P31150; Q6FG50; Q7Z2G6; Q7Z2H5
NP_001485.2	Q5SX88; Q9UQM6; Q6IAT1; P50395; O43928
NP_001488.2	P15291; B2R710; Q12911; Q14523; D3DRL2; Q12909; Q12910; Q14456; Q14509
NP_001491.1	E9PI88; Q9UJK9; O75357; Q9UGZ3; Q5T954; Q6FH09; O60547
NP_001531.1	Q9UC35; Q9UC31; Q9UC36; Q6FI47; Q9UC34; P04792; Q96C20; V9HW43; B2R4N8; Q96EI7
NP_001602.1	A0A024R7F8; Q9UCJ7; A8K3V2; Q9UCJ6; P13686; Q6IAS6; Q9UCJ5; Q2TAB1
NP_001605.1	Q96E67; P02571; P99022; P14104; Q5U032; P63261; A8K7C2
NP_001611.1	B4DTV0; Q09666; A1A586
NP_001614.3	Q4V347; Q9UKS9; A8K406; P55008; O43904; Q9UIV4
NP_001615.2	Q9Y4K1; B4DU04; O00296; B3KPT0; Q5VWJ2
NP_001618.2	Q1HGM9; Q6PEY4; B4DTU0; O60892; Q13740; Q6ZS95; B2RNS3; Q1HGM8
NP_001620.2	P20292; Q5VV04
NP_001627.2	Q6I9V5; Q96C49; P12236
NP_001631.3	Q9P0Y2; P13798; Q9BQ33
NP_001633.1	Q7M4L3; B3KXX9; Q14662; Q13861; Q14594; H7BXI4; Q06481; Q71U10; Q9BT36
NP_001648.1	Q5U026; P15514
NP_001655.1	Q9UEJ4; A0A024R2W1; Q9BVT0; P61586; Q5U024; Q9UDJ0; A0A024R324; P06749; Q53HM4
NP_001667.4	Q16734; B4E0R9; Q13817; Q8N5U2; P54707; Q13816; Q5W035
NP_001677.2	V9HW31; A8K4X0; Q14283; P06576
NP_001681.2	P38606; B2RBR8; Q9UHY3; Q53YD9; B7Z1R5; Q96DY6; D3DN75
NP_001684.2	P21281; Q15859; B2R5Z3; Q14544; A0A140VK65; D3DSQ5; Q96IR0
NP_001685.1	Q6FH26; P27449
NP_001687.1	Q53Y06; A8MUE4; A8MUN4; P36543
NP_001725.1	Q9UM14; Q9UCV0; Q9UCU7; Q9UCV2; Q9UCV1; Q9UCU8; Q9UCV3; P09871; Q9UCU9; D3DUT4; Q9UCV5; Q9UCV4
NP_001734.1	P02593; Q13942; Q96HK3; B4DJ51; Q61379; P0DP23; P0DP24; Q53S29; Q61380; P70667; P99014; P0DP25; P62158
NP_001737.1	B4DGP8; D3DWQ3; P27824; B2R5V8; B4E2T8; D6R9K3
NP_001743.1	P04040; B2RCZ9; A8K6C0; Q2M1U4; Q4VXX5; Q9UC85; D3DR07; A0A384P5Q0; Q9BWT9
NP_001755.1	Q5TDL0; Q5TDK9; P29016; Q9UMM2
NP_001756.2	P29017; Q6IAS4; Q9UN96; Q5TDJ7; Q9UMM0
NP_001776.1	P32320
NP_001783.2	P19022; Q8N173; B0YIY6; Q14923; A0A024RC42; A8MWK3
NP_001805.3	Q8WYA8; B5MDD5; Q7Z5U7; P53634; Q8WY99; Q53G93; Q71E75; Q8WYA7; Q2HIY8; Q7M4N9; A8K7V2; Q71E76; Q7Z3G7
NP_001835.3	Q6LBY2; Q6LBY3; Q14056; P02458; Q99227; Q9UE41; A6NGA0; Q14009; Q9UE43; Q14047; Q1JQ82; Q9UE42; Q14044; Q6LBY1; Q9UE39; Q9UE40; Q14045; Q14058; Q16672; Q2V4X7; Q96IT5; Q9UE38; Q12985; Q14046
NP_001856.2	B2R5E1; Q6FGI2; H0UI06; P14406; Q5TF59; Q3MIH5
NP_001865.1	P14384; B2R800; Q9H2K9
NP_001876.1	P02511; Q9UC39; Q9UC40; Q9UC37; V9HW27; Q9UC38; B0YIX0; O43416; Q9UC41
NP_001899.1	Q503A6; Q96D87; P07858; B3KQR5; A0A024R374; B3KRR5
NP_001900.1	Q6IB57; V9HWI3; P07339
NP_001903.1	A0A024R276; Q96QJ0; Q6IAV1; P07711
NP_001944.1	Q13390; P19971; E5KRG5; H9KVA0; Q8WVB7; A8MW15
NP_001949.1	P54266; B5BUF3; E1P5J1; Q0VGC7; Q05639
NP_001976.1	P38117; B3KNY2; Q9Y3S7; Q71RF6; A8K766; Q6IBH7
NP_001986.2	Q8N8V7; D3DP57; A8K9T3; P33121; B7Z452; P41215; Q8TA99
NP_001988.1	Q9H5V4; P35544
NP_001992.1	P12319
NP_001993.2	P06734
NP_002010.2	P17948; P16057; F5H5L6; Q12954; B2BF48; A3E342; B2BF46; B3FR89; B5A923; L7RSL3; A3E344; B0LPF1; B2BF47; O60722; A8KA71
NP_002014.2	Q12833; Q8IV47; A0A024R971; B3KS64; Q15331; A0A384N636; Q06828
NP_002017.1	Q7Z391; Q96KP8; E9PG29; Q6N084; P02751; B7ZLF0; Q585T2; Q68DP9; E9PE77; Q9H1B8; Q9HAP3; O95609; Q60FE4; Q68DP8; Q9UMK2; O95610; Q14325; Q68DT4; Q6LDP6; Q6N025; Q96KP7; Q6MZU5; Q17RV7; Q564H7; Q6N0A6; Q14312; Q14326; Q53S27; Q59EH1; Q86T27; Q8IVI8; Q6MZF4; Q6MZS0; Q96KP9
NP_002023.2	Q3KRA8; P02794; B3KNR5; A0A024R525; Q3SWW1
NP_002037.2	E7EUT4; V9HVZ4; Q53X65; P00354; P04406
NP_002038.2	P41250; B4DIA0; B3KQA2; Q969Y1
NP_002055.1	Q6ICT1; P35754; Q3KQS1; A0A024RAM2; B2R4L2
NP_002061.1	Q6B6N3; B4DYA0; B3KTZ0; P04899; B4E2X5; Q8IZ71; B3KP24
NP_002067.1	P15586; B4DYH8; Q7Z3X3; A0A024RBC5; Q53F05
NP_002096.1	P16104; Q4ZGJ7; Q6IAS5
NP_002107.3	Q9MYC4; Q9MYI5; Q9TPY0; Q9TQ24; Q9TQG0; O19647; Q9TQH5; Q9TQK5; O46874; O98009; P10315; O19509; P79562; Q29680; Q95355; B2R7U3; Q9MYE6; Q9TQE8; Q9TQG5; Q9UIP7; O62924; P01892; P10316; P16188; P18462; P30457; Q29899; Q31623; Q8MHM1; Q95362; Q9GJE8; Q9MYA5; Q9TQF8; Q9TQG7; Q9TQP6; Q9UQU6; O19695; O43907; O78171; P30446; P30454; P30456; P30514; Q29910; B1PKY1; O19606; Q9MYE9; Q9TPQ3; Q9TQF9; Q9UQU7;…
NP_002108.4	O02865; Q29921; O19652; O19676; Q9TNN7; Q9TQB4; Q9UM42; O62882; O62883; O78060; O78090; O78149; O78166; P30505; P30506; P30508; P30510; Q07000; Q29867; Q29989; Q29990; Q29993; Q9GIK4; Q9MY74; A0A160YHC2; O78068; O02864; P30500; O02958; Q31605; Q9GJ33; P10321; O78072; P30501; P30504; O02866; P79498; Q29631; Q29641; Q29986; Q31627; Q860R1; Q95604; Q9BD28; Q9TPV8; Q9TPX2; Q9TQJ5; Q9UQS9; Q95HC2; O62…
NP_002109.2	Q13012; Q9XRX2; A0A1V0E3P2; P28068; Q58ZE2; Q5STC4; O77936; Q5SNZ8; Q29751
NP_002111.1	Q6FHC2; Q29825; Q5QNS2; P13765; B0V0Y0; Q29746
NP_002112.3	Q8HWL7; Q9GJ41; Q9TQE2; C0MPP5; C0MPQ2; O98217; P04232; Q0P0L4; Q29682; Q29684; Q29779; Q29828; Q30054; B8ZX68; Q5EP52; Q5EP56; A0PFJ7; B9W6F7; Q8HWT5; Q95IT8; Q9MY67; O77952; O98218; P13763; B5U8B4; Q14279; Q29880; B7VF87; Q30053; Q5EP46; Q5ISH5; Q6LBX3; Q6LBX4; Q714U1; Q714U2; Q95IT7; Q9GIM4; Q9TNT7; O19700; Q29714; Q29776; Q29879; Q30031; Q30034; Q30051; Q5ENE0; B9W5S8; Q6LBX7; P04440; Q7YQ10;…
NP_002113.2	Q29876; Q2Q6Y6; Q2WCM3; Q30086; P01907; Q860W2; Q9TPM3; P04225; Q06751; O19630; Q2Q6Y7; Q5Y7D5; Q9UM31; Q8MH44; Q30101; Q9BD37; Q2Q6Y8; Q5Y7F5; Q6ICU6; P01908; Q30064; Q30068; O19706; Q30071; Q6PR46; Q6QDB1; P04226; Q29994; Q30070; A0A173ADG5; P01909; Q30072; Q30073; Q860W4; Q30067; P05536; P79553
NP_002114.3	O19724; P01918; P79544; Q29884; Q30083; Q38I47; Q5G841; Q9BD17; P01920; O78046; O98034; Q2P9N3; Q8SP70; C0MQ35; C8ZL52; C9DRQ3; O19713; P03992; P05537; P79482; A4USG2; Q29915; Q30084; Q53I44; Q5ISH3; Q5Y7G8; Q8SND1; Q9TPA9; A1KR27; B3VLT3; A4Q9R4; A4USG5; Q30081; Q4QZB5; Q564J6; C8ZLJ8; O78223; P79526; Q08GC8; Q1M312; Q29731; Q2QK85; Q30061; Q30075; Q30080; Q30089; Q30095; Q6B9X1; Q8HWH0; Q9XRY6;…
NP_002115.2	Q2LE76; Q30116; Q30149; Q32MY7; Q3LA92; A7X5B1; Q3LAA2; Q4VZY7; Q6T865; Q701T1; Q70Q85; Q7YNY9; Q7YQ26; Q95383; Q95IG2; Q9GIX8; Q9GIX9; Q9GIY1; Q9GIY3; Q9MY45; Q9MY56; Q9MYF5; Q9Y453; O19718; O46793; O78047; Q1G0Z9; Q29886; Q29975; Q2A120; Q2MF40; A7DZP9; Q30108; Q30115; Q30120; Q30142; Q30200; Q3HUP9; Q3LA88; Q3LA97; Q3LAA1; Q56FP1; Q5BM92; Q5UT58; Q7YQA5; Q861G6; Q95348; Q95IE3; Q9BCL7; A8YQE9;…
NP_002116.2	Q30150; Q30154; Q7M2H9; Q8HWS7; Q9MY54; Q30126; Q6SJR2; Q8WLR5; C7C4X3; O00283; A0A2Z4LKS3; B2RBV6; Q9XRX6; O46700; Q29787; O00157; Q30199; Q29703; Q29788
NP_002118.1	P17693; Q6DU14
NP_002124.1	Q6FH11; P09601
NP_002127.1	Q6PJZ7; A8K4Z8; Q3MIB7; A0A024RB53; P09651
NP_002128.1	Q9UC98; Q9UDJ2; P22627; A0A024RA27; A0A024RA61; P22626; A8K064
NP_002146.2	P17066; Q9BT95; Q8IYK7; A0A384NKX5; Q1HBA8; B3KSM6
NP_002147.2	A0A024R3W0; P10809; B7Z712; Q38L19; Q9UCR6; A0A024R3X4; B2R5M6
NP_002148.1	A0A384N6A4; Q9UDH0; Q04984; P61604; O95421; Q53X54
NP_002173.1	Q9NPH3; O14915; B1NLD0; D3DNW0; Q86WJ7
NP_002196.4	P08648; Q96HA5; B2R627
NP_002201.1	Q53SK4; B0LPF4; Q59EB7; L7RXH0; P06756; A0AV67; B7Z883; D3DPG8; E7EWZ6; Q6LD15; B7ZLX0
NP_002202.2	Q14622; D3DRY3; Q13212; Q14647; P78466; A8K6N2; Q29RW2; D3DRX9; Q13091; Q8WUM6; Q13089; P78467; D3DRY4; Q13090; P05556; D3DRY5; Q7Z3V1
NP_002207.2	Q14659; Q5T986; P19823; Q15484
NP_002208.3	Q3B7H5; Q6LAM2; Q06033; Q99085; Q53F06
NP_002285.1	A8K4X5; P13473; Q96J30; Q16641; Q6Q3G8; Q99534; Q9UD93; D3DTF0
NP_002287.2	Q14739; B2R5P3; Q14740; Q59FE6; Q53GU7
NP_002289.2	Q5TBN4; P13796; A0A024RDT4; B2R613; B4DUA0
NP_002291.1	P07195; Q5U077
NP_002296.1	A0A384MR27; B2R5E8; Q9UDK5; P09382
NP_002297.2	A0A024R693; P17931; Q16005; Q96J47; B2RC38; Q6IBA7
NP_002299.2	O75028; Q3B8N1; Q9NQ58; Q53FQ0; O14532; Q8WYQ7; O00182; A7VJG6; F8W9W4; A0A024QZ02
NP_002323.2	Q07954; Q86SW0; Q59FG2; Q2PP12; Q8IVG8
NP_002336.1	P51884; B2R6R5; Q96QM7; A0A384N669
NP_002339.2	Q5VYI3; Q9HBG7; Q6P2J4; Q9NQ24; Q14775; A8K7N3; Q9H4N5
NP_002347.5	Q2LA83; E1P560; P29966; Q5TDB7; Q6NVI1
NP_002366.2	P27816; Q96A76; Q59FT2; Q6ZUW9; Q68D74; Q13082; Q96NS9; Q86V26
NP_002385.3	Q13543; P08195
NP_002397.2	A8K404; Q6IBE3; B3KRU8; D3DWR1; P26572
NP_002405.1	A6NIW1; O00518; Q6ICV7; P14209
NP_002406.1	Q6FHV0; I4AY87; B2R4S3; P14174; A5Z1R8; Q2V4Y5
NP_002417.2	P39900; B7ZLF6; B2R9X8; Q2M1L9
NP_002423.1	P41218; Q5VUU6
NP_002429.1	Q5VSK2; Q5VSJ2; A5PKW3; P22897
NP_002435.1	V9HWC0; P26038
NP_002464.1	A0A024R1N1; O60805; P35579; A8K6E4; Q60FE2; Q86T83
NP_002471.1	O14974; Q8NFR6; B4DZ09; Q569H0; Q86WU3; F8VWB4; Q2NKL4; B2RAH5; Q9BYH0
NP_002501.1	Q96F58; Q8N1A1; Q14956; Q6UVX1; A4D155; A0A024RA55
NP_002558.1	B2R4S1; D9IAI1; P30086
NP_002560.1	P09958; Q9UCZ5; A0A024RC70; Q14336; Q6LBS3
NP_002565.1	D3DPZ8; Q2V576; Q5T154; P35703; Q06830; B5BU26; A0A384NPQ2; Q5T155
NP_002584.2	O14550; B2R9E1; Q15113
NP_002620.1	P18669; Q9BWC0; Q6FHU2
NP_002645.3	Q9UCV6; A6NFK3; B2R5N8; B4DUU6; Q96E76; B3KRY0; P14618; P14786; Q9UPF2; B4DFX8; Q53GK4; Q9BWB5; V9HWB8
NP_002655.2	Q6FGQ1; Q8WV81; P08567; Q53SU8; Q6FGM8; B2R9E8
NP_002736.3	Q1HBJ4; Q499G7; A8CZ64; P28482
NP_002769.1	Q92739; Q92742; P15793; P78546; P78541; P07292; Q6IBQ6; Q92741; P78558; Q53Y86; Q92740; P07602; P78547; A0A024QZQ2; P78538
NP_002779.1	B2RCK6; Q86U83; A0A140VK43; Q8N1D8; Q9BS70; P25788
NP_002783.1	Q9UEU8; Q9H4K5; B2R515; Q9BR53; A0A0K0K1K4; Q5JXJ2; O14818
NP_002784.1	P20618; B5BU76; Q9BWA8; A0A140VK45
NP_002798.2	Q53TI2; Q6GMU5; Q6P2P4; Q6PJM7; Q6PKG9; Q86VU1; Q8IV79; B8ZZH9; Q99460; Q24JU0
NP_002814.3	P06454; Q15249; Q53S24; Q15592
NP_002815.3	P20962; A0A158RFU3
NP_002817.2	Q13876; Q8WVP4; Q59G29; O00391; Q5T2X0; Q8TDL6
NP_002829.3	P08575; Q9H0Y6; A8K7W6; A0A0A0MT22; Q16614; X6R433
NP_002834.3	Q8NHM2; Q12913; Q6P4H4; Q9UDA9; Q9NPR5; E9PG76; Q15255
NP_002854.3	B4DUB7; Q501V9; F5H816; O60567; Q96G82; A6NDQ4; O60913; P06737; O60752; Q641R5
NP_002855.2	-
NP_002856.1	B2R5W8; P61019; P08886; B4DMQ5; A0A024R7V6
NP_002859.1	B4DKD7; A0A024RB09; P35239; P61020; Q8IXL2; Q86TH0; A8K982; Q6PIK9; P35277
NP_002892.1	D3DR00; Q15293; V9HW95; B7Z1M1
NP_002897.1	P35241; A7YIJ8; A7YIK3; Q6PKD3; Q86Y61; F5H1A7; B0YJ88; A7YIK0; B7Z9U6
NP_002901.2	P51606; Q96BI6; B4DNZ3
NP_002950.3	C0JYZ0; Q8IZ49; Q99523; B4DWI3
NP_002952.1	A8K7R8; P26447; D3DV46; Q6ICP8
NP_002955.2	A8K5L3; Q9UCJ0; D3DV37; Q9UCM6; Q9UC84; P05109; Q9UC92; Q5SY70
NP_002957.1	Q5T1C5; P08206; P60903; A8K4V8
NP_002974.1	A0N0R1; P10147
NP_002975.1	Q13704; Q6FGI8; P13236; P22617; Q3SXL8
NP_002979.1	Q53X71; B5BUM2; P55774
NP_003034.2	B2RNU7; P31641; Q9BXB0; B4E140; Q9BRI2; Q59GD7
NP_003038.2	P19634; D3DPL4; Q96EM2; B1ALD6; B2RAH2
NP_003082.1	Q15490; Q9UIS5; Q6IB35; Q66K91; P14678
NP_003088.1	P17135; X5DP00; P14648; Q0D2Q5; B3KVR1; P63162
NP_003096.1	B2RNX7; Q92856; A0A024R3H2; Q92673
NP_003125.3	P37108; Q6B0K5; Q96Q14; B5BUF5
NP_003134.1	A4D1U3; Q04837
NP_003135.2	Q6IB43; Q9UN49; Q9TNQ8; Q5TAM3; Q96IA2; Q8NBH9; P43307; A8K685; Q53GX2; Q53H19
NP_003225.2	P02786; Q9UCN0; Q9UCU5; Q9UK21; Q1HE24; Q9UDF9; Q59G55; A8K6Q8; D3DXB0; Q7Z3E0
NP_003233.4	P37173; Q15580; Q6DKT6; A3QNQ0; B4DTV5; Q99474
NP_003237.2	P07996; A8K6H4; B9EGH6; B4E3J7; Q59E99; Q15667
NP_003246.1	Q93006; P16035; Q16121; Q9UDF7; A0A140VK57
NP_003257.1	Q9UK78; B4E194; D1CS52; A8K1Y8; A9XLQ0; Q5VZI9; O00206; Q9UM57; A9XLP9; D1CS53; A9XLQ1; Q5VZI8
NP_003280.2	Q5TCU7; Q13894; P07951; P06468; Q53FM4; A6NM85; Q5TCU4; Q9UH67
NP_003281.1	V9HW56; P07226; Q9UCS2; Q9UCS1; Q9UCS4; P67936; Q9H8Q3; Q15659; Q5U0D9; Q9UCS3; Q9BU85
NP_003282.2	P29144; Q5VZU8
NP_003290.1	P14625; Q96A97; V9HWP2
NP_003323.1	A8K2X0; O43914; Q6FGA5; F5H389; Q9UMT3
NP_003324.1	Q7Z4P3; P62987; P02250; Q8WYN8; Q3MIH3; Q9UEG1; Q6LBL4; Q6LDU5; P02248; P62988; Q91888; Q9BWD6; Q9UPK7; P02249; P14793; Q29120; Q91887; Q9BX98; Q9UEF2; Q9UEK8
NP_003349.1	A0A024R157; Q16739; Q5T258
NP_003357.2	Q9BQ05; P22695; B3KSN4
NP_003361.1	Q6PIZ1; Q93035; B2RBT9; A0A024R0V4; P50552
NP_003364.1	Q8IXU7; Q7Z3B8; A0A024QZN4; B3KXA2; Q16450; Q5SWX2; P18206
NP_003365.1	P21796; B3KVK4; D3DQ93; Q5FVE7; A0A1L1UHR1; Q9UIQ5; B3KTS5; Q9UPL0
NP_003366.2	Q7L3J5; Q9BWK8; A0A024QZT0; Q5VWK3; P45880; Q5VWK1; Q6IB40; Q9Y5I6
NP_003370.2	Q4VX75; Q9NSJ4; P23714; Q96CU8; E1P5A8; P15311
NP_003371.2	B0YJC2; P08670; Q15869; Q6LER9; Q8N850; Q15868; Q548L2; Q9NTM3; Q15867; D3DRU4; V9HWE1; Q96ML2
NP_003378.3	B8ZZM1; D3DPE4; Q53TA9; A0A140VJZ9; Q9UNP1; Q15220; O43516; Q2YDC4; Q9BU37; Q6MZU9
NP_003452.1	Q96AF9; B4DQX7; A4D2G6; Q15942; Q6I9S4
NP_003500.1	Q2M1R2; A4FTV9; P0C0S8; Q76PA6; P02261
NP_003501.1	Q2M1R2; P02261; A4FTV9; P0C0S8; Q76PA6
NP_003502.1	P02261; A4FTV9; Q2M1R2; P0C0S8; Q76PA6
NP_003503.1	Q93077; O00778; A0A024R017; B2R4F7; O00775; O00776; O00777; Q540R1
NP_003504.2	P04908; Q08AJ9; P28001; Q76P63
NP_003505.1	P0C0S8; A4FTV9; Q2M1R2; Q76PA6; P02261
NP_003507.1	B2R5F0; Q6FI13; P20670
NP_003508.1	Q16777; Q6DRA7; Q8IUE5
NP_003509.1	B2R4S9; Q4VB69; Q93078; Q93080; P62807; Q3B872; P02278
NP_003510.1	Q99880; B2R5A3; Q52LW9
NP_003511.1	Q494S8; Q96FB7; A0A024RCJ9; Q99877; B2R5L4
NP_003512.1	Q6NWQ3; Q99879
NP_003513.1	B2R4S9; P62807; Q3B872; Q93080; Q93078; Q4VB69; P02278
NP_003514.2	B2R4S9; Q93080; P62807; Q3B872; Q4VB69; P02278; Q93078
NP_003515.1	B2R541; Q93079; Q4VB74
NP_003516.1	P62807; P02278; Q93080; B2R4S9; Q3B872; Q4VB69; Q93078
NP_003517.2	Q4VB69; P62807; P02278; B2R4S9; Q3B872; Q93078; Q93080
NP_003518.2	P23527; Q3KPI7; Q8TCV6
NP_003519.1	A3KMC7; Q9UE88; A8K110; Q4KMY1; Q5QNX0; Q16778
NP_003520.1	A0PJT7; P02295; Q93081; P02296; Q6NWP9; Q6NXU4; A5PLR1; P68431; P16106; Q6ISV8; Q71DJ3; Q6NWP8
NP_003521.2	P68431; Q6NWP9; P16106; Q6ISV8; Q6NWP8; A0PJT7; Q71DJ3; A5PLR1; P02295; P02296; Q6NXU4; Q93081
NP_003522.1	Q6ISV8; Q6NWP8; Q6NWP9; Q71DJ3; Q6NXU4; P68431; P02295; P16106; A0PJT7; Q93081; A5PLR1; P02296
NP_003523.1	A5PLR1; P68431; Q93081; A0PJT7; P16106; Q6NWP8; Q6NWP9; Q6ISV8; Q71DJ3; P02295; P02296; Q6NXU4
NP_003524.1	P68431; A0PJT7; P02296; Q93081; Q6ISV8; Q6NWP8; A5PLR1; Q6NXU4; Q71DJ3; P16106; P02295; Q6NWP9
NP_003525.1	Q93081; A5PLR1; Q6NWP8; Q71DJ3; Q6NWP9; P68431; P02296; Q6ISV8; P16106; P02295; Q6NXU4; A0PJT7
NP_003526.1	P68431; Q6NXU4; Q93081; Q71DJ3; A5PLR1; Q6NWP9; A0PJT7; Q6ISV8; Q6NWP8; P16106; P02295; P02296
NP_003527.1	P68431; P02295; Q71DJ3; A5PLR1; Q6NWP8; Q93081; Q6ISV8; Q6NWP9; P16106; Q6NXU4; A0PJT7; P02296
NP_003528.1	Q6NWP8; A0PJT7; P68431; Q6NWP9; Q71DJ3; Q93081; A5PLR1; Q6ISV8; Q6NXU4; P02295; P02296; P16106
NP_003555.1	P37802; Q9BUH5; E9KL39; Q6FGI1; Q9H4P0; A0A384MTL2; Q5JRQ6; Q5JRQ7
NP_003635.2	Q53Y77; O43144; O60861; A8KAC2; B2RCK9; Q7Z571
NP_003735.3	Q8WW73; B1P2N9; B4E2B1; P49757; Q9UKE8; B1P2N8; B1P2N5; Q9UEQ4; Q9UKF0; B1P2N7; Q86SY1; A0A024R6C4; Q9UBG1; Q9UKE9; Q9UQJ4; Q6NUQ7; B1P2N6
NP_003759.1	B1AKZ3; B1AKZ4; D3DVE5; Q15121; O00511; Q96FS5
NP_003786.1	Q9C0J5; Q5JXJ8; A8K0B1; Q4TT31; Q5JXJ7; Q96AP9; O60493; Q9NU45; O60718; E1P5E5; Q4TT29; E1P5E4
NP_003807.1	Q13443; B7ZLN7; Q10718; Q8NFM6
NP_003833.4	Q9BVE0; O15517; O15531; O15508; O14763; O14720; Q6UXM8; Q7Z360; Q7Z2I8
NP_003842.1	O75629; B2RDD4; Q8N9A3
NP_003861.1	A7MBM3; A0A024RC65; P46940
NP_003863.2	Q9H2E3; Q53TQ4; Q9H2D4; E9PF66; A0A024R412; Q7Z3T9; O60462; Q9H2D5; Q9H2E4; X5D2Q8; O14820; Q7LBX6; Q7LBX7; Q9H2E2; A0A024R3W6; O14821; Q53TS3
NP_003864.4	Q5T7F1; Q86T59; O14786; Q5T7F2; Q59F20; Q6AWA9; O60461; Q68DN3; B0LPG9; Q5T7F3; Q96I90; Q96IH5
NP_003865.1	Q9UF04; Q9UIT7; Q9UIB8; B2R8T1; O95266; Q8WWI8; B7Z3R8; O15430; O95660; Q6FHA8; Q9UIB6; Q9UIB7; Q5H9R1; Q8WLP1
NP_003891.1	Q9BUV7; Q9BVS6; B2R661; Q13501; A6NFN7; B3KUW5; Q13446; Q9UEU1
NP_003923.2	O14999; Q0IJ56; A0A140VKA6; P50502; Q2TU77
NP_003928.1	Q16719; B2RCZ5; Q9BVW3; D3DP79; Q6I9T2
NP_003992.3	O95649; Q5VXA9; A6H8N3; P31994; Q8NIA1; Q53X85
NP_004030.1	Q6N0B3; Q8TBV2; Q9UDH8; Q96DD5; Q567R4; P07355; A0A024R5Z7
NP_004031.1	B2R692; P62745; Q7RTR9; Q9CUV7; Q5U0H6; P01121; Q7RTN5
NP_004037.1	B4DY56; Q53XX6; Q9BTV8; V9HW26; K7ENP3; P25705; A8K092; Q96IR6; Q96FB4; Q8IXV2; Q96HW2
NP_004039.1	P61769; P01884; Q540F8; Q6IAT8; Q9UD48; Q9UCK0; Q9UDF4
NP_004059.2	P20172; P53679; A6NE12; Q96CW1; D3DNT1
NP_004065.1	P10176; P15955; Q53XN1
NP_004069.1	A0A384P5K2; P21291; A8K268; Q5U0J2
NP_004070.3	Q6FHS5; B4DWC9; Q9BUG3; D3DV05; P25774; Q5T5I0
NP_004090.4	A0A024R882; Q5VX96; Q96FK4; P27105; B1AM77; Q14087; Q15609
NP_004095.4	Q96C68; Q6SS02; Q13479; Q6P4U5; Q16702; Q96IT0; P49327; Q4LE83; Q969R1
NP_004097.1	Q5VTW4; P30273
NP_004098.1	Q9HBV7; Q9NZ19; A0A024QZI2; P55899; Q5HYM5
NP_004121.2	Q9UNV0; D3DNH0; D3DNH1; Q6FHZ1; P46976; D3DNH2
NP_004125.3	Q1HB43; Q9BWB7; P31932; P38646; Q9UC56; P30036; A0A384P5G6; B2RCM1; Q53H23; Q6GU03
NP_004146.1	Q5TD03; B2RBW3; A0A024QZT4; P50453
NP_004150.1	Q29824; Q96J48; Q5QNR8; Q5JNW6; P28062; B0UZC0
NP_004152.1	Q9Y3T2; P11476; Q6FIE7; Q96N61; D6W5F3; Q5U0I6; P62820
NP_004153.2	A0A024R2K1; Q6FI44; B4DJA5; P20339
NP_004198.1	A0A024R8U1; B3KXG8; O15427; Q2M1P8
NP_004209.2	A5YM50; D6W671; Q15907; B4DMK0; Q2YDT2; Q8NI07; Q5U0I1; Q6FHR0; Q6FI42; B2R7I4
NP_004300.1	B4DUV9; A8MXW0; Q6IBM5; P52565; B2R5X1; B4DDD3; V9HWE8
NP_004306.3	Q13510; Q96AS2; A8K0B6; Q6W898; Q53H01; E9PDS0
NP_004326.1	Q10589; A0A024R7H5; Q53G07; A8K4Y4
NP_004334.1	Q9UDG2; V9HW88; P27797; Q6IAT4
NP_004346.1	Q8SNA0; P04233; B4DNE8; Q8WLP6; D3DQG3; Q14597; D3DQG4; Q5U0J8; A8K7R1; Q29832
NP_004359.1	A6NFI4; Q92578; Q99439; A5D8U8; D6W5X9
NP_004381.2	B2RBK0; P09668; Q9BUM7; Q96NY6
NP_004387.1	B5BU21; E7ETL9; P17844; B4DLW8; O75681; D3DU32; Q53Y61
NP_004388.2	P26196; Q5D048
NP_004466.2	Q14254; A0A024QZ62; Q9BTI6
NP_004484.1	Q8TCV9; A0A0S2Z410; Q96HD5; Q99714; Q5H927; Q6IBS9
NP_004492.2	Q9BQ09; Q00839; Q96HY9; Q8N174; O75507
NP_004535.1	O95299; Q8WXC9
NP_004574.2	A0A024R1U4; F8W1H5; P51148; Q6FH55; Q9P0Y5
NP_004577.1	Q59H26; Q7Z3Z7; Q4VAP3; A0A384MDW3; P51812; Q5JPK8; B2R9V4
NP_004621.2	Q8IY00; A0A024R572; Q15637; Q9BW01; Q969H7; B7Z1Q1; Q14819; Q9UEI0; Q15913; Q92745; Q14818; C9JJE2; Q92744
NP_004624.1	P27930; Q6LCE6; D3DVJ5; Q9UE68
NP_004628.4	A0A158RFU6; P51149; Q9UPB0; A8K3V6; Q9NWJ0
NP_004654.1	A0A024R5Z8; B2R4B6; Q5TZN9; B4DT13; P24410; Q9JLX1; P62491
NP_004772.1	Q9BRV4; Q6FGG2; Q15836
NP_004850.1	Q86TF2; D3DU00; Q00610; Q6N0A0
NP_004853.2	Q9C0L6; Q99732; D3DUG1; G5E9K0; Q05DW0
NP_004884.1	Q9UP96; Q9H8P3; O75377; Q7Z5E3; Q503A8; O75367; Q96D41
NP_004887.2	A8MZ56; Q8TBH4; Q9H982; O75436; B2RDD3
NP_004896.1	V9HWC7; A8JZY7; P32077; P30041; Q5TAH4; Q5ZEZ8; A0A024R938
NP_004916.1	O00108; Q6FGT2; Q6FGW6; Q92482; B2RE16; A8K843; D3DRL3
NP_004935.1	B7Z707; Q13609; B2R8B1; A0A024R365; O75803
NP_004936.2	K7ESI9; E7EV30; Q7Z5S3; P50570; A8K1B6; E9PEQ4; Q9UPH4; Q5I0Y0
NP_004937.1	Q96AK7; Q92608; Q2M3I0; Q5XG91
NP_004940.1	Q02487
NP_004944.3	E9PFM1; D3DNT2; Q8N102; Q6ZN21; O95066; D3DNT5; Q04637; D3DNT4; O43177; Q5HYG0; G5E9S1
NP_004985.2	Q9UCJ9; Q9UDK2; P14780; Q9UCL1; Q9H4Z1; B2R7V9; Q3LR70; Q8N725
NP_004986.1	Q92678; P50281; A8K5L0; Q6GSF3
NP_004989.2	Q4KMR3; Q14778; Q12965
NP_005013.1	P07737; Q53Y44
NP_005031.1	B2R7B7; B3KRK5; A0A024R5L0; P42785; A8MU24; B5BU34
NP_005042.1	E7EM76; B4DWJ2; B7Z840; P47897
NP_005175.2	P62158; P99014; P0DP25; Q96HK3; P0DP23; P0DP24; Q61380; Q9BRL5; P70667; Q61379; B4DJ51; Q13942; Q53S29; P02593
NP_005202.2	B5A955; D3DQG2; Q6LDY4; Q86VW7; P07333; Q6LDW5
NP_005310.1	P16403; A8K4I2
NP_005311.1	P16402; Q2M2I2; B2R751
NP_005312.1	A3R0T8; Q4VB25; P10412
NP_005313.1	Q14529; Q3MJ42; P16401
NP_005336.3	P08107; B3KTT5; P0DMV8; P0DMV9; B4E3B6; P19790; Q5JQI4; Q9UQM0; A8K5I0; Q5SP17; Q9UQL9
NP_005337.2	P19790; Q9UQM0; Q5JQI4; A8K5I0; P0DMV9; P08107; P0DMV8; Q5SP17; Q9UQL9; B4E3B6
NP_005338.1	V9HWB4; P11021; Q9NPF1; Q2EF78; B0QZ61; Q9UK02
NP_005339.3	P07900; Q5CAQ6; A8K500; K9JA46; Q9BVQ5; Q2PP14; B3KPJ9; Q5CAQ7
NP_005427.2	Q16204; Q05CP8; Q15250; Q6GSG7
NP_005428.1	J3KQN8; A8K8W5; B4E260; A0A024QZI5; Q13772; Q14239; E9PAV7; Q96E88
NP_005461.2	Q5T2R6; O15147; Q5T2R4; Q8IZP0; Q5T2R7; Q5W070; Q96S81; Q9NXZ9; B4DQ58; H7BXI6; O95060; Q5T2R9; Q5W072; A9Z1Y6; Q5T2R3; B3KX62; Q9NYB8; O76049; Q8TB63
NP_005493.2	O95477; Q9NQV4; Q9UN07; Q9UN09; Q96T85; B2RUU2; Q9UN06; Q9UN08; B7XCW9; Q5VX33; Q96S56
NP_005496.4	A0A024RBS4; Q8WTV0; Q52LZ5; Q6KFX4; Q14016; F8W8N0
NP_005497.1	E7EM68; A0A024RDG6; Q14108; B4DKD8; Q53Y63
NP_005498.1	P23528; V9HWI5; Q53Y87; B3KUQ1; Q9UCA2
NP_005505.2	O46702; O78172; P19373; O02956; P30463; P30474; P30477; P30483; P30498; P30685; P01889; Q29633; Q29742; Q29846; Q29847; O19625; Q29924; Q29953; Q31603; Q8HWF0; Q8MHN4; Q95344; Q95HA3; Q95J00; Q9GJ23; O19779; Q9MY84; Q9MYC7; Q9TP36; Q9TPR4; Q9TQH7; O62897; Q9UQT0; O62901; O62915; O77933; O77959; O78053; O78138; O78173; P03989; P10318; P30461; P30466; P30484; P30489; P30492; P30513; O19556; P79555;…
NP_005507.3	O19682; A8K8M6; Q30169; A0A4E9D3W4; P13747; E2G051; Q6DU44; Q9BT83; Q9GIY7; Q9GIY8
NP_005518.3	Q9UQM1; A6NNB0; Q96QC9; A0A1U9X7W7; P34931; B0UXW8; O75634; Q2HXR3; Q8NE72
NP_005525.2	A8K881; P38484; Q9BTL5
NP_005539.1	Q15046; D3DUK4; Q96J25; A8MSK1; O14946; Q9HB23
NP_005552.3	A0A024RDY3; B4DWL3; Q8WU33; Q9NP13; Q9BRD2; P11279; Q96I40
NP_005556.1	Q13094; A8KA25; Q53XV4
NP_005557.1	Q6ZNV1; D3DQY3; F8W819; Q6IBM7; Q9UDE8; B7Z5E3; V9HWB9; P00338; Q9UDE9; B4DKQ2; Q53G53
NP_005566.2	O00769; Q59H76; Q9TNQ3; Q9TNQ2; Q9UIQ6; Q15145; Q9UIQ7
NP_005569.1	Q8NFX5; A1L4L6; D3DNV6; Q93052
NP_005573.2	B2R7Z7; Q32MM5; Q99467
NP_005597.3	Q53XC6; Q86TV3; Q99538; Q96CY7; Q9BTY1; Q86TV2; O00123
NP_005611.1	Q5VTK0; V9HWH9; P31949
NP_005612.1	P83219; Q5SY66; P80511; Q7M4R1
NP_005616.2	B4DUH3; A0A024R7Z5; B2R5Q7; Q14CP2; B7ZLN2; O00560; O00173; O43391
NP_005659.1	Q92693; Q8N1F4; G3V104; A8KA07; Q92187
NP_005660.4	D3DT04; Q9BWH9; B7Z681; Q04198; Q5QGT0; Q00765
NP_005689.2	A9Z1W6; B1AVS6; Q9BPY0; Q96FR8; O15128; O14828
NP_005691.2	Q969H2; O95748; Q9NY33; B2RDB5; B4DLX4; Q9BV67; Q9HAL6; F5H8L6
NP_005711.1	Q9BU00; A4D275; O15143
NP_005722.1	Q9P1D4; A0A024R457; Q53R19; Q92801; O15144
NP_005733.1	Q6ZSH5; Q99778; B5MCQ5; A0A384NPU5; Q15084; B3KY95; B7Z254; Q53RC7; B7Z4M8; F8WA83
NP_005737.1	A4D0Q9; P43490; A0A024R718; Q3KQV0; Q8WW95; A4D0R0
NP_005756.2	O75787; Q96LB5; Q9UG89; Q8NG15; Q9H2P8; Q8NBP3; B7Z9I3; Q6T7F5; Q5QTQ7; Q96FV6
NP_005773.3	O43672; Q86V81; E9PB61
NP_005810.1	Q5VY08; B4DR17; Q6FH83; B2R652; O43752
NP_005817.1	Q5TEH1; Q2L7G6; Q9BV64; S4R3J4; O43390
NP_005852.2	O60526; A2IDB9; Q9UNE7; Q969U2; Q9HBT1
NP_005865.3	A2IXV5
NP_005889.3	Q15074; Q6IMN7; D3DR06; Q14444; Q6IMN4; A6NMY7; Q9BV09
NP_005898.2	P33908; E7EU32; Q9UJI3; Q9NU44; Q6P052
NP_005899.3	O00462; Q96BC3; Q9NYX9
NP_005908.1	V9HWF2; B7Z3I7; P40925; F5H098; B2R5V5; B4DUN2; Q6I9V0
NP_005959.2	Q15584; Q8WZ44; Q9Y492; Q96H56; P52272; Q9BWL9
NP_005992.1	Q13748; Q6PEY3; Q1ZYQ1; A6NJQ0; Q5W099; P0DPH7; Q96F18; P0DPH8
NP_006000.2	Q71U36; P05209; P04687; A8K0B8; G3V1U9
NP_006010.2	Q13488; Q8WVC5; O75877; A0A024R5E5
NP_006043.1	B2R6T8; B7Z6B1; Q2TAY6; O14972; D3DSH4
NP_006044.1	Q13488; O75877; Q8WVC5
NP_006074.2	Q95HA6; Q6IPD8; Q9UK43; Q13123
NP_006078.2	P04350; Q969E5; B3KQP4
NP_006079.1	P05217; P68371; A2BFA2
NP_006087.2	B3KR80; O15207; Q92597; B7Z446; Q9NYR6; Q6IBG2; Q9UK29
NP_006089.1	P99049; Q5VLR4; Q6FH47; B3KTJ0; P25388; P63244; Q53HU2; E9KL35; D3DWS0; Q5J8M6
NP_006111.2	Q31604; Q96FA1; Q6ICR9; O02966
NP_006112.3	P85925; P86104; Q9H298; Q6GSJ0; Q14720; P04264; B2RA01
NP_006131.2	Q16564; Q14430; J3JS76; A7J003; Q14431; A8KAM1; P15509; B4DW68; J3JS77; O00207; Q14429
NP_006139.1	B4DGQ0; Q14847; Q96ED2; Q96IG0; A0A024R1S8
NP_006147.1	Q6LES6; Q3SXN8; Q15843
NP_006169.2	A0A384MTI6; P46459; A8K2D9; B4DFA2; Q9UKZ2; Q8N6D7
NP_006187.2	Q15365; Q53SS8; Q13157; Q14975
NP_006238.1	A0A024R0Q7; P53041; Q53XV2; Q16722
NP_006258.3	Q15280; Q53TE2; P49792; Q59FH7; Q13074
NP_006280.3	A6NMY0; Q86YD0; Q9NZQ2; Q9UHH8; Q9UPX3; Q9Y490
NP_006294.2	Q96CZ5; Q13155; F8W950; Q75MR1; A0A024QZY1; Q9P1L2
NP_006296.1	A0A384P5U2; P39687; Q5J8L8; B2R6T4; Q7M4N6; Q53FK4
NP_006319.1	B3KMN4; D6RGD8; O75932; B0LM41; A0A0S2Z4Z0; Q2PYN1; Q96PK5; Q68DQ9; Q53GV1; Q96PK6
NP_006323.2	Q8NEI4; Q8WU77; P13284; Q76MF9; Q9UL08; A0A024R7N7
NP_006350.1	Q5JPP9; B4DU30; Q3ZCW7; B7ZAE0; A8K160; Q92581; A6NIQ9; Q5JPP8; Q86VS0
NP_006358.1	Q5T0S2; Q5T0S1; Q6I9U6; D3DPU2; Q01518; Q53HR7
NP_006363.4	E1P502; Q53H05; Q5TCG2; Q5TCG3; Q9Y583; E1P501; Q96LC1; O60506; Q8IW78; Q8N599; Q96LC2
NP_006364.2	A0A024R1Z6; Q99536; B4DPX4; Q13035; Q96A39; A8K345; Q5BKZ7; Q9BUT8; B0AZP7
NP_006370.1	B4DRL8; Q99985
NP_006377.2	Q69YT1; Q6ICD6; Q92841; H3BLZ8; B1AHM0
NP_006380.1	Q2I204; B7Z766; A0A384P5T6; Q9Y4L1; Q6IN67; A8C1Z0; B3KXH0; B7Z909; Q53H25
NP_006392.1	Q92688; O00655; B2R9C7; P78459; P78458
NP_006398.1	B2R6V5; Q5KU08; Q53ES3; A0A024R371; O75915
NP_006423.1	B4DQV7; Q29413; A0A024R6C0; P61916; Q15668
NP_006431.2	Q9P2Y0; Q9H2Z5; Q9NNW7; Q9NZV3; Q96IJ2; Q9NZV4; Q9P2Y1; Q9UQU8; O95840
NP_006466.2	Q15063; Q3KPJ5; B1ALD8; A0A024RDS2; Q8IZF9; Q15064; C0IMJ2; Q29XZ0; C0IMJ1; D2KRH7; C0IMJ4; Q5VSY5; F5H628
NP_006467.4	A8K0K3; O75964; Q9UBZ7; Q96BV6
NP_006495.1	Q5VWH3; Q5VWH4; Q96P81; Q13345; Q96KQ6; P23469
NP_006507.2	P11166; B2R620; O75535; A8K9S6; D3DPX0; Q0P512; Q59GX2; Q147X2
NP_006557.2	Q15762; B2R818
NP_006563.2	Q8TD70; B7Z7R0; A0A024R8M0; Q14344; B2R977; F5H1G8
NP_006588.1	V9HW22; Q53HF2; P11142; Q9H3R6
NP_006631.2	A0A0S2Z5A5; Q9HA04; B7Z654; Q96QF5; B4DTL9; Q96QF3; B3KPM0; A8K2V3; B4E274; Q9Y5W4; B4E0N2; Q9UG40; Q96QF4; Q9UHD8
NP_006660.4	O75025; A2IXV4; O75024; Q8NHJ9; Q8NHL6; Q8NHK0; A0A0B4J1W1; A8MXT0
NP_006673.1	Q14314; A4D1B8
NP_006704.3	Q96L29; P53999; Q6IBA2
NP_006746.1	Q8WV32; A0A140VK56; Q8WZ45; P37837; B2R8M2; O00751
NP_006753.1	Q13571; Q13240; Q5TBB8; D3DPN1; Q3KP54; Q14698
NP_006784.1	P35690; A0A384MTR2; P30048; E9PH29; Q5T5V2; Q96HK4; D3DRC9; Q0D2H1; B2R7Z0; Q13776
NP_006808.1	C9J183; V9HW71; P30040; Q3MJC3; Q6FHT4
NP_006826.1	B2R6M0; B7Z6X4; A0A024RDH0; Q14094
NP_006831.1	O75023; Q8N760
NP_006855.3	-
NP_008819.1	Q61379; P99014; P0DP24; P62158; Q61380; P0DP23; Q13942; Q53S29; Q96HK3; B4DJ51; P0DP25; P02593; P70667
NP_008835.5	P78528; Q14175; Q96SE6; Q13327; Q59H99; Q9UME3; P78527; Q13337; Q7Z611
NP_008846.2	A0A1B2JLU2; O75695; Q86XJ7; Q9NU67
NP_008862.1	P11169; Q6I9U2; D3DUU6; B2R606; Q9UG15
NP_008921.1	Q9Y6W5; Q9UDY7; O60794; B4DZN0
NP_009097.2	B4DTM3; O60700; Q86XZ9; Q6GMQ6; Q13492; F8VPG7; Q4LE54; A0A024R5P1; E9PN05
NP_009187.1	Q9UFU1; E7ERN5; O94956; Q9H2Z0; A8K2G9; B4DTB0; E9PPU8; A0A024R5I4; B4DGA9
NP_009194.2	A6NKA3; Q9UGP6; O14579; Q6IBB8; A6NE29; O76097
NP_009213.1	B3KR12; Q6IBJ9; O43567; Q05D66; A6NC87
NP_009215.1	Q9Y3F5; Q6IBS0
NP_009224.2	Q6U2F6; Q6U2G0; A7E2V2; B7ZVZ6; P78445; A6H8M8; Q14835; B2RUT6; Q6U2F3; Q6U2F8; P0C0L4; Q13906; Q96EG2; P01028; Q5JNX2; Q5JQM8; Q6P4R1; Q6U2F0; Q9UIP5; Q14033; Q6U2F4; Q96SA8; Q13160; Q4LE82; Q9NPK5; Q6U2E5; Q6U2E8; A6NHJ5; B0QZR6; B0V2C8
NP_033665.1	Q53FQ0; O14532; Q9NQ58; A7VJG6; Q8WYQ7; O00182; O75028; F8W9W4; Q3B8N1; A0A024QZ55
NP_036333.2	D3DUJ7; Q13221; Q6P9D1; Q92896; B7Z8Y4
NP_036350.2	Q9NQA2; Q9UNA2; Q86XY7; Q9NRN2; G5E9M5; Q9UMZ9; Q9UN00; Q99545; Q9BZH5; Q9NQ96; A8K6F2; Q9UN84; Q9NQ97; Q9NRN4; Q99544; Q9BZH4; A0A024R7C7; Q12906; Q9NQ98; Q9NQ99; Q9NQA1; Q6P1X1; Q9NQ95; Q9NRN3; Q9NQA0; O43409
NP_036394.1	D3DT22; Q9H441; Q7LGA3; Q32NB5; Q8TAC5; O75036; Q9NUJ9
NP_036400.2	A0A024R0Q4; Q9BW87; Q92853; Q8IV08
NP_036515.4	Q92882; Q96IJ4; Q5W126
NP_036533.2	O15031; Q7KZU3; Q9BSU7; A6QRH0
NP_036545.1	Q3KRG6; Q53TR4; Q16769; Q16770
NP_037511.2	Q969X4; Q9UHL4; Q5VSF1; A8K7U7
NP_038465.1	A8K137; B4DRQ2; Q59H02; Q9Y561
NP_038479.1	B3KQN5; Q9Y4U4; Q5VWW4; Q5VWW5; Q7Z642; Q9NZM1; Q9HBU3; Q9ULL3; Q5VWW3; Q8IWH0; Q5VWW2; Q9NZM0
NP_054701.1	A8K4X5; D3DTF0; Q6Q3G8; Q96J30; P13473; Q16641; Q99534; Q9UD93
NP_054706.1	Q8IXU7; V9HWK2; B3KXA2; P18206; Q5SWX2; Q16450; Q7Z3B8
NP_054764.2	D3DS31; Q8NCZ4; Q9HC42; Q14CK7; A8K4R5; Q9UG33; Q7Z4F1; O95882; Q86T02
NP_054782.2	B4DDP6; Q6IAI8; Q9UJU6; Q9NR72; C9J7P1; P84070; A4D2I9; Q96K74; B4DEM2; Q96F30; Q9HBN8
NP_055040.2	A8K7B7; Q6ICQ3; Q96DH3; Q13773; P30153
NP_055047.2	P19065; P63027; Q9BUC2
NP_055109.1	Q6FHL3; Q15629; B4E0K2
NP_055197.2	P98194; Q8NCJ7; Q86V73; B7Z3X9; Q8N6V1; B2RAT7; B4DSW3; G3XAH8; O76005; Q86V72; G8JLN9
NP_055227.1	A0A024R904; B2ZWH2; B3KSF1; Q5R371; Q5R370; O60666; Q9HB71
NP_055385.3	Q9NP61; Q9NUP5; Q9Y4V3; A0A024R4U0; E9PB03; Q9BSC6; Q9H9J0; Q9NT10; Q9Y4V4
NP_055427.2	Q96I21; A6NGU0; C4AMC6; O60649; Q4VXF5; Q86V69; Q14688; Q4VXG2; Q9NZB2; Q9NZB1; Q4VXF4
NP_055439.1	Q5RHS4; D3DV39; P06703
NP_055759.3	Q5UE58; Q8N4K9; O94985; Q5SR52; Q71MN0; A8K183
NP_055918.2	Q6PJS9; A7E2C6; Q9Y4D7; C9JPZ6; Q8IZJ2; Q9BTQ2
NP_055951.2	Q93072; A7E297; Q8IUH0; Q9NY15; Q8IUH1
NP_055955.1	Q14166; Q9UGU3; Q20WK5; A0A024R4U3
NP_056281.1	A8K0D7; Q7KZF8; Q9BSR5; Q9UG03; Q8N6Z5; Q9UMZ4; Q9P257; Q9H3S7
NP_056289.2	B4E2A5; Q5JXG8; Q8N491; Q9H004; Q59H15; Q9H005; Q9H3U9; Q9Y3Z3; E1P5V2
NP_056343.1	Q8NDC1; Q9H6Y7; D3DTK8; Q6XYE0; Q9Y3V1
NP_056358.1	Q96N61; Q6FIE7; P62820; Q9Y3T2; P11476
NP_056422.2	Q8WYT9; Q6NSM4; Q9BUC5; Q2VPI9; Q5T7Y8; Q6PB28; D3DV55; Q9H034; Q5T7Y9; Q9Y3Y2; Q9H2L0; Q0VAQ8; Q5T7Z0
NP_056455.3	Q5VU19; Q9BTY3; Q63HR1; Q8WUH0; Q9BUM4; Q8NC51; Q96SE2; Q5VU22; Q9Y367; Q9Y4S3; Q5VU21; Q5VU20
NP_057001.1	B4DIH1; Q6FII1; B4DSY2; Q9P1S4; Q9Y2Q3; Q6P4H0; Q7Z520
NP_057025.2	Q9UI12; A0A024R7U9; Q6PK44; Q9H3E3; Q9Y300; B3KMR0
NP_057177.1	B3KY82; D3DQM0; Q9UNX3
NP_057197.2	A8K0Z0; Q9Y670; Q9Y5S1; A6NML2
NP_057238.3	P61018; P22750; A0A024R0K8; Q7Z514; Q9HBR6
NP_057406.2	P35287; Q5JVD4; Q6Q7K5; P61106; B3KR31; Q969L0; Q9UI11; A0A024R845
NP_057441.1	Q9P0H8; Q9UHB5; Q9H8J1; Q9HBN5; Q9NXU6; B2RB09; Q2TAN7; Q59FE8; Q9NX96; Q9UHB6; Q9NXC3; Q9BVF2
NP_057614.1	Q92930; Q5JPC4; Q9P293
NP_057632.2	Q6IAF4; Q9NRB9; Q8NBJ4; B3KNK9
NP_057666.1	Q8IY34; Q9P2X9
NP_057694.2	D1CS76; Q9NR97; B3Y654; D1CS70; Q6UXL6; Q495P4; Q9NYG9
NP_059118.2	Q5SQI3; Q9NZT1; Q53H37; Q8IXU8
NP_059830.1	V9HWG7; Q9UQE0; O75083; O75313; Q8N6E5; A8MPU4; A8K6E9; Q9UG05; Q9UG78
NP_060087.3	Q59ED8; Q5SXM3; P46531
NP_060090.2	Q9NQA0; Q86XY7; Q9BZH5; A8K6F2; Q9UMZ9; Q9NQ97; Q9UNA2; Q99545; Q9NQ96; G5E9M5; Q6P1X1; Q99544; Q12906; Q9NQ98; Q9NRN4; O43409; Q9BZH4; Q9NQ95; Q9NQA2; Q9NQ99; Q9UN00; Q9NQA1; Q9NRN2; Q9NRN3; Q9UN84
NP_060319.1	O75204; D3DXH0
NP_060377.1	Q6IAA8; Q9NWT0; Q8WZ09
NP_060524.4	Q6ZUS4; Q96KS3; Q9BVF6; Q9H8U5; A8K6M6; Q7Z2F2; Q9NW54; Q8NDG2; Q68EM7; Q96KS2; Q96SS8
NP_060676.2	Q9H016; Q9H096; Q9NX80; Q9H8J0; Q96QK1; Q9NRS7; Q9H4P3; Q9NZK2; Q561W2; Q9NVG2
NP_060705.2	B3KUG4; Q8WY59; Q96KP4; V9HWE5; Q9BQ94; Q9NVB4
NP_060895.1	Q9BTU6; Q9NSG8; D3DR59
NP_060904.2	Q6P177; Q9P0J9; Q32P32; Q641P9; Q86XS8; Q59EL1; Q7L2U2; J3KN31; Q2HIY3
NP_060916.1	Q68CQ7; Q9P0I5; A1LQI8; Q8N2J6; Q7Z4D1
NP_061004.3	A0A024R3W6; A0A024R412; O60462; Q9H2E3; Q53TS3; Q9H2D5; O14821; Q7LBX7; Q9H2D4; Q9H2E2; X5D2Q8; Q53TQ4; Q7LBX6; Q7Z3T9; Q9H2E4; E9PF66; O14820
NP_061325.1	Q6UX86; Q9ULH3; Q8IWU5; Q5JYE1; E1P5U6; Q96SG2; Q9UJR3; Q9H1H0
NP_061823.2	Q9TP68; Q5JQI8; Q95HC0; P30511; Q5JQJ1; Q8MGQ1; Q5SPT5; Q860R0; Q8WLP5; Q5JZ47
NP_061828.1	Q9UEK8; Q6LBL4; P02248; Q9UEG1; Q9UPK7; P02250; Q91888; Q8WYN8; Q9BWD6; Q9BX98; Q9UEF2; P02249; Q6LDU5; P62988; Q29120; Q91887; Q5U5U6; P0CG47
NP_061849.2	Q96QD8; Q9NVA8; Q9HAV3; A0A024R0W3; Q9P2G5; Q6IA88; Q6ZMG2
NP_061902.2	Q9H3G5; Q6UX20; Q96AR7; Q8NBL7; A0A024RA40; A4D1A4; Q9HB41
NP_061980.1	Q9BTK7; Q9NP69; D6W628; O75256; Q969H8; O75272
NP_061984.2	A2BET4; Q6IAZ1; A0A0G2JMH6; Q9TP70; P01903; Q30160; Q861I2
NP_062427.1	D3DV46; P26447; Q6ICP8; A8K7R8
NP_064440.1	Q5SQ94; Q76NI6; O19789; B0V0E7; A2BF37; P01906; Q5SR04
NP_064539.1	Q9NPA0; B2RC00; Q96ED5
NP_065393.1	Q7L7Q5; Q96B16; Q7L7Q6; Q9H3I3; Q9NQC3; Q9Y293; Q9UQ42; Q7L7Q8; O94962; Q9Y2Y7; Q9Y5U6; Q8IUA4; Q9BXG5; Q9H212
NP_065394.1	Q9H4B5; D6W647; Q7Z4F7; Q9H292; Q9GZU1; Q9H4B3
NP_065797.2	Q9H8D3; Q9ULE9; B2BD33; Q3I0Y2; F5H6C8; M1P2Z0; Q9H4Y1; B2BD34; A8K6X0; Q7Z434; Q2HWT5; Q9H1H3; Q86VY7; Q5T7I6
NP_066278.3	A8MSX3; P26927; A6NLA3; Q13350; Q14870; Q53GN8; Q6GTN4; G3XAK1
NP_066286.1	B2RUX4; A6NGK6; Q53YA5; Q96I68; Q3B7A8; P16619
NP_066289.3	Q9UPK7; P62988; Q6LDU5; Q91887; P0CG48; Q91888; Q6LBL4; Q9UEF2; P02250; P02248; Q9BWD6; P02249; Q9BX98; Q9UEG1; Q9UEK8; Q29120; Q8WYN8
NP_066298.1	A0PJT7; Q93081; P02295; P02296; Q6NXU4; Q71DJ3; Q6NWP9; P68431; A5PLR1; Q6NWP8; P16106; Q6ISV8
NP_066390.1	P28001; Q08AJ9; P04908; Q76P63
NP_066402.2	B2R4J4; P06899; O60816; A0A024RCJ2
NP_066403.2	Q6B053; Q71DI3; A2BDF6; A6NFS4
NP_066406.1	Q4KN36; P33778
NP_066407.1	A0A024QZZ7; Q93078; P62807; Q4VB69; P58876; Q93080; P02278; Q3B872
NP_066408.1	Q76PA6; A4FTV9; Q2M1R2; B2R5B3; P0C0S8; P02261
NP_066409.1	Q6FGY6; P20671; A0PK91; P57754; B2R5B6
NP_066544.1	A2RUU6; Q5JXQ5; Q99878
NP_066926.1	P13472; P63313; Q596K9
NP_066932.1	P62328; Q63576; Q546P5; A2VCK8; P01254; Q0P5T0; P01253; Q9UE55
NP_066978.1	Q96QQ5; Q96QQ1; Q96QQ2; Q96QQ8; A8MVQ9; Q96QQ0; Q96QQ3; Q96QQ6; G5E9C4; Q96QP7; Q96QP8; B2R907; Q9NNX6; A8KAM4; Q96QQ4; Q2TB19; Q96QQ7; Q96QP9
NP_067022.1	Q9UQM8; Q9Y6N5; A0A024R5X2
NP_067639.1	Q9H2J9; Q96A94; Q9HB40; Q9H3F0
NP_067674.2	Q8WUN1; Q8WW64; P12318
NP_068805.1	J3KMX4; Q9UHA4; Q9H364; B2R4A1
NP_068839.1	Q9Y287; A0A384MDP7; Q9NYH1; Q5W0A3; Q96B24
NP_071436.1	Q8WUG3; A8MVH5; Q8WYZ8; A1L0X9; Q9H7M9; A4ZYV1; Q6UXF3
NP_071496.1	Q15056; A8K3R1; D3DXF6; D3DXF8
NP_071929.3	A4D0T9; Q9H8J2; Q9H0V1; B4DDS0; A0A024R716; Q8NEK4
NP_072049.2	Q6YJU6; Q95IE5; Q9BD18; Q9MYA4; Q9UIN5; B5AU14; O02875; O19590; O78162; P79663; Q5STE0; Q9MYH4; P79483; O46701; P01913; Q29721; Q30144; Q507L8; Q5SP44; Q95359; Q95HM8; Q9TP01; C6H115; Q29809; A7MA46; Q70M87; B5AU12; B8YAC6; A0ZXY9; Q8WLT8; Q9BCP3; Q9TQ21; Q9UIN3; C6H116; A0A4D6G1L1; O46794; O78049; Q2PPD0; Q7YQ62; Q860I9; Q8SP69; Q8WLT7; B5AU13; Q9TP02; Q9TPB5; Q96H16; Q9MYH3
NP_073568.2	Q5PXE7; Q9H1E3; Q9H723; Q54AC0; Q9H1D6
NP_073573.2	B4DMR8; B4DWU1; B4DGJ8; Q9H7X1; Q05C07; J3KQL7; B4DU49; Q8IVS1; C9JS94; Q9H3U5; Q8IXG4; Q5XKJ1
NP_073716.1	Q0D2Q5; X5DP00; P63162; P17135; B3KVR1; P14648
NP_073717.1	P14648; P17135; P63162; B3KVR1; Q0D2Q5; X5DP00
NP_073718.1	B3KVR1; Q0D2Q5; X5DP00; P63162; P14648; P17135
NP_073719.1	X5DP00; Q0D2Q5; B3KVR1; P63162; P14648; P17135
NP_073744.2	Q9BUS2; Q9NT35; Q96TA1; Q4LE55; Q5VVW7; Q5VVW6
NP_075556.1	Q96DL4; Q9H1H7; Q9H7L7; Q9BZZ2; Q9GZS5; Q9H1H6
NP_077305.2	Q5JYW9; A0A140VJI8; Q96C19; A0A024QZ77
NP_077719.2	Q6IQ50; Q9UFD5; Q04721; Q5T3X7; Q99734; Q9H240
NP_077740.1	Q02487
NP_078932.2	Q8NC64; Q8NBJ5
NP_079199.2	A6NN56; Q8NBJ1; Q9UFP3; Q8TEM1; Q6NXG6; O94980; Q9H6C8
NP_079526.1	A4D201; Q6L749; Q8TEG6; B7WP98; Q8WYU9; A0A024R816; Q9C0H2; Q6ZVG3
NP_085048.1	B2RDB8; Q9BT67; Q8N2E3; Q658T8; Q8N2F9; D3DQF0
NP_109591.1	A8K5L2; B4DNT0; Q9UDF8; V9HWH1; Q5W0E1; P30740; Q53FB9
NP_110382.3	Q9Y4T6; Q9H3N1; Q8NBN5; Q8N487; B2R7A4
NP_112155.2	Q712E6; Q712E8; Q712F2; Q5TDJ9; P15812; Q712F1; Q5TDK5; B4DZV3; Q712F4; Q9Y5M3; Q5TDK8; Q712F0; Q712F5; Q5TDK3; Q5TDK4; Q5TDL1; Q712E5; Q96TD1; Q712E4; Q712E9; Q712F3; Q96TD0; Q5TDK6; A2RRL5; Q712E7; E7EP01; Q9UMM1
NP_112243.1	A8K7S1; Q9H0U4
NP_112420.1	Q6PJZ7; P09651; A0A024RAZ7; A8K4Z8; Q3MIB7
NP_112480.2	Q96H56; Q9BWL9; Q9Y492; P52272; Q15584; Q8WZ44
NP_112533.1	A0A024RA27; P22626; P22627; Q9UDJ2; A8K064; A0A024RA61; Q9UC98
NP_112576.1	Q5T122; Q9H299
NP_112601.3	Q9H3G5; Q8NBL7; Q9HB41; A4D1A4; A0A024RA40; Q6UX20; Q96AR7
NP_113659.3	Q9BT48; Q86UX7; Q8IUA1; Q8N207
NP_114032.2	Q9BQ09; Q00839; Q96HY9; Q96BA7; O75507; Q8N174
NP_114381.1	A8K3R1; D3DXF6; Q15056; D3DXF8
NP_114409.2	E9PEB6; Q9BTY2; Q7Z6Y2; Q7Z6V1; Q8NBK4
NP_116191.2	Q96SZ8; B2RDS0; Q8TCT8; Q8TAW1
NP_116201.7	Q6UX71; Q96E59; Q96PD9; Q96SU9
NP_149162.2	Q6LBY1; Q96IT5; Q9UE38; P02458; Q16672; Q2V4X7; Q6LBY3; Q9UE39; Q9UE41; Q9UE43; Q14009; Q99227; Q14056; Q6LBY2; Q12985; Q14044; Q14045; A6NGA0; Q1JQ82; Q9UE42; Q14047; Q14058; Q9UE40; Q14046
NP_150254.1	Q567Q8; A8K4C8; Q9BPX0; F5H1S2; B4DLX3; P26373; Q3KQT8
NP_150644.1	P25120; Q567Q7; Q9BWQ9; P62917; D3DWN2; A8K094; Q969V7
NP_254280.1	Q7L7L0; B2R4S4
NP_258412.1	A0A0S2Z3W7; Q9BY32; A2A2N2; Q5JWH4; Q9BYN1; Q9H3H8; B2BCH7; O14878; Q9BYX0; A4UIM5
NP_291032.2	O46883; Q2Q061; P79554; Q2Q060; O19722; Q9TPX3; Q9XS10; P20036; A9YWH7; Q5STP1; P01905; Q5EY03; Q6DQK4; X5CKE2; Q9BCQ1; B9UKH4
NP_443069.1	A9Z1W6; Q9BPY0; Q96FR8; O14828; B1AVS6; O15128
NP_443107.1	Q4G0F5; A0A024R3L9; Q96A55
NP_444513.1	P58461; Q53YJ2; P81605; A5JHP2; A5JHP3
NP_525125.2	A6NJQ0; Q13748; Q96F18; P0DPH7; Q6PEY3; Q1ZYQ1; Q5W099; P0DPH8
NP_542160.1	O60814; A0A024RCL8; Q2VPI7; A8K7P7
NP_542163.1	Q96KK5; A3KPC7
NP_542408.1	Q96FJ2; B2R5B4
NP_542970.1	Q9Y4U9; P78324; O43799; Q8N517; Q8TAL8; Q9UIJ6; B2R6C3; Q9UDX2; O00683; Q9H0Z2; A2A2E1; A8K411
NP_563578.2	Q16614; A0A0A0MT22; Q9H0Y6; X6R433; A8K7W6; P08575
NP_569119.1	A8K2Z9; Q5VWH3; Q5VWH4; Q96KQ6; P23469; Q13345
NP_569710.2	B4DLX4; Q969H2; Q9BV67; Q9NY33; B2RDB5; F5H8L6; O95748; Q5JPB8; Q9HAL6
NP_570115.1	Q8WWP7; A0A090N8Z4; B2RCI3; Q8NAZ0
NP_570127.3	Q8WXQ2; Q8IYS5; Q8N763; B7WNS2; Q5GRG5; Q8NHL4; Q8WXQ1; Q8WXQ0; A0A087X1R2
NP_573398.2	Q8NHL4; B7WNS2; Q5GRG5; Q8WXQ2; Q8WXQ0; Q8WXQ1; Q8IYS5; A0A0A0MR14; Q8N763
NP_573399.2	B7WNS2; Q8N763; Q8IYS5; A0A0A0MRF2; Q8WXQ0; Q5GRG5; Q8NHL4; Q8WXQ1; Q8WXQ2
NP_579899.1	Q9HBU3; Q9Y4U4; Q5VWW5; Q9NZM1; B3KQN5; Q7Z642; Q9ULL3; Q5VWW3; Q5VWW4; Q9NZM0; Q8IWH0; Q5VWW2
NP_596867.1	D3DRY5; D3DRY4; Q13090; P05556; Q13091; Q13212; Q14647; Q7Z3V1; D3DRY3; P78467; Q8WUM6; A8K6N2; Q14622; Q29RW2; D3DRX9; P78466; Q13089
NP_598000.2	Q8N915; B2R948; Q5SYA8; Q6YHK3; Q8TDJ2; Q6MZI7; Q8N3A7; Q0P6K7; Q5XUM9; A5YKK4; B3KW25; Q5XUM7; Q8TDJ3
NP_612564.1	A9XLP9; Q9UK78; Q9UM57; B4E194; D1CS52; D1CS53; A9XLQ0; A8K1Y8; A9XLQ1; Q5VZI8; Q5VZI9; O00206
NP_612567.1	Q9UK78; Q9UM57; B4E194; Q5VZI9; O00206; A9XLQ1; Q5VZI8; D1CS52; D1CS53; A8K1Y8; A9XLP9; A9XLQ0
NP_613075.1	O75377; Q9UP96; Q96D41; Q7Z5E3; Q9H8P3; Q503A8; O75367
NP_613258.2	Q7Z5E3; Q9UP96; Q9H8P3; O75377; O75367; Q503A8; Q96D41
NP_619542.1	Q9NYG9; Q495P4; B3Y654; D1CS70; Q9NR97; D1CS76; Q6UXL6
NP_619790.1	P58876; A0A024QZZ7
NP_620407.1	A8CZ64; P28482; Q1HBJ4
NP_653300.2	Q8WXH7; Q8WY13; Q7Z4I9; Q8TBN8; Q13733; Q504T2; Q8WXA7
NP_663782.2	P78436; Q20WL3; F8WDL0; Q86X54; Q10567; C9JRD1
NP_665807.1	Q69YG1; P58546
NP_665875.1	Q5T0G8; P50995; B4DVE7
NP_665876.1	B4DVE7; Q5T0G8; P50995
NP_666023.1	P07711; A0A024R276; Q96QJ0; Q6IAV1
NP_671716.2	O14763; Q9BVE0; O14720; O15531; O15517; Q6UXM8; Q7Z360; O15508
NP_680090.1	P07858; A0A024R374; B3KRR5; B3KQR5; Q503A6; Q96D87
NP_680091.1	B3KRR5; Q503A6; Q96D87; A0A024R374; P07858; B3KQR5
NP_680092.1	B3KQR5; Q503A6; P07858; Q96D87; A0A024R374; B3KRR5
NP_680093.1	Q503A6; Q96D87; A0A024R374; B3KRR5; P07858; B3KQR5
NP_680475.1	Q8WYA7; Q8WYA8; B5MDD5; Q53G93; Q7Z3G7; P53634; A8K7V2; Q8WY99; Q71E75; Q71E76; Q2HIY8; Q7M4N9; Q7Z5U7
NP_683720.2	Q5QNR8; Q29824; Q96J48; X5CMJ9; B0UZC0; P28062; Q5JNW6
NP_687033.1	Q8N1D8; Q86U83; P25788; B2RCK6; Q9BS70
NP_689476.2	Q5VU72; Q5VU58; D3DV71; Q969Q2; P12324; Q5VU66; Q2QD06; Q5VU63; Q5VU71; Q9NQH8; P06753; Q8TCG3
NP_689508.3	P26639; Q9BWA6; A8K8I1; Q96FP5; B4DEG8
NP_689509.1	B7Z401; F5H6J6; P13637; Q16735; Q969K5; Q16732; Q53ES0; B7Z2T0
NP_689559.1	C9JNU8; Q8N370; B7Z6X9; Q5CD75; Q8NBX1; Q8WZ00; Q8NC21; D3DTH9; Q6IPM1
NP_690040.1	Q9NU45; Q4TT31; Q96AP9; O60493; Q9C0J5; Q4TT29; E1P5E5; E1P5E4; O60718; A8K0B1; Q5JXJ8; Q5JXJ7
NP_690601.1	Q53R19; Q92801; Q9P1D4; A0A024R457; O15144
NP_690863.1	Q4GZN1; Q96RQ8; Q8TEM5; Q4GZN2; Q96RQ9; Q1WMJ3; Q6P2Q3
NP_690909.1	Q8N2J6; Q9P0I5; Q7Z4D1; Q68CQ7; A1LQI8
NP_694881.1	Q53HF2; P11142; Q9H3R6
NP_699172.2	Q6ZMZ0; G3XA82; Q5TH45; Q8N2S8; Q6P6A4; Q8WUF3; Q5TH44; B7ZLB2; E9PAW6; Q0VG77
NP_703150.1	B7Z844; Q8TDB9; Q8TDB8; B3KWW7; B7ZAC3; Q6UY84; B3KVB5
NP_705935.1	P06753; D3DV71; Q9NQH8; Q2QD06; Q5VU72; Q8TCG3; Q969Q2; P12324; Q5VU66; A0A0S2Z4G4; Q5VU58; Q5VU71; Q5VU63
NP_722550.1	Q9NQC3; Q9Y293; Q7L7Q8; Q9H212; Q9Y2Y7; Q7L7Q5; Q9BXG5; Q9H3I3; O94962; Q9UQ42; Q9Y5U6; Q8IUA4; Q7L7Q6; Q96B16
NP_757345.2	Q5STJ8; Q9HAN8; B0V0A6; O15210; O15533; Q5STQ6; Q9Y6K2; E9PGM2; O15272; A2AB91; Q5STK6; A0A0A0MSV9; Q5STQ5; Q66K65; Q9UEE4; Q9UIZ6; Q96KK7; B0V003; B2ZUA4; Q9UEE0; A2ABC0
NP_758448.1	Q16564; Q14430; Q14429; A7J003; A8KAM1; J3JS77; O00207; P15509; J3JS76; B4DW68; Q14431
NP_758957.2	A0A024RAB3; Q96DL2; Q7Z502; P02747; Q96H05; A0A024RAA7
NP_758962.1	Q1WMJ3; Q6P2Q3; Q8TEM5; Q96RQ8; Q96RQ9; Q4GZN1; Q4GZN2
NP_775813.2	F5H5E2; Q8NHP8
NP_778148.2	D6W615; E9PAJ8; Q6NUT3; A8MXP7; Q8N459
NP_778225.1	Q3ZCP6; A4FU05; Q5TA30; Q8N257
NP_778235.1	Q8IUE6
NP_786886.1	A0A024R0C8; P08134; Q6ICN3; B3KSW1; A0A024R0I3
NP_787116.2	Q59H76; O00769; Q9UIQ7; Q15145; Q9TNQ2; Q9TNQ3; Q9UIQ6
NP_808592.2	Q13510; Q53H01; E9PDS0; Q96AS2; A8K0B6; Q6W898
NP_808760.1	Q9BTM1; Q9NV63; A0A024RAS2
NP_808800.1	Q9NRB9; B3KNK9; Q8NBJ4; Q6IAF4
NP_817092.1	Q6IAU5; O15355
NP_821080.1	Q9BVA1; A8K068; A0A384MEE3
NP_821133.1	P07437; Q5SU16; P05218; Q8WUC1; Q9CY33
NP_848537.1	Q8IUA1; Q8N207; Q9BT48; Q86UX7
NP_848927.2	Q86UE4; Q8TCX3; Q05DH2; Q52QU9; Q6PK07; A0A024R9D2
NP_852470.1	Q9BY32; Q9BYX0; A4UIM5; Q9BYN1; Q9H3H8; O14878; Q5JWH4; B2BCH7; A2A2N2
NP_859047.1	A0A384NPQ2; B5BU26; Q06830; P35703; Q2V576; Q5T155; D3DPZ8; Q5T154
NP_859048.1	P35703; Q5T155; Q06830; B5BU26; Q2V576; D3DPZ8; Q5T154; A0A384NPQ2
NP_872270.1	Q9UCV6; Q9UPF2; B4DFX8; Q53GK4; B2R5N8; P14618; B4DUU6; Q9BWB5; A6NFK3; B3KRY0; P14786; Q96E76; A0A024R5Z9
NP_872271.1	Q9UPF2; Q9UCV6; B3KRY0; Q53GK4; B4DFX8; A6NFK3; B4DUU6; P14786; Q9BWB5; B2R5N8; Q96E76; A0A024R5Z9; P14618
NP_886553.3	O95065; D3DNT2; Q5HYG0; O43177; O95066; Q04637; D3DNT4; D3DNT5; E9PFM1; Q6ZN21; G5E9S1; Q8N102
NP_891553.2	Q07866; F8VTM4; Q86TF5; Q86V78; Q7RTM5; A6NF62; Q7RTQ3; Q7RTQ5; Q7RTM2; Q86SF5; Q7RTP9; Q96H62; Q7RTQ6; Q86V74; Q86V79; Q7RTM3; Q86V75; Q86V76; Q86V77
NP_899237.1	B3KR12; O43567; Q05D66; Q6IBJ9; A6NC87
NP_908930.1	V9HWN7; Q6FI10; Q9BWD9; B4DXI7; Q6FH76; P04075; Q96B15; Q9UCN2
NP_908932.1	V9HWN7; P04075; Q96B15; Q9UCN2; B4DXI7; Q6FH76; Q9BWD9; Q6FI10
NP_919223.1	D3DPF4; Q53RW7; A0A384NL63; Q6URK5; P51991
NP_919424.1	Q14739; Q14740; Q59FE6; Q53GU7; B2R5P3
NP_937758.1	O43914; F5H389; Q6FGA5; A8K2X0; Q9UMT3
NP_937859.1	P14678; Q9UIS5; Q6IB35; Q15490
NP_937884.1	O95066; Q04637; D3DNT5; O43177; Q6ZN21; D3DNT2; D3DNT4; Q8N102; E9PFM1; G5E9S1; Q5HYG0; Q96I65
NP_937885.1	O95066; Q04637; Q8N102; O43177; D3DNT5; Q5HYG0; Q6ZN21; G5E9S1; D3DNT2; E9PFM1; D3DNT4
NP_937887.1	Q96I65; B4DSI9
NP_937895.1	P06396; A8MYN7; B7Z373; Q8WVV7; A2A418; A8MUD1; B7Z5V1; F5H1A8; Q5T0I2
NP_938018.1	Q8TED4; A8K2P9; Q6P599; Q7Z7P8; Q8TEM2
NP_938079.1	P14384; B2R800; Q9H2K9
NP_938148.1	Q8WTS9; Q9P0X0; V9HWJ0; Q14697; A6NC20
NP_938149.2	Q8WTS9; Q9P0X0; Q14697; A6NC20
NP_940998.2	Q6UX86; Q9UJR3; Q5JYE1; Q9H1H0; E1P5U6; Q8IWU5; Q96SG2; Q9ULH3
NP_955450.2	A8MU24; B5BU34; P42785; B2R7B7; B3KRK5
NP_955472.1	P10809; A0A024R3X4; B7Z712; Q38L19; B2R5M6; A0A024R3W0; Q9UCR6
NP_955474.1	A6NE29; Q6IBB8; A6NKA3; Q9UGP6; O76097; O14579
NP_955476.1	A6NKA3; A6NE29; O14579; Q6IBB8; O76097; Q9UGP6
NP_957718.1	O60462; Q9H2E2; E9PF66; Q53TQ4; A0A024R3W6; O14821; Q9H2E4; Q9H2D5; Q7LBX7; Q7Z3T9; Q7LBX6; Q9H2D4; X5D2Q8; A0A024R412; O14820; Q9H2E3; Q53TS3
NP_957719.1	O60462; Q9H2E3; Q9H2E4; O14820; Q53TQ4; A0A024R3W6; Q7Z3T9; X5D2Q8; A0A024R412; E9PF66; Q9H2D4; O14821; Q53TS3; Q9H2E2; Q7LBX7; Q9H2D5; Q7LBX6
NP_958436.1	X5D2Q8; E9PF66; Q53TQ4; Q9H2D4; Q9H2E2; Q9H2E3; A0A024R3W6; Q9H2D5; Q9H2E4; Q7Z3T9; O60462; Q7LBX7; O14820; Q7LBX6; A0A024R412; O14821; Q53TS3
NP_958780.1	Q6S377; Q6S380; Q16640; Q6S383; Q6S378; Q15148; Q6S381; Q15149; Q6S376; Q6S379; Q6S382
NP_958781.1	Q6S379; Q6S382; Q6S383; Q6S377; Q6S378; Q6S380; Q15148; Q16640; Q6S381; Q6S376; Q15149
NP_958782.1	Q15149; Q6S383; Q6S381; Q15148; Q6S379; Q6S380; Q16640; Q6S376; Q6S382; Q6S378; Q6S377
NP_958783.1	Q6S378; Q6S381; Q15148; Q6S377; Q6S380; Q6S379; Q16640; Q6S376; Q15149; Q6S383; Q6S382
NP_958784.1	Q15149; Q16640; Q6S377; Q6S380; Q15148; Q6S382; Q6S383; Q6S376; Q6S378; Q6S381; Q6S379
NP_958785.1	Q6S377; Q15148; Q16640; Q6S380; Q6S379; Q15149; Q6S376; Q6S378; Q6S382; Q6S383; Q6S381
NP_958786.1	Q15149; Q6S376; Q6S379; Q6S377; Q6S383; Q6S378; Q6S380; Q15148; Q16640; Q6S382; Q6S381
NP_958816.1	B2R5V1; Q6GSC0; Q9UCB6; Q9UQ58; D3DSD3; P78438; P05067; Q16011; B4DII8; Q16014; D3DSD2; P09000; Q8WZ99; Q9UCC8; Q13778; D3DSD1; Q13764; Q16019; Q9BT38; Q9UC33; Q9UCA9; Q13793; Q16020; Q9UCD1
NP_958817.1	Q16011; Q16020; P78438; Q9UC33; B2R5V1; B4DII8; Q9UCC8; Q13778; Q9UCD1; D3DSD1; D3DSD2; P09000; P05067; Q13793; Q6GSC0; Q13764; Q8WZ99; Q16014; Q9BT38; Q9UQ58; Q16019; Q9UCA9; Q9UCB6; D3DSD3
NP_958836.1	A8KAC2; O43144; O60861; B2RCK9; Q7Z571; Q53Y77
NP_958839.1	A8KAC2; O60861; Q53Y77; Q7Z571; B2RCK9; O43144
NP_958842.1	Q6FH55; P51148; A0A024R1U4; F8W1H5; Q9P0Y5
NP_958850.1	P09871; D3DUT4; Q9UCV5; Q9UCV4; Q9UCU9; Q9UM14; Q9UCV0; Q9UCU7; Q9UCU8; Q9UCV2; Q9UCV1; Q9UCV3
NP_976240.1	Q15074; Q9BV09; Q6IMN4; Q14444; A6NMY7; D3DR06; Q6IMN7
NP_996554.2	Q8NHL4; Q8WXQ2; A0A087WV17; Q5GRG5; Q8WXQ1; Q8IYS5; Q8WXQ0; B7WNS2; Q8N763
NP_996890.1	Q13704; B7ZW36; B2RUZ3; Q6NSB0; Q50EM4; P13236; Q6FGI8; Q50EM3; Q50EM5; Q8NHW4; Q50EM8; Q50EM7; P22617; Q3SXL8; Q569J2; Q50EM1; Q50EM2; Q50EM6; B7ZMA8
NP_997403.1	O94962; Q9Y5U6; Q7L7Q8; Q9BXG5; Q9NQC3; Q9UQ42; Q9Y2Y7; Q96B16; Q9H3I3; Q9Y293; Q7L7Q5; Q9H212; Q7L7Q6; Q8IUA4
NP_997639.1	Q6MZS0; Q6N0A6; Q8IVI8; Q14326; Q17RV7; Q53S27; Q68DP9; Q7Z391; O95610; Q14312; P02751; Q59EH1; Q6LDP6; Q96KP7; Q9HAP3; Q60FE4; E9PE77; E9PG29; Q9UMK2; Q564H7; Q6MZU5; Q6N025; Q96KP9; B7ZLF0; Q585T2; Q96KP8; O95609; Q14325; Q68DP8; Q68DT4; Q86T27; Q9H1B8; Q9UQS6
NP_997641.1	Q585T2; Q68DP9; Q9H1B8; O95610; Q17RV7; Q60FE4; Q68DT4; Q86T27; Q14312; Q14325; Q14326; Q96KP7; B7ZLF0; Q68DP8; Q6LDP6; Q6MZS0; Q6MZU5; Q6N0A6; Q9UQS6; Q7Z391; Q96KP9; E9PE77; Q6N025; Q8IVI8; Q96KP8; O95609; P02751; Q53S27; Q564H7; Q59EH1; E9PG29; Q9HAP3; Q9UMK2
NP_997643.1	Q68DP9; Q7Z391; Q14326; Q86T27; Q8IVI8; Q9UMK2; O95610; Q53S27; E9PE77; Q6MZU5; Q17RV7; Q9UQS6; Q68DP8; Q14312; B7ZLF0; Q60FE4; Q6N0A6; Q9H1B8; Q9HAP3; Q14325; Q564H7; Q585T2; Q68DT4; Q96KP8; O95609; Q6MZF4; Q59EH1; Q6LDP6; Q96KP9; P02751; Q6MZS0; Q6N025; Q96KP7; E9PG29
NP_997647.1	P02751; Q59EH1; Q68DT4; Q9HAP3; Q9UQS6; Q53S27; Q68DP8; Q6N0A6; O95610; Q14326; B7ZLF0; Q96KP7; Q14325; Q17RV7; Q96KP8; Q6LDP6; Q86T27; Q96KP9; Q9H1B8; Q14312; Q6MZU5; Q8IVI8; Q60FE4; Q68DP9; Q6MZS0; E9PE77; Q6N025; E9PG29; O95609; Q6MZM7; Q564H7; Q585T2; Q7Z391; Q9UMK2
NP_998784.1	Q9UI12; B3KMR0; Q9H3E3; Q6PK44; Q9Y300; A0A024R7X3
NP_998785.1	A0A024R7U9; Q9UI12; B3KMR0; Q6PK44; B3KUZ7; Q9H3E3; Q9Y300
NP_998839.1	P07951; Q5TCU4; Q5TCU7; V9HW25; Q13894; Q53FM4; Q9UH67; P06468; A6NM85
XP_005245510.1	Q9H1E3; Q54AC0; Q5PXE7; Q9H723; Q9H1D6
XP_005245768.1	Q5TEH1; Q2L7G6; O43390; S4R3J4; Q9BV64
XP_005245878.1	Q8NAC2; B5MDC5; B7Z717; B2RBG3; Q14335; P04066; Q14334; Q3LID0
XP_005246057.1	Q96C19; A0A140VJI8; Q5JYW9; A0A024QZ77
XP_005246454.1	Q59EH1; Q96KP9; Q17RV7; Q6N084; Q564H7; E9PE77; Q6MZU5; Q7Z391; Q14326; B7ZLE5; Q6MZF4; Q53S27; Q585T2; Q6LDP6; Q6MZS0; Q86T27; Q9UQS6; Q96KP8; Q9HAP3; Q60FE4; Q68DP8; Q68DP9; Q6N025; Q6N0A6; Q9UMK2; O95609; Q96KP7; E9PG29; Q8IVI8; Q9H1B8; O95610; Q14312; Q6MZM7; P02751; B7ZLF0; Q68DT4; Q14325
XP_005246455.1	Q59EH1; Q96KP9; Q17RV7; Q6N084; Q564H7; E9PE77; Q6MZU5; Q7Z391; Q14326; B7ZLE5; Q6MZF4; Q53S27; Q585T2; Q6LDP6; Q6MZS0; Q86T27; Q9UQS6; Q96KP8; Q9HAP3; Q60FE4; Q68DP8; Q68DP9; Q6N025; Q6N0A6; Q9UMK2; O95609; Q96KP7; E9PG29; Q8IVI8; Q9H1B8; O95610; Q14312; Q6MZM7; P02751; B7ZLF0; Q68DT4; Q14325
XP_005246456.1	Q59EH1; Q96KP9; Q17RV7; Q6N084; Q564H7; E9PE77; Q6MZU5; Q7Z391; Q14326; B7ZLE5; Q6MZF4; Q53S27; Q585T2; Q6LDP6; Q6MZS0; Q86T27; Q9UQS6; Q96KP8; Q9HAP3; Q60FE4; Q68DP8; Q68DP9; Q6N025; Q6N0A6; Q9UMK2; O95609; Q96KP7; E9PG29; Q8IVI8; Q9H1B8; O95610; Q14312; Q6MZM7; P02751; B7ZLF0; Q68DT4; Q14325
XP_005246458.1	Q59EH1; Q96KP9; Q17RV7; Q6N084; Q564H7; E9PE77; Q6MZU5; Q7Z391; Q14326; B7ZLE5; Q6MZF4; Q53S27; Q585T2; Q6LDP6; Q6MZS0; Q86T27; Q9UQS6; Q96KP8; Q9HAP3; Q60FE4; Q68DP8; Q68DP9; Q6N025; Q6N0A6; Q9UMK2; O95609; Q96KP7; E9PG29; Q8IVI8; Q9H1B8; O95610; Q14312; Q6MZM7; P02751; B7ZLF0; Q68DT4; Q14325
XP_005246459.1	Q59EH1; Q96KP9; Q17RV7; Q6N084; Q564H7; E9PE77; Q6MZU5; Q7Z391; Q14326; B7ZLE5; Q6MZF4; Q53S27; Q585T2; Q6LDP6; Q6MZS0; Q86T27; Q9UQS6; Q96KP8; Q9HAP3; Q60FE4; Q68DP8; Q68DP9; Q6N025; Q6N0A6; Q9UMK2; O95609; Q96KP7; E9PG29; Q8IVI8; Q9H1B8; O95610; Q14312; Q6MZM7; P02751; B7ZLF0; Q68DT4; Q14325
XP_005246460.1	Q59EH1; Q96KP9; Q17RV7; Q6N084; Q564H7; E9PE77; Q6MZU5; Q7Z391; Q14326; B7ZLE5; Q6MZF4; Q53S27; Q585T2; Q6LDP6; Q6MZS0; Q86T27; Q9UQS6; Q96KP8; Q9HAP3; Q60FE4; Q68DP8; Q68DP9; Q6N025; Q6N0A6; Q9UMK2; O95609; Q96KP7; E9PG29; Q8IVI8; Q9H1B8; O95610; Q14312; Q6MZM7; P02751; B7ZLF0; Q68DT4; Q14325
XP_005246461.1	Q59EH1; Q96KP9; Q17RV7; Q6N084; Q564H7; E9PE77; Q6MZU5; Q7Z391; Q14326; B7ZLE5; Q6MZF4; Q53S27; Q585T2; Q6LDP6; Q6MZS0; Q86T27; Q9UQS6; Q96KP8; Q9HAP3; Q60FE4; Q68DP8; Q68DP9; Q6N025; Q6N0A6; Q9UMK2; O95609; Q96KP7; E9PG29; Q8IVI8; Q9H1B8; O95610; Q14312; Q6MZM7; P02751; B7ZLF0; Q68DT4; Q14325
XP_005246462.1	-
XP_005246463.1	B7ZLF0; Q68DP8; Q6LDP6; Q59EH1; Q9UMK2; Q14312; Q17RV7; Q564H7; Q585T2; Q7Z391; Q86T27; Q8IVI8; Q96KP9; P02751; O95609; Q14325; Q14326; Q6N025; Q96KP7; Q96KP8; Q9H1B8; E9PG29; O95610; Q60FE4; Q68DT4; Q6N0A6; Q9HAP3; Q53S27; Q68DP9; Q6MZS0; E9PE77; Q6MZU5
XP_005246464.1	Q59EH1; Q96KP9; Q17RV7; Q6N084; Q564H7; E9PE77; Q6MZU5; Q7Z391; Q14326; B7ZLE5; Q6MZF4; Q53S27; Q585T2; Q6LDP6; Q6MZS0; Q86T27; Q9UQS6; Q96KP8; Q9HAP3; Q60FE4; Q68DP8; Q68DP9; Q6N025; Q6N0A6; Q9UMK2; O95609; Q96KP7; E9PG29; Q8IVI8; Q9H1B8; O95610; Q14312; Q6MZM7; P02751; B7ZLF0; Q68DT4; Q14325
XP_005246465.1	Q59EH1; Q96KP9; Q17RV7; Q6N084; Q564H7; E9PE77; Q6MZU5; Q7Z391; Q14326; B7ZLE5; Q6MZF4; Q53S27; Q585T2; Q6LDP6; Q6MZS0; Q86T27; Q9UQS6; Q96KP8; Q9HAP3; Q60FE4; Q68DP8; Q68DP9; Q6N025; Q6N0A6; Q9UMK2; O95609; Q96KP7; E9PG29; Q8IVI8; Q9H1B8; O95610; Q14312; Q6MZM7; P02751; B7ZLF0; Q68DT4; Q14325
XP_005246466.1	-
XP_005246467.1	Q59EH1; Q96KP9; Q17RV7; Q6N084; Q564H7; E9PE77; Q6MZU5; Q7Z391; Q14326; B7ZLE5; Q6MZF4; Q53S27; Q585T2; Q6LDP6; Q6MZS0; Q86T27; Q9UQS6; Q96KP8; Q9HAP3; Q60FE4; Q68DP8; Q68DP9; Q6N025; Q6N0A6; Q9UMK2; O95609; Q96KP7; E9PG29; Q8IVI8; Q9H1B8; O95610; Q14312; Q6MZM7; P02751; B7ZLF0; Q68DT4; Q14325
XP_005246468.1	Q59EH1; Q96KP9; Q17RV7; Q6N084; Q564H7; E9PE77; Q6MZU5; Q7Z391; Q14326; B7ZLE5; Q6MZF4; Q53S27; Q585T2; Q6LDP6; Q6MZS0; Q86T27; Q9UQS6; Q96KP8; Q9HAP3; Q60FE4; Q68DP8; Q68DP9; Q6N025; Q6N0A6; Q9UMK2; O95609; Q96KP7; E9PG29; Q8IVI8; Q9H1B8; O95610; Q14312; Q6MZM7; P02751; B7ZLF0; Q68DT4; Q14325
XP_005246469.1	-
XP_005246471.1	-
XP_005246473.1	Q59EH1; Q96KP9; Q17RV7; Q6N084; Q564H7; E9PE77; Q6MZU5; Q7Z391; Q14326; B7ZLE5; Q6MZF4; Q53S27; Q585T2; Q6LDP6; Q6MZS0; Q86T27; Q9UQS6; Q96KP8; Q9HAP3; Q60FE4; Q68DP8; Q68DP9; Q6N025; Q6N0A6; Q9UMK2; O95609; Q96KP7; E9PG29; Q8IVI8; Q9H1B8; O95610; Q14312; Q6MZM7; P02751; B7ZLF0; Q68DT4; Q14325
XP_005246990.2	Q9H2D4; Q53TS3; O60462; O14820; O14821; Q9H2E3; Q53TQ4; A0A024R3W6; Q9H2D5; Q9H2E2; Q9H2E4; E9PF66; X5D2Q8; A0A024R412; Q7LBX6; Q7LBX7
XP_005246991.2	Q9H2D4; O60462; A0A024R3W6; O14820; Q7LBX7; Q9H2D5; Q9H2E4; X5D2Q8; A0A024R412; Q7LBX6; Q9H2E2; O14821; Q53TS3; Q9H2E3; E9PF66; Q53TQ4
XP_005247149.1	O43567; Q6IBJ9; Q05D66; A6NC87; B3KR12
XP_005247411.1	-
XP_005247412.1	B4DSW3; G8JLN9; Q8N6V1; P98194; G3XAH8; B2RAT7; Q8NCJ7; Q86V72; B7Z3X9; O76005; Q86V73
XP_005247413.1	G3XAH8; Q86V73; Q8NCJ7; B7Z3X9; B4DSW3; Q8N6V1; Q86V72; G8JLN9; O76005; P98194; B2RAT7
XP_005247415.1	-
XP_005247469.1	A8K417; Q93099; B2R8Z0; B3KW64
XP_005247470.1	A8K417; Q93099; B2R8Z0; B3KW64
XP_005247503.1	D3DNV6; Q8NFX5; Q93052; A1L4L6
XP_005247507.1	Q93052; Q8NFX5; D3DNV6; A1L4L6
XP_005247508.1	A1L4L6; Q8NFX5; D3DNV6; Q93052
XP_005247510.1	Q93052; A1L4L6; Q8NFX5; D3DNV6
XP_005248692.1	E1P502; Q96LC1; Q53H05; Q5TCG2; Q8IW78; B7Z645; O60506; Q5TCG3; Q8N599; Q59GL1; Q9Y583; E1P501; Q96LC2
XP_005248693.1	E1P502; Q96LC1; Q53H05; Q5TCG2; Q8IW78; B7Z645; O60506; Q5TCG3; Q8N599; Q59GL1; Q9Y583; E1P501; Q96LC2
XP_005248694.1	Q5TCG3; Q96LC2; Q8IW78; E1P501; E1P502; Q53H05; O60506; Q9Y583; Q5TCG2; Q8N599; Q96LC1
XP_005248927.1	Q4V347; P55008; Q9UIV4; O43904; I3WTX1; A8K406; Q9UKS9
XP_005249096.1	P58876; P62807; Q3B872; A0A024QZZ7; P02278; Q93080; Q93078; Q4VB69
XP_005249241.1	Q5TD03; A0A024QZT4; B2RBW3; P50453
XP_005249635.1	Q14956; Q6UVX1; Q96F58; A4D155; Q8N1A1; A0A024RA55
XP_005249786.1	A0A024RA27; A0A024RA61; P22627; A8K064; P22626; Q9UC98; Q9UDJ2
XP_005249904.1	A8MU58; Q9P1L2; F8W950; Q75MR1; A0A024QZY1; Q96CZ5; Q13155
XP_005249905.1	-
XP_005249907.1	A8MU58
XP_005250157.1	A4D0R0; P43490; A0A024R718; Q8WW95; A4D0Q9; Q3KQV0
XP_005250170.1	-
XP_005250510.1	B2RCP9; B4DJD5; A4D1H7; O15115; Q15165; Q5FBX7; O15114; O75856; Q86YL0
XP_005251033.1	Q6S379; Q15148; Q6S383; Q6S378; Q6S381; Q6S376; Q6S377; Q6S380; Q6S382; Q16640; Q15149
XP_005251035.1	Q6S379; Q15148; Q6S383; Q6S378; Q6S381; Q6S376; Q6S377; Q6S380; Q6S382; Q16640; Q15149
XP_005251036.1	Q6S379; Q15148; Q6S383; Q6S378; Q6S381; Q6S376; Q6S377; Q6S380; Q6S382; Q16640; Q15149
XP_005251037.1	Q6S379; Q15148; Q6S383; Q6S378; Q6S381; Q6S376; Q6S377; Q6S380; Q6S382; Q16640; Q15149
XP_005251038.1	Q6S379; Q15148; Q6S383; Q6S378; Q6S381; Q6S376; Q6S377; Q6S380; Q6S382; Q16640; Q15149
XP_005251039.1	Q6S379; Q15148; Q6S383; Q6S378; Q6S381; Q6S376; Q6S377; Q6S380; Q6S382; Q16640; Q15149
XP_005251040.1	Q6S379; Q15148; Q6S383; Q6S378; Q6S381; Q6S376; Q6S377; Q6S380; Q6S382; Q16640; Q15149
XP_005251041.1	Q6S379; Q15148; Q6S383; Q6S378; Q6S381; Q6S376; Q6S377; Q6S380; Q6S382; Q16640; Q15149
XP_005251156.1	-
XP_005251497.1	W6MEN3
XP_005251773.1	Q6IAV1; Q96QJ0; A0A024R276; P07711
XP_005251830.1	Q9UN07; Q96S56; Q96T85; B7XCW9; O95477; Q5VX33; Q9UN08; Q9NQV4; Q9UN09; B2RUU2; Q9UN06
XP_005251833.1	Q9UN07; Q96S56; Q96T85; B7XCW9; O95477; Q5VX33; Q9UN08; Q9NQV4; Q9UN09; B2RUU2; Q9UN06
XP_005251899.1	Q9NZB2; Q14688; Q86V69; Q4VXF5; Q9NZB1; C4AMC6; Q4VXF4; Q4VXG2; O60649; A6NGU0; Q96I21
XP_005252192.2	Q96TA1; Q9NT35; Q9BUS2; A0A024R872; Q5VVW7; Q4LE55; Q5VVW6
XP_005252243.1	A0A024R157; Q16739; Q5T258
XP_005252389.1	B6VEX3; A0A0A0MRT6; Q9NXZ9; O15147; Q8IZP0; Q5T2R7; Q5W070; Q5W072; Q5T2R6; Q8TB63; Q96S81; B4DQ58; Q5T2R3; B6VEX4; F5H1G9; A9Z1Y6; O95060; Q9NYB8; B3KX62; H7BXI6; Q5T2R9; O76049; Q5T2R4; B6VEX5
XP_005252390.1	A0A0A0MRT6
XP_005252748.1	Q5VWH4; P23469; Q13345; Q96KQ6; Q5VWH3
XP_005253288.1	Q16064; B6EAT9; Q86Z27; Q92493; Q9H5A5; A5YRN9; Q13958; Q13967; Q15861; Q13961; Q13968; Q16065; Q04858; Q16066; Q16208; D3DR12; Q9UCB0; Q13957; P16070; Q13960; Q13980; O95370; Q86T72; Q96J24; Q9UC30; D3DR13; P22511; Q8N694; Q9UC29; Q13419; Q13959; Q16522; Q9UC28; Q9UJ36
XP_005253289.1	Q16064; B6EAT9; Q86Z27; Q92493; Q9H5A5; A5YRN9; Q13958; Q13967; Q15861; Q13961; Q13968; Q16065; Q04858; Q16066; Q16208; D3DR12; Q9UCB0; Q13957; P16070; Q13960; Q13980; O95370; Q86T72; Q96J24; Q9UC30; D3DR13; P22511; Q8N694; Q9UC29; Q13419; Q13959; Q16522; Q9UC28; Q9UJ36
XP_005253290.1	-
XP_005253291.1	-
XP_005253292.1	Q16064; B6EAT9; Q86Z27; Q92493; Q9H5A5; A5YRN9; Q13958; Q13967; Q15861; Q13961; Q13968; Q16065; Q04858; Q16066; Q16208; D3DR12; Q9UCB0; Q13957; P16070; Q13960; Q13980; O95370; Q86T72; Q96J24; Q9UC30; D3DR13; P22511; Q8N694; Q9UC29; Q13419; Q13959; Q16522; Q9UC28; Q9UJ36
XP_005253295.1	Q16064; B6EAT9; Q86Z27; Q92493; Q9H5A5; A5YRN9; Q13958; Q13967; Q15861; Q13961; Q13968; Q16065; Q04858; Q16066; Q16208; D3DR12; Q9UCB0; Q13957; P16070; Q13960; Q13980; O95370; Q86T72; Q96J24; Q9UC30; D3DR13; P22511; Q8N694; Q9UC29; Q13419; Q13959; Q16522; Q9UC28; Q9UJ36
XP_005253296.1	Q16064; B6EAT9; Q86Z27; Q92493; Q9H5A5; A5YRN9; Q13958; Q13967; Q15861; Q13961; Q13968; Q16065; Q04858; Q16066; Q16208; D3DR12; Q9UCB0; Q13957; P16070; Q13960; Q13980; O95370; Q86T72; Q96J24; Q9UC30; D3DR13; P22511; Q8N694; Q9UC29; Q13419; Q13959; Q16522; Q9UC28; Q9UJ36
XP_005253297.1	Q16064; B6EAT9; Q86Z27; Q92493; Q9H5A5; A5YRN9; Q13958; Q13967; Q15861; Q13961; Q13968; Q16065; Q04858; Q16066; Q16208; D3DR12; Q9UCB0; Q13957; P16070; Q13960; Q13980; O95370; Q86T72; Q96J24; Q9UC30; D3DR13; P22511; Q8N694; Q9UC29; Q13419; Q13959; Q16522; Q9UC28; Q9UJ36
XP_005253372.1	Q6UY84; Q8TDB9; B3KVB5; B7ZAC3; B3KWW7; B7Z844; Q8TDB8
XP_005253374.1	B3KWW7; B7Z844; B7ZAC3; B3KVB5; Q6UY84; Q8TDB9; Q8TDB8
XP_005253817.1	Q9UM14; Q9UCU9; Q9UCV3; P09871; Q9UCV5; Q9UCU7; Q9UCV2; D3DUT4; Q9UCV0; Q9UCV4; Q9UCU8; Q9UCV1
XP_005254238.1	Q96NY6; Q9BUM7; B2RBK0; P09668
XP_005254500.1	A6NFK3; A0A024R5Z9; B2R5N8; B4DUU6; B4DNK4; P14618; Q9UCV6; Q9UPF2; P14786; Q53GK4; Q96E76; Q9BWB5; B4DFX8; V9HWB8; B3KRY0
XP_005254502.1	Q9BWB5; B2R5N8; B4DFX8; Q9UPF2; Q9UCV6; B3KRY0; V9HWB8; A6NFK3; B4DUU6; Q53GK4; Q96E76; P14618; P14786
XP_005254606.1	Q9UD48; Q9UDF4; P01884; Q540F8; Q6IAT8; Q9UCK0; P61769
XP_005254779.1	Q8TCT8; B2RDS0; Q8TAW1; Q96SZ8
XP_005254949.1	P15144; Q9UCE0; Q8IUK3; Q16728; Q8IVH3; Q6GT90; A0A024RC61
XP_005255283.1	Q9UQ36; Q9UQ40; Q8IW17; Q9P0G1; Q6NSL3; Q9UQ35; Q6PK40; Q9UQ37; A6NKB9; O94803; A0A140VK53; Q9UHA8; Q9UQ38; O15038; Q6PIM3; D3DU97; Q96GY7
XP_005255831.1	E9PAU8; P82127; Q9UK77; Q00015; A6NIM1; Q16788; P23141; Q9ULY2; A8K3K8; Q549X8; Q96EE8; Q9UDG8; Q14062; Q549X7; Q13657; Q16737; Q86UK2; Q9UC52; A8K844
XP_005256102.1	Q9NRS7; Q9H096; Q9NZK2; Q9H4P3; Q9H8J0; Q561W2; Q96QK1; Q9NVG2; Q9H016; Q9NX80
XP_005256733.1	A6NML2; Q9Y5S1; A8K0Z0; Q9Y670
XP_005256734.1	A6NML2; Q9Y5S1; A8K0Z0; Q9Y670
XP_005256735.1	A6NML2; Q9Y5S1; A8K0Z0; Q9Y670
XP_005256888.1	B2RCK9; A8KAC2; O43144; Q53Y77; Q7Z571; O60861
XP_005256889.1	O43144; O60861; B2RCK9; Q53Y77; Q7Z571; A8KAC2
XP_005256890.1	O60861; Q7Z571; B2RCK9; Q53Y77; A8KAC2; O43144
XP_005256891.1	O60861; Q7Z571; B2RCK9; Q53Y77; A8KAC2; O43144
XP_005256892.1	O60861; Q7Z571; B2RCK9; Q53Y77; A8KAC2; O43144
XP_005257069.1	-
XP_005257115.2	Q7KZ34; Q9UMM7; O76045; Q15201; Q16050; Q59F64; Q7KZ30; Q9UML6; P78441; Q8IVI5; Q8N473; Q13902; Q14037; Q15176; P02452; Q13903; Q14992; Q13896
XP_005257116.2	Q7KZ34; Q9UMM7; O76045; Q15201; Q16050; Q59F64; Q7KZ30; Q9UML6; P78441; Q8IVI5; Q8N473; Q13902; Q14037; Q15176; P02452; Q13903; Q14992; Q13896
XP_005257250.1	P10253; Q16302; Q14351; Q09GN4; Q8IWE7
XP_005257251.1	Q14351; Q16302; Q09GN4; P10253; Q8IWE7
XP_005257400.1	Q14664; Q8N175; P13645
XP_005257452.1	P53396; A0A024R1T9; B4DIM0; B4E3P0; Q13037; Q9BRL0
XP_005257602.2	A0A0A0MTC1
XP_005257603.2	A0A0A0MTC1
XP_005257614.1	Q96A94; Q9H2J9; Q9HB40; Q9H3F0
XP_005258010.1	Q6FG43; J3QLD9; A0A024QZ62; Q9BTI6; Q14254
XP_005258263.1	A0A3B3ISU0
XP_005258761.1	Q92853; Q9BW87; Q8IV08; A0A024R0Q4
XP_005258764.1	Q92853; A0A024R0Q4; Q8IV08; Q9BW87
XP_005258765.1	Q9BW87; A0A024R0Q4; Q8IV08; Q92853
XP_005258766.1	Q8IV08; Q92853; A0A024R0Q4; Q9BW87
XP_005258767.1	Q9BW87; A0A024R0Q4; Q8IV08; Q92853
XP_005259256.1	Q93035; B2RBT9; P50552; A0A024R0V4; Q6PIZ1
XP_005259547.1	Q6NUT3; E9PAJ8; A8MXP7; D6W615; Q8N459
XP_005259970.1	Q16680; O00754; Q9BW13; G5E928; Q93094; A8K6A7; O15330
XP_005259995.1	P13686; A8K3V2; Q9UCJ5; Q6IAS6; Q9UCJ6; Q2TAB1; Q9UCJ7; A0A024R7F8
XP_005260137.1	Q8NC64; Q8NBJ5
XP_005260441.1	Q5JXG8; Q9H005; Q9H3U9; Q9Y3Z3; E1P5V2; Q8N491; Q9H004; B4E2A5
XP_005260515.1	E1P5U6; Q9ULH3; Q8IWU5; Q5JYE1; Q9H1H0; Q9UJR3; Q96SG2; Q6UX86
XP_005260727.1	A8K411; Q8N517; Q9UDX2; O00683; B2R6C3; Q9H0Z2; A2A2E1; O43799; Q8TAL8; Q9UIJ6; P78324; Q9Y4U9
XP_005261582.1	Q9NP61; Q9BSC6; Q9Y4V4; Q9NT10; A0A024R4U0; Q9H9J0; Q9NUP5; E9PB03; Q9Y4V3
XP_005261672.1	A0A024R1Q5; P17050
XP_005261673.1	A0A024R1Q5; P17050
XP_005261966.1	A6QRH0; Q7KZU3; O15031; Q9BSU7
XP_005261967.1	O15031; A6QRH0; Q7KZU3; Q9BSU7
XP_005261968.1	A6QRH0; O15031; Q9BSU7; Q7KZU3
XP_005262326.1	V9HWC0; P26038
XP_005262918.1	B5MD56; Q7Z3W0; Q8N1M2; Q86WE8; Q9UQF5; Q8WX93; B2RTX2; B3KTG2; Q9Y3E9; Q7L3E0; B7ZMM5; Q9UGA0; Q9Y2J6
XP_005262923.1	B5MD56; Q7Z3W0; Q8N1M2; Q86WE8; Q9UQF5; Q8WX93; B2RTX2; B3KTG2; Q9Y3E9; Q7L3E0; B7ZMM5; Q9UGA0; Q9Y2J6
XP_005264059.1	P49792; Q15280; Q59FH7; Q13074; Q53TE2
XP_005264060.1	P49792; Q15280; Q59FH7; Q13074; Q53TE2
XP_005264061.1	P49792; Q15280; Q59FH7; Q13074; Q53TE2
XP_005264062.1	P49792; Q15280; Q59FH7; Q13074; Q53TE2
XP_005264525.1	B7Z8M7
XP_005265030.1	A7E297; Q9NY15; Q93072; Q8IUH1; Q8IUH0
XP_005265031.1	A7E297; Q9NY15; Q93072; Q8IUH1; Q8IUH0
XP_005265051.1	Q8TEM1; A6NN56; Q6NXG6; Q9UFP3; O94980; Q9H6C8; Q8NBJ1
XP_005265088.2	Q9UMZ4; Q9BSR5; Q9P257; Q9UG03; Q7KZF8; Q9H3S7; Q8N6Z5; B4DST5; A8K0D7
XP_005265154.1	Q9P0Y2; P13798; Q9BQ33
XP_005265155.1	Q9P0Y2; P13798; Q9BQ33
XP_005265162.1	Q53F06; Q6LAM2; Q3B7H5; Q06033; Q99085
XP_005265190.1	-
XP_005265212.1	-
XP_005265214.1	-
XP_005265972.1	P26572; B3KRU8; D3DWR1; Q6IBE3; A8K404
XP_005265973.1	A8K404; P26572; B3KRU8; Q6IBE3; D3DWR1
XP_005265978.1	-
XP_005266132.1	Q5VSF1; Q9UHL4; A8K7U7; Q969X4
XP_005266289.1	B1ALD8; C0IMJ2; C0IMJ4; B1ALD9; Q15063; Q5VSY5; Q8IZF9; D2KRH7; A0A024RDS2; A0A024RDT5; F5H628; C0IMJ1; Q15064; Q29XZ0; Q3KPJ5
XP_005266431.1	B2R613; P13796; Q5TBN4; B4DUA0; A0A024RDT4
XP_005266699.1	B2R818; Q15762
XP_005266785.1	B3KUG4; Q8WY59; Q9NVB4; V9HWE5; Q96KP4; Q9BQ94
XP_005266896.1	A0A0J9YWL0
XP_005267043.1	P33908; Q9NU44; E7EU32; Q6P052; Q9UJI3
XP_005267567.1	Q7Z4F1; Q86T02; Q9UG33; Q9HC42; A8K4R5; Q8NCZ4; O95882; D3DS31; Q14CK7
XP_005267919.1	Q9BTY1; Q99538; Q86TV2; O00123; Q86TV3
XP_005267920.1	O00123; Q86TV2; Q86TV3; Q99538; Q9BTY1
XP_005268489.1	A0A0S2Z377
XP_005268883.1	P09651; A8K4Z8; A0A024RAZ7; Q6PJZ7; Q3MIB7
XP_005268944.1	-
XP_005269108.1	P35239; Q86TH0; A0A024RB09; A8K982; P61020; B4DKD7; Q8IXL2; P35277; Q6PIK9
XP_005269109.1	Q8IXL2; A8K982; A0A024RB09; P35239; P61020; Q6PIK9; Q86TH0; B4DKD7; P35277
XP_005269750.1	Q8IWH0; Q9NZM0; B3KQN5; Q9ULL3; Q5VWW3; Q5VWW5; Q5VWW2; Q9HBU3; Q7Z642; Q9NZM1; Q9Y4U4; Q5VWW4
XP_005269751.1	Q8IWH0; Q9NZM0; B3KQN5; Q9ULL3; Q5VWW3; Q5VWW5; Q5VWW2; Q9HBU3; Q7Z642; Q9NZM1; Q9Y4U4; Q5VWW4
XP_005269798.1	B4DVE7; P50995; Q5T0G8
XP_005269799.1	B4DVE7; P50995; Q5T0G8
XP_005270958.1	-
XP_005271065.1	Q5T0S4
XP_005271157.1	Q8IZ49; C0JYZ0; B4DWI3; Q99523
XP_005271158.1	Q8IZ49; C0JYZ0; B4DWI3; Q99523
XP_005271159.1	Q8IZ49; C0JYZ0; B4DWI3; Q99523
XP_005271226.1	-
XP_005271227.1	-
XP_005271449.1	A0A494C039
XP_005271450.1	A0A494C039
XP_005271451.1	A0A494C039
XP_005271474.1	P26196; Q5D048
XP_005272132.1	D3DQ93; P21796; Q9UIQ5; B3KVK4; A0A1L1UHR1; Q9UPL0; Q5FVE7
XP_005272191.1	Q9H8P3; Q7Z5E3; O75377; Q96D41; Q503A8; Q9UP96; O75367
XP_005272192.1	Q9H8P3; Q7Z5E3; O75377; Q96D41; Q503A8; Q9UP96; O75367
XP_005272519.1	P06734
XP_005272535.1	Q8WZ44; P52272; Q9BWL9; Q59ES8; Q15584; Q96H56; Q9Y492
XP_005272537.1	Q8WZ44; P52272; Q9BWL9; Q59ES8; Q15584; Q96H56; Q9Y492
XP_005272538.1	Q8WZ44; P52272; Q9BWL9; Q59ES8; Q15584; Q96H56; Q9Y492
XP_005272540.1	Q8WZ44; P52272; Q9BWL9; Q59ES8; Q15584; Q96H56; Q9Y492
XP_005273561.1	E9PDS0; Q96AS2; A8K0B6; Q53H01; Q6W898; Q13510
XP_005273766.1	Q8WVC5; O75877; A0A024R5E5; Q13488
XP_005274150.1	B7Z7Q6
XP_005274302.1	-
XP_005274385.1	A0A024R5L7; B4DTM3; Q6GMQ6; F8VPG7; Q86XZ9; A0A024R5P1; E9PN05; O60700; Q13492; Q4LE54
XP_005274389.1	A0A024R5L7; B4DTM3; Q6GMQ6; F8VPG7; Q86XZ9; A0A024R5P1; E9PN05; O60700; Q13492; Q4LE54
XP_005274392.1	A0A024R5L7; B4DTM3; Q6GMQ6; F8VPG7; Q86XZ9; A0A024R5P1; E9PN05; O60700; Q13492; Q4LE54
XP_005274393.1	A0A024R5L7; B4DTM3; Q6GMQ6; F8VPG7; Q86XZ9; A0A024R5P1; E9PN05; O60700; Q13492; Q4LE54
XP_005274630.1	B4DG22; B7ZB17; P51812; B2R9V4; Q7Z3Z7; B1AXG1; Q5JPK8; A0A384MDW3; Q4VAP3; Q59H26
XP_005275388.1	-
XP_005276937.1	Q9NPG9; P16284; Q96RF5; Q9NP65; Q9NPB7; Q9NQS9; Q9NQT0; Q9NQT2; Q8TBH1; D3DU31; A0A075B738; Q6LDA9; A8K3S7; Q96RF6; Q9NQT1
XP_005276938.1	Q9NQT2; Q9NPB7; Q8TBH1; Q96RF6; P16284; A8K3S7; Q96RF5; Q9NP65; Q9NQS9; A0A075B738; Q9NQT0; Q9NQT1; Q9NPG9; D3DU31; Q6LDA9
XP_005276939.1	Q9NQS9; Q6LDA9; A0A075B738; Q9NQT0; D3DU31; Q9NP65; Q9NPG9; Q8TBH1; A8K3S7; Q96RF6; P16284; Q9NQT1; Q96RF5; Q9NPB7; Q9NQT2
XP_005276940.1	Q96RF6; D3DU31; Q8TBH1; P16284; Q9NQT1; Q9NQT2; Q6LDA9; Q9NP65; A8K3S7; Q96RF5; A0A075B738; Q9NPG9; Q9NQS9; Q9NQT0; Q9NPB7
XP_006710875.1	Q8IZ49; C0JYZ0; B4DWI3; Q99523
XP_006711168.1	-
XP_006711535.1	A0A0A0MT22; X6R433; P08575; A8K7W6; Q16614; Q9H0Y6
XP_006711536.1	Q9H0Y6; A0A0A0MT22; A8K7W6; X6R433; P08575; Q16614
XP_006711537.1	X6R433; A0A0A0MT22; Q16614; A8K7W6; P08575; Q9H0Y6
XP_006711662.1	B1AKZ4; D3DVE5; B1AKZ3; O00511; Q15121
XP_006712797.1	Q6LCE6; Q9UE68; P27930; D3DVJ5
XP_006712799.1	Q6LCE6; Q9UE68; D3DVJ5; P27930
XP_006713128.1	A7E297; Q9NY15; Q93072; Q8IUH1; Q8IUH0
XP_006713209.1	-
XP_006713215.1	-
XP_006713229.1	Q14870; Q6GTN4; G3XAK1; P26927; A6NLA3; A8MSX3; Q13350; Q53GN8
XP_006713370.1	Q9BRI2; B4E140; A0A087WY96; P31641; Q9BXB0; Q59GD7; B2RNU7
XP_006714929.1	A8K404; D3DWR1; Q6IBE3; B3KRU8; P26572
XP_006715129.1	Q5T954; Q9UGZ3; E9PI88; Q6FH09; O60547; O75357; Q9UJK9
XP_006715142.1	A0A173ADG5; Q2WCM3; Q30071; Q9BD37; P01908; P05536; Q06751; Q8MH44; P01909; Q2Q6Y6; Q6PR46; O19630; Q29994; Q5Y7D5; Q6ICU6; P01907; Q860W4; P04225; P04226; Q2Q6Y7; Q30073; Q9UM31; P79553; Q29876; Q30101; Q6QDB1; Q9TPM3; Q30070; Q5Y7F5; Q860W2; Q30064; Q30067; Q30068; O19706; Q30086; Q2Q6Y8; Q30072
XP_006715533.1	A0A2R8Y4U4
XP_006715534.1	A0A2R8YFL3
XP_006715749.1	B4DIA0; A0A090N8G0; P41250; Q969Y1; B3KQA2
XP_006715835.1	-
XP_006715888.1	O15143; A4D275; Q9BU00
XP_006715889.1	O15143; Q9BU00; A4D275
XP_006716307.1	Q503A6; Q96D87; B3KRR5; A0A024R374; P07858; B3KQR5
XP_006716308.1	Q503A6; B3KQR5; P07858; B3KRR5; Q96D87; A0A024R374
XP_006716518.1	B3KMR0; Q6PK44; Q9Y300; Q9H3E3; A0A024R7X3; Q9UI12
XP_006716651.1	Q6S379; Q15148; Q6S383; Q6S378; Q6S381; Q6S376; Q6S377; Q6S380; Q6S382; Q16640; Q15149
XP_006716652.1	Q6S379; Q15148; Q6S383; Q6S378; Q6S381; Q6S376; Q6S377; Q6S380; Q6S382; Q16640; Q15149
XP_006716653.1	Q6S379; Q15148; Q6S383; Q6S378; Q6S381; Q6S376; Q6S377; Q6S380; Q6S382; Q16640; Q15149
XP_006717116.1	Q92882; Q96IJ4; Q5W126
XP_006717118.1	Q92882; Q96IJ4; Q5W126
XP_006717146.1	Q5VSF1; Q9UHL4; A8K7U7; Q969X4
XP_006717563.1	P08670; B0YJC2; Q9NTM3; Q8N850; V9HWE1; D3DRU4; Q6LER9; Q15869; Q548L2; Q15867; Q15868; Q96ML2
XP_006717584.1	B0LPG9; Q6X907; Q5T7F2; Q59F20; O14786; Q86T59; Q6AWA9; Q5T7F3; O60461; Q96I90; Q5T7F1; A8K9V7; Q68DN3; Q96IH5
XP_006717585.1	B0LPG9; Q6X907; Q5T7F2; Q59F20; O14786; Q86T59; Q6AWA9; Q5T7F3; O60461; Q96I90; Q5T7F1; A8K9V7; Q68DN3; Q96IH5
XP_006717587.1	B0LPG9; Q6X907; Q5T7F2; Q59F20; O14786; Q86T59; Q6AWA9; Q5T7F3; O60461; Q96I90; Q5T7F1; A8K9V7; Q68DN3; Q96IH5
XP_006717588.1	B0LPG9; Q6X907; Q5T7F2; Q59F20; O14786; Q86T59; Q6AWA9; Q5T7F3; O60461; Q96I90; Q5T7F1; A8K9V7; Q68DN3; Q96IH5
XP_006717589.1	B0LPG9; Q6X907; Q5T7F2; Q59F20; O14786; Q86T59; Q6AWA9; Q5T7F3; O60461; Q96I90; Q5T7F1; A8K9V7; Q68DN3; Q96IH5
XP_006717876.1	B4DVE7; P50995; Q5T0G8
XP_006717877.1	-
XP_006718451.1	Q16064; B6EAT9; Q86Z27; Q92493; Q9H5A5; A5YRN9; Q13958; Q13967; Q15861; Q13961; Q13968; Q16065; Q04858; Q16066; Q16208; D3DR12; Q9UCB0; Q13957; P16070; Q13960; Q13980; O95370; Q86T72; Q96J24; Q9UC30; D3DR13; P22511; Q8N694; Q9UC29; Q13419; Q13959; Q16522; Q9UC28; Q9UJ36
XP_006718763.1	A0A024R5L7; B4DTM3; Q6GMQ6; F8VPG7; Q86XZ9; A0A024R5P1; E9PN05; O60700; Q13492; Q4LE54
XP_006718898.1	A0A5F9ZHJ0
XP_006719119.1	Q6PIY3; Q68DN2; Q59F47; Q5QTS0; Q6PN97; P01023; Q13677
XP_006719137.1	A0A5F9ZHM4; P07195; Q5U077
XP_006720321.1	A0A590UK56
XP_006720633.1	A6NFK3; A0A024R5Z9; B2R5N8; B4DUU6; B4DNK4; P14618; Q9UCV6; Q9UPF2; P14786; Q53GK4; Q96E76; Q9BWB5; B4DFX8; V9HWB8; B3KRY0
XP_006721045.1	D3DUG1; Q05DW0; G5E9K0; Q9C0L6; Q99732
XP_006721046.1	Q99732; Q9C0L6; Q05DW0; D3DUG1; G5E9K0
XP_006721047.1	Q05DW0; Q99732; D3DUG1; Q9C0L6; G5E9K0
XP_006721048.1	D3DUG1; Q99732; G5E9K0; Q9C0L6; Q05DW0
XP_006721108.1	Q4VAK2; Q4VAK1; P11215; Q4VAK0
XP_006721579.2	B3KPA6; O76056; B4DEB6; Q8WUL0; P49748; F5H2A9
XP_006721604.1	A6NML2; Q9Y5S1; A8K0Z0; Q9Y670
XP_006721606.1	A6NML2; Q9Y5S1; A8K0Z0; Q9Y670
XP_006721955.1	O14532; O00182; F8W9W4; Q9NQ58; A7VJG6; O75028; Q3B8N1; Q53FQ0; Q8WYQ7
XP_006722058.1	A0A0A0MTC1
XP_006722566.1	B3KUG4; Q8WY59; Q9BQ94; Q96KP4; V9HWE5; Q9NVB4
XP_006722700.1	B4E2X2; B3KT17; Q14011; Q53XX5
XP_006722710.1	Q6NUT3; A8MXP7; E9PAJ8; D6W615; Q8N459
XP_006723185.1	Q92853; Q9BW87; Q8IV08; A0A024R0Q4
XP_006723608.1	A8K411; A2A2E1; Q9H0Z2; Q8TAL8; Q9UIJ6; Q9Y4U9; O43799; Q8N517; Q9UDX2; O00683; P78324; B2R6C3
XP_006723627.1	Q5JWH4; Q9H3H8; Q8WWI0; A2A2N2; B2BCH7; Q9BYX0; Q9BY32; A0A0S2Z3W7; A0A0S2Z423; O14878; Q9BYN1; A4UIM5
XP_006723673.1	Q9H1H6; Q9GZS5; Q9BZZ2; Q96DL4; Q9H7L7; Q9H1H7
XP_006723890.1	Q6UX86; Q9UJR3; E1P5U6; Q5JYE1; Q8IWU5; Q96SG2; Q9H1H0; Q9ULH3
XP_006723891.1	Q6UX86; Q9UJR3; E1P5U6; Q5JYE1; Q8IWU5; Q96SG2; Q9H1H0; Q9ULH3
XP_006723892.1	Q6UX86; Q9UJR3; E1P5U6; Q5JYE1; Q8IWU5; Q96SG2; Q9H1H0; Q9ULH3
XP_006723893.1	Q8IWU5; Q96SG2; Q5JYE1; Q9UJR3; Q6UX86; Q9H1H0; Q9ULH3; E1P5U6
XP_006723981.1	Q5R2W0; P57053; A0AVF9
XP_006724064.1	B4E0R1
XP_006724476.1	Q7KZU3; A6QRH0; Q9BSU7; O15031
XP_006724789.1	A6NIQ9; Q3ZCW7; Q5JPP9; Q92581; A8K160; B4DU30; B7ZAE0; Q5JPP8; Q86VS0
XP_006726341.1	A0A0G2JNB3
XP_006726343.1	A0A0G2JLT7
XP_006726376.1	A0A0G2JM46
XP_006726377.1	C9JIP1; O15471; Q86U49; C9J1P3; O75022
XP_006726868.1	-
XP_011507360.1	-
XP_011507589.1	Q8WUN1; P12318; Q8WW64
XP_011507592.1	Q8WUN1; P12318; Q8WW64
XP_011507593.1	Q8WUN1; P12318; Q8WW64
XP_011507594.1	P31995; O00524; O00525; O00523
XP_011507850.1	Q0VAI0; Q9HBG7; Q9H4N5; Q9NQ24; Q5VYH9; Q5VYI3; A0A0C4DFU4; Q05CA2; A8K7N3; Q14775; Q6P2J4
XP_011507851.1	Q0VAI0; Q9HBG7; Q9H4N5; Q9NQ24; Q5VYH9; Q5VYI3; A0A0C4DFU4; Q05CA2; A8K7N3; Q14775; Q6P2J4
XP_011507852.1	Q0VAI0; Q9HBG7; Q9H4N5; Q9NQ24; Q5VYH9; Q5VYI3; A0A0C4DFU4; Q05CA2; A8K7N3; Q14775; Q6P2J4
XP_011507854.1	Q0VAI0; Q9HBG7; Q9H4N5; Q9NQ24; Q5VYH9; Q5VYI3; A0A0C4DFU4; Q05CA2; A8K7N3; Q14775; Q6P2J4
XP_011507858.1	Q0VAI0; Q9HBG7; Q9H4N5; Q9NQ24; Q5VYH9; Q5VYI3; A0A0C4DFU4; Q05CA2; A8K7N3; Q14775; Q6P2J4
XP_011507862.1	Q0VAI0; Q9HBG7; Q9H4N5; Q9NQ24; Q5VYH9; Q5VYI3; A0A0C4DFU4; Q05CA2; A8K7N3; Q14775; Q6P2J4
XP_011507884.1	Q13733; Q8TBN8; Q7Z4I9; Q504T2; Q8WXA7; Q8WXH7; Q8WY13
XP_011508173.1	Q9H3S1; Q5TCI5; Q5TCJ6; Q8WUA9; B2RDH8; B4DKS5; B3KR76
XP_011508421.1	Q5TDK9; P29016; Q9UMM2; Q5TDL0
XP_011508435.1	Q712E5; Q712E7; Q712F0; Q96TD1; Q712E8; Q712F5; Q5TDL1; B4DZV3; Q712E6; Q712E9; Q9Y5M3; Q5TDK3; Q5TDK5; P15812; Q96TD0; Q5TDK8; A2RRL5; Q712F2; Q9UMM1; Q5TDK4; Q5TDJ9; Q712E4; Q712F4; Q5TDK6; Q712F1; Q712F3; E7EP01
XP_011509530.1	O95299; Q8WXC9
XP_011509820.1	P06454; Q53S24; Q15249; Q15592
XP_011509821.1	P06454; Q53S24; Q15249; Q15592
XP_011509822.1	P06454; Q53S24; Q15249; Q15592
XP_011509823.1	P06454; Q53S24; Q15249; Q15592
XP_011509877.1	P49792; Q15280; Q59FH7; Q13074; Q53TE2
XP_011509878.1	P49792; Q15280; Q59FH7; Q13074; Q53TE2
XP_011510082.1	B8ZZM1; Q9UNP1; O43516; Q15220; D3DPE4; Q9BU37; A0A140VJZ9; Q53TA9; Q6MZU9
XP_011510103.1	Q6LCE6; Q9UE68; D3DVJ5; P27930
XP_011510105.1	Q6LCE6; Q9UE68; D3DVJ5; P27930
XP_011510106.1	Q6LCE6; Q9UE68; P27930; D3DVJ5
XP_011510107.1	Q6LCE6; Q9UE68; D3DVJ5; P27930
XP_011510109.1	Q6LCE6; Q9UE68; D3DVJ5; P27930
XP_011510404.1	B2RCZ5; Q9BVW3; Q16719; Q6I9T2; D3DP79
XP_011510675.1	A6NC87; Q05D66; Q6IBJ9; O43567; B3KR12
XP_011510676.1	A6NC87; Q6IBJ9; B3KR12; Q05D66; O43567
XP_011510678.1	O43567; A6NC87; Q6IBJ9; B3KR12; Q05D66
XP_011510890.1	Q9BTQ2; Q9Y4D7; Q6PJS9; Q8IZJ2; A7E2C6; C9JPZ6
XP_011510891.1	Q9BTQ2; Q9Y4D7; Q6PJS9; Q8IZJ2; A7E2C6; C9JPZ6
XP_011510892.1	Q9BTQ2; Q9Y4D7; Q6PJS9; Q8IZJ2; A7E2C6; C9JPZ6
XP_011510894.1	Q9BTQ2; Q9Y4D7; Q6PJS9; Q8IZJ2; A7E2C6; C9JPZ6
XP_011511122.1	Q8NFX5; Q93052; A1L4L6; D3DNV6
XP_011511125.1	Q93052; A1L4L6; B7ZLW0; D3DNV6; B7Z8W0; B7Z871; Q8NFX5
XP_011511129.1	Q93052; A1L4L6; Q8NFX5; D3DNV6
XP_011511130.1	Q8NFX5; A1L4L6; D3DNV6; Q93052
XP_011511133.1	Q93052; D3DNV6; Q8NFX5; A1L4L6
XP_011511135.1	A1L4L6; Q8NFX5; D3DNV6; Q93052
XP_011511136.1	D3DNV6; Q93052; A1L4L6; Q8NFX5
XP_011512246.1	P53999; Q6IBA2; Q96L29
XP_011512635.1	Q9UDF8; Q5W0E1; B4DNT0; V9HWH1; A8K5L2; P30740; Q53FB9
XP_011512636.1	B4DNT0; Q5W0E1; Q9UDF8; A8K5L2; Q53FB9; P30740; V9HWH1
XP_011512637.1	Q53FB9; P30740; V9HWH1; B4DNT0; Q5W0E1; Q9UDF8; A8K5L2
XP_011512802.1	Q5T954; Q9UGZ3; E9PI88; Q6FH09; O60547; O75357; Q9UJK9
XP_011512804.1	Q5T954; Q9UGZ3; E9PI88; Q6FH09; O60547; O75357; Q9UJK9
XP_011512805.1	Q5T954; Q9UGZ3; E9PI88; Q6FH09; O60547; O75357; Q9UJK9
XP_011512807.1	Q5T954; Q9UGZ3; E9PI88; Q6FH09; O60547; O75357; Q9UJK9
XP_011512808.1	Q5T954; Q9UGZ3; E9PI88; Q6FH09; O60547; O75357; Q9UJK9
XP_011512809.1	Q5T954; Q9UGZ3; E9PI88; Q6FH09; O60547; O75357; Q9UJK9
XP_011512859.1	-
XP_011512864.1	Q8WLR5; Q9XRX6; O00283; O46700; Q29787; Q7M2H9; Q9MY54; Q29788; Q30199; Q8HWS7; A0A2Z4LKS3; Q30154; O00157; Q6SJR2; Q30126; B2RBV6; Q30150; C7C4X3; Q29703
XP_011512866.1	Q5JZ48; Q9TP68; Q8MGQ1; Q5JZ47; P30511; Q5JQI8; Q8WLP5; Q5JQJ1; Q860R0; Q95HC0; Q5SPT5
XP_011512980.1	A0A024QZT4; P50453; Q5TD03; B2RBW3
XP_011513627.1	-
XP_011513739.1	A4D1A4; Q8NBL7; A0A024RA40; Q6UX20; Q9HB41; Q9H3G5; Q96AR7
XP_011513821.1	-
XP_011513837.1	B7WP98; Q6ZVG3; Q6L749; Q9C0H2; A4D201; Q8TEG6
XP_011514858.1	-
XP_011514859.1	-
XP_011514871.2	-
XP_011515093.1	-
XP_011515432.1	Q6S379; Q15148; Q6S383; Q6S378; Q6S381; Q6S376; Q6S377; Q6S380; Q6S382; Q16640; Q15149
XP_011515433.1	Q6S379; Q15148; Q6S383; Q6S378; Q6S381; Q6S376; Q6S377; Q6S380; Q6S382; Q16640; Q15149
XP_011515669.1	-
XP_011516565.1	Q96QJ0; P07711; Q6IAV1; A0A024R276; Q9HBQ7
XP_011516641.1	Q9UN07; Q96S56; Q96T85; B7XCW9; O95477; Q5VX33; Q9UN08; Q9NQV4; Q9UN09; B2RUU2; Q9UN06
XP_011516642.1	Q9UN07; Q96S56; Q96T85; B7XCW9; O95477; Q5VX33; Q9UN08; Q9NQV4; Q9UN09; B2RUU2; Q9UN06
XP_011516643.1	Q9UN07; Q96S56; Q96T85; B7XCW9; O95477; Q5VX33; Q9UN08; Q9NQV4; Q9UN09; B2RUU2; Q9UN06
XP_011516644.1	Q9UN07; Q96S56; Q96T85; B7XCW9; O95477; Q5VX33; Q9UN08; Q9NQV4; Q9UN09; B2RUU2; Q9UN06
XP_011516714.1	A6NGU0; O60649; Q14688; Q4VXF4; Q86V69; Q4VXF5; C4AMC6; Q4VXG2; Q96I21; Q9NZB1; Q9NZB2
XP_011516715.1	Q9NZB2; Q14688; Q86V69; Q4VXF5; Q9NZB1; C4AMC6; Q4VXF4; Q4VXG2; O60649; A6NGU0; Q96I21
XP_011516716.1	Q9NZB2; Q14688; Q86V69; Q4VXF5; Q9NZB1; C4AMC6; Q4VXF4; Q4VXG2; O60649; A6NGU0; Q96I21
XP_011516826.1	Q92882; Q96IJ4; Q5W126
XP_011516827.1	Q92882; Q96IJ4; Q5W126
XP_011516901.1	Q5VSF1; Q9UHL4; A8K7U7; Q969X4
XP_011516902.1	Q5VSF1; Q9UHL4; A8K7U7; Q969X4
XP_011516911.1	B5BU38; P04083; Q5TZZ9
XP_011517019.2	P46531; Q59ED8; Q5SXM3
XP_011517227.1	Q96TA1; Q9NT35; Q9BUS2; A0A024R872; Q5VVW7; Q4LE55; Q5VVW6
XP_011517591.1	B6VEX3; A0A0A0MRT6; Q9NXZ9; O15147; Q8IZP0; Q5T2R7; Q5W070; Q5W072; Q5T2R6; Q8TB63; Q96S81; B4DQ58; Q5T2R3; B6VEX4; F5H1G9; A9Z1Y6; O95060; Q9NYB8; B3KX62; H7BXI6; Q5T2R9; O76049; Q5T2R4; B6VEX5
XP_011518052.1	Q96PD9; Q6UX71; Q96SU9; Q96E59
XP_011518057.1	B0LPG9; Q6X907; Q5T7F2; Q59F20; O14786; Q86T59; Q6AWA9; Q5T7F3; O60461; Q96I90; Q5T7F1; A8K9V7; Q68DN3; Q96IH5
XP_011518058.1	B0LPG9; Q6X907; Q5T7F2; Q59F20; O14786; Q86T59; Q6AWA9; Q5T7F3; O60461; Q96I90; Q5T7F1; A8K9V7; Q68DN3; Q96IH5
XP_011518784.1	Q16064; B6EAT9; Q86Z27; Q92493; Q9H5A5; A5YRN9; Q13958; Q13967; Q15861; Q13961; Q13968; Q16065; Q04858; Q16066; Q16208; D3DR12; Q9UCB0; Q13957; P16070; Q13960; Q13980; O95370; Q86T72; Q96J24; Q9UC30; D3DR13; P22511; Q8N694; Q9UC29; Q13419; Q13959; Q16522; Q9UC28; Q9UJ36
XP_011518785.1	Q16064; B6EAT9; Q86Z27; Q92493; Q9H5A5; A5YRN9; Q13958; Q13967; Q15861; Q13961; Q13968; Q16065; Q04858; Q16066; Q16208; D3DR12; Q9UCB0; Q13957; P16070; Q13960; Q13980; O95370; Q86T72; Q96J24; Q9UC30; D3DR13; P22511; Q8N694; Q9UC29; Q13419; Q13959; Q16522; Q9UC28; Q9UJ36
XP_011518786.1	Q16064; B6EAT9; Q86Z27; Q92493; Q9H5A5; A5YRN9; Q13958; Q13967; Q15861; Q13961; Q13968; Q16065; Q04858; Q16066; Q16208; D3DR12; Q9UCB0; Q13957; P16070; Q13960; Q13980; O95370; Q86T72; Q96J24; Q9UC30; D3DR13; P22511; Q8N694; Q9UC29; Q13419; Q13959; Q16522; Q9UC28; Q9UJ36
XP_011518787.1	Q16064; B6EAT9; Q86Z27; Q92493; Q9H5A5; A5YRN9; Q13958; Q13967; Q15861; Q13961; Q13968; Q16065; Q04858; Q16066; Q16208; D3DR12; Q9UCB0; Q13957; P16070; Q13960; Q13980; O95370; Q86T72; Q96J24; Q9UC30; D3DR13; P22511; Q8N694; Q9UC29; Q13419; Q13959; Q16522; Q9UC28; Q9UJ36
XP_011518788.1	Q16064; B6EAT9; Q86Z27; Q92493; Q9H5A5; A5YRN9; Q13958; Q13967; Q15861; Q13961; Q13968; Q16065; Q04858; Q16066; Q16208; D3DR12; Q9UCB0; Q13957; P16070; Q13960; Q13980; O95370; Q86T72; Q96J24; Q9UC30; D3DR13; P22511; Q8N694; Q9UC29; Q13419; Q13959; Q16522; Q9UC28; Q9UJ36
XP_011518790.1	Q16064; Q9UJ36; Q13961; Q16208; Q86T72; Q9H5A5; A5YRN9; Q86Z27; Q9UC28; O95370; Q13419; Q9UCB0; P16070; Q13958; Q16065; Q8N694; Q92493; Q13960; Q13967; Q15861; B6EAT9; Q16066; D3DR12; P22511; Q13968; Q13980; Q9UC30; D3DR13; Q13957; Q13959; Q16522; Q96J24; Q9UC29; Q04858
XP_011518864.1	B3KWW7; Q8TDB9; B3KVB5; B7Z844; Q6UY84; B7ZAC3; Q8TDB8
XP_011518865.1	B3KWW7; B7ZAC3; B7Z844; Q8TDB8; B3KVB5; Q6UY84; Q8TDB9
XP_011518866.1	B7ZAC3; Q8TDB8; B3KVB5; B3KWW7; Q8TDB9; B7Z844; Q6UY84
XP_011518867.1	B3KWW7; B3KVB5; Q6UY84; B7Z844; B7ZAC3; Q8TDB8; Q8TDB9
XP_011519106.1	-
XP_011519107.1	-
XP_011519775.1	A0A024RC61; P15144; Q6GT90; Q8IUK3; Q8IVH3; Q16728; Q9UCE0
XP_011519779.1	-
XP_011519972.1	A6NFK3; A0A024R5Z9; B2R5N8; B4DUU6; B4DNK4; P14618; Q9UCV6; Q9UPF2; P14786; Q53GK4; Q96E76; Q9BWB5; B4DFX8; V9HWB8; B3KRY0
XP_011520273.1	Q59E99; B9EGH6; B4E3J7; P07996; A8K6H4; Q15667
XP_011521056.1	Q9C0L6; Q99732; Q05DW0; D3DUG1; G5E9K0
XP_011521142.1	P51828; F5H4D1; B3KSJ0; Q86YI0; A0AVA6
XP_011521529.1	Q9NRS7; Q9H096; Q9NZK2; Q9H4P3; Q9H8J0; Q561W2; Q96QK1; Q9NVG2; Q9H016; Q9NX80
XP_011521840.1	Q16702; Q96C68; Q6P4U5; P49327; Q6SS02; Q13479; Q96IT0; Q4LE83; Q969R1
XP_011521876.1	Q6IBM5; P52565; A8MXW0; B4DUV9; B2R5X1; J3QQX2; B4DDD3; V9HWE8
XP_011521909.1	B3KXG8; A0A024R8U1; O15427; Q2M1P8
XP_011522224.1	A6NML2; Q9Y5S1; A8K0Z0; Q9Y670
XP_011522225.1	A6NML2; Q9Y5S1; A8K0Z0; Q9Y670
XP_011522346.1	B2RCK9; Q53Y77; Q7Z571; O60861; A8KAC2; O43144
XP_011522506.1	-
XP_011522508.1	-
XP_011522643.1	Q7KZ34; Q9UMM7; O76045; Q15201; Q16050; Q59F64; Q7KZ30; Q9UML6; P78441; Q8IVI5; Q8N473; Q13902; Q14037; Q15176; P02452; Q13903; Q14992; Q13896
XP_011523191.1	P16284; Q9NP65; A0A075B738; Q9NPG9; Q8TBH1; Q9NQT1; Q6LDA9; Q96RF5; Q9NQT2; Q96RF6; Q9NPB7; Q9NQS9; Q9NQT0; A8K3S7; D3DU31
XP_011523192.1	Q9NQT2; Q6LDA9; Q9NPB7; P16284; D3DU31; A0A075B738; Q9NPG9; Q9NQT1; A8K3S7; Q8TBH1; Q9NP65; Q9NQS9; Q96RF5; Q96RF6; Q9NQT0
XP_011523386.1	Q9H6P3; Q6MZR1; A0A0A0MTR7; Q9H6H9; Q63HN8; Q8N406; Q9H8A9; Q9HCL8; Q658P6; Q8IWF4; Q8IZX2; Q9H6C9; D6RI12; C9JCP4; Q8TEU0; F8WKS1; Q69YK7; A0A0A0MTC1; Q9HCF4; Q8IZX1
XP_011523392.1	P51148; A0A024R1U4; Q6FH55; Q9P0Y5; F8W1H5
XP_011523393.1	A0A024R1U4; F8W1H5; P51148; Q9P0Y5; Q6FH55
XP_011523428.1	A8K5E2; P51688
XP_011524090.1	A0A024RC42; Q14923; B0YIY6; P19022; A8MWK3; Q8N173
XP_011524373.1	V9HWE5; Q9NVB4; Q96KP4; Q9BQ94; B3KUG4; Q8WY59
XP_011524374.1	Q8WY59; Q9BQ94; Q9NVB4; B3KUG4; Q96KP4; V9HWE5
XP_011524633.1	Q8NHL6; O75025; A0A087WSV6; A2IXV4; A8MXT0; O75024; D9IDM5; Q8NHK0; Q8NHJ9; A8MVE2; A0A0B4J1W1; A0A087WSX8
XP_011524634.1	Q8NHL6; O75025; A0A087WSV6; A2IXV4; A8MXT0; O75024; D9IDM5; Q8NHK0; Q8NHJ9; A8MVE2; A0A0B4J1W1; A0A087WSX8
XP_011524637.1	Q8NHL6; O75025; A0A087WSV6; A2IXV4; A8MXT0; O75024; D9IDM5; Q8NHK0; Q8NHJ9; A8MVE2; A0A0B4J1W1; A0A087WSX8
XP_011524638.1	Q8NHL6; O75025; A0A087WSV6; A2IXV4; A8MXT0; O75024; D9IDM5; Q8NHK0; Q8NHJ9; A8MVE2; A0A0B4J1W1; A0A087WSX8
XP_011524661.1	Q8N760; O75023
XP_011524662.1	Q8N760; O75023
XP_011524663.1	Q8N760; O75023
XP_011524664.1	Q8N760; O75023
XP_011524683.1	-
XP_011524684.1	-
XP_011524929.1	M0R0A9
XP_011524994.1	Q9BW87; A0A024R0Q4; Q8IV08; Q92853
XP_011524995.1	Q92853; A0A024R0Q4; Q8IV08; Q9BW87
XP_011525056.1	A0A2U3TZU2
XP_011525231.1	Q6UWP8; E9PBV3; A8K5J0
XP_011525232.1	Q6UWP8; E9PBV3; A8K5J0
XP_011525958.1	A6NE29; Q6IBB8; Q9UGP6; M0QXB4; O76097; A6NKA3; O14579
XP_011525986.1	A8MXP7; Q6NUT3; E9PAJ8; Q8N459; D6W615
XP_011526286.2	Q9NQ95; Q9NQ96; Q9NQ97; Q9NRN3; G5E9M5; Q9NQ98; Q9NRN2; Q9UMZ9; A8K6F2; Q9NQA1; Q9UN84; Q99545; Q9BZH5; Q9UNA2; Q6P1X1; Q86XY7; Q12906; Q9NQ99; Q9NQA2; Q9NRN4; Q99544; O43409; Q9BZH4; Q9NQA0; Q9UN00
XP_011526289.1	A8K6F2; G5E9M5; Q9NRN3; Q9NRN4; O43409; Q9NQ96; Q9NQ97; Q9NQA0; Q9NQA1; Q9NQA2; Q9UMZ9; Q9UNA2; Q99544; Q9BZH4; Q9NQ95; Q9NQ98; Q9UN84; Q9BZH5; A0A024R7C7; Q12906; Q99545; Q9NQ99; Q9NRN2; Q9UN00; Q6P1X1; Q86XY7
XP_011526371.1	Q6IAS6; A0A024R7F8; Q9UCJ5; Q9UCJ7; Q2TAB1; A8K3V2; P13686; Q9UCJ6
XP_011526599.1	Q8NC64; Q8NBJ5
XP_011526600.1	Q8NC64; Q8NBJ5
XP_011526601.1	Q8NC64; Q8NBJ5
XP_011527215.1	Q6UX86; Q9UJR3; E1P5U6; Q5JYE1; Q8IWU5; Q96SG2; Q9H1H0; Q9ULH3
XP_011527216.1	Q6UX86; Q9UJR3; E1P5U6; Q5JYE1; Q8IWU5; Q96SG2; Q9H1H0; Q9ULH3
XP_011527217.1	Q6UX86; Q9UJR3; E1P5U6; Q5JYE1; Q8IWU5; Q96SG2; Q9H1H0; Q9ULH3
XP_011527218.1	Q6UX86; Q9UJR3; E1P5U6; Q5JYE1; Q8IWU5; Q96SG2; Q9H1H0; Q9ULH3
XP_011527475.1	A8K411; A2A2E1; Q9H0Z2; Q8TAL8; Q9UIJ6; Q9Y4U9; O43799; Q8N517; Q9UDX2; O00683; P78324; B2R6C3
XP_011527536.1	Q5JWH4; Q9H3H8; Q8WWI0; A2A2N2; B2BCH7; Q9BYX0; Q9BY32; A0A0S2Z3W7; A0A0S2Z423; O14878; Q9BYN1; A4UIM5
XP_011527626.1	Q9BZZ2; Q9H1H6; Q9H1H7; Q9GZS5; Q9H7L7; Q96DL4
XP_011527627.1	Q9H1H6; Q9H1H7; Q9H7L7; Q9GZS5; Q9BZZ2; Q96DL4
XP_011527628.1	Q9H1H7; Q96DL4; Q9GZS5; Q9H1H6; Q9BZZ2; Q9H7L7
XP_011527629.1	Q9H7L7; Q9BZZ2; Q96DL4; Q9H1H6; Q9GZS5; Q9H1H7
XP_011527630.1	Q9BZZ2; Q9GZS5; Q9H1H6; Q9H1H7; Q96DL4; Q9H7L7
XP_011527631.1	Q9BZZ2; Q9GZS5; Q9H1H7; Q96DL4; Q9H7L7; Q9H1H6
XP_011527632.1	-
XP_011527633.1	-
XP_011527634.1	-
XP_011527855.1	A8K881; P38484; E7EUY1; Q9BTL5
XP_011527856.1	A8K881; P38484; E7EUY1; Q9BTL5
XP_011528499.1	A0A024R1N1; Q86T83; P35579; Q60FE2; O60805; A8K6E4
XP_011528984.1	Q9BSU7; A6QRH0; O15031; Q7KZU3
XP_011528992.1	Q96CJ0; F8WCC8; P15289; Q6ICI5; B2RCA6; B7XD04
XP_011529261.1	V9HWC0; P26038
XP_011529429.1	-
XP_011529430.1	-
XP_011529431.1	-
XP_011529432.1	-
XP_011529433.1	-
XP_011529481.1	A6ZKI4; Q15904; Q8NBT4; Q9H0C7; A0A0C4DGX8
XP_011530044.1	P33121; Q8TA99; B7Z452; D3DP57; P41215; Q8N8V7
XP_011530070.1	B5MD56; Q7Z3W0; Q8N1M2; Q86WE8; Q9UQF5; Q8WX93; B2RTX2; B3KTG2; Q9Y3E9; Q7L3E0; B7ZMM5; Q9UGA0; Q9Y2J6
XP_011530071.1	B5MD56; Q7Z3W0; Q8N1M2; Q86WE8; Q9UQF5; Q8WX93; B2RTX2; B3KTG2; Q9Y3E9; Q7L3E0; B7ZMM5; Q9UGA0; Q9Y2J6
XP_011530073.1	B5MD56; Q7Z3W0; Q8N1M2; Q86WE8; Q9UQF5; Q8WX93; B2RTX2; B3KTG2; Q9Y3E9; Q7L3E0; B7ZMM5; Q9UGA0; Q9Y2J6
XP_011530074.1	B5MD56; Q7Z3W0; Q8N1M2; Q86WE8; Q9UQF5; Q8WX93; B2RTX2; B3KTG2; Q9Y3E9; Q7L3E0; B7ZMM5; Q9UGA0; Q9Y2J6
XP_011530075.1	B5MD56; Q7Z3W0; Q8N1M2; Q86WE8; Q9UQF5; Q8WX93; B2RTX2; B3KTG2; Q9Y3E9; Q7L3E0; B7ZMM5; Q9UGA0; Q9Y2J6
[truncated: 461 more rows]

## Sheet: CC Common to All Stimuli
Annotation Cluster 1 Enrichment Score: 166.51095491652129
Category Term Count % PValue Genes List Total Pop Hits Pop Total Fold Enrichment Bonferroni Benjamini FDR
GOTERM_CC_ALL GO:1903561~extracellular vesicle 417 61.77777777777778 5.493026759003811E-174 Q29734, B3KRU8, Q16728, P0DP23, Q9GJM7, P0DP25, P0DP24, G3V3E8, P79545, Q29743, Q29742, Q59F47, P79542, Q59ES8, Q5T954, P79562, Q29749, X5DNQ0, Q29747, D3DTF0, B7Z8Y4, B2R5Q7, Q16732, Q16735, Q9H4K5, Q6NR85, Q8NBT4, P79555, P53634, Q8NC51, B2R620, B5A8Y2, Q96SA7, P14104, B5A8Y3, Q96SA8, Q16702, Q53GK4, B2R…
GOTERM_CC_ALL GO:0043230~extracellular organelle 417 61.77777777777778 6.334955788660988E-174 Q29734, B3KRU8, Q16728, P0DP23, Q9GJM7, P0DP25, P0DP24, G3V3E8, P79545, Q29743, Q29742, Q59F47, P79542, Q59ES8, Q5T954, P79562, Q29749, X5DNQ0, Q29747, D3DTF0, B7Z8Y4, B2R5Q7, Q16732, Q16735, Q9H4K5, Q6NR85, Q8NBT4, P79555, P53634, Q8NC51, B2R620, B5A8Y2, Q96SA7, P14104, B5A8Y3, Q96SA8, Q16702, Q53GK4, B…
GOTERM_CC_ALL GO:0070062~extracellular exosome 415 61.48148148148148 7.842219793442648E-173 Q29734, B3KRU8, Q16728, P0DP23, Q9GJM7, P0DP25, P0DP24, G3V3E8, P79545, Q29743, Q29742, Q59F47, P79542, Q59ES8, Q5T954, P79562, Q29749, X5DNQ0, Q29747, D3DTF0, B7Z8Y4, B2R5Q7, Q9H4K5, Q6NR85, Q8NBT4, P79555, P53634, Q8NC51, B2R620, B5A8Y2, Q96SA7, P14104, B5A8Y3, Q96SA8, Q16702, Q53GK4, B2R5T9, Q16704, O75…
GOTERM_CC_ALL GO:0031988~membrane-bounded vesicle 454 67.25925925925927 2.1433888043527647E-166 P79551, Q29734, B3KRU8, P0DP23, Q16728, P0DP25, Q9GJM7, P0DP24, G3V3E8, P79545, Q29743, Q29742, Q59F47, Q59ES8, P79542, P79544, Q5T954, Q29749, P79562, X5DNQ0, Q29747, B0V0E7, A9YQA0, D3DTF0, B7Z8Y4, B2R5Q7, Q9H4K5, Q6NR85, P79554, Q8NBT4, P79555, P53634, P79553, Q8NC51, B2R620, Q96SA7, B5A8Y2, Q96SA8,…
GOTERM_CC_ALL GO:0031982~vesicle 460 68.14814814814815 5.849322291940556E-165 P79551, Q29734, B3KRU8, P0DP23, Q16728, P0DP25, Q9GJM7, P0DP24, G3V3E8, P79545, Q29743, Q29742, Q59F47, Q59ES8, P79542, P79544, Q5T954, Q29749, P79562, X5DNQ0, Q29747, B0V0E7, A9YQA0, D3DTF0, B7Z8Y4, B2R5Q7, B2R627, Q16732, Q16735, Q9H4K5, Q6NR85, P79554, Q8NBT4, P79555, P53634, P79553, Q8NC51, B2R620, Q59F20, Q96SA7, B…
GOTERM_CC_ALL GO:0044421~extracellular region part 452 66.96296296296296 2.5122894735870003E-151 Q29734, B3KRU8, B3KS64, Q16728, P0DP23, Q9GJM7, P0DP25, P0DP24, G3V3E8, P79545, Q29743, Q29742, Q8N915, Q59F47, Q59ES8, P79542, Q5T954, P79562, Q29749, X5DNQ0, Q29747, Q16737, D3DTF0, B7Z8Y4, B2R5Q7, Q16732, Q16735, Q9H4K5, Q6NR85, Q8NBT4, P79555, P53634, Q8NC51, B2R620, Q59F20, B5A8Y2, Q96SA7, P14104…
Annotation Cluster 2 Enrichment Score: 44.507357090328014
Category Term Count % PValue Genes List Total Pop Hits Pop Total Fold Enrichment Bonferroni Benjamini FDR
GOTERM_CC_ALL GO:0005912~adherens junction 125 18.51851851851852 2.3891699064128126E-51 P46940, Q2I204, Q8IVG8, B3KPM0, Q9NXC3, Q548L2, Q969V7, B4DTU0, B7Z6Y5, Q04637, Q9H8J1, Q9UKF0, B2R5Q7, E1P560, B2R627, Q9UEJ4, A8CZ64, B7ZMM5, Q8NC51, Q99439, Q498Y0, Q2TU89, B4DTV0, Q59F20, Q9UC85, A1L4L6, B2R858, P14104, Q96GV1, Q13443, Q16702, Q92801, Q9UKE9, Q53GK4, Q9UKE8, B3FR89, P06756, Q8NI71, Q16704,…
GOTERM_CC_ALL GO:0070161~anchoring junction 126 18.666666666666668 5.709601401483599E-51 P46940, Q2I204, Q8IVG8, B3KPM0, Q9NXC3, Q548L2, Q969V7, B4DTU0, B7Z6Y5, Q04637, Q9H8J1, Q9UKF0, B2R5Q7, E1P560, B2R627, Q9UEJ4, A8CZ64, B7ZMM5, Q8NC51, Q99439, Q498Y0, Q2TU89, B4DTV0, Q59F20, Q9UC85, A1L4L6, B2R858, P14104, Q96GV1, Q13443, Q16702, Q92801, Q9UKE9, Q53GK4, Q9UKE8, B3FR89, P06756, Q8NI71, Q16704…
GOTERM_CC_ALL GO:0030054~cell junction 148 21.925925925925927 2.203311508294806E-33 P46940, Q9BUC2, Q2I204, A8K183, Q8IVG8, Q7Z2F2, B3KPM0, Q9NXC3, Q548L2, Q969V7, B4DJT9, B4DTU0, B7Z6Y5, Q04637, Q9H8J1, Q9UKF0, B2R5Q7, E1P560, B2R627, Q9UEJ4, A8CZ64, B7ZMM5, B2R620, Q8NC51, Q99439, Q2TU89, Q498Y0, Q59F20, B4DTV0, Q3KQV0, Q8TCX3, Q96SA7, B2R858, A1L4L6, Q9UC85, Q96SA8, P14104, Q96GV1, Q13443, Q16…
Annotation Cluster 3 Enrichment Score: 42.56721297038214
Category Term Count % PValue Genes List Total Pop Hits Pop Total Fold Enrichment Bonferroni Benjamini FDR
GOTERM_CC_ALL GO:0005925~focal adhesion 88 13.037037037037036 1.2283739030540474E-43 B7Z5V1, P46940, Q7Z5S3, Q8NF52, K7ESI9, B4DHH3, Q2I204, A2A418, A0A024R8S5, P07737, Q8IVG8, A0A0S2Z2Z6, Q53HM4, Q9UDG2, Q7Z3B8, B7Z871, Q9NXC3, Q548L2, Q969V7, Q5TBN4, B4DTU0, B2RTX2, B7Z6Y5, Q9H8J1, Q8N173, Q9UKF0, B2R5Q7, E1P560, A8K094, B2R627, Q9UEJ4, A8CZ64, P61586, P07237, B7ZMM5, P13796, Q9UDF4, Q99439, Q9…
GOTERM_CC_ALL GO:0005924~cell-substrate adherens junction 88 13.037037037037036 2.355251988741504E-43 B7Z5V1, P46940, Q7Z5S3, Q8NF52, K7ESI9, B4DHH3, Q2I204, A2A418, A0A024R8S5, P07737, Q8IVG8, A0A0S2Z2Z6, Q53HM4, Q9UDG2, Q7Z3B8, B7Z871, Q9NXC3, Q548L2, Q969V7, Q5TBN4, B4DTU0, B2RTX2, B7Z6Y5, Q9H8J1, Q8N173, Q9UKF0, B2R5Q7, E1P560, A8K094, B2R627, Q9UEJ4, A8CZ64, P61586, P07237, B7ZMM5, P13796, Q…
GOTERM_CC_ALL GO:0030055~cell-substrate junction 88 13.037037037037036 6.870575690660697E-43 B7Z5V1, P46940, Q7Z5S3, Q8NF52, K7ESI9, B4DHH3, Q2I204, A2A418, A0A024R8S5, P07737, Q8IVG8, A0A0S2Z2Z6, Q53HM4, Q9UDG2, Q7Z3B8, B7Z871, Q9NXC3, Q548L2, Q969V7, Q5TBN4, B4DTU0, B2RTX2, B7Z6Y5, Q9H8J1, Q8N173, Q9UKF0, B2R5Q7, E1P560, A8K094, B2R627, Q9UEJ4, A8CZ64, P61586, P07237, B7ZMM5, P13796, Q9UDF4, Q9…
Annotation Cluster 4 Enrichment Score: 39.40617809777147
Category Term Count % PValue Genes List Total Pop Hits Pop Total Fold Enrichment Bonferroni Benjamini FDR
GOTERM_CC_ALL GO:0016023~cytoplasmic, membrane-bounded vesicle 147 21.777777777777775 1.853549233350081E-40 Q95HL1, P79551, Q29734, Q9MYH3, Q9MYH2, P01919, Q2I204, P01911, Q9UBY1, P01912, Q9GJM7, P01913, P01914, Q9MYG5, O75696, P01916, Q9H8J2, P01917, Q9MYG4, P01918, P79545, Q29743, Q29742, Q59F47, A5I886, P79542, P79544, P79562, Q29749, Q95HK1, X5DNQ0, Q29747, B0V0E7, P01909, Q9MYI3, P01908, A9Y…
GOTERM_CC_ALL GO:0031410~cytoplasmic vesicle 153 22.666666666666664 5.1947898934609285E-40 P79551, Q95HL1, Q29734, Q9MYH3, P01919, Q9MYH2, Q2I204, P01911, Q9UBY1, P01912, Q9GJM7, P01913, P01914, Q9MYG5, O75696, P01916, P01917, O75695, Q9H8J2, Q9MYG4, P01918, P79545, Q29743, Q29742, Q59F47, A5I886, P79542, P79544, P79562, Q29749, Q95HK1, X5DNQ0, Q29747, B0V0E7, P01909, Q9MYI3, P01908, A9YQA0, D3DT…
GOTERM_CC_ALL GO:0097708~intracellular vesicle 153 22.666666666666664 6.279044972849959E-40 P79551, Q95HL1, Q29734, Q9MYH3, P01919, Q9MYH2, Q2I204, P01911, Q9UBY1, P01912, Q9GJM7, P01913, P01914, Q9MYG5, O75696, P01916, P01917, O75695, Q9H8J2, Q9MYG4, P01918, P79545, Q29743, Q29742, Q59F47, A5I886, P79542, P79544, P79562, Q29749, Q95HK1, X5DNQ0, Q29747, B0V0E7, P01909, Q9MYI3, P01908, A9YQA0, D3D…
Annotation Cluster 5 Enrichment Score: 17.16602667849953
Category Term Count % PValue Genes List Total Pop Hits Pop Total Fold Enrichment Bonferroni Benjamini FDR
GOTERM_CC_ALL GO:0098589~membrane region 56 8.296296296296296 6.358078077218062E-20 P46940, Q8IWH0, Q7Z642, B2R737, Q7Z5S3, Q13764, K7ESI9, Q6B6N3, Q7Z4F1, Q8TBV2, B4DT49, Q8IVG8, Q7Z3B8, B7Z2I6, B4DJT9, Q8WZ99, Q8N173, B4DNB9, D3DTF0, Q9UDF9, Q96L99, B2R5Q7, A8CZ64, O95882, B2R620, Q99534, B4DTV0, P01730, G5EA09, Q9NP65, Q16093, Q9UPH4, D3DNT1, Q1HBJ4, Q13212, Q86T02, Q13793, Q5T0S4, A0A024R5L7,…
GOTERM_CC_ALL GO:0098857~membrane microdomain 46 6.814814814814815 3.280986399645726E-17 P46940, Q8IWH0, Q7Z642, Q6LDM4, B2R737, Q13764, B4DJA5, Q6B6N3, Q13966, D2JYI1, Q96EM2, A0A024R5Z7, Q9BWK8, Q8TBV2, B4DT49, A0A024R7Z5, Q5JYW9, Q7L3J5, O43391, Q5VX33, Q499G7, Q7Z3B8, B2R4A1, B4DJT9, Q8WZ99, Q14CP2, Q9ULL3, Q8N173, Q14336, D3DTF0, Q96L99, B2R5Q7, P00558, A8CZ64, Q16450, E9PG40, Q9NWT0, B2R620…
GOTERM_CC_ALL GO:0045121~membrane raft 45 6.666666666666667 1.522613505353496E-16 P46940, Q8IWH0, Q7Z642, Q6LDM4, B2R737, Q13764, B4DJA5, Q6B6N3, Q13966, D2JYI1, Q96EM2, A0A024R5Z7, Q9BWK8, Q8TBV2, B4DT49, A0A024R7Z5, Q5JYW9, Q7L3J5, O43391, Q5VX33, Q499G7, Q7Z3B8, B2R4A1, B4DJT9, Q8WZ99, Q14CP2, Q9ULL3, Q8N173, Q14336, Q96L99, B2R5Q7, P00558, A8CZ64, Q16450, E9PG40, Q9NWT0, B2R620, A0A024QZN4, P…
Annotation Cluster 6 Enrichment Score: 15.815288996073646
Category Term Count % PValue Genes List Total Pop Hits Pop Total Fold Enrichment Bonferroni Benjamini FDR
GOTERM_CC_ALL GO:0071556~integral component of lumenal side of endoplasmic reticulum membrane 21 3.111111111111111 1.115022243643399E-22 P19373, O02930, Q95HL1, P79551, Q29734, Q9MYH3, Q9MYH2, P01919, O02939, Q7YNY9, A9YWH7, P01911, Q9UBY1, Q04826, P01912, P01913, Q9GJM7, P01914, Q9MYG5, P01916, P01917, Q9MYG4, P01918, P79545, Q29743, Q29742, A5I886, P79542, P79544, P79562, Q29749, Q95HK1, X5DNQ0…
GOTERM_CC_ALL GO:0098553~lumenal side of endoplasmic reticulum membrane 21 3.111111111111111 1.115022243643399E-22 P19373, O02930, Q95HL1, P79551, Q29734, Q9MYH3, Q9MYH2, P01919, O02939, Q7YNY9, A9YWH7, P01911, Q9UBY1, Q04826, P01912, P01913, Q9GJM7, P01914, Q9MYG5, P01916, P01917, Q9MYG4, P01918, P79545, Q29743, Q29742, A5I886, P79542, P79544, P79562, Q29749, Q95HK1, X5DNQ0, Q29747, B0V0E7, P019…
GOTERM_CC_ALL GO:0030176~integral component of endoplasmic reticulum membrane 26 3.851851851851852 1.4513269962618842E-10 P19373, O02930, Q95HL1, P79551, Q29734, Q9MYH3, Q9MYH2, P01919, O02939, Q7YNY9, A9YWH7, Q9UBY1, P01911, Q04826, P01912, P01913, Q9GJM7, P01914, Q9MYG5, P01916, P01917, Q9MYG4, P01918, P79545, Q29743, Q29742, A5I886, P79542, P79544, P79562, Q29749, Q95HK1, X5DNQ0, Q29747, B0V0E…
GOTERM_CC_ALL GO:0031227~intrinsic component of endoplasmic reticulum membrane 26 3.851851851851852 3.037467777917402E-10 P19373, O02930, Q95HL1, P79551, Q29734, Q9MYH3, Q9MYH2, P01919, O02939, Q7YNY9, A9YWH7, Q9UBY1, P01911, Q04826, P01912, P01913, Q9GJM7, P01914, Q9MYG5, P01916, P01917, Q9MYG4, P01918, P79545, Q29743, Q29742, A5I886, P79542, P79544, P79562, Q29749, Q95HK1, X5DNQ0, Q29747, B0V0E…
Annotation Cluster 7 Enrichment Score: 9.782726397724684
Category Term Count % PValue Genes List Total Pop Hits Pop Total Fold Enrichment Bonferroni Benjamini FDR
GOTERM_CC_ALL GO:0031974~membrane-enclosed lumen 240 35.55555555555556 2.5471066976400207E-11 P16279, P16278, Q6B6N3, B4DZV3, Q2I204, B3KS64, P0DP23, P0DP25, P0DP24, Q13337, Q16722, D3DP79, Q59F47, Q59ES8, Q8NC64, A8K6F2, H0Y7A7, Q3ZCP6, Q16737, D3DTF0, Q9H4K5, Q6NR85, P53634, Q498Y0, Q3KQV0, Q8TCX3, Q9UC85, Q13446, B2R659, Q3MJ42, Q9BVW3, F8WA83, Q9H004, Q9H005, Q9UC98, Q16711, P06576, Q13327, P…
GOTERM_CC_ALL GO:0043233~organelle lumen 237 35.11111111111111 3.6334146969975833E-11 P16279, P16278, Q6B6N3, B4DZV3, Q2I204, B3KS64, P0DP23, P0DP25, P0DP24, Q13337, Q16722, D3DP79, Q59F47, Q59ES8, Q8NC64, A8K6F2, H0Y7A7, Q3ZCP6, Q16737, D3DTF0, Q9H4K5, Q6NR85, P53634, Q498Y0, Q3KQV0, Q8TCX3, Q9UC85, Q13446, B2R659, Q3MJ42, Q9BVW3, F8WA83, Q9H004, Q9H005, Q9UC98, Q16711, P06576, Q13327, P01922, O…
GOTERM_CC_ALL GO:0070013~intracellular organelle lumen 225 33.33333333333333 4.846840190406489E-9 P16279, P16278, B2R7R1, Q5H927, Q6B6N3, Q969U2, B4DZV3, Q9BUC5, Q2I204, B3KS64, Q9UEK8, P0DP23, P0DP25, P0DP24, Q8IVG8, Q13337, Q16722, Q59H26, D3DP79, Q00839, Q59ES8, P22695, B5MDD5, Q53RW7, Q8NC64, Q969V7, Q5TZP3, B4DJT9, A8K6F2, H0Y7A7, B7Z6Y5, Q3ZCP6, Q13657, A0A024RA27, Q16737, D3DTF0, Q04837, Q…
Annotation Cluster 8 Enrichment Score: 9.499425455518727
Category Term Count % PValue Genes List Total Pop Hits Pop Total Fold Enrichment Bonferroni Benjamini FDR
GOTERM_CC_ALL GO:0000786~nucleosome 34 5.037037037037037 6.403698767391052E-22 O60814, Q6DRA7, O60816, Q9UE88, A2RUU6, B2R4J4, Q14529, P0C0S8, P23527, P10412, P02261, O00775, O00776, O00777, O00778, Q96FB7, Q6NWQ3, O75367, Q2VPI7, Q99879, Q99878, Q99877, Q3ZCP6, Q6FGY6, B2R5A3, Q99880, Q3B872, Q3KPI7, B4DLA9, P16403, P16402, P16401, A8K110, A8K4I2, Q503A8, P57754, A3R0T8, B2R5L4, O75377, Q5R2W0, …
GOTERM_CC_ALL GO:0044815~DNA packaging complex 34 5.037037037037037 4.343439470802426E-21 O60814, Q6DRA7, O60816, Q9UE88, A2RUU6, B2R4J4, Q14529, P0C0S8, P23527, P10412, P02261, O00775, O00776, O00777, O00778, Q96FB7, Q6NWQ3, O75367, Q2VPI7, Q99879, Q99878, Q99877, Q3ZCP6, Q6FGY6, B2R5A3, Q99880, Q3B872, Q3KPI7, B4DLA9, P16403, P16402, P16401, A8K110, A8K4I2, Q503A8, P57754, A3R0T8, B2R5L4, O7537…
GOTERM_CC_ALL GO:0032993~protein-DNA complex 34 5.037037037037037 1.4733712166781785E-14 O60814, Q6DRA7, O60816, Q9UE88, A2RUU6, B2R4J4, Q14529, P0C0S8, P23527, P10412, P02261, O00775, O00776, O00777, O00778, Q96FB7, Q6NWQ3, O75367, Q2VPI7, Q99879, Q99878, Q99877, Q3ZCP6, Q6FGY6, B2R5A3, Q99880, Q3B872, Q3KPI7, B4DLA9, P16403, P16402, P16401, A8K110, A8K4I2, Q503A8, P57754, A3R0T8, B2R5L4, O75377…
GOTERM_CC_ALL GO:0000790~nuclear chromatin 35 5.185185185185185 2.2201682474599387E-8 O60814, Q6DRA7, O60816, Q9UE88, Q1KLZ0, Q64316, A2RUU6, B2R4J4, Q14529, P0C0S8, P23527, P10412, P02261, O00775, O00776, O00777, O00778, Q96FB7, Q6NWQ3, Q5PXE7, O75367, Q2VPI7, Q99879, Q99878, Q99877, Q3ZCP6, Q6FGY6, B2R5A3, Q99880, Q3B872, Q3KPI7, B4DLA9, P16403, P16402, P16401, A8K110, A8K4I2, Q503A8, P57754, A…
GOTERM_CC_ALL GO:0000785~chromatin 37 5.481481481481482 3.1430663445353263E-5 O60814, Q6DRA7, O60816, Q9UE88, Q1KLZ0, Q64316, A2RUU6, B2R4J4, Q14529, P0C0S8, P23527, P10412, P02261, O00775, O00776, O00777, O00778, Q96FB7, Q6NWQ3, Q5PXE7, P26196, O75367, Q2VPI7, Q99879, Q99878, Q99877, Q3ZCP6, Q6FGY6, B2R5A3, Q99880, Q3B872, Q3KPI7, B4DLA9, P16403, P16402, P16401, A8K110, A8K4I2, Q503A8, P57754, A…
GOTERM_CC_ALL GO:0044454~nuclear chromosome part 37 5.481481481481482 2.1392147088394599E-4 O60814, Q6DRA7, O60816, Q9UE88, Q1KLZ0, Q59H99, Q64316, A2RUU6, B2R4J4, Q14529, P0C0S8, P23527, P10412, P02261, Q13337, O00775, O00776, O00777, O00778, Q96FB7, Q6NWQ3, Q5PXE7, O75367, Q2VPI7, Q99879, Q99878, Q99877, Q3ZCP6, Q6FGY6, B2R5A3, Q99880, Q3B872, Q3KPI7, B4DLA9, P16403, P16402, E9PB61, P16401, A8K…
GOTERM_CC_ALL GO:0000228~nuclear chromosome 37 5.481481481481482 7.466625491963877E-4 O60814, Q6DRA7, O60816, Q9UE88, Q1KLZ0, Q59H99, Q64316, A2RUU6, B2R4J4, Q14529, P0C0S8, P23527, P10412, P02261, Q13337, O00775, O00776, O00777, O00778, Q96FB7, Q6NWQ3, Q5PXE7, O75367, Q2VPI7, Q99879, Q99878, Q99877, Q3ZCP6, Q6FGY6, B2R5A3, Q99880, Q3B872, Q3KPI7, B4DLA9, P16403, P16402, E9PB61, P16401, A8K110, A…
GOTERM_CC_ALL GO:0044427~chromosomal part 43 6.37037037037037 0.02212591941405884 O60814, Q6DRA7, O60816, Q8NF52, Q9UE88, Q1KLZ0, A8K7B7, Q59H99, Q64316, B2RAH5, A2RUU6, B2R4J4, Q14529, P0C0S8, P23527, P10412, P02261, Q13337, O00775, O00776, Q5HY53, O00777, O00778, Q96FB7, Q6NWQ3, Q5HY55, Q5PXE7, P26196, O75367, Q2VPI7, Q99879, Q99878, Q99877, Q3ZCP6, Q6FGY6, B2R5A3, Q6N0A0, Q99880, A0A087WVQ6, Q…
Annotation Cluster 9 Enrichment Score: 6.8767582485954755
Category Term Count % PValue Genes List Total Pop Hits Pop Total Fold Enrichment Bonferroni Benjamini FDR
GOTERM_CC_ALL GO:0005802~trans-Golgi network 27 4.0 2.289559609429116E-8 O62861, Q9BUC2, O02930, P79551, Q29778, Q95HL1, Q29779, Q7Z5S3, Q13764, K7ESI9, Q29734, Q9MYH3, Q5BM92, P01919, Q9MYH2, Q7YNY9, C0LAB5, A9YWH7, Q9UBY1, P01911, P01912, P01913, P01914, O02875, P01916, P01917, P01918, Q701T1, O02876, O98223, P79545, O98222, O62869, E9PPB3, Q29781, Q5STE0, A5I886, Q29788, Q29787, C7C4X3, P79544…
GOTERM_CC_ALL GO:0098791~Golgi subcompartment 32 4.7407407407407405 2.8650155210156867E-7 Q9BUC2, O02930, Q95HL1, P79551, Q29734, Q9MYH3, Q9MYH2, P01919, O02939, Q7YNY9, A9YWH7, P01911, Q9UBY1, P01912, P01913, P01914, Q9MYG5, P01916, P01917, Q9MYG4, P01918, P79545, A5I886, P79544, P79562, Q95HK1, B4DJT9, X5DNQ0, Q29747, B0V0E7, P01909, P01908, A9YQA0, P01903, Q5YLA6, Q9MYH4, P01906, P01907, P0190…
GOTERM_CC_ALL GO:0031984~organelle subcompartment 33 4.888888888888889 3.571464356065157E-7 Q9BUC2, O02930, Q95HL1, P79551, Q29734, Q9MYH3, Q9MYH2, P01919, O02939, Q7YNY9, A9YWH7, P01911, Q9UBY1, P01912, P01913, P01914, Q9MYG5, P01916, P01917, Q9MYG4, P01918, P79545, A5I886, P79544, P79562, Q95HK1, B4DJT9, X5DNQ0, Q29747, B0V0E7, P01909, P01908, A9YQA0, P01903, Q5YLA6, Q9MYH4, P01906, P01907, P01…
Annotation Cluster 10 Enrichment Score: 5.721751348197689
Category Term Count % PValue Genes List Total Pop Hits Pop Total Fold Enrichment Bonferroni Benjamini FDR
GOTERM_CC_ALL GO:0044432~endoplasmic reticulum part 82 12.148148148148149 3.188697268255997E-8 Q95HL1, P79551, Q29734, Q9MYH3, Q9MYH2, P01919, Q2I204, Q9UBY1, P01911, P01912, P01913, Q9GJM7, P01914, Q9MYG5, P01916, P01917, P01918, Q9MYG4, P79545, Q29743, Q29742, A5I886, P79542, Q8NC64, P79544, Q29749, P79562, Q95HK1, X5DNQ0, Q29747, B0V0E7, P01909, P01908, Q9MYI3, A9YQA0, Q16737, P01903, Q9MYH4, …
GOTERM_CC_ALL GO:0042175~nuclear outer membrane-endoplasmic reticulum membrane network 66 9.777777777777779 1.0818153355860578E-5 P19373, O02930, P79551, Q95HL1, Q29734, Q9MYH3, P01919, Q9MYH2, O02939, Q7YNY9, A8K183, A9YWH7, Q04826, Q9UBY1, P01911, P01912, Q9GJM7, P01913, P01914, Q9MYG5, P01916, P01917, Q9MYG4, P01918, P79545, Q29743, Q29742, A5I886, P79542, P79544, P79562, Q29749, Q95HK1, X5DNQ…
GOTERM_CC_ALL GO:0005789~endoplasmic reticulum membrane 64 9.481481481481481 1.9814336403472723E-5 P19373, O02930, P79551, Q95HL1, Q29734, Q9MYH3, P01919, Q9MYH2, O02939, Q7YNY9, A8K183, A9YWH7, Q04826, Q9UBY1, P01911, P01912, Q9GJM7, P01913, P01914, Q9MYG5, P01916, P01917, Q9MYG4, P01918, P79545, Q29743, Q29742, A5I886, P79542, P79544, P79562, Q29749, Q95HK1, X5DNQ0, Q29747, B0V0E7, P01909, Q9MY…
Annotation Cluster 11 Enrichment Score: 5.30844810043707
Category Term Count % PValue Genes List Total Pop Hits Pop Total Fold Enrichment Bonferroni Benjamini FDR
GOTERM_CC_ALL GO:0022626~cytosolic ribosome 20 2.9629629629629632 1.5091170234884305E-7 P36578, P62750, D3DQM0, Q1HDT5, Q29120, Q9UEK8, D3DWN2, P61247, P23396, Q3MIH3, Q969V7, B2R5A8, Q96KF1, P39019, P14793, B2R591, A8K094, P61254, P39024, Q02877, Q9BVN7, Q4VBR0, P23821, Q498Y0, F5H1S2, Q91888, Q91887, P63173, B2R5B2, Q9NYR7, Q9BWQ9, Q8WYN8, P02249, P02248, P23411, P62987, P62988, P02250, P01922,…
GOTERM_CC_ALL GO:0044445~cytosolic part 26 3.851851851851852 2.7169774428490604E-6 Q6GMU5, P36578, P62750, D3DQM0, Q1HDT5, Q29120, Q9UEK8, Q3Y5H3, D3DWN2, P61247, P23396, Q3MIH3, Q4TUS4, Q6R7N2, B2R5A8, Q969V7, Q9BT62, Q53TI2, Q96KF1, Q13852, P39019, P14793, Q96HK4, B2R591, A8K094, P61254, Q658M5, Q9UM55, P39024, Q14481, Q02877, Q9BVN7, Q4VBR0, P23821, F5H1S2, Q498Y0, Q91888, P35690, Q91887, Q6FI…
GOTERM_CC_ALL GO:0044391~ribosomal subunit 21 3.111111111111111 2.2376599994728262E-5 P36578, P62750, D3DQM0, Q1HDT5, Q29120, Q9UEK8, D3DWN2, P61247, P23396, Q3MIH3, B2R5A8, Q969V7, Q96KF1, P39019, P14793, B3KTJ0, B2R591, A8K094, P61254, P39024, P63244, Q02877, Q9BVN7, Q4VBR0, P23821, F5H1S2, Q498Y0, Q91888, Q91887, P63173, B2R5B2, Q9NYR7, Q9BWQ9, Q8WYN8, P02249, P02248, P23411, P62987, P62988, Q…
GOTERM_CC_ALL GO:0005840~ribosome 24 3.5555555555555554 6.362159443053301E-5 P36578, P62750, D3DQM0, Q1HDT5, Q29120, Q9UEK8, D3DWN2, Q59H26, P61247, P23396, Q3MIH3, B2R5A8, Q969V7, Q96KF1, Q9BW01, P39019, P14793, Q14819, Q14818, C9JJE2, B4E2T8, Q15913, B3KTJ0, B2R591, A8K094, P61254, P39024, P63244, Q02877, Q9BVN7, Q4VBR0, P23821, F5H1S2, Q498Y0, Q5JPK8, Q91888, B4DGP8, Q91887, P63173, B2R5B2, Q9…
Annotation Cluster 12 Enrichment Score: 4.106575369060538
Category Term Count % PValue Genes List Total Pop Hits Pop Total Fold Enrichment Bonferroni Benjamini FDR
GOTERM_CC_ALL GO:0090533~cation-transporting ATPase complex 7 1.037037037037037 1.4101900551402499E-5 B4E0R9, Q9UJ21, Q6LDM4, A0A0S2Z3W6, B7Z401, Q9UJ20, D3DPL4, Q8WXA7, Q8TBN8, Q96EM2, B2RAH2, P17900, Q8WXH7, Q5JW74, D3DQH6, P05023, Q14426, Q8WY13, Q14428, Q13816, Q13817, D3DVE4, B2RBR6, B7Z2T0, Q16732, B7Z2T5, Q16735, Q16734, B2R699, Q8N5U2, B7Z3U6, Q9UCN1, Q53ES0, P50993, Q6LBL5, Q16689, Q1373…
GOTERM_CC_ALL GO:1904949~ATPase complex 7 1.037037037037037 1.8428845223391563E-4 B4E0R9, Q9UJ21, Q6LDM4, A0A0S2Z3W6, B7Z401, Q9UJ20, D3DPL4, Q8WXA7, Q8TBN8, Q96EM2, B2RAH2, P17900, Q8WXH7, Q5JW74, D3DQH6, P05023, Q14426, Q8WY13, Q14428, Q13816, Q13817, D3DVE4, B2RBR6, B7Z2T0, Q16732, B7Z2T5, Q16735, Q16734, B2R699, Q8N5U2, B7Z3U6, Q9UCN1, Q53ES0, P50993, Q6LBL5, Q16689, Q13733, Q969K5, F5H6J6, Q…
GOTERM_CC_ALL GO:0098533~ATPase dependent transmembrane transport complex 7 1.037037037037037 1.8428845223391563E-4 B4E0R9, Q9UJ21, Q6LDM4, A0A0S2Z3W6, B7Z401, Q9UJ20, D3DPL4, Q8WXA7, Q8TBN8, Q96EM2, B2RAH2, P17900, Q8WXH7, Q5JW74, D3DQH6, P05023, Q14426, Q8WY13, Q14428, Q13816, Q13817, D3DVE4, B2RBR6, B7Z2T0, Q16732, B7Z2T5, Q16735, Q16734, B2R699, Q8N5U2, B7Z3U6, Q9UCN1, Q53ES0, P50993, Q6LBL5,…
Annotation Cluster 13 Enrichment Score: 3.9439541230923947
Category Term Count % PValue Genes List Total Pop Hits Pop Total Fold Enrichment Bonferroni Benjamini FDR
GOTERM_CC_ALL GO:0032432~actin filament bundle 11 1.6296296296296295 6.984438016285549E-5 B4DTL9, Q5VU63, Q5VU66, Q15659, Q9UHD8, B4DHH3, D3DV71, P12324, A0A0S2Z4G4, H7BYY1, F5H7S3, B0YIX0, O43416, B3KPM0, Q5VU71, Q5VU72, B4E0N2, Q9NXC3, Q5U0D9, Q86T83, Q9BVF2, Q5TBN4, B4DDF4, O60805, Q9H8J1, O15513, A4D2G6, P09494, P09493, Q9Y5W4, Q8TCG3, P67936, B4DUT8, Q9UCS3, P13796, Q9UCS4, Q9UCS1, A0A087WWU…
GOTERM_CC_ALL GO:0042641~actomyosin 11 1.6296296296296295 1.2150174101704306E-4 B4DTL9, Q5VU63, Q5VU66, Q15659, Q9UQE0, Q9UHD8, B4DHH3, D3DV71, Q9UG05, P12324, H7BYY1, A0A0S2Z4G4, F5H7S3, B3KPM0, Q5VU71, B4E0N2, Q5VU72, Q9NXC3, Q5U0D9, Q86T83, Q9BVF2, Q5TBN4, B4DDF4, O60805, Q9H8J1, O15513, A4D2G6, P09494, P09493, Q9Y5W4, P67936, Q8TCG3, B4DUT8, Q9UCS3, P13796, Q9UCS4, Q9UCS1, A0A087WWU8, Q9UCS2,…
GOTERM_CC_ALL GO:0001725~stress fiber 10 1.4814814814814816 1.405189090921469E-4 B4DTL9, Q5VU63, Q5VU66, Q15659, Q9UHD8, B4DHH3, D3DV71, P12324, H7BYY1, A0A0S2Z4G4, F5H7S3, B3KPM0, Q5VU71, B4E0N2, Q5VU72, Q9NXC3, Q5U0D9, Q86T83, Q9BVF2, Q5TBN4, B4DDF4, O60805, Q9H8J1, O15513, A4D2G6, P09494, P09493, Q9Y5W4, P67936, Q8TCG3, B4DUT8, Q9UCS3, P13796, Q9UCS4, Q9UCS1, A0A087WWU8, Q9UCS2, Q9UHB6, Q99439…
GOTERM_CC_ALL GO:0097517~contractile actin filament bundle 10 1.4814814814814816 1.405189090921469E-4 B4DTL9, Q5VU63, Q5VU66, Q15659, Q9UHD8, B4DHH3, D3DV71, P12324, H7BYY1, A0A0S2Z4G4, F5H7S3, B3KPM0, Q5VU71, B4E0N2, Q5VU72, Q9NXC3, Q5U0D9, Q86T83, Q9BVF2, Q5TBN4, B4DDF4, O60805, Q9H8J1, O15513, A4D2G6, P09494, P09493, Q9Y5W4, P67936, Q8TCG3, B4DUT8, Q9UCS3, P13796, Q9UCS4, Q9UCS1, A0A087WWU8, Q…
Annotation Cluster 14 Enrichment Score: 3.788325233996359
Category Term Count % PValue Genes List Total Pop Hits Pop Total Fold Enrichment Bonferroni Benjamini FDR
GOTERM_CC_ALL GO:0019013~viral nucleocapsid 9 1.3333333333333335 5.17879376334455E-6 Q2L7G6, S4R3J4, A8K4Z8, P17135, P14678, A0A024RAZ7, P14648, Q5TBS2, X5DP00, Q9BV64, O43390, P09651, Q59ES8, Q53RW7, O60506, Q96H56, A0A024QZ98, Q9Y492, Q6MZS5, A0A024RB53, Q66K91, Q53H05, B4DMB1, Q0VGD6, Q59GL1, Q3MIB7, Q9Y583, D3DPF4, B4DTV0, Q6URK5, Q8WZ44, Q9UIS5, Q15490, Q32P51, Q09666, B4DT28, Q6PJZ7, B3KVR1…
GOTERM_CC_ALL GO:0019028~viral capsid 9 1.3333333333333335 1.4844467925221802E-4 Q2L7G6, S4R3J4, A8K4Z8, P17135, P14678, A0A024RAZ7, P14648, Q5TBS2, X5DP00, Q9BV64, O43390, P09651, Q59ES8, Q53RW7, O60506, Q96H56, A0A024QZ98, Q9Y492, Q6MZS5, A0A024RB53, Q66K91, Q53H05, B4DMB1, Q0VGD6, Q59GL1, Q3MIB7, Q9Y583, D3DPF4, B4DTV0, Q6URK5, Q8WZ44, Q9UIS5, Q15490, Q32P51, Q09666, B4DT28, Q6PJZ7, B3KVR1, Q0…
GOTERM_CC_ALL GO:0044423~virion part 9 1.3333333333333335 9.559890239489921E-4 Q2L7G6, S4R3J4, A8K4Z8, P17135, P14678, A0A024RAZ7, P14648, Q5TBS2, X5DP00, Q9BV64, O43390, P09651, Q59ES8, Q53RW7, O60506, Q96H56, A0A024QZ98, Q9Y492, Q6MZS5, A0A024RB53, Q66K91, Q53H05, B4DMB1, Q0VGD6, Q59GL1, Q3MIB7, Q9Y583, D3DPF4, B4DTV0, Q6URK5, Q8WZ44, Q9UIS5, Q15490, Q32P51, Q09666, B4DT28, Q6PJZ7, B3KVR1, Q0D2…
GOTERM_CC_ALL GO:0019012~virion 9 1.3333333333333335 9.559890239489921E-4 Q2L7G6, S4R3J4, A8K4Z8, P17135, P14678, A0A024RAZ7, P14648, Q5TBS2, X5DP00, Q9BV64, O43390, P09651, Q59ES8, Q53RW7, O60506, Q96H56, A0A024QZ98, Q9Y492, Q6MZS5, A0A024RB53, Q66K91, Q53H05, B4DMB1, Q0VGD6, Q59GL1, Q3MIB7, Q9Y583, D3DPF4, B4DTV0, Q6URK5, Q8WZ44, Q9UIS5, Q15490, Q32P51, Q09666, B4DT28, Q6PJZ7, B3KVR1, Q0D2Q5, Q…
Annotation Cluster 15 Enrichment Score: 3.638149956613894
Category Term Count % PValue Genes List Total Pop Hits Pop Total Fold Enrichment Bonferroni Benjamini FDR
GOTERM_CC_ALL GO:0043292~contractile fiber 23 3.4074074074074074 2.854539955850902E-5 Q5VU63, Q5VU66, Q8NF52, B4DHH3, Q969U2, P0DP23, P0DP25, P0DP24, F5H7S3, Q5HY53, Q5VU71, Q5HY55, Q7Z3B8, Q5VU72, B2RTX2, H0Y7A7, Q96HK3, P09494, P09493, Q16450, Q8TCG3, B7ZMM5, A0A024QZN4, B4DTV0, P18206, P07951, Q9NP65, P99014, A0A0K0K1J1, P14104, Q8WU71, Q60FE5, Q96GV1, Q9NQH8, Q6NXF2, Q16704, Q7Z3V6, V9HWK2, O…
GOTERM_CC_ALL GO:0030016~myofibril 21 3.111111111111111 1.1376828877977684E-4 Q5VU63, Q5VU66, Q8NF52, B4DHH3, Q969U2, P0DP23, P0DP25, P0DP24, F5H7S3, Q5HY53, Q5VU71, Q5HY55, Q7Z3B8, Q5VU72, B2RTX2, H0Y7A7, Q96HK3, P09494, P09493, Q16450, Q8TCG3, B7ZMM5, A0A024QZN4, B4DTV0, P18206, P07951, P99014, P14104, Q8WU71, Q60FE5, Q96GV1, Q9NQH8, Q6NXF2, Q16704, Q7Z3V6, V9HWK2, O60526, Q96B15, P07226, Q5VU5…
GOTERM_CC_ALL GO:0044449~contractile fiber part 20 2.9629629629629632 2.105042214241891E-4 Q5VU63, Q5VU66, Q8NF52, B4DHH3, Q969U2, P0DP23, P0DP25, P0DP24, F5H7S3, Q5HY53, Q5VU71, Q5HY55, Q7Z3B8, Q5VU72, B2RTX2, H0Y7A7, Q96HK3, P09494, P09493, Q16450, Q8TCG3, B7ZMM5, A0A024QZN4, B4DTV0, P18206, P07951, Q9NP65, P99014, Q8WU71, Q60FE5, Q96GV1, Q9NQH8, Q6NXF2, Q16704, Q7Z3V6, V9HWK2, O60526, Q96B15, …
GOTERM_CC_ALL GO:0030017~sarcomere 16 2.3703703703703702 0.004098094906510031 Q9Y3E9, Q5VU63, A6NM85, Q5VU66, Q15659, Q8NF52, Q969U2, B4DHH3, D3DV71, B2RAH5, P12324, P0DP23, P0DP25, A0A0S2Z4G4, H7BYY1, P0DP24, F5H7S3, A2IDB9, B0YIX0, Q5HY53, O43416, Q5VU71, Q5VU72, Q5HY55, Q4TUS4, Q5U0D9, Q9BT62, B2RTX2, H0Y7A7, O15513, V9HW43, Q96HK3, P09494, P09493, Q658M5, Q9UM55, Q8TCG3, P67936, Q9UCS3, Q9UCS…
Annotation Cluster 16 Enrichment Score: 2.5913585311340435
Category Term Count % PValue Genes List Total Pop Hits Pop Total Fold Enrichment Bonferroni Benjamini FDR
GOTERM_CC_ALL GO:0032154~cleavage furrow 8 1.1851851851851851 0.0015380732408472844 D3DRY4, D3DRY5, Q14622, A7YIJ8, Q9BVT0, Q29RW2, P08134, B4DT13, D3DRY3, A0A024R5Z8, C9JX21, Q6ICN3, Q53HM4, A0A024R0I3, A0A024R324, B2RB09, Q9NXC3, B2R692, Q86T83, Q9BVF2, D3DRX9, P05556, A0A024R1N1, Q8WUM6, O60805, Q9H8J1, P62491, P06749, P35579, Q5U0H6, P78467, B3KSW1, P78466, Q9UEJ4, P61586, A7YIK0, A7YIK3, Q9U…
GOTERM_CC_ALL GO:0097610~cell surface furrow 8 1.1851851851851851 0.0015380732408472844 D3DRY4, D3DRY5, Q14622, A7YIJ8, Q9BVT0, Q29RW2, P08134, B4DT13, D3DRY3, A0A024R5Z8, C9JX21, Q6ICN3, Q53HM4, A0A024R0I3, A0A024R324, B2RB09, Q9NXC3, B2R692, Q86T83, Q9BVF2, D3DRX9, P05556, A0A024R1N1, Q8WUM6, O60805, Q9H8J1, P62491, P06749, P35579, Q5U0H6, P78467, B3KSW1, P78466, Q9UEJ4, P61586, A7YIK0, A7YIK3,…
GOTERM_CC_ALL GO:0032153~cell division site 8 1.1851851851851851 0.004268801114558917 D3DRY4, D3DRY5, Q14622, A7YIJ8, Q9BVT0, Q29RW2, P08134, B4DT13, D3DRY3, A0A024R5Z8, C9JX21, Q6ICN3, Q53HM4, A0A024R0I3, A0A024R324, B2RB09, Q9NXC3, B2R692, Q86T83, Q9BVF2, D3DRX9, P05556, A0A024R1N1, Q8WUM6, O60805, Q9H8J1, P62491, P06749, P35579, Q5U0H6, P78467, B3KSW1, P78466, Q9UEJ4, P61586, A7YIK0, A7YIK3, Q…
GOTERM_CC_ALL GO:0032155~cell division site part 8 1.1851851851851851 0.004268801114558917 D3DRY4, D3DRY5, Q14622, A7YIJ8, Q9BVT0, Q29RW2, P08134, B4DT13, D3DRY3, A0A024R5Z8, C9JX21, Q6ICN3, Q53HM4, A0A024R0I3, A0A024R324, B2RB09, Q9NXC3, B2R692, Q86T83, Q9BVF2, D3DRX9, P05556, A0A024R1N1, Q8WUM6, O60805, Q9H8J1, P62491, P06749, P35579, Q5U0H6, P78467, B3KSW1, P78466, Q9UEJ4, P61586, A7YIK0, A7YI…
Annotation Cluster 17 Enrichment Score: 2.087931788218791
Category Term Count % PValue Genes List Total Pop Hits Pop Total Fold Enrichment Bonferroni Benjamini FDR
GOTERM_CC_ALL GO:0005862~muscle thin filament tropomyosin 4 0.5925925925925926 1.9248089998231415E-4 Q5VU63, A6NM85, Q5VU66, Q15659, D3DV71, Q969Q2, P12324, A0A0S2Z4G4, H7BYY1, F5H7S3, Q5VU71, Q5VU72, B4DQ80, Q13894, Q5U0D9, A0A0K0K1I0, P10469, Q96IK2, H0YK48, O15513, P09494, P09493, P06753, Q9UCY9, Q8TCG3, Q2QD06, P67936, Q9UCS3, Q9UCS4, Q9UCS1, A0A087WWU8, Q9UCS2, Q9H8Q3, A7XZE4, P07951, Q6DV90…
GOTERM_CC_ALL GO:0005865~striated muscle thin filament 4 0.5925925925925926 0.04531294066055861 Q5VU63, A6NM85, Q5VU66, Q15659, D3DV71, Q969Q2, P12324, A0A0S2Z4G4, H7BYY1, F5H7S3, Q5VU71, Q5VU72, B4DQ80, Q13894, Q5U0D9, A0A0K0K1I0, P10469, Q96IK2, H0YK48, O15513, P09494, P09493, P06753, Q9UCY9, Q8TCG3, Q2QD06, P67936, Q9UCS3, Q9UCS4, Q9UCS1, A0A087WWU8, Q9UCS2, Q9H8Q3, A7XZE4, P07951, Q6DV90, Q9U…
GOTERM_CC_ALL GO:0036379~myofilament 4 0.5925925925925926 0.062458959826450416 Q5VU63, A6NM85, Q5VU66, Q15659, D3DV71, Q969Q2, P12324, A0A0S2Z4G4, H7BYY1, F5H7S3, Q5VU71, Q5VU72, B4DQ80, Q13894, Q5U0D9, A0A0K0K1I0, P10469, Q96IK2, H0YK48, O15513, P09494, P09493, P06753, Q9UCY9, Q8TCG3, Q2QD06, P67936, Q9UCS3, Q9UCS4, Q9UCS1, A0A087WWU8, Q9UCS2, Q9H8Q3, A7XZE4, P07951, Q6DV90, Q9UH67, B7Z722, Q9NQ…
Annotation Cluster 18 Enrichment Score: 1.8123368354920393
Category Term Count % PValue Genes List Total Pop Hits Pop Total Fold Enrichment Bonferroni Benjamini FDR
GOTERM_CC_ALL GO:0005583~fibrillar collagen trimer 4 0.5925925925925926 0.008488933836019747 Q9UE43, Q8N473, Q96IT5, Q9UE42, Q9UE41, Q16672, Q9UE40, Q7Z5S6, Q14037, Q14038, A0A0S2Z3H5, B2R6R5, Q9UMM6, Q9UMM7, Q14045, P02458, Q14056, Q14044, Q13997, Q14057, Q14047, Q13998, Q14058, Q14046, Q12985, Q13896, Q13897, Q99227, A6NGA0, Q9UEB6, Q9UML6, P08123, Q9UML5, P02464, O76045, Q9UEF9, Q14992, Q1JQ82…
GOTERM_CC_ALL GO:0098643~banded collagen fibril 4 0.5925925925925926 0.008488933836019747 Q9UE43, Q8N473, Q96IT5, Q9UE42, Q9UE41, Q16672, Q9UE40, Q7Z5S6, Q14037, Q14038, A0A0S2Z3H5, B2R6R5, Q9UMM6, Q9UMM7, Q14045, P02458, Q14056, Q14044, Q13997, Q14057, Q14047, Q13998, Q14058, Q14046, Q12985, Q13896, Q13897, Q99227, A6NGA0, Q9UEB6, Q9UML6, P08123, Q9UML5, P02464, O76045, Q9UEF9, Q14992, Q1JQ82, Q…
GOTERM_CC_ALL GO:0098644~complex of collagen trimers 4 0.5925925925925926 0.05073214163352504 Q9UE43, Q8N473, Q96IT5, Q9UE42, Q9UE41, Q16672, Q9UE40, Q7Z5S6, Q14037, Q14038, A0A0S2Z3H5, B2R6R5, Q9UMM6, Q9UMM7, Q14045, P02458, Q14056, Q14044, Q13997, Q14057, Q14047, Q13998, Q14058, Q14046, Q12985, Q13896, Q13897, Q99227, A6NGA0, Q9UEB6, Q9UML6, P08123, Q9UML5, P02464, O76045, Q9UEF9, Q14992, Q1JQ8…

## Sheet: RefSeq UniProt Accession Unstim
RefSeq Protein Accesion 1048 elements included exclusively in "Unstimulated":	UniProt Accession
NP_000135.2	Q16595; C9JJ89; Q5VZ01; A0A0S2Z3G4; A8MXJ6; O95656; O15545; Q15294
NP_000169.1	E1P5P9; V9HWJ1; B2R697; P48637; B6F210; Q4TTD9
NP_000180.2	P52789; Q8WU87; Q9UN82; D6W5J2
NP_000197.1	P31785; Q5FC12
NP_000230.1	Q13170; P00695; Q9UCF8; P61626; B2R4C5
NP_000261.2	V9HWH6; Q15160; Q5PZ03; D3DS00; B2R8S5; P00491
NP_000415.2	P13647; Q6PI71; Q6UBJ0; Q8TA91
NP_000484.2	A1L4P2; Q03692
NP_000557.1	Q92663; P12315; P12314; Q92495; Q5QNW7
NP_000619.3	Q08334; Q9BUU4
NP_000651.3	P01137; A0A499FJK2; A8K792; Q9UCG4
NP_000678.1	A8K307; F5H737; B3KUN3; P23526; Q96A36; E1P5P2; A0A384MTQ3
NP_000685.1	Q53XL5; A0A024R5D8; A3FMP9; Q8N515; P43353; Q96CK8
NP_000703.2	O95019; P53004; A0A140VJF4; A8K747; Q86UX0; Q96QL4; Q9BRW8
NP_000970.1	F8VWC5; Q8WTZ6; Q07020; A0A024QZD1
NP_000985.1	P62910; P02433; A0A024R2G7; B2R4Q3
NP_000986.2	Q9BUZ2; A1LUY1; P49207; Q6FG66
NP_000998.1	P62701; Q14727; P12750; P12631; P55831; B2R491; Q6IPY4; P27576
NP_001001329.1	Q96BU9; Q96D06; Q9P0W9; A8K318; P14314
NP_001001484.1	D3DRU0; Q96BW5; B3KTF5; Q9BY46; B0YJ77
NP_001004340.2	Q92637; Q92638; Q7KZ13
NP_001007074.1	P02433; A0A024R2G7; P62910; B2R4Q3
NP_001007075.1	A0A024R2G7; B2R4Q3; P62910; P02433
NP_001013271.1	B3KPP1; B3KRR6; E9PBV6; E9PFP3; Q53H48; P33241; Q9BUY8; Q16096; Q6FHM3
NP_001013272.1	P33241; B3KPP1; B3KRR6; Q16096; Q6FHM3; E9PBV6; E9PFP3; Q53H48; Q9BUY8
NP_001013273.1	Q16096; Q6FHM3; B3KRR6; E9PBV6; E9PFP3; B3KPP1; Q9BUY8; P33241; Q53H48
NP_001013865.1	B2RTX3; Q6ZNF2; A8K5V8; Q9H8U9; Q52MB3; Q658J7; Q9NWH9; Q2VPK7; Q9H7C3; Q86TK6
NP_001014809.1	A0EJG6; Q14194; Q13024; B3KT07; Q96I11; Q4W5F1; Q96TC8; X5DNI1
NP_001017986.1	Q92637; Q7KZ13; Q92638
NP_001018064.1	O14968; Q86V27; B1AMT8; Q99876; Q9BR78; B1AMT6; Q14114; B1AMT7
NP_001020267.1	B0YJ75; Q8IVP4; Q8TA98; Q8TAA2; Q8TAA3
NP_001020268.1	Q8IVP4; Q8TAA3; Q8TAA2; B0YJ75; Q8TA98
NP_001022.1	P62857; B2R4R9; P25112
NP_001025459.1	A8K9B1; P16150; A0A024R629
NP_001026881.1	Q969X5; Q9ULN9; Q9H2J2; Q9H0L0
NP_001029249.1	P02304; Q6NWP7; A2VCL0; P02305; Q6DRA9; B2R4R0; P62805; Q6FGB8
NP_001032360.1	P55884; Q2NL77; Q9UMF9; A4D208; A0A024R821
NP_001032726.1	P20290; Q76M56; A8K510; Q13893
NP_001034456.1	P36543; A8MUN4; A8MUE4
NP_001034760.1	Q9H5F7
NP_001034761.1	H7BXS8; Q96IC4; Q8WY70; Q9H5F7; Q5BJH7; Q5JPC2; Q96C02
NP_001034762.1	Q5BJH7; Q96C02; Q96IC4; H7BXS8; Q5JPC2; Q9H5F7; Q8WY70
NP_001035196.1	Q96IS5; A8MQ37; Q6UW11; F8WCH5; B4DEB3; Q96D96
NP_001035548.1	Q9UHF8; Q9NZ08; O60278; Q8NEL4; Q9UKY2; Q8TAD0; Q6UWY6
NP_001070674.1	Q9P0A6; H7C2W3; Q6ZU90; O94979; Q7LCX9; Q9P048; B7ZL00; Q86TJ0; Q9UM06; Q8IZH4; Q9UM05; Q5XG74; Q17RR5; B4DIW6; B7ZKZ7; Q5H9P6; Q659G7
NP_001070675.1	A1LU61; Q9P048; Q9UM05; B7ZKZ7; Q9P0A6; Q86TJ0; B7ZL00; Q7LCX9; Q9UM06; Q5H9P6; Q5XG74; Q659G7; O94979; B4DIW6; Q8IZH4; H7C2W3; Q17RR5; Q6ZU90
NP_001070676.1	O94979; Q9P048; Q9UM06; Q6ZU90; B7ZL00; B4DIW6; B7ZKZ7; H7C2W3; Q5H9P6; Q86TJ0; Q5XG74; Q7LCX9; Q8IZH4; Q17RR5; Q9P0A6; Q659G7; Q9UM05
NP_001070910.1	P07910; D3DS19; Q96IY5; Q96HM4; Q86SF8; D3DS22; Q53EX2; P22628; Q9BTS3; Q5FWE8; Q86U45; Q59FD3; Q96HK7
NP_001070911.1	Q9BTS3; Q59FD3; Q96HM4; P07910; Q96IY5; P22628; Q5FWE8; Q86U45; Q53EX2; D3DS19; Q86SF8; Q96HK7; D3DS22
NP_001072992.1	E9PDH9; Q68CQ5; P22234
NP_001072993.1	Q68CQ5; P22234; E9PDH9
NP_001076.2	Q96DW8; Q13703; A0A024R6P0; Q9UC47; Q2TU87; Q2TU88; Q8N177; P01011; Q9UNU9; Q59GP9; Q6NSC9; B3KVQ7; Q6LBY8; Q6LDT7
NP_001077007.1	Q6S8J8; Q6S8J3; Q6S8J4; Q6S8J5
NP_001091674.1	B3KM84; Q96AU2; Q5T0N2; A0A024R7T3; P52597
NP_001091677.1	B3KM84; Q96AU2; A0A024R7T3; P52597; Q5T0N2
NP_001092090.1	Q15366; B4DXP5; Q6PKG5; Q68Y55; A8K7X6; G3V0E8; Q32Q82; I6L8F9; Q6IPF4; F8VYL7; Q59HD4
NP_001093241.1	A5A3E0; A6NC34
NP_001095132.1	A6NI41; Q9NU57; Q6UUU9; Q5VUL0; O15241; Q96HB2; O43847; O15242
NP_001099026.1	A2RTZ3; B4DZY3; B4DZT9; O60560; Q9NS90; Q68DP4; Q5TEK1; Q5TEJ8; Q5TEJ9; Q9BYB6; Q5TEJ1
NP_001104567.1	Q6NUK7; P07948; A0AVQ5
NP_001107803.1	A8K7X1; A8K5T9; P51798; B3KPN3; Q9NYX5; A6NEJ7; E9PDB9
NP_001108628.1	Q5SX88; P50395; O43928; Q9UQM6; Q6IAT1
NP_001120792.1	Q9UGL4; Q9UGL5; Q9BTU3; Q9UGL3; Q14157; Q9UGL2; B4E0U8; Q5VU75; Q5VU76
NP_001120793.1	V9HWG0; B2R8T9; P45973
NP_001120794.1	V9HWG0; B2R8T9; P45973
NP_001122082.1	A0A024R5S4; Q86VA0; Q7Z3U2; Q8IWI7; Q2TB31; P40818; B4DKA8
NP_001122383.1	Q15366; A8K7X6; Q59HD4; Q68Y55; Q6PKG5; G3V0E8; Q32Q82; Q6IPF4; F8VYL7; B4DXP5; I6L8F9
NP_001122384.1	G3V0E8; A8K7X6; I6L8F9; Q59HD4; F8VYL7; B4DXP5; Q6IPF4; Q6PKG5; Q68Y55; Q15366; Q32Q82
NP_001122385.1	A8K7X6; B4DXP5; Q6IPF4; Q6PKG5; Q15366; F8VYL7; Q32Q82; G3V0E8; I6L8F9; Q68Y55; Q59HD4
NP_001122386.1	A8K7X6; Q6PKG5; I6L8F9; G3V0E8; Q59HD4; F8VYL7; Q32Q82; Q68Y55; Q15366; B4DXP5; Q6IPF4
NP_001123613.1	A8MQ26; B7WPC1; P57721; Q96EP6; B7WNN9; Q8N9K6; A8MPS2
NP_001128661.1	Q15277; P52594; E9PHX7; Q4VAS1; Q4VAS3; Q53QT8; Q53R11; Q4VAS0; B3KUL1
NP_001128711.1	D3DQY3; F8W819; Q9UDE8; Q53G53; Q6ZNV1; P00338; B4DKQ2; B7Z5E3; Q6IBM7; Q9UDE9
NP_001131074.1	B4DLS0; Q5R2V8; Q6NSL5; Q9Y316; D6W575; Q5R2V9
NP_001131145.1	Q9NQA0; Q9NQA1; Q9NRN2; G5E9M5; O43409; A8K6F2; Q86XY7; Q99544; Q9BZH4; Q9NQ96; Q9NQ98; Q9NRN4; Q9UN00; Q9UN84; Q6P1X1; Q9NRN3; Q12906; Q9NQ95; Q9NQ97; Q9NQ99; Q9NQA2; Q9UNA2; Q9BZH5; Q9UMZ9; Q99545
NP_001136003.1	B4DG32
NP_001136004.1	A8K5S8; Q5HYE5; Q8N6X3; E9PG48; Q5JU31; Q8N5H7; Q6UY42; Q9Y2X5
NP_001136005.1	A8K5S8; E9PG48; Q9Y2X5; Q8N6X3; Q8N5H7; Q5HYE5; Q5JU31; Q6UY42
NP_001136006.1	E9PG48; Q9Y2X5; Q6UY42; Q8N5H7; Q5HYE5; Q8N6X3; A8K5S8; Q5JU31
NP_001137543.1	Q6ZMR3; D3DQY5
NP_001138933.1	Q9H5F7
NP_001138934.1	Q5JPC2; Q9H5F7; Q5BJH7; H7BXS8; Q96IC4; Q8WY70; Q96C02
NP_001138935.1	Q9H5F7; Q8WY70; Q5BJH7; Q96IC4; H7BXS8; Q5JPC2; Q96C02
NP_001139410.1	B4DN15
NP_001152763.1	Q8IVS9; Q96G47; E1P5F0; Q9H6X6; Q7Z633; Q8TDZ2; Q9HAA1; Q9H7I0; B7Z3R5; Q9UFF7
NP_001152963.1	F5GXW6
NP_001154945.1	P43353; A0A024R5D8; Q96CK8; A3FMP9; Q53XL5; Q8N515
NP_001155178.1	O95656; A8MXJ6; O15545; Q16595; Q15294; Q5VZ01; C9JJ89
NP_001157260.1	B1ALY6; O95758; B1ALY3; B1ALY2; B3KME7; Q86YB3; Q68DB9; Q86YH9; B1ALY5
NP_001157262.1	B3KME7; B1ALY6; O95758; B1ALY2; B1ALY5; Q86YH9; B1ALY3; Q86YB3; Q68DB9
NP_001158077.1	Q6UW44; Q9HC34; B7WNZ8; Q9P039; Q96DB9
NP_001159574.1	O60940; Q96HS7; P49821; Q6IBR3; O60924; Q16104; Q96BF8
NP_001159819.1	B2RCI7; Q8N2I1; Q86WA9; Q8NG03; Q86YX7; Q86VX1; Q8IV11
NP_001159820.1	Q86WA9; B2RCI7; Q8IV11; Q86YX7; Q86VX1; Q8NG03; Q8N2I1
NP_001159821.1	Q86VX1; Q8NG03; Q8IV11; B2RCI7; Q8N2I1; Q86WA9; Q86YX7
NP_001161079.1	Q14426; D3DQH6; B2R699; P17900; Q6LBL5; Q14428
NP_001164261.1	Q8NCK0; Q6NW04; Q8N7W8; G3V1N7; Q6N075; Q96IA5
NP_001167638.1	A0A024R244; P43405
NP_001170852.1	F5H160; Q7Z5Q0; Q3MI89; Q3B8N6; Q3MI90; Q3MI92; E7EPM3; Q7Z5Q1
NP_001170853.1	Q3B8N6; Q7Z5Q1; E7EPM3; Q3MI90; F5H160; Q3MI89; Q3MI92; Q7Z5Q0
NP_001170854.1	Q3MI89; Q7Z5Q1; Q3MI90; Q3MI92; E7EPM3; Q3B8N6; Q7Z5Q0; F5H160
NP_001170855.1	Q3MI89; Q3MI92; Q7Z5Q0; Q3B8N6; Q7Z5Q1; E7EPM3; Q3MI90; F5H160
NP_001170977.1	P28039; A4D1Y5; A0A087WVT3; Q53F13; B7Z490
NP_001170978.1	P28039; Q53F13; B7Z490; A4D1Y5
NP_001171062.1	B2RBU8; Q00007; B4E1T7; P63151; P50409
NP_001171608.1	Q8NE35; Q9NQJ7; Q9Y2E9; Q5QP71; Q5T389
NP_001171669.1	Q8N707; Q14247; Q96H99
NP_001177978.1	Q8IZH4; Q9P048; Q9UM05; H7C2W3; Q5H9P6; B4DIW6; Q7LCX9; Q9P0A6; B7ZKZ7; B7ZL00; Q5XG74; O94979; Q17RR5; Q86TJ0; Q9UM06; Q659G7; Q6ZU90
NP_001180343.1	Q9NY65; B2RCX2; B4DWG3; Q2M3N4; B3KPW9
NP_001180432.1	B4DUM6; E7ENK8; Q96AE2; D3DTL2; P13929; B4DUI6
NP_001182032.1	C8KIL8; C8KIL9; C8KIM0; D3DSV3; Q7Z5C9; P00390; Q9NP63
NP_001182220.2	A0A024QZX5; P35237; Q5TD06; B2RBA8; Q7Z2Y7; Q9UDI7; Q59F97; Q96J44
NP_001185470.1	Q8TAD0; Q6UWY6; O60278; Q8NEL4; Q9UHF8; Q9NZ08; Q9UKY2
NP_001185792.1	Q9H243; E1P5Q4; Q99829; Q6IBL3; Q9NTZ7; B0QZ18
NP_001185797.1	P07384; B2RDI5; Q2TTR0; Q6DHV4
NP_001186789.1	A1PR14; A0AVM9; Q13303; Q6ZNE4; O43659; A8K1A4; B0AZR7; Q99411; Q2YD85; Q5TG82; Q5TG83
NP_001186790.1	A8K1A4; A0AVM9; B0AZR7; Q5TG82; Q5TG83; O43659; Q6ZNE4; A1PR14; Q13303; Q99411; Q2YD85
NP_001186791.1	Q2YD85; B0AZR7; Q13303; A0AVM9; A8K1A4; Q5TG82; Q5TG83; O43659; Q6ZNE4; Q99411
NP_001186792.1	Q13303; Q5TG82; Q6ZNE4; B0AZR7; A0AVM9; A8K1A4; Q2YD85; Q5TG83; O43659; Q99411
NP_001186871.1	Q5TA12; F6U2K4
NP_001193807.1	Q9GZU7; C9IYG0; Q7Z5Q4; Q7Z5Q3
NP_001198.2	Q76M56; P20290; A8K510; Q13893
NP_001229757.1	F6SH78; Q5TGH5; Q9UI22; Q9NYP7; B4DZJ2; Q6NXE7; Q8NCG4; Q59EL3; Q7L2S5
NP_001229786.1	Q5T1K3; Q8IYR5; Q96B09; Q5BNF1; Q5CZ92; Q7Z3M1; Q14VH1; B1APG4; B4DKB0; Q5BNF0; Q8IZQ0; B4E2Q1; Q5BNE9; Q5BNF3; Q59GC0; Q5BNF2; P22694
NP_001229787.1	Q14VH1; Q7Z3M1; Q59GC0; Q5BNF0; Q5BNF2; Q5BNF3; Q5CZ92; Q5T1K3; Q8IYR5; B1APG4; B4E2Q1; Q8IZQ0; Q5BNE9; Q5BNF1; B4DKB0; P22694; Q96B09
NP_001229788.1	Q5T1K3; B4E2Q1; Q5BNF2; Q8IYR5; Q14VH1; Q5BNF0; Q5BNF1; Q5BNF3; Q7Z3M1; Q8IZQ0; Q59GC0; Q5CZ92; B1APG4; P22694; Q96B09; B4DKB0; Q5BNE9
NP_001229789.1	Q7Z3M1; Q5BNF1; Q5BNF2; Q5T1K3; Q8IYR5; Q5BNE9; Q5CZ92; B4DKB0; B1APG4; Q14VH1; Q5BNF3; Q96B09; Q59GC0; Q5BNF0; P22694; Q8IZQ0; B4E2Q1
NP_001229790.1	Q5CZ92; Q5BNF1; B1APG4; B4DKB0; P22694; Q5BNF2; Q5BNF0; Q96B09; Q5BNE9; Q5BNF3; Q5T1K3; Q8IZQ0; Q7Z3M1; Q8IYR5; B4E2Q1; Q14VH1; Q59GC0
NP_001229791.1	A0A087WVC4; Q5T1K3; Q8IZQ0; P22694; Q5CZ92; B4DKB0; Q5BNF0; Q59GC0; B7ZA00; Q7Z3M1; Q5BNF2; Q5BNF3; Q5BNF1; Q8IYR5; Q5BNE9; B1APG4; Q96B09; B4E2Q1; Q14VH1
NP_001229861.1	Q9BUY8; P33241; E9PFP3; Q16096; E9PBV6; Q53H48; B3KPP1; B3KRR6; Q6FHM3
NP_001230648.1	P20340; B7Z772; Q1W5D8; Q5U0A8; F5H668; Q9UBE4; A8K133
NP_001230820.1	O43399; A0A087WZ51; B4DPJ6; Q9H3Z6; Q5JWU5; A0A087WYR3; Q6FGS1; O43398; E1P5G7; Q5JWU6; Q68E05; Q5JWU8; Q5U0E0
NP_001230821.1	Q5JWU5; Q5JWU8; E1P5G7; Q9H3Z6; O43399; B4DPJ6; Q5U0E0; O43398; Q5JWU6
NP_001230891.1	A1KR27; B5BLN7; B7VU69; O19713; O78046; P79526; Q08GC8; Q29877; Q2QK85; Q30095; Q564J6; Q5G841; Q6B9X1; Q7YP69; Q9BD17; Q9TPA9; B3VLT3; C0MQ35; C8ZLJ9; A2RPH3; O19708; O62861; P01918; P03992; A4USG5; Q5W1E1; Q8HWH0; B1A0K6; C0MQ34; O19724; A4USG2; Q29731; Q29915; Q30081; A6N8I7; Q53I44; A9YQA0; Q8MH58; B0S7Y7; Q9XRY6; U3Q031; P01920; C9DRQ3; O98034; P79544; Q09035; Q45UE3; Q5ISH1; Q5Y7G8; Q8SP70;…
NP_001231800.1	Q13598; A6NES5; Q9BTY0; P98082; Q9UK04
NP_001231825.1	Q68DB9; Q86YH9; B1ALY3; O95758; B1ALY5; B1ALY6; B3KME7; Q86YB3; B1ALY2
NP_001231826.1	B3KME7; Q86YH9; B1ALY6; O95758; B1ALY2; B1ALY5; B1ALY3; Q68DB9; Q86YB3
NP_001231827.1	B3KME7; O95758; Q68DB9; Q86YB3; B1ALY5; B1ALY6; Q86YH9; B1ALY2; B1ALY3
NP_001231839.1	Q7KZ13; Q92638; Q92637
NP_001234928.1	A8K755; Q9H2W1; Q8TEZ4; Q8TEZ5; Q9H2L1; Q9H3V1; F8W9K1; B4DUN6; Q9H2N3; Q7Z4E8; Q8TBV7; Q96PG6; Q9HC76
NP_001239263.1	A8K5S8; E9PG48; Q8N5H7; Q6UY42; Q9Y2X5; Q5JU31; Q8N6X3; Q5HYE5
NP_001240308.1	P41051; Q5U0C0; P61313; Q642I1; Q6IPX6; Q8WYP2; Q96C44; A0A024R2Q4; P39030; Q9H2E5
NP_001240309.1	Q96C44; P61313; Q5U0C0; Q642I1; Q9H2E5; P39030; Q6IPX6; P41051; Q8WYP2; A0A024R2Q4
NP_001240311.1	Q6IPX6; Q9H2E5; P61313; Q96C44; A0A024R2Q4; P39030; Q642I1; Q8WYP2; P41051; Q5U0C0
NP_001240312.1	P39030; Q5U0C0; Q96C44; P41051; Q6IPX6; Q8WYP2; Q642I1; Q9H2E5; A0A024R2Q4; P61313
NP_001240752.1	O95019; P53004; A8K747; A0A140VJF4; Q96QL4; Q86UX0; Q9BRW8
NP_001243284.1	P51966; B2R4A7; E7EWS7; B4DDG1; P70653; Q9HAV1; P68036; B4DSZ4
NP_001243342.1	Q96IS5; Q96D96; A8MQ37; F8WCH5; Q6UW11; B4DEB3
NP_001243506.2	P27635; Q16470; Q53FH7; Q6FGN8; A3KQT0; D3DWW6; Q8TDA5; Q2HXT7
NP_001248765.1	Q96BW5; B0YJ77; D3DRU0; B3KTF5; Q9BY46
NP_001248766.1	B0YJ77; D3DRU0; Q9BY46; Q96BW5; B3KTF5
NP_001253965.1	Q9UKQ7; F2Z2J4; Q9UHI5; B4DKT4; B4DTV6; Q86U05; Q9UKQ8; B2R8Q4; Q9Y445; D3DS46; Q9UKQ6
NP_001253988.1	B4DTB8
NP_001253989.1	B4DQM7; Q53HN7; Q15036; Q6IAS3
NP_001253990.1	B4DQ37
NP_001257419.1	Q07020; F8VWC5; Q8WTZ6
NP_001257981.1	A0JNV7; E7ESD7; Q8NG96; Q9Y4B1; E9PEL6; E9PBR1; Q9UHX3; E9PFQ5; B4DQ96; E9PG91
NP_001258510.1	Q17RJ6; Q53QT7; Q96K44; Q3B7W8; Q4ZG06; Q8NC82; Q96K38; Q9NSY6; Q6UWZ6; Q86T61; Q96K54; Q8TD87; Q8IXB1
NP_001258698.1	E5RJ68; Q9HD66; A0A0S2Z5J4; Q7Z393; O00203; O00580
NP_001258751.1	B2RBA8; Q5TD06; P35237; Q96J44; Q59F97; Q9UDI7; Q7Z2Y7
NP_001258752.1	Q96J44; A0A087X1N8; B2RBA8; Q7Z2Y7; Q5TD06; P35237; Q59F97; Q9UDI7
NP_001258753.1	Q5TD06; Q9UDI7; P35237; B2RBA8; Q96J44; A0A024QZX3; Q59F97; Q7Z2Y7
NP_001258754.1	B2RBA8; P35237; Q7Z2Y7; Q9UDI7; A0A024QZX3; Q96J44; Q5TD06; Q59F97
NP_001264012.1	P0CG39
NP_001264069.1	B4DXW1
NP_001264335.1	P0CG38
NP_001265281.1	D3DRK7; Q5VZA7; Q9HBB2; P21399; Q14652; V9HWB7
NP_001265432.1	E9PNQ1; Q86XU9; P46977; Q8WUB4; B4DJ24; Q8TE35
NP_001265481.1	P68366; A8MUB1; B3KNQ6; P05215
NP_001265568.1	Q53EY3; P43487; F6WQW2
NP_001265569.1	Q53EY3; P43487
NP_001265570.1	B3KUP2; Q53EY3; D3DX26; F6WQW2; A0A140VK94; P43487; B4DE76
NP_001269104.1	B4E2X9; O96005; F5H8J3; Q53ET6; B3KQH2; B7Z9X9; B4DDS3; Q9BSS5
NP_001269105.1	Q53ET6; B3KQH2; B4E2X9; B7Z9X9; B4DDS3; F5H8J3; Q9BSS5; O96005
NP_001269532.1	B4DP21; Q15185; B4DHP2; Q8WU70; A8K7D0; B4DP11
NP_001269533.1	Q15185; B4DP11; Q8WU70; B4DHP2; A0A087WYT3; B4DP21; A8K7D0
NP_001269719.1	B7ZL34
NP_001269720.1	A0A0A0MR59
NP_001269978.1	Q8IWI7; P40818; Q2TB31; Q7Z3U2; B4DKA8; Q86VA0
NP_001271143.1	Q15644; Q14CA3; Q14CF1; D4HL82; Q53TE7; Q53R87; Q14669
NP_001271144.1	Q14669; Q14CA3; Q14CF1; Q15644; Q53R87; D4HL82; Q53TE7
NP_001271145.1	Q14669; D4HL82; Q53TE7; Q14CA3; Q14CF1; Q15644; Q53R87
NP_001273042.1	B4DZY3; O60560; A2RTZ3; Q5TEJ9; Q68DP4; Q5TEK1; Q5TEJ8; Q9NS90; Q5TEJ1; B4DZT9; Q9BYB6
NP_001273044.1	A2RTZ3; Q9BYB6; Q5TEK1; O60560; Q5TEJ8; Q9NS90; B4DZT9; B4DZY3; Q5TEJ1; Q68DP4; Q5TEJ9
NP_001273295.1	Q3KQU3; B3KU03; Q8N905; Q9HBQ2; Q9ULN3; Q9NW29; Q7L8J5; Q8TAK0; D3DPS4
NP_001273542.1	Q8IVS9; Q9HAA1; B7Z3R5; E1P5F0; Q9H6X6; Q9H7I0; Q96G47; Q9UFF7; Q8TDZ2; Q7Z633
NP_001274355.1	B4DND0; D3DVM4; Q15362; Q16831
NP_001274357.1	Q16831; Q86Y75; D3DVM4; Q15362
NP_001274358.1	D3DVM4; Q15362; Q16831; Q86Y75
NP_001274359.1	B4DND0; Q15362; D3DVM4; Q86Y75; Q16831
NP_001274529.1	Q5SY52; Q5SY54; Q6ZML6; Q7Z3J8; Q86XI7; Q7Z6I6; Q5SY53
NP_001274744.1	B4E0U8; Q5VU76; Q14157; Q5VU75; Q9BTU3; Q9UGL2; Q9UGL4; Q9UGL5; Q9UGL3
NP_001274745.1	Q5VU75; Q9BTU3; B4E0U8; Q9UGL5; Q14157; Q5VU76; Q9UGL2; Q9UGL4; B4DYY5; Q9UGL3
NP_001276031.1	A8K318; Q96D06; Q9P0W9; P14314; Q96BU9
NP_001276032.1	K7ELL7; B4DJQ5
NP_001276033.1	B4DJQ5; K7ELL7
NP_001276054.1	D3DSE8; Q15467; D3DSE9; P48551; A8KAJ4; Q6FHD7
NP_001276841.1	P49674; Q5U045; B3KRV2
NP_001276977.1	B4DXC4; F5H6I7; Q6DD88; Q9UFL1; Q9H8Q5; Q8N7W5
NP_001276987.1	Q8N515; Q96CK8; A3FMP9; P43353; A0A087X2D4; Q53XL5
NP_001277113.1	Q92542; Q5T207; Q86VV5; Q5T208
NP_001278.1	A8K5T9; Q9NYX5; B3KPN3; P51798; A6NEJ7; E9PDB9; A8K7X1
NP_001284628.1	A0A024QZX3; Q59F97; B2RBA8; Q7Z2Y7; Q9UDI7; P35237; Q96J44; Q5TD06
NP_001284629.1	Q59F97; Q96J44; Q9UDI7; A0A024QZX3; P35237; B2RBA8; Q5TD06; Q7Z2Y7
NP_001285.1	F5H8J3; O96005; B3KQH2; B4DDS3; B4E2X9; Q53ET6; Q9BSS5; B7Z9X9; A0A0S2Z3H2
NP_001287673.1	Q7LCX9; Q9P048; Q8IZH4; Q5H9P6; Q5XG74; B4DIW6; Q9UM06; B7ZKZ7; Q9P0A6; H7C2W3; Q9UM05; Q17RR5; Q659G7; O94979; Q86TJ0; B7ZL00; Q6ZU90
NP_001287674.1	Q9UM05; Q5H9P6; Q86TJ0; Q8IZH4; Q9P0A6; Q9P048; Q6ZU90; O94979; Q7LCX9; B7ZKZ7; Q5XG74; Q659G7; Q9UM06; H7C2W3; Q17RR5; B4DIW6; B7ZL00
NP_001287717.1	F8W881
NP_001287725.1	P62826; Q9UDJ5; P28747; Q8NI90; B4DV51; P28746; Q9CWI7; A8K3Z8; Q9UEU9; P17080; Q6IPB2; Q86V08; Q9CSP3; Q9CZA2
NP_001287726.1	P28747; P28746; Q86V08; Q9CWI7; Q9UDJ5; P17080; Q9CSP3; Q9UEU9; Q6IPB2; P62826; Q9CZA2; Q8NI90; B4DV51; A8K3Z8
NP_001287789.1	Q9Y658; Q7L014; A0A0C4DG89; O94894; Q96EI0
NP_001287844.1	B4DKB0; Q5BNE9; B1APG3; Q96B09; P22694; B1APG4; B4E2Q1; Q14VH1; Q5BNF2; Q5BNF3; Q7Z3M1; Q5T1K3; Q5BNF0; Q5CZ92; Q8IZQ0; Q8IYR5; Q59GC0; Q5BNF1
NP_001287845.1	B1APG4; Q5CZ92; B4E2Q1; Q5BNF0; Q5T1K3; Q8IZQ0; B4DKB0; Q96B09; P22694; Q7Z3M1; Q5BNF2; Q59GC0; Q5BNE9; Q5BNF3; Q14VH1; Q8IYR5; Q5BNF1
NP_001287846.1	B1APF9; Q5CZ92; Q5BNE9; Q5BNF3; Q8IZQ0; B4E2Q1; Q5BNF0; Q5T1K3; Q7Z3M1; Q59GC0; P22694; B1APG4; Q8IYR5; Q5BNF1; Q14VH1; Q96B09; B4DKB0; Q5BNF2
NP_001287937.1	Q6IB37; M0R1D2; O60234
NP_001288762.1	B4DLS0; Q6NSL5; D6W575; Q5R2V8; A8K3Y8; Q5R2V9; Q9Y316
NP_001288785.1	Q5TGH5; B4DZJ2; Q8NCG4; Q6NXE7; Q9NYP7; F6SH78; Q59EL3; Q7L2S5; A0A024RD35; B3KWH9; Q9UI22
NP_001290043.1	B7Z1K5; F5H5D3
NP_001290044.1	B7Z1K5
NP_001290045.1	B7Z1K5
NP_001290046.1	B7Z1K5
NP_001290553.1	Q16470; Q2HXT7; Q53FH7; Q6FGN8; D3DWW6; P27635; Q8TDA5; A3KQT0; X5D2T3
NP_001290554.1	Q2HXT7; P27635; Q53FH7; X5D2T3; Q8TDA5; A3KQT0; D3DWW6; Q16470; Q6FGN8
NP_001290555.1	Q2HXT7; Q6FGN8; Q8TDA5; P27635; A3KQT0; D3DWW6; Q53FH7; Q16470
NP_001291278.1	Q9NRB4; Q9H2Y0; Q32P54; Q9NRH9; P17612
NP_001292204.1	O00468; Q7KYS8; Q60FE1; Q8N4J5; Q96IC1; Q5SVA1; Q9BTD4; Q5SVA2
NP_001295118.1	B7ZLQ7; Q8N405; Q9C0J0; Q7Z310; Q17RY0
NP_001295120.1	B7ZLQ8; Q7Z310; Q8N405; Q9C0J0; Q17RY0; B7ZLQ7
NP_001295121.1	Q17RY0; B7ZLQ7; Q7Z310; E5RFP2; Q9C0J0; Q8N405
NP_001295122.1	Q7Z310; B7ZLQ7; Q9C0J0; Q17RY0; Q8N405
NP_001304992.1	Q96A05; A0A140VKA8
NP_001305048.1	Q6ZU90; Q7LCX9; Q9P0A6; B7ZL00; Q5XG74; B4DIW6; Q9P048; Q9UM06; Q86TJ0; H7C2W3; Q5H9P6; Q8IZH4; Q9UM05; Q17RR5; O94979; B7ZKZ7; Q659G7
NP_001305049.1	Q9P048; Q9UM06; B7ZL00; Q5XG74; B7ZKZ7; Q5H9P6; A1LU61; Q9P0A6; Q9UM05; Q6ZU90; Q7LCX9; Q86TJ0; Q8IZH4; B4DIW6; O94979; H7C2W3; Q17RR5; Q659G7
NP_001305829.1	B4DGN5; P00367; Q5TBU3; B3KV55
NP_001305830.1	B4DGN5; P00367; Q5TBU3; B3KV55
NP_001305831.1	P00367; B3KV55; B4DGN5; Q5TBU3
NP_001305833.1	B3KV55; B4DGN5; P00367; Q5TBU3
NP_001305834.1	B3KV55; B4DGN5; Q5TBU3; P00367
NP_001305835.1	B3KV55; B4DGN5; Q5TBU3; P00367
NP_001306.1	Q16539; A8K6P4; B0LPH0; Q8TDX0; A6ZJ92; L7RSM2; B5TY32; O60776; Q13083; Q14084
NP_001306161.1	P49207; Q6FG66; Q9BUZ2; A1LUY1
NP_001306163.1	P49207; Q9BUZ2; Q6FG66; A1LUY1
NP_001306164.1	Q6FG66; Q9BUZ2; A1LUY1; P49207
NP_001306165.1	P49207; Q9BUZ2; Q6FG66; A1LUY1
NP_001307684.1	Q8N526; Q9BTH9; Q9BTI2; Q96AH3; Q7KZ85; Q6GMQ4; Q7KYW9; Q7LDK4; Q92775; Q15737; A7E2B4
NP_001307841.1	F5H4X8
NP_001307842.1	Q9P039; Q6UW44; Q9HC34; B7WNZ8; Q96DB9
NP_001311057.1	Q5T6H7
NP_001311060.1	Q9NQW7; Q96D23; Q5T6H7; A8K071; G5E9Y2; Q53EX6; G8JLB2; O15250; Q8N3Q0
NP_001311061.1	G8JLB2; O15250; Q9NQW7; Q8N3Q0; A8K071; G5E9Y2; Q53EX6; Q96D23
NP_001311062.1	Q9NQW7; Q96D23; Q5T6H7; A8K071; G5E9Y2; Q53EX6; G8JLB2; O15250; Q8N3Q0
NP_001311063.1	Q9NQW7; Q96D23; Q5T6H7; A8K071; G5E9Y2; Q53EX6; G8JLB2; O15250; Q8N3Q0
NP_001311064.1	Q9NQW7; Q96D23; Q5T6H7; A8K071; G5E9Y2; Q53EX6; G8JLB2; O15250; Q8N3Q0
NP_001311065.1	Q9NQW7; Q96D23; Q5T6H7; A8K071; G5E9Y2; Q53EX6; G8JLB2; O15250; Q8N3Q0
NP_001317204.1	E9PSA9
NP_001317569.1	Q5VZ89; R4GN35; A2A3R2; A2A3R3; A2A3R9; A2A3R1; Q6ZUB3; Q9NWT3; Q6AI48; Q9NUT1; Q9H6N4; Q9NWA5; R4GNB2; Q8NCY7
NP_001317659.1	F8W726
NP_001334394.1	B2R4X2; A0A3B0J657; A0A024RAG6; Q5T963; P02745
NP_001334395.1	A0A024RAG6; P02745; B2R4X2; A0A3B0J657; Q5T963
NP_001335167.1	Q96EP6; P57721; A8MQ26; Q8N9K6; A8MPS2; B7WNN9; B7WPC1
NP_001335168.1	A8MPS2; A8MQ26; Q96EP6; B7WNN9; P57721; Q8N9K6; B7WPC1
NP_001335169.1	A8MPS2; A8MQ26; Q96EP6; B7WNN9; P57721; Q8N9K6; B7WPC1
NP_001335170.1	A8MPS2; A8MQ26; Q96EP6; B7WNN9; P57721; Q8N9K6; B7WPC1
NP_001335171.1	B7WNN9; P57721; A8MPS2; Q8N9K6; Q96EP6; A8MQ26; B7WPC1
NP_001335172.1	A8MPS2; A8MQ26; Q96EP6; B7WNN9; P57721; Q8N9K6; B7WPC1
NP_001335173.1	Q8N9K6; P57721; A8MPS2; B7WPC1; Q96EP6; A8MQ26; B7WNN9
NP_001335174.1	A8MPS2; A8MQ26; Q96EP6; B7WNN9; P57721; Q8N9K6; B7WPC1
NP_001335244.1	Q14CA3; Q15644; Q14669; D4HL82; Q53R87; Q14CF1; Q53TE7
NP_001335245.1	Q14CA3; Q15644; Q53R87; Q53TE7; Q14669; Q14CF1; D4HL82
NP_001335246.1	Q53R87; D4HL82; Q14CF1; Q14CA3; Q15644; Q14669; Q53TE7
NP_001335247.1	Q53R87; D4HL82; Q14CF1; Q14CA3; Q15644; Q14669; Q53TE7
NP_001335248.1	Q53R87; D4HL82; Q14CF1; Q14CA3; Q15644; Q14669; Q53TE7
NP_001335249.1	Q53R87; D4HL82; Q14CF1; Q14CA3; Q15644; Q14669; Q53TE7
NP_001335250.1	Q53R87; D4HL82; Q14CF1; Q14CA3; Q15644; Q14669; Q53TE7
NP_001335251.1	Q53R87; D4HL82; Q14CF1; Q14CA3; Q15644; Q14669; Q53TE7
NP_001335252.1	Q53R87; D4HL82; Q14CF1; Q14CA3; Q15644; Q14669; Q53TE7
NP_001335253.1	Q53R87; D4HL82; Q14CF1; Q14CA3; Q15644; Q14669; Q53TE7
NP_001335254.1	Q53R87; D4HL82; Q14CF1; Q14CA3; Q15644; Q14669; Q53TE7
NP_001335255.1	Q53R87; D4HL82; Q14CF1; Q14CA3; Q15644; Q14669; Q53TE7
NP_001335256.1	Q53R87; D4HL82; Q14CF1; Q14CA3; Q15644; Q14669; Q53TE7
NP_001335257.1	Q53R87; D4HL82; Q14CF1; Q14CA3; Q15644; Q14669; Q53TE7
NP_001335258.1	Q53R87; D4HL82; Q14CF1; Q14CA3; Q15644; Q14669; Q53TE7
NP_001335259.1	Q53R87; D4HL82; Q14CF1; Q14CA3; Q15644; Q14669; Q53TE7
NP_001335260.1	Q53R87; D4HL82; Q14CF1; Q14CA3; Q15644; Q14669; Q53TE7
NP_001335261.1	Q53R87; D4HL82; Q14CF1; Q14CA3; Q15644; Q14669; Q53TE7
NP_001335262.1	Q53R87; D4HL82; Q14CF1; Q14CA3; Q15644; Q14669; Q53TE7
NP_001336173.1	O60278; Q9UKY2; Q8TAD0; Q6UWY6; Q8NEL4; Q9UHF8; Q9NZ08
NP_001336658.1	B4DR82; Q92542; Q86VV5; Q5T207; Q5T208
NP_001336902.1	Q9H0D3; Q6FIA3; O95921; Q9Y4V2; Q9UNF0; Q96HV9; Q9NPN1
NP_001339847.1	D6W527; O00234; B7ZL34; A0A0A0MR59; Q8TB72; B4E2B6; Q9HAN2; Q8WY43; Q53TV7; B3KSL0
NP_001339848.1	D6W527; O00234; B7ZL34; A0A0A0MR59; Q8TB72; B4E2B6; Q9HAN2; Q8WY43; Q53TV7; B3KSL0
NP_001339849.1	D6W527; O00234; B7ZL34; A0A0A0MR59; Q8TB72; B4E2B6; Q9HAN2; Q8WY43; Q53TV7; B3KSL0
NP_001339852.1	D6W527; O00234; B7ZL34; A0A0A0MR59; Q8TB72; B4E2B6; Q9HAN2; Q8WY43; Q53TV7; B3KSL0
NP_001339854.1	D6W527; O00234; B7ZL34; A0A0A0MR59; Q8TB72; B4E2B6; Q9HAN2; Q8WY43; Q53TV7; B3KSL0
NP_001339855.1	D6W527; O00234; B7ZL34; A0A0A0MR59; Q8TB72; B4E2B6; Q9HAN2; Q8WY43; Q53TV7; B3KSL0
NP_001339856.1	D6W527; O00234; B7ZL34; A0A0A0MR59; Q8TB72; B4E2B6; Q9HAN2; Q8WY43; Q53TV7; B3KSL0
NP_001339857.1	D6W527; O00234; B7ZL34; A0A0A0MR59; Q8TB72; B4E2B6; Q9HAN2; Q8WY43; Q53TV7; B3KSL0
NP_001339859.1	D6W527; O00234; B7ZL34; A0A0A0MR59; Q8TB72; B4E2B6; Q9HAN2; Q8WY43; Q53TV7; B3KSL0
NP_001509.3	Q9BSZ4; Q75M86; Q499G6; O43546; Q75M87; Q75M88; X5D2J9; O43588; O43589; Q86U51; O15359; P78347; O14743; Q75M85; A8K9W7
NP_001628.1	Q53F13; A4D1Y5; P28039; B7Z490
NP_001754.2	Q13962; Q9UMM4; Q5TDJ8; P06126; Q9Y5M5; D3DVD7
NP_001766.2	Q96HY4; O00122; P28907; O00121; B4E006
NP_001786.2	Q59EA3; P33151; Q4VAI6; Q4VAI5
NP_001808.2	Q03715; Q7LDZ7; O75871
NP_001844.3	Q9UPE2; Q14050; Q13681; Q9H4G9
NP_001853.2	P10606; Q99610; A0A384NL93; Q96J18; Q53YB7
NP_001884.2	Q96KZ6; A2I2P2; Q9BTN5; P48730
NP_001885.1	Q5U045; P49674
NP_001952.1	A0A384N6H1; D6W618; B2RMP5; P13639; Q58J86
NP_001967.3	B4DUM6; E7ENK8; Q96AE2; P13929; B4DUI6; D3DTL2
NP_002078.1	P23781; D3DX55; Q9UCH0; Q53Y88; P28799; P23784; Q53HQ8; Q540U8; P23783; Q9BWE7; Q9H8S1; P23782
NP_002188.1	Q14652; Q5VZA7; D3DRK7; V9HWB7; P21399
NP_002330.1	B3KPP1; Q6FHM3; Q53H48; P33241; B3KRR6; E9PFP3; Q9BUY8; E9PBV6; Q16096
NP_002341.1	P07948; Q6NUK7; A8K379; A0AVQ5
NP_002380.3	A0T1T0; Q5VWS9; Q9NNW4; Q53GV9; Q6N0A1; Q7Z3R5; Q9NNW2; Q9NNW3; Q15429; Q5VWT1; A0T1T1; Q5VWS6; Q5VWT0; Q5HY94; Q5VWT2; Q9UCJ4; A0T1T2; P15529; Q5VWS8; Q5VWS7
NP_002473.2	Q53GW5; Q5T622; Q96A69; Q5T625; Q9BTW2; P49321; B4DQP3; D3DQ07; A8K6H2; F5H3J2
NP_002480.1	A0A024R9Z0; O00483; A4D109; Q6FHN5
NP_002516.2	Q96HB2; O15241; O15242; Q9NU57; Q5VUL0; Q6UUU9; O43847; A6NI41
NP_002579.2	O60622; Q9UN70; Q9BR81; Q9Y5C4; Q08192
NP_002708.1	A0A140VJT0; P63151; B2RBU8; P50409; B4E1T7; Q00007
NP_002721.1	P17612; Q32P54; Q9H2Y0; Q9NRH9; A0A024R7J0; Q9NRB4
NP_002722.1	Q5T1K3; Q5BNF0; Q5CZ92; Q7Z3M1; Q96B09; Q14VH1; B2RB89; D3DT10; Q59GC0; Q5BNE9; P22694; Q5BNF1; Q5BNF3; Q8IZQ0; B4DKB0; B4E2Q1; B1APG4; Q8IYR5; Q5BNF2
NP_002723.2	Q86YI1; P22612; O60850; Q5VZ02
NP_002734.2	Q96BU9; Q96D06; A8K318; P14314; Q9P0W9
NP_002800.2	B3KMW9; Q96EI2; O43242; B4DT72; Q9BQA4
NP_002805.1	Q5U0B2; Q8IZK9; O75832
NP_002860.2	Q9UBE4; A8K133; Q5U0A8; P20340; B7Z772; F5H668; A0A024R5H8; Q1W5D8
NP_002873.1	A0A140VK94; P43487; Q53EY3
NP_002939.2	Q9H2E5; Q96C44; Q8WYP2; A0A024R2Q4; P39030; P41051; Q642I1; Q6IPX6; P61313; Q5U0C0
NP_003081.2	B2R5I6; P09661; Q8TBD2
NP_003114.1	A8K9B1; A0A024R629; P16150
NP_003130.2	A6NIB3; E9PJS4; Q9BVJ4; B4E0H3; B2R5Z8; P08240
NP_003267.1	Q14860; Q16295; P08919; P42166; P08918
NP_003279.2	O43399; B4DPJ6; Q5U0E0; E1P5G7; Q5JWU8; O43398; Q5JWU6; Q9H3Z6; Q6FGS1; Q5JWU5
NP_003338.1	B4DSZ4; A0A024R1A4; Q9HAV1; E7EWS7; B4DDG1; B2R4A7; P70653; P68036; P51966
NP_003355.1	Q15362; B4DND0; Q16831; D3DVM4
NP_003486.1	A2VCL0; P62805; P02305; Q6NWP7; B2R4R0; P02304; Q6FGB8; Q6DRA9
NP_003529.1	P02304; Q6NWP7; Q6DRA9; P62805; Q6FGB8; A2VCL0; P02305; B2R4R0
NP_003530.1	A2VCL0; P62805; P02304; B2R4R0; Q6NWP7; Q6DRA9; P02305; Q6FGB8
NP_003531.1	Q6DRA9; Q6NWP7; B2R4R0; P62805; P02304; P02305; Q6FGB8; A2VCL0
NP_003532.1	P02305; B2R4R0; A2VCL0; Q6NWP7; P62805; Q6DRA9; P02304; Q6FGB8
NP_003533.1	B2R4R0; Q6DRA9; Q6FGB8; Q6NWP7; P62805; P02304; P02305; A2VCL0
NP_003534.1	P62805; P02304; A2VCL0; P02305; Q6DRA9; B2R4R0; Q6FGB8; Q6NWP7
NP_003535.1	Q6DRA9; A2VCL0; P02304; B2R4R0; P02305; Q6NWP7; P62805; Q6FGB8
NP_003536.1	P62805; Q6FGB8; A2VCL0; P02305; Q6NWP7; P02304; Q6DRA9; B2R4R0
NP_003537.1	Q6FGB8; Q6NWP7; B2R4R0; Q6DRA9; P02305; P02304; P62805; A2VCL0
NP_003539.1	Q6DRA9; Q6FGB8; B2R4R0; A2VCL0; P02304; P02305; Q6NWP7; P62805
NP_003627.1	A0AVM9; Q2YD85; Q99411; Q13303; B0AZR7; O43659; A8K1A4; Q6ZNE4; A1PR14; Q5TG82; Q5TG83
NP_003655.3	A0A0S2Z5J4; O00203; O00580; Q9HD66; E5RJ68; Q7Z393
NP_003671.1	Q53EN1; O43276; D3DPQ4; A0A0S2Z4R1; P54577; B3KWK4
NP_003742.2	A4D208; Q2NL77; Q9UMF9; A0A024R821; P55884
NP_003752.2	Q9BV40; Q53SP9; Q6IB09; O60625
NP_003906.2	Q9NTZ7; B0QZ18; E1P5Q4; Q99829; Q9H243; Q6IBL3
NP_003944.1	Q9NYK4; O95297; B2REC0; A8K5D4; Q8IX11; A0A024R8Y6; Q9UL20; B2REB9; Q9BWZ3; Q5R332
NP_004229.1	D4HL82; Q53TE7; Q14669; Q14CA3; Q53R87; Q14CF1; Q15644
NP_004308.2	A8K740; A6NHP8; Q53FC6; Q92849; O43681
NP_004330.1	P53801; D3DSL9; Q9NS09; B2RDP7
NP_004417.2	Q6GMQ3; Q6N083; D3DUV4; Q8WVM3; Q9BU63; P78364
NP_004477.3	Q9NYF9; A0A0C4DGS5; Q6GRM9; Q9BRB0; Q08379
NP_004491.2	P22628; Q59FD3; Q96IY5; Q86U45; Q96HM4; Q5FWE8; Q86SF8; D3DS22; Q96HK7; P07910; Q9BTS3; D3DS19; Q53EX2
NP_004495.2	P52594; Q4VAS1; E9PHX7; A0A0S2Z444; B3KUL1; Q15277; Q4VAS3; Q53R11; Q4VAS0; Q53QT8
NP_004507.2	A8K6F2; Q9NQ95; Q9NQ98; Q9NQ99; O43409; Q9BZH4; Q9BZH5; Q6P1X1; Q99544; G5E9M5; Q9NRN4; Q9UMZ9; Q9NQ97; Q9NRN2; Q9UNA2; Q86XY7; Q9NRN3; Q99545; Q9NQA1; Q9NQA2; Q9UN00; Q9UN84; Q12906; Q9NQA0; Q9NQ96
NP_004559.4	Q59F97; Q5TD06; Q7Z2Y7; P35237; A0A024QZX3; Q96J44; Q9UDI7; B2RBA8
NP_004622.2	B1AMT8; Q9BR78; Q14114; O14968; B1AMT7; B1AMT6; Q86V27; Q99876
NP_004699.1	Q53YC9; O14737; Q6IB70; B4DE64
NP_004791.1	A8K399; A0A024QYR8; Q99805; Q2TAY5
NP_004868.1	O60234; Q6IB37
NP_005007.2	Q6IPF4; Q15366; Q68Y55; I6L8F9; B4DXP5; Q32Q82; A8K7X6; Q59HD4; F8VYL7; G3V0E8; Q6PKG5; A0A384N6B9
NP_005145.3	A0A024R5S4; Q2TB31; B4DKA8; A8K8N5; Q7Z3U2; Q8IWI7; P40818; Q86VA0
NP_005177.2	Q6DHV4; Q2TTR0; P07384
NP_005198.1	P46109; D3DX35; A8KA44
NP_005215.1	Q5I858; Q6P9C6; Q8N4Z3; Q99856; Q8IZA7
NP_005262.1	P00367; Q5TBU3; B3KV55; B4DGN5; E9KL48
NP_005480.2	Q6UY42; Q8N6X3; Q9Y2X5; E9PG48; Q5HYE5; Q5JU31; Q8N5H7; A8K5S8
NP_005650.2	Q92890; A8MW31; Q9Y5N0; Q541A5
NP_005712.1	P61158; Q53QM2; P32391; A0A024RAI1
NP_005792.1	Q9UNQ9; P41567; Q6IAV3
NP_005866.1	A0A024R2V6; O60739; Q6FG85; Q9UQF8
NP_005991.1	P05215; B3KNQ6; A8MUB1; P68366
NP_006004.3	P27635; Q8TDA5; A3KQT0; Q16470; Q2HXT7; Q53FH7; D3DWW6; X5D2T3; Q6FGN8
NP_006073.2	Q27I68; Q8WU19; P68363; P04687; P05209
NP_006215.1	V9HWC5; Q00169
NP_006443.1	P22234; E9PDH9; Q68CQ5
NP_006592.3	B4DHP2; B4DP21; A0A024RB32; Q15185; B4DP11; A8K7D0; Q8WU70
NP_006612.2	A0A024R0A8; Q6P171; Q9UG84; A0A384N6B4; O43865; B4E168; Q502W8; Q5VSM0; Q2TAJ6; Q96PK4
NP_006796.1	Q6IB18; Q13151
NP_009034.2	E5KNH5; Q16104; Q6IBR3; Q96BF8; P49821; O60924; O60940; Q96HS7
NP_009057.1	Q2TAI5; V9HW80; Q969G7; Q9UCD5; P55072; B2R5T8; Q0V924
NP_009131.2	Q86W90; Q59FP6; Q8WXQ6; Q96JP6; Q9Y5T0; Q96P79; Q14572; Q12802; Q9Y5T6
NP_009140.1	A8K4V7; Q5JTN5; Q96QJ7; Q9BYF4; Q6IBC7; P42766; Q4VBY5
NP_031398.2	A6NML1; A8KA43; Q68G51; Q96HR7; Q96BK1; O75619; Q86XP3; Q9Y3V8
NP_036249.1	B2R8T9; V9HWG0; P45973
NP_036337.2	P46952; A6NE56; B4DIN2; Q53QZ7; Q8N6N9
NP_036376.2	B2R8Q4; F2Z2J4; Q9UKQ8; D3DS46; Q9UKQ7; Q9UHI5; Q86U05; Q9Y445; B4DKT4; Q9UKQ6; Q53EM9; B4DTV6
NP_036419.3	Q8N5Z8; Q15057; A8K2V4; Q9UQR3
NP_036450.1	B4DED2; Q9UF65; O95202
NP_037423.2	Q96AF0; Q10570
NP_038475.2	Q9Y4B1; A0JNV7; E9PG91; B4DQ96; Q9UHX3; E9PEL6; E7ESD7; E9PBR1; Q8NG96; E9PFQ5
NP_054883.3	B7WNZ8; Q9P039; Q6UW44; Q9HC34; Q96DB9
NP_055563.1	Q53HN7; B4DQM7; Q15036; Q6IAS3
NP_055644.2	Q9Y658; O94894; Q7L014; Q96EI0
NP_055662.3	B4E0U8; Q9UGL4; Q14157; Q9UGL2; Q5VU76; Q9UGL3; Q5VU75; Q9BTU3; Q9UGL5
NP_055727.3	Q9NQJ7; Q9Y2E9; Q8NE35; Q5T389; B3KXC1
NP_055833.2	Q86XV1; B2RWN9; Q9H5J5; Q9UPN5; Q9NSL4; Q5JWR5; Q9Y414
NP_056132.1	B3KSL0; O00234; B4E2B6; Q8WY43; Q8TB72; D6W527; Q53TV7; Q9HAN2
NP_056146.1	Q86VV5; Q92542; Q5T208; Q5T207
NP_056194.1	O95415; Q9UIC6; Q8WV52; D6W5R8
NP_056195.3	Q96I46; Q9NW85; Q9Y512; Q53HC4; Q969Y9; Q9UQM9; Q56VW7
NP_056274.3	Q9H8Q5; Q8N7W5; Q6DD88; Q9UFL1
NP_056991.2	Q9UQE3; P28838; B3KMQ3; Q6IAM6; Q6P0L6
NP_057039.1	D6W575; Q5R2V9; Q6NSL5; Q5R2V8; Q9Y316; B4DLS0
NP_057075.1	B2R4X2; A0A024RAG6; A0A3B0J657; P02745; Q5T963
NP_057295.2	B7ZL00; H7C2W3; Q659G7; A0A024RDH6; B4DIW6; Q7LCX9; Q9P048; Q9P0A6; Q8IZH4; Q9UM05; Q6ZU90; Q86TJ0; Q5H9P6; B7ZKZ7; Q9UM06; Q17RR5; O94979; Q5XG74
NP_057336.3	Q9NR09; Q9ULD1
NP_057340.2	B2RAS1; Q9UK23; Q96EJ8
NP_057526.3	Q9NZ08; Q9UKY2; Q9UHF8; Q8NEL4; O60278; Q8TAD0; Q6UWY6
NP_057661.3	B7Z337; Q9NRW1; D3DND3; Q92929; B2R5Z9
NP_059119.2	B3KQU3; Q7Z5W7; Q86SF2; Q9UJ28
NP_059344.1	O43858; Q9UQ43; Q53HB1; Q8N5C0; Q9UBR3; Q86WC1; Q9UQB8; Q96CR7
NP_059867.3	Q8WWM7; B9EGM2; Q8WWM4; Q8WWM6; E9PAR9; O95135; Q6PJW6; A8K1R6; Q8WWM3; Q8IU61; Q99703; Q63ZY4; Q6NVJ8; Q8IU95; Q8WWM5
NP_059992.3	B1AMT8; Q14114; Q99876; O14968; Q9BR78; B1AMT6; B1AMT7; Q86V27
NP_060101.3	Q6B0F7; Q8IY21; Q9NXV7; Q9H616; A0A3G9HN97; Q6PK35; Q9NVE3
NP_060318.4	Q9NX05; B2RMT7
NP_060749.2	A0A024RBA1; B2RDL2; Q53FY3; Q9NV41; Q96HH6
NP_061816.1	B3KPW9; B2RCX2; Q2M3N4; Q9NY65; B4DWG3
NP_061854.1	Q8IXB1; Q9NSY6; Q86T61; Q17RJ6; Q4ZG06; Q96K44; Q96K54; Q3B7W8; Q8NC82; Q96K38; Q53QT7; Q6UWZ6; Q8TD87
NP_062535.2	Q96I64; P49750; P49752; Q9P1V7; Q8NF45
NP_065116.3	Q96D23; A8K071; Q8N3Q0; Q9NQW7; G8JLB2; O15250; G5E9Y2; Q53EX6
NP_065389.2	A8MPS2; A8MQ26; P57721; Q8N9K6; B7WNN9; B7WPC1; Q96EP6
NP_065871.2	Q9UGQ4; Q7Z2L9; Q9P2D2; Q8TCU6; Q5JS95; Q5JS96; Q9BQH0; Q9H4Q6; Q69YL2; Q9BX55; E1P5X9
NP_066953.1	Q96IX3; Q9BRU4; Q9UC61; Q567Q0; V9HWF5; Q9BTY9; P05092; Q6IBU5; P62937; A8K220; Q3KQW3
NP_067021.1	C9IYG0; Q7Z5Q4; Q9GZU7; Q7Z5Q3
NP_068586.1	Q6NXE7; Q9UI22; Q9NYP7; B4DZJ2; A0A024RD35; Q7L2S5; F6SH78; Q5TGH5; Q8NCG4; Q59EL3
NP_068803.1	P02305; P62805; Q6FGB8; A2VCL0; Q6DRA9; B2R4R0; P02304; Q6NWP7
NP_068814.2	Q53XM3; Q9UE78; P54652; A0A024R6B5; Q15508
NP_071327.2	Q9BRI5; A2RUD3; Q9HCN8
NP_071744.2	Q9H3V1; Q96PG6; Q9H2W1; F8W9K1; A0A024R516; Q7Z4E8; A8K755; Q8TBV7; Q8TEZ4; Q9H2L1; Q9HC76; Q8TEZ5; Q9H2N3
NP_072045.1	P25232; Q5SUJ3; Q6IPF8; P62269
NP_073602.3	Q96G47; Q9UFF7; Q9H6X6; Q8TDZ2; Q8IVS9; Q9HAA1; B7Z3R5; Q7Z633; Q9H7I0; E1P5F0
NP_078845.3	B2REB9; O95297; B2REC0; Q9NYK4; A0A024R8Y3; Q5R332; Q9UL20; Q8IX11; Q9BWZ3
NP_085130.2	Q8N405; B7ZLQ7; Q9C0J0; Q7Z310; Q17RY0
NP_109589.2	Q96BW5; D3DRU0; B0YJ77; Q9BY46; B3KTF5
NP_112240.1	Q7Z523; B3KPC7; Q9BPX5; A0A024R897
NP_112604.2	Q96IY5; Q86U45; Q5FWE8; D3DS22; P22628; Q96HK7; D3DS19; Q86SF8; Q59FD3; Q96HM4; Q53EX2; P07910; Q9BTS3
NP_114366.1	F8VYL7; I6L8F9; Q59HD4; B4DXP5; Q32Q82; A8K7X6; Q68Y55; Q6PKG5; Q6IPF4; Q15366; G3V0E8
NP_115745.2	A8MQ37; Q6UW11; Q96D96; Q96IS5; B4DEB3; F8WCH5
NP_115778.1	Q9BR81; Q9Y5C4; Q9UN70; O60622; Q08192
NP_116093.1	Q9BQE3
NP_116278.3	Q8NCK0; Q96IA5; Q6NW04; Q6N075; G3V1N7; Q8N7W8
NP_149073.1	A8K393; Q9P066; P82979
NP_149121.2	C9JM10; A8K1I5; A8K3C7; F8W917; Q96LC8; Q96LC7; C9JJ33; Q96G54; Q3MIR5; Q6UXI8
NP_150094.5	Q59FF8; Q96RM4; Q96PZ7; Q96QU9; Q0H0J5; A0A0U1RQY1
NP_150643.2	B1AMT7; B1AMT6; Q86V27; Q9BR78; O14968; Q14114; B1AMT8; Q99876
NP_258259.1	Q96DU2; B3KVC1; Q3SY84; Q3SY85
NP_296374.1	A1LUY1; P49207; Q6FG66; Q9BUZ2
NP_443137.2	Q8N3E0; Q14CC9; B2RZH5; Q96PY5; Q4ZG52
NP_443739.3	D3DTL2; P13929; B4DUM6; E7ENK8; B4DUI6; Q96AE2
NP_542784.1	Q8IUD1; Q96L21
NP_543010.3	Q9H474; Q8WXU8; A8K5X5; Q496D1; Q9BW67; Q9H464; D3DW37; Q8TEA8; Q5W184
NP_569057.1	Q9BY85; Q9BYH7; Q5KU26; Q6P9F2; Q8WZA4; Q8TCR2
NP_620693.1	P48730; Q9BTN5; Q96KZ6; A2I2P2
NP_653179.1	Q8NDC0; B2RDD8; Q96BG5
NP_653263.2	Q8TAA3; B0YJ75; Q8TAA2; Q8TA98; Q8IVP4
NP_659003.1	B7WNZ8; Q9HC34; Q96DB9; Q6UW44; Q9P039
NP_659409.2	D3DQY5; Q6ZMR3
NP_663760.1	Q8IU61; E9PAR9; Q8WWM5; B9EGM2; Q8IU95; Q63ZY4; A8K1R6; Q8WWM6; Q99703; Q8WWM7; Q8WWM3; Q8WWM4; O95135; Q6NVJ8; Q6PJW6
NP_680780.1	Q99703; A8K1R6; Q8WWM3; O95135; Q8IU61; Q8WWM7; B9EGM2; Q63ZY4; Q8WWM4; Q8WWM6; E9PAR9; Q8WWM5; Q6NVJ8; Q6PJW6; Q8IU95
NP_680781.1	E9PAR9; Q6PJW6; B9EGM2; Q8WWM4; Q8WWM5; Q99703; O95135; Q8IU61; A8K1R6; Q8WWM7; Q8WWM3; Q8WWM6; Q63ZY4; Q8IU95; Q6NVJ8
NP_689407.1	P49674; Q5U045
NP_689511.2	Q9BTW2; F5H3J2; Q5T622; P49321; B4DQP3; Q53GW5; Q5T626; Q5T625; A8K6H2; D3DQ07; Q96A69
NP_689926.1	Q86XU9; P46977; E9PNQ1; B4DJ24; Q8WUB4; Q8TE35
NP_690590.1	Q9HC76; Q9H2W1; F8W9K1; A8K755; Q9H3V1; Q96PG6; Q8TEZ4; Q9H2L1; Q8TEZ5; Q8TBV7; Q9H2N3; Q7Z4E8
NP_690591.1	A8K755; A0A024R554; F8W9K1; Q9H2N3; Q9HC76; Q8TEZ4; Q9H2W1; Q96PG6; Q7Z4E8; Q8TBV7; Q8TEZ5; Q9H2L1; Q9H3V1
NP_690902.1	E1P5Q4; Q6IBL3; Q9H243; Q9NTZ7; Q99829
NP_690903.1	E1P5Q4; Q6IBL3; Q99829; Q9NTZ7; Q9H243
NP_690904.1	Q9NTZ7; Q6IBL3; Q99829; E1P5Q4; Q9H243
NP_690905.1	Q6IBL3; Q99829; Q9H243; E1P5Q4; Q9NTZ7
NP_703194.1	Q9NQ99; Q9NQ98; Q9NRN4; Q9UNA2; A8K6F2; Q9NQ96; Q9NQA1; Q9NQA0; G5E9M5; Q9UMZ9; Q86XY7; Q9BZH4; Q9BZH5; Q9NRN2; Q6P1X1; Q99544; Q9NQA2; O43409; Q9NQ97; Q9UN84; Q99545; Q12906; Q9NQ95; Q9NRN3; Q9UN00
NP_722548.1	Q5VWT0; Q7Z3R5; Q9NNW3; Q9UCJ4; Q5VWS6; A0T1T1; Q15429; P15529; A0T1T0; Q5VWS9; Q5VWT1; Q6N0A1; Q9NNW4; Q5HY94; Q9NNW2; Q5VWS7; Q5VWT2; A0T1T2; Q53GV9; Q5VWS8
NP_733745.1	Q8N6X3; Q9Y2X5; A8K5S8; Q5JU31; Q5HYE5; E9PG48; Q8N5H7; Q6UY42
NP_736606.1	O75832; Q8IZK9; Q5U0B2
NP_742128.1	B2R776; A8K1A4; B0AZR7; O43659; Q5TG83; A0AVM9; Q6ZNE4; Q13303; Q99411; Q2YD85; Q5TG82
NP_758860.1	Q5VWT1; A0T1T1; A0T1T2; Q5VWS8; Q5VWS9; Q5VWT2; A0T1T0; Q9NNW2; Q9NNW3; Q9UCJ4; Q5VWT0; Q7Z3R5; Q15429; P15529; Q5VWS7; Q53GV9; Q5VWS6; Q9NNW4; Q5HY94; Q6N0A1
NP_758861.1	P15529; Q7Z3R5; A0T1T2; Q15429; Q5VWT0; Q5VWT1; Q5VWS7; Q9NNW2; Q5VWS6; A0T1T0; Q6N0A1; Q9UCJ4; Q53GV9; Q5VWT2; Q9NNW4; Q5VWS8; Q9NNW3; Q5HY94; Q5VWS9; A0T1T1
NP_758862.1	Q9NNW4; Q5HY94; P15529; Q5VWS6; Q9NNW3; Q53GV9; Q5VWT2; Q9UCJ4; Q5VWS9; Q5VWT1; Q5VWS7; Q5VWT0; Q6N0A1; Q9NNW2; Q7Z3R5; A0T1T2; A0T1T0; A0T1T1; Q15429; Q5VWS8
NP_758863.1	Q9UCJ4; A0T1T1; A0T1T2; P15529; Q5VWT0; Q5VWT1; Q6N0A1; Q5HY94; Q5VWS6; Q9NNW2; Q5VWS7; A0T1T0; Q7Z3R5; Q53GV9; Q9NNW4; Q5VWS8; Q5VWT2; Q5VWS9; Q9NNW3; Q15429
NP_758869.1	Q5VWS7; Q9NNW4; A0T1T2; Q5HY94; Q5VWT0; Q5VWT1; P15529; A0T1T0; Q5VWS9; Q9NNW2; A0T1T1; Q6N0A1; Q9NNW3; Q7Z3R5; Q5VWS6; Q5VWS8; Q5VWT2; Q9UCJ4; Q53GV9; Q15429
NP_758871.1	P15529; Q5VWT0; Q9UCJ4; Q15429; Q5HY94; Q9NNW4; Q53GV9; Q7Z3R5; Q5VWS6; Q5VWT2; Q5VWS7; A0T1T2; A0T1T0; Q5VWS9; Q5VWS8; Q6N0A1; A0T1T1; Q5VWT1; Q9NNW2; Q9NNW3
NP_775897.3	Q8NG03; Q8N2I1; B2RCI7; Q86VX1; Q8IV11; Q86YX7; Q86WA9
NP_778223.2	Q7RTS7; Q86Y45; B5MD61
NP_778224.1	Q6DRA9; B2R4R0; A2VCL0; P02305; Q6FGB8; Q6NWP7; P02304; P62805
NP_778238.1	Q86Y46; Q32MB2
NP_839956.1	Q9UKJ0; Q69YF9; Q9HBS0
NP_852090.1	O95656; Q5VZ01; A8MXJ6; C9JJ89; Q16595; Q15294; O15545
NP_872291.2	Q3B8N6; Q3MI89; F5H160; Q3MI92; Q7Z5Q0; Q7Z5Q1; E7EPM3; Q3MI90
NP_872580.1	Q9GZU7; Q7Z5Q4; C9IYG0; Q7Z5Q3
NP_872587.2	F5H160; Q3MI90; Q3MI92; Q7Z5Q1; Q3MI89; Q7Z5Q0; E7EPM3; Q3B8N6
NP_877392.1	Q9Y445; D3DS46; B2R8Q4; B4DKT4; F2Z2J4; Q9UKQ7; Q9UHI5; Q9UKQ6; B4DTV6; Q9UKQ8; Q86U05
NP_891993.1	P22694; B1APG4; Q5BNF3; Q5BNF2; Q8IZQ0; Q5BNF0; Q5BNF1; B4E2Q1; Q5T1K3; Q7Z3M1; Q8IYR5; Q96B09; Q5BNE9; Q14VH1; Q5CZ92; B4DKB0; Q59GC0
NP_940940.1	A8K5J0; E9PBV3; Q6UWP8
NP_940978.2	Q7KYS8; Q9BTD4; O00468; Q5SVA1; Q60FE1; Q96IC1; Q5SVA2; Q8N4J5
NP_942599.1	Q5U0A8; P20340; B7Z772; F5H668; Q9UBE4; A0A024R5J5; A8K133; Q1W5D8
NP_954592.1	A6NN38; Q86X55
NP_955391.1	Q68E05
NP_955392.1	Q5JWU5; Q5JWU8; E1P5G7; Q5JWU6; B4DPJ6; O43399; Q5U0E0; Q9H3Z6; O43398
NP_955393.1	E1P5G7; Q9H3Z6; B4DPJ6; Q5JWU6; Q5U0E0; Q5JWU5; Q5JWU8; O43399; O43398
NP_955394.1	Q5JWU8; O43398; Q5JWU5; Q5JWU6; Q9H3Z6; O43399; E1P5G7; Q5U0E0; B4DPJ6
NP_955395.1	Q5U0E0; Q5JWU6; Q9H3Z6; E1P5G7; O43398; Q5JWU5; B4DPJ6; Q5JWU8; O43399
NP_987095.1	Q9Y3V8; Q96HR7; Q68G51; Q96BK1; Q86XP3; A6NML1; A8KA43; O75619
NP_997192.2	A2AMJ8; Q5SPZ2; Q69YQ3; Q6ZR38; Q3KQV9
NP_997401.1	P17612; Q9H2Y0; A8K8B9; Q9NRB4; Q9NRH9; Q32P54
NP_997461.1	Q5T1K3; Q7Z3M1; Q14VH1; Q5BNE9; Q5BNF1; Q96B09; P22694; B4DKB0; Q5BNF3; Q5CZ92; Q8IYR5; Q5BNF0; Q5BNF2; B1APG4; Q8IZQ0; B4E2Q1; Q59GC0
NP_998754.1	Q9C0I2; Q96Q37; Q70E73
XP_005244806.1	Q5SVA2; O00468; Q96IC1; Q5SVA1; Q8N4J5; Q9BTD4; Q60FE1; Q7KYS8
XP_005245014.1	P12314; Q5QNW7; Q92495; P12315; Q92663
XP_005245015.1	P12314; Q5QNW7; Q92495; P12315; Q92663
XP_005245130.1	Q5SY53; Q6ZML6; Q86XI7; Q7Z3J8; Q5SY52; Q7Z6I6; Q5SY54
XP_005245724.1	B4DYY5; Q9UGL2; Q9UGL4; Q5VU76; Q9UGL5; F8W726; B4E0U8; Q5VU75; Q14157; Q9UGL3; Q9BTU3
XP_005245725.1	B4DYY5; Q9UGL2; Q9UGL4; Q5VU76; Q9UGL5; F8W726; B4E0U8; Q5VU75; Q14157; Q9UGL3; Q9BTU3
XP_005245726.1	B4DYY5; Q9UGL2; Q9UGL4; Q5VU76; Q9UGL5; F8W726; B4E0U8; Q5VU75; Q14157; Q9UGL3; Q9BTU3
XP_005245729.1	B4DYY5; Q9UGL2; Q9UGL4; Q5VU76; Q9UGL5; F8W726; B4E0U8; Q5VU75; Q14157; Q9UGL3; Q9BTU3
XP_005245730.1	B4DYY5; Q9UGL2; Q9UGL4; Q5VU76; Q9UGL5; F8W726; B4E0U8; Q5VU75; Q14157; Q9UGL3; Q9BTU3
XP_005245731.1	Q9UGL4; Q9UGL2; Q9UGL5; Q14157; B4E0U8; Q5VU76; Q9UGL3; Q5VU75; Q9BTU3
XP_005246098.1	B4DZT9; Q5TEK1; Q9NS90; B4DZY3; Q5TEJ9; Q5TEJ8; A2RTZ3; Q68DP4; O60560; Q9BYB6; Q5TEJ1
XP_005246834.1	C9K0J5
XP_005246836.1	C9K0J5
XP_005247515.1	E9PBW7; A0A0A0MQX8; Q96RE3; O43797; Q86UV8; C9JP00; Q9NR56; Q96P92; O43311; Q86UV9; Q86VM6
XP_005247524.1	E9PBW7; A0A0A0MQX8; Q96RE3; O43797; Q86UV8; C9JP00; Q9NR56; Q96P92; O43311; Q86UV9; Q86VM6
XP_005248192.2	F5H160; Q3MI89; Q3B8N6; Q3MI92; Q7Z5Q1; E7EPM3; Q7Z5Q0; Q3MI90
XP_005248675.1	O00203; E5RJ68; Q7Z393; A0A0S2Z5J4; Q9HD66; O00580
XP_005249895.1	B4DND0; Q86Y75; D3DVM4; Q16831; Q15362
XP_005251533.1	Q14652; D3DRK7; Q5VZA7; V9HWB7; P21399
XP_005251696.1	A8K5S8; E9PG48; Q5JU31; Q8N5H7; Q5HYE5; Q6UY42; Q8N6X3; Q9Y2X5
XP_005251987.1	-
XP_005251988.1	-
XP_005251989.1	Q08379; Q9BRB0; A0A0C4DGS5; Q6GRM9; Q9NYF9
XP_005252627.1	O60611; Q5VZK5; O95425; M1J557; Q569J5; D3DRW9; Q9H1R7; O60612; Q5VZK6
XP_005252628.1	O60611; Q5VZK5; O95425; M1J557; Q569J5; D3DRW9; Q9H1R7; O60612; Q5VZK6
XP_005252862.2	Q6ZMR3; D3DQY5
XP_005254005.1	Q96D96; A8MQ37; Q6UW11; Q96IS5; B4DEB3; F8WCH5
XP_005255120.1	H3BUF6; Q6PJW6; Q8IU95; Q8WWM4; B9EGM2; Q8IU61; Q99703; Q8WWM7; A8K1R6; Q63ZY4; Q8WWM5; E9PAR9; Q6NVJ8; Q8WWM3; Q8WWM6; O95135
XP_005255122.1	H3BUF6; Q6PJW6; Q8IU95; Q8WWM4; B9EGM2; Q8IU61; Q99703; Q8WWM7; A8K1R6; Q63ZY4; Q8WWM5; E9PAR9; Q6NVJ8; Q8WWM3; Q8WWM6; O95135
XP_005255123.1	Q99703; E9PAR9; Q6NVJ8; Q8WWM4; Q8WWM6; Q8WWM7; A8K1R6; Q63ZY4; Q6PJW6; B9EGM2; Q8WWM3; O95135; Q8IU95; Q8WWM5; Q8IU61
XP_005255124.1	H3BUF6; Q6PJW6; Q8IU95; Q8WWM4; B9EGM2; Q8IU61; Q99703; Q8WWM7; A8K1R6; Q63ZY4; Q8WWM5; E9PAR9; Q6NVJ8; Q8WWM3; Q8WWM6; O95135
XP_005255127.1	H3BUF6; Q6PJW6; Q8IU95; Q8WWM4; B9EGM2; Q8IU61; Q99703; Q8WWM7; A8K1R6; Q63ZY4; Q8WWM5; E9PAR9; Q6NVJ8; Q8WWM3; Q8WWM6; O95135
XP_005255128.1	H3BUF6; Q6PJW6; Q8IU95; Q8WWM4; B9EGM2; Q8IU61; Q99703; Q8WWM7; A8K1R6; Q63ZY4; Q8WWM5; E9PAR9; Q6NVJ8; Q8WWM3; Q8WWM6; O95135
XP_005255134.1	H3BUF6; Q6PJW6; Q8IU95; Q8WWM4; B9EGM2; Q8IU61; Q99703; Q8WWM7; A8K1R6; Q63ZY4; Q8WWM5; E9PAR9; Q6NVJ8; Q8WWM3; Q8WWM6; O95135
XP_005256393.1	Q96KZ6; P48730; A2I2P2; Q9BTN5
XP_005256394.1	H7BYT1
XP_005256578.1	-
XP_005257000.1	Q53HB1; Q8N5C0; Q86WC1; O43858; Q96CR7; Q9UBR3; Q9UQB8; I3L4C2; Q9UQ43
XP_005257001.1	Q53HB1; Q8N5C0; Q86WC1; O43858; Q96CR7; Q9UBR3; Q9UQB8; I3L4C2; Q9UQ43
XP_005257002.1	I3L4C2
XP_005257005.1	Q9UBR3; Q9UQ43; O43858; Q86WC1; Q96CR7; Q53HB1; Q8N5C0; Q9UQB8
XP_005257310.1	Q9UCH0; P23782; Q53Y88; Q9H8S1; Q540U8; P28799; Q53HQ8; Q9BWE7; P23783; D3DX55; P23781; P23784
XP_005259442.1	Q96IC4; H7BXS8; Q8WY70; Q5BJH7; Q5JPC2; Q96C02
XP_005259449.1	B4DE64; Q53YC9; O14737; Q6IB70
XP_005259570.1	Q99856; Q6P9C6; Q8N4Z3; Q5I858; Q8IZA7
XP_005259571.1	Q99856; Q6P9C6; Q8N4Z3; Q5I858; Q8IZA7
XP_005259765.1	A6NN38; Q86X55
XP_005262666.1	Q9HAN2; B4E2B6; Q8TB72; B3KSL0; D6W527; O00234; Q8WY43; Q53TV7
XP_005262667.1	B7ZL34
XP_005262750.1	-
XP_005263119.1	-
XP_005263272.1	Q96S75; Q2VPC5; A1A4S6; Q96EV3; A0A2X0SFB3; Q2VPC4; A1L0S5
XP_005263571.1	Q2YD85; Q13303; B0AZR7; Q5TG83; A0AVM9; Q5TG82; A8K1A4; O43659; Q99411; Q6ZNE4
XP_005264287.1	Q53QZ7; Q8N6N9; P46952; A6NE56; B4DIN2
XP_005264337.1	P52789; Q8WU87; Q9UN82; D6W5J2
XP_005264506.2	-
XP_005264507.2	Q9ULD1; Q9NR09
XP_005264508.2	Q9ULD1; Q9NR09
XP_005264509.2	Q9ULD1; Q9NR09
XP_005264510.2	Q9ULD1; Q9NR09
XP_005264511.2	Q9ULD1; Q9NR09
XP_005264512.2	Q9ULD1; Q9NR09
XP_005264690.1	A0A140VKA8; Q96A05
XP_005264691.1	A0A140VKA8; Q96A05
XP_005265698.1	-
XP_005265952.1	G8JLB6
XP_005265958.1	-
XP_005265959.1	-
XP_005266051.1	Q8N405; Q17RY0; Q9C0J0; Q7Z310; B7ZLQ7; E5RFP2; B7ZLQ8
XP_005268285.1	Q9ULU5; A9JR72; Q86TJ1; Q86XZ8; Q9Y5S2; Q2L7A5; A0A024R6N2
XP_005268633.1	Q8WU70; B3KUY2; B4DHP2; A0A024RB32; Q15185; B4DP21; A8K7D0; B4DP11; A0A087WYT3
XP_005269189.1	Q14860; P08919; Q59G12; A0A024RBE7; A0A024RBH7; P42166; P08918; Q16295; P42167; A2T926; Q14861; G5E972
XP_005269254.1	G3V1N7; Q8N7W8; Q8NCK0; Q6N075; Q6NW04; Q96IA5
XP_005269255.1	G3V1N7; Q6NW04; Q96IA5; Q6N075; Q8N7W8; Q8NCK0
XP_005269687.1	Q8NE35; Q9NQJ7; Q9Y2E9; Q5QP71; Q5T389
XP_005270945.1	P49321; A8K6H2; Q53GW5; Q5T622; D3DQ07; Q96A69; B4DQP3; Q5T625; Q9BTW2; F5H3J2
XP_005270946.1	Q96A69; Q5T626; Q53GW5; B4DQP3; A8K6H2; Q5T622; Q9BTW2; P49321; D3DQ07; F5H3J2; Q5T625
XP_005271230.1	O14968; A0A590UJ98; B1AMT6; B1AMT8; Q99876; Q9BR78; B1AMT7; Q86V27; Q14114
XP_005271231.1	O14968; A0A590UJ98; B1AMT6; B1AMT8; Q99876; Q9BR78; B1AMT7; Q86V27; Q14114
XP_005271232.1	A0A590UJ98
XP_005272072.1	O60278; Q9UKY2; Q8TAD0; Q6UWY6; Q8NEL4; Q9UHF8; Q9NZ08
XP_005272073.1	O60278; Q9UKY2; Q8TAD0; Q6UWY6; Q8NEL4; Q9UHF8; Q9NZ08
XP_005272135.1	A8KA07; G3V104; Q92187; Q8N1F4; Q92693
XP_005273616.1	A0A140VJT0; A0A590UJJ1; P63151; B2RBU8; Q00007; B4E1T7; P50409
XP_005273617.1	A0A590UJJ1
XP_005274234.1	E9PSA9
XP_006710944.1	O14968; A0A590UJ98; B1AMT6; B1AMT8; Q99876; Q9BR78; B1AMT7; Q86V27; Q14114
XP_006710945.1	O14968; A0A590UJ98; B1AMT6; B1AMT8; Q99876; Q9BR78; B1AMT7; Q86V27; Q14114
XP_006711113.1	Q5TEJ8; A2RTZ3; B4DZT9; Q5TEJ9; Q9BYB6; Q9NS90; B4DZY3; Q5TEK1; Q68DP4; O60560; Q5TEJ1
XP_006711317.1	B3KWM9; Q9Y4T5; Q5T9V2; Q5T9U9; Q5T9V1; Q5T9V0; Q9BVN2; Q9UPY4; B4DQB8
XP_006712038.1	-
XP_006712117.1	Q9ULD1; Q9NR09
XP_006712118.1	Q9ULD1; Q9NR09
XP_006712119.1	Q9ULD1; Q9NR09
XP_006712541.1	A0A0S2Z462
XP_006712758.1	C9K0J5
XP_006712915.1	-
XP_006713113.1	O75122; F5H604; Q9BQT3; Q9H7A3; Q9NSZ2; B2RTR1; Q9BQT4; E7ERI8; E7EW49; Q8N6R6; E3W994; Q7L8F6
XP_006713620.1	A8K2V4; Q8N5Z8; Q9UQR3; Q15057
XP_006713947.1	O95202; B4DED2; Q9UF65
XP_006714925.1	-
XP_006714926.1	E9PCY7
XP_006714955.1	Q969X5; Q9H0L0; Q9H2J2; Q9ULN9
XP_006715396.1	Q03692; A1L4P2
XP_006716611.1	Q10570; Q96AF0
XP_006716612.1	D3DWL9
XP_006716868.1	A2A3R1; Q9H6N4; Q9NWT3; R4GNB2; Q6AI48; R4GN35; Q8NCY7; Q9NUT1; Q5VZ89; A2A3R2; Q6ZUB3; Q9NWA5; A2A3R3; A2A3R9
XP_006717380.1	Q3KQV9; A2AMJ8; Q5SPZ2; Q69YQ3; Q6ZR38
XP_006717409.1	B1ALY6; Q68DB9; B1ALY3; O95758; B1ALY2; B1ALY5; B3KME7; Q86YH9; Q86YB3
XP_006717777.1	Q8NE35; Q5T389; B3KXC1; Q9Y2E9; Q5QP71; Q9NQJ7
XP_006717778.1	Q8NE35; Q5T389; B3KXC1; Q9Y2E9; Q5QP71; Q9NQJ7
XP_006718556.1	Q6DD88; Q9H8Q5; B4DXC4; Q8N7W5; Q9UFL1; F5H6I7
XP_006718723.1	Q8TEZ4; Q9H2L1; E9PSA9; F8W9K1; Q8TEZ5; Q9H2N3; A8K755; Q7Z4E8; A0A024R554; Q9HC76; Q8TBV7; Q96PG6; B4DUN6; A0A024R516; Q9H2W1; Q9H3V1
XP_006718724.1	Q8TEZ4; Q9H2L1; E9PSA9; F8W9K1; Q8TEZ5; Q9H2N3; A8K755; Q7Z4E8; A0A024R554; Q9HC76; Q8TBV7; Q96PG6; B4DUN6; A0A024R516; Q9H2W1; Q9H3V1
XP_006720188.1	D3DS22; P07910; Q9BTS3; P22628; Q96HM4; D3DS19; Q96IY5; Q59FD3; Q86SF8; Q86U45; Q53EX2; Q5FWE8; Q96HK7
XP_006720824.1	A0A024R5S4; B4DKA8; Q8IWI7; Q86VA0; P40818; Q2TB31; Q7Z3U2
XP_006720825.1	Q2TB31; Q7Z3U2; P40818; A8K8N5; A0A024R5S4; B4DKA8; Q8IWI7; Q86VA0
XP_006721071.1	H3BUF6; Q6PJW6; Q8IU95; Q8WWM4; B9EGM2; Q8IU61; Q99703; Q8WWM7; A8K1R6; Q63ZY4; Q8WWM5; E9PAR9; Q6NVJ8; Q8WWM3; Q8WWM6; O95135
XP_006721074.1	H3BUF6; Q6PJW6; Q8IU95; Q8WWM4; B9EGM2; Q8IU61; Q99703; Q8WWM7; A8K1R6; Q63ZY4; Q8WWM5; E9PAR9; Q6NVJ8; Q8WWM3; Q8WWM6; O95135
XP_006721075.1	H3BUF6; Q6PJW6; Q8IU95; Q8WWM4; B9EGM2; Q8IU61; Q99703; Q8WWM7; A8K1R6; Q63ZY4; Q8WWM5; E9PAR9; Q6NVJ8; Q8WWM3; Q8WWM6; O95135
XP_006721698.1	Q53HB1; Q8N5C0; Q86WC1; O43858; Q96CR7; Q9UBR3; Q9UQB8; I3L4C2; Q9UQ43
XP_006721699.1	Q53HB1; Q8N5C0; Q86WC1; O43858; Q96CR7; Q9UBR3; Q9UQB8; I3L4C2; Q9UQ43
XP_006721700.1	Q53HB1; Q8N5C0; Q86WC1; O43858; Q96CR7; Q9UBR3; Q9UQB8; I3L4C2; Q9UQ43
XP_006721720.1	Q96HR7; Q86XP3; A8KA43; A6NML1; Q96BK1; O75619; Q68G51; Q9Y3V8
XP_006721896.1	Q86YX7; B2RCI7; Q8N2I1; Q8NG03; Q86WA9; Q86VX1; Q8IV11
XP_006723040.1	A0A077JJN3
XP_006724652.1	B2RMT7; F8W881; Q9NX05
XP_011507865.1	A0T1T0; Q5VWS9; Q5VWS6; Q5VWS8; Q5VWT2; Q6N0A1; Q53GV9; Q5VWT1; Q7Z3R5; Q5HY94; Q5VWS7; Q9NNW2; Q9UCJ4; A0T1T2; Q15429; Q5VWT0; Q9NNW4; A0T1T1; P15529; Q9NNW3
XP_011507866.1	P15529; Q6N0A1; Q5HY94; Q5VWT1; Q7Z3R5; Q5VWT0; Q9NNW2; Q9NNW3; Q53GV9; Q5VWS7; A0T1T0; Q9NNW4; A0T1T1; Q5VWS9; Q5VWT2; Q15429; Q5VWS6; Q9UCJ4; A0T1T2; Q5VWS8
XP_011508079.1	Q5VU15; Q9P0V8; Q32MC6
XP_011508610.1	B7Z254; Q53RC7; B5MCQ5; Q6ZSH5; B3KY95; Q15084; F8WA83; A0A384NPU5; B7Z4M8; Q99778
XP_011508773.1	A0A024R408
XP_011508832.1	Q14CC9; Q4ZG52; B2RZH5; Q8N3E0; Q96PY5
XP_011508836.1	Q14CC9; Q4ZG52; B2RZH5; Q8N3E0; Q96PY5
XP_011508837.1	Q14CC9; Q4ZG52; B2RZH5; Q8N3E0; Q96PY5
XP_011508838.1	Q14CC9; Q4ZG52; B2RZH5; Q8N3E0; Q96PY5
XP_011509518.1	Q6S8J5; Q6S8J3; Q6S8J4; Q6S8J8
XP_011509871.1	C9IYG0; Q7Z5Q3; Q9GZU7; Q7Z5Q4
XP_011509872.1	C9IYG0; Q7Z5Q3; Q9GZU7; Q7Z5Q4
XP_011509948.1	C9K0J5
XP_011509949.1	C9K0J5; Q9C0I2; Q70E73; Q96Q37
XP_011509950.1	C9K0J5; Q9C0I2; Q70E73; Q96Q37
XP_011509972.1	P0CG38
XP_011509985.1	P0CG39
XP_011510485.1	-
XP_011510904.1	A8K2V4; Q8N5Z8; Q9UQR3; Q15057
XP_011510905.1	A8K2V4; Q8N5Z8; Q9UQR3; Q15057
XP_011510906.1	A8K2V4; Q8N5Z8; Q9UQR3; Q15057
XP_011510907.1	A8K2V4; Q8N5Z8; Q9UQR3; Q15057
XP_011510908.1	A8K2V4; Q8N5Z8; Q9UQR3; Q15057
XP_011511195.1	B2R5Z9; B7Z337; Q9NRW1; Q92929; D3DND3
XP_011512079.1	F5H160; Q3MI89; Q3B8N6; Q3MI92; Q7Z5Q1; E7EPM3; Q7Z5Q0; Q3MI90
XP_011512974.1	A0A2R8YD12; A0A024QZX3; Q7Z2Y7; Q9UDI7; Q59F97; P35237; A0A024QZX5; Q5TD06; A0A087X1N8; B2RBA8; Q96J44
XP_011512975.1	Q96J44; A0A024QZX3; B2RBA8; Q7Z2Y7; P35237; Q59F97; Q5TD06; Q9UDI7
XP_011512976.1	Q7Z2Y7; Q96J44; Q9UDI7; B2RBA8; A0A024QZX3; Q59F97; P35237; Q5TD06
XP_011512978.1	A0A2R8YD12
XP_011513635.1	B7Z490; Q53F13; A0A087WVT3; P28039; A4D1Y5
XP_011513636.1	B7Z490; Q53F13; A0A087WVT3; P28039; A4D1Y5
XP_011513637.1	B7Z490; Q53F13; A0A087WVT3; P28039; A4D1Y5
XP_011513638.1	B7Z490; Q53F13; A0A087WVT3; P28039; A4D1Y5
XP_011513640.1	B7Z490; Q53F13; A0A087WVT3; P28039; A4D1Y5
XP_011513641.1	B7Z490; Q53F13; A0A087WVT3; P28039; A4D1Y5
XP_011513642.1	B7Z490; Q53F13; A0A087WVT3; P28039; A4D1Y5
XP_011513643.1	B7Z490; Q53F13; A0A087WVT3; P28039; A4D1Y5
XP_011513776.1	P53004; Q86UX0; Q9BRW8; A0A140VJF4; O95019; A8K747; Q96QL4
XP_011513814.1	D3DVM4; Q16831; Q15362
XP_011513815.1	B4DND0; Q86Y75; D3DVM4; Q16831; Q15362
XP_011513816.1	B4DND0; Q86Y75; D3DVM4; Q16831; Q15362
XP_011513817.1	B4DND0; Q86Y75; D3DVM4; Q16831; Q15362
XP_011513901.1	A4D208; A0A024R821; P55884; Q9UMF9; Q2NL77
XP_011513902.1	A4D208; Q9UMF9; A0A024R821; Q2NL77; P55884
XP_011513903.1	A4D210
XP_011515299.1	D3DWL9
XP_011515300.1	D3DWL9
XP_011515301.1	D3DWL9
XP_011515670.1	Q86UE4; Q52QU9; Q8TCX3; Q05DH2; Q6PK07; A0A024R9D2
XP_011515672.1	Q86UE4; Q52QU9; Q8TCX3; Q05DH2; Q6PK07; A0A024R9D2
XP_011515831.1	P07948; A8K379; Q6NUK7; A0AVQ5
XP_011515929.1	Q6IB94; B4E3G8; E7EP84; A0A024R7W1; Q15390; Q7Z669; Q8IVD7; Q86XH5
XP_011516190.1	V9HWB7; D3DRK7; Q14652; P21399; Q5VZA7
XP_011516416.1	-
XP_011516417.1	-
XP_011516419.1	Q6UY42; E9PG48; Q8N6X3; Q9Y2X5; Q5JU31; Q8N5H7; Q5HYE5; A8K5S8
XP_011516887.1	Q5T0I2; Q8WVV7; A8MYN7; B7Z5V1; P06396; A0A0A0MT01; A0A384MEF1; B7Z4U6; A0A0A0MS51; A2A418; A8MUD1; B7Z373; F5H1A8
XP_011517484.1	Q3KQV9; A2AMJ8; Q5SPZ2; Q69YQ3; Q6ZR38
XP_011518224.1	Q6ZMR3; D3DQY5
XP_011518225.1	Q6ZMR3; D3DQY5
XP_011518226.1	Q6ZMR3; D3DQY5
XP_011518227.1	Q6ZMR3; D3DQY5
XP_011520330.1	Q2VPK7; Q52MB3; Q9H7C3; Q6ZNF2; Q86TK6; Q9H8U9; B2RTX3; A0A024R5U7; Q9NWH9; Q658J7; A8K5V8
XP_011520495.1	A0A024R5S4; Q2TB31; Q86VA0; B4DKA8; Q7Z3U2; Q8IWI7; P40818
XP_011520656.1	P51798; A8K7X1; B3KPN3; E9PDB9; A6NEJ7; A8K5T9; Q9NYX5
XP_011521103.1	P33151; Q59EA3; Q4VAI6; Q4VAI5
XP_011522031.1	P13929; B4DUI6; D3DTL2; E7ENK8; Q96AE2; B4DUM6
XP_011522241.1	Q00169; V9HWC5
XP_011522495.1	Q53HB1; Q8N5C0; Q86WC1; O43858; Q96CR7; Q9UBR3; Q9UQB8; I3L4C2; Q9UQ43
XP_011522496.1	Q53HB1; Q8N5C0; Q86WC1; O43858; Q96CR7; Q9UBR3; Q9UQB8; I3L4C2; Q9UQ43
XP_011522497.1	Q53HB1; Q8N5C0; Q86WC1; O43858; Q96CR7; Q9UBR3; Q9UQB8; I3L4C2; Q9UQ43
XP_011522498.1	Q53HB1; Q8N5C0; Q86WC1; O43858; Q96CR7; Q9UBR3; Q9UQB8; I3L4C2; Q9UQ43
XP_011522499.1	Q53HB1; Q8N5C0; Q86WC1; O43858; Q96CR7; Q9UBR3; Q9UQB8; I3L4C2; Q9UQ43
XP_011522954.1	-
XP_011522955.1	-
XP_011522956.1	Q86YX7; B2RCI7; Q8N2I1; Q8NG03; Q86WA9; Q86VX1; Q8IV11
XP_011524043.1	Q9BY85; Q8WZA4; Q5KU26; Q6P9F2; Q9BYH7; Q8TCR2
XP_011524645.1	Q7LDZ7; O75871; Q03715
XP_011524647.1	Q7LDZ7; O75871; Q03715
XP_011524650.1	A0A077JIU5
XP_011524651.1	Q7LDZ7; O75871; Q03715
XP_011524652.1	Q7LDZ7; O75871; Q03715
XP_011524654.1	Q7LDZ7; O75871; Q03715
XP_011524656.1	Q7LDZ7; O75871; Q03715
XP_011525544.1	A0A499FJK2; A8K792; Q9UCG4; P01137
XP_011525829.1	B2RDS2; Q9Y257; Q9HB47
XP_011525940.1	Q86X55; A6NN38
XP_011526250.1	E9PG91; Q8NG96; Q9Y4B1; Q9UHX3; B4DQ96; E7ESD7; E9PBR1; E9PEL6; A0JNV7; E9PFQ5
XP_011526251.1	E9PG91; Q8NG96; Q9Y4B1; Q9UHX3; B4DQ96; E7ESD7; E9PBR1; E9PEL6; A0JNV7; E9PFQ5
XP_011526253.1	E9PG91; Q8NG96; Q9Y4B1; Q9UHX3; B4DQ96; E7ESD7; E9PBR1; E9PEL6; A0JNV7; E9PFQ5
XP_011526254.1	E9PG91; Q8NG96; Q9Y4B1; Q9UHX3; B4DQ96; E7ESD7; E9PBR1; E9PEL6; A0JNV7; E9PFQ5
XP_011526255.1	E9PG91; Q8NG96; Q9Y4B1; Q9UHX3; B4DQ96; E7ESD7; E9PBR1; E9PEL6; A0JNV7; E9PFQ5
XP_011526256.1	E9PG91; Q8NG96; Q9Y4B1; Q9UHX3; B4DQ96; E7ESD7; E9PBR1; E9PEL6; A0JNV7; E9PFQ5
XP_011526257.1	E9PG91; Q8NG96; Q9Y4B1; Q9UHX3; B4DQ96; E7ESD7; E9PBR1; E9PEL6; A0JNV7; E9PFQ5
XP_011526432.1	K7ELL7
XP_011526433.1	Q9P0W9; A8K318; P14314; Q96BU9; Q96D06
XP_011526434.1	Q96BU9; P14314; Q96D06; A8K318; Q9P0W9
XP_011527063.1	A0A2R8YCS7
XP_011528593.1	D3DX26
XP_011528663.1	-
XP_011530072.1	B5MD56; Q7Z3W0; Q8N1M2; Q86WE8; Q9UQF5; Q8WX93; B2RTX2; B3KTG2; Q9Y3E9; Q7L3E0; B7ZMM5; Q9UGA0; Q9Y2J6
XP_011530327.1	Q86SF2; Q7Z5W7; B3KQU3; Q9UJ28
XP_011530405.1	Q6B0F7; Q8IY21; Q9H616; A0A3G9HN97; Q6PK35; Q9NXV7; Q9NVE3
XP_011530406.1	Q6B0F7; Q8IY21; Q9H616; A0A3G9HN97; Q6PK35; Q9NXV7; Q9NVE3
XP_011531023.1	Q8TB72; Q53TV7; Q8WY43; B3KSL0; B4E2B6; Q9HAN2; D6W527; O00234
XP_011531025.1	D6W527; O00234; B7ZL34; A0A0A0MR59; Q8TB72; B4E2B6; Q9HAN2; Q8WY43; Q53TV7; B3KSL0
XP_011531031.1	Q53QZ7; Q8N6N9; P46952; A6NE56; B4DIN2
XP_011531032.1	Q53QZ7; Q8N6N9; P46952; A6NE56; B4DIN2
XP_011531033.1	Q53QZ7; Q8N6N9; P46952; A6NE56; B4DIN2
XP_011531109.1	P52789; Q8WU87; Q9UN82; D6W5J2
XP_011531194.1	Q9Y316; D6W575; Q5R2V9; B4DLS0; Q5R2V8; Q6NSL5
XP_011531305.1	Q9ULD1; Q9NR09
XP_011531307.1	Q9ULD1; Q9NR09
XP_011531450.1	A0A140VKA8; Q96A05
XP_011531451.1	A0A140VKA8; Q96A05
XP_011531452.1	A0A140VKA8; Q96A05
XP_011531453.1	Q96A05; A0A140VKA8
XP_011531454.1	Q96A05; A0A140VKA8
XP_011531455.1	Q96A05; A0A140VKA8
XP_011532668.1	P22234; E9PDH9; Q68CQ5
XP_011532844.1	G8JLB6
XP_011532846.1	G8JLB6
XP_011532847.1	G8JLB6
XP_011532848.1	G8JLB6
XP_011532849.1	-
XP_011532899.1	Q9H2J2; Q9ULN9; Q969X5; Q9H0L0
XP_011533054.1	Q96RM4; Q0H0J5; A0A0U1RQY1; Q59FF8; Q96PZ7; Q96QU9
XP_011533055.1	Q96RM4; Q0H0J5; A0A0U1RQY1; Q59FF8; Q96PZ7; Q96QU9
XP_011533056.1	Q96RM4; Q0H0J5; A0A0U1RQY1; Q59FF8; Q96PZ7; Q96QU9
XP_011533735.1	A1L4P2; Q03692
XP_011535010.1	Q96HM4; P07910; D3DS19; Q9BTS3; D3DS22; Q59FD3; Q53EX2; Q86SF8; Q5FWE8; Q86U45; Q96HK7; Q96IY5; P22628
XP_011535011.1	P07910; Q5FWE8; Q86U45; D3DS19; Q96HM4; Q96IY5; D3DS22; Q53EX2; Q96HK7; Q9BTS3; P22628; Q59FD3; Q86SF8
XP_011535012.1	Q96IY5; Q86U45; P07910; D3DS22; Q59FD3; Q86SF8; Q9BTS3; D3DS19; Q96HM4; P22628; Q53EX2; Q5FWE8; Q96HK7
XP_011535013.1	P07910; Q96HM4; Q53EX2; Q86U45; D3DS19; Q9BTS3; Q96IY5; Q96HK7; Q59FD3; D3DS22; P22628; Q5FWE8; Q86SF8
XP_011535014.1	Q96HM4; Q9BTS3; Q96IY5; D3DS22; P22628; Q96HK7; Q53EX2; Q5FWE8; D3DS19; Q86U45; Q59FD3; Q86SF8; P07910
XP_011535664.2	B2RDD8; Q8NDC0; Q96BG5
XP_011535876.1	Q6DEN2; A0A140VK07; Q8IXW6; Q14195; B3SXQ8; Q93012
XP_011536559.1	Q32MB2; Q86Y46
XP_011537140.1	Q96IS5; A8MQ37; F8WCH5; B4DEB3; Q96D96; Q6UW11
XP_011537141.1	Q96IS5; A8MQ37; F8WCH5; B4DEB3; Q96D96; Q6UW11
XP_011537142.1	Q96IS5; A8MQ37; F8WCH5; B4DEB3; Q96D96; Q6UW11
XP_011537143.1	Q96IS5; A8MQ37; F8WCH5; B4DEB3; Q96D96; Q6UW11
XP_011537144.1	Q96IS5; A8MQ37; F8WCH5; B4DEB3; Q96D96; Q6UW11
XP_011537146.1	Q96IS5; A8MQ37; F8WCH5; B4DEB3; Q96D96; Q6UW11
XP_011537147.1	Q6UW11; F8WCH5; Q96IS5; A8MQ37; B4DEB3; Q96D96
XP_011537148.1	Q96D96; B4DEB3; A8MQ37; Q96IS5; F8WCH5; Q6UW11
XP_011537149.1	B4DEB3; A8MQ37; Q96IS5; F8WCH5; Q6UW11; Q96D96
XP_011537816.1	Q8NE35; Q5T389; B3KXC1; Q9Y2E9; Q5QP71; Q9NQJ7
XP_011537817.1	Q8NE35; Q5T389; B3KXC1; Q9Y2E9; Q5QP71; Q9NQJ7
XP_011537819.1	Q8NE35; Q5T389; B3KXC1; Q9Y2E9; Q5QP71; Q9NQJ7
XP_011537820.1	Q8NE35; Q5T389; B3KXC1; Q9Y2E9; Q5QP71; Q9NQJ7
XP_011537821.1	Q8NE35; Q5T389; B3KXC1; Q9Y2E9; Q5QP71; Q9NQJ7
XP_011537822.1	Q8NE35; Q5T389; B3KXC1; Q9Y2E9; Q5QP71; Q9NQJ7
XP_011538289.2	Q8N4A3; Q9H7H8; Q6ZS81; Q96BE1; Q9HCG5; B9ZVP2; Q86WZ4; Q8TEN7
XP_011538290.1	Q8N4A3; Q6ZS81; Q96BE1; Q9H7H8; B9ZVP2; Q8TEN7; Q9HCG5; Q86WZ4
XP_011538436.1	Q9NQW7; Q96D23; Q5T6H7; A8K071; G5E9Y2; Q53EX6; G8JLB2; O15250; Q8N3Q0
XP_011538837.1	Q502W8; Q5VSM0; O43865; A0A384N6B4; Q6P171; Q9UG84; B4E168; Q2TAJ6; A0A024R0A8; Q96PK4
XP_011539731.1	Q8N4J5; Q7KYS8; Q5SVA2; O00468; Q96IC1; Q9BTD4; Q5SVA1; Q60FE1
XP_011539811.1	Q96A69; Q5T626; Q53GW5; B4DQP3; A8K6H2; Q5T622; Q9BTW2; P49321; D3DQ07; F5H3J2; Q5T625
XP_011540396.1	O14968; A0A590UJ98; B1AMT6; B1AMT8; Q99876; Q9BR78; B1AMT7; Q86V27; Q14114
XP_011540397.1	O14968; A0A590UJ98; B1AMT6; B1AMT8; Q99876; Q9BR78; B1AMT7; Q86V27; Q14114
XP_011540398.1	O14968; A0A590UJ98; B1AMT6; B1AMT8; Q99876; Q9BR78; B1AMT7; Q86V27; Q14114
XP_011540623.1	Q2YD85; A8K1A4; A0AVM9; Q6ZNE4; Q99411; Q5TG83; B0AZR7; Q5TG82; O43659; Q13303
XP_011540624.1	A0AVM9; A8K1A4; Q13303; Q5TG83; Q5TG82; O43659; Q99411; B0AZR7; Q2YD85; Q6ZNE4
XP_011540649.1	D3DPQ4; A0A0S2Z4R1; O43276; Q53EN1; P54577; B3KWK4
XP_011540650.1	D3DPQ4; A0A0S2Z4R1; O43276; Q53EN1; P54577; B3KWK4
XP_011540747.1	B4DZT9; Q5TEK1; Q9NS90; B4DZY3; Q5TEJ9; Q5TEJ8; A2RTZ3; Q68DP4; O60560; Q9BYB6; Q5TEJ1
XP_011541782.1	O60278; Q9UKY2; Q8TAD0; Q6UWY6; Q8NEL4; Q9UHF8; Q9NZ08
XP_011541783.1	O60278; Q9UKY2; Q8TAD0; Q6UWY6; Q8NEL4; Q9UHF8; Q9NZ08
XP_011541786.1	O60278; Q9UKY2; Q8TAD0; Q6UWY6; Q8NEL4; Q9UHF8; Q9NZ08
XP_011541787.1	O60278; Q9UKY2; Q8TAD0; Q6UWY6; Q8NEL4; Q9UHF8; Q9NZ08
XP_011541788.1	Q8NEL4; Q9UKY2; Q8TAD0; Q6UWY6; O60278; Q9UHF8; Q9NZ08
XP_011542279.1	P42768; Q9UNJ9; Q9BU11; A0A024QYX8
XP_011542643.1	Q5SW77; Q9UQ08; Q5SW79; Q5SW78; Q9UQ09; O75058; Q7LGA9; Q86W31
XP_011542867.1	A0A140VJT0; A0A590UJJ1; P63151; B2RBU8; Q00007; B4E1T7; P50409
XP_011542868.1	A0A590UJJ1
XP_011542869.1	A0A590UJJ1
XP_011542870.1	A0A590UJJ1
XP_011542871.1	A0A590UJJ1
XP_011543511.1	Q8TEZ4; Q9H2L1; E9PSA9; F8W9K1; Q8TEZ5; Q9H2N3; A8K755; Q7Z4E8; A0A024R554; Q9HC76; Q8TBV7; Q96PG6; B4DUN6; A0A024R516; Q9H2W1; Q9H3V1
XP_011543594.1	P07384; Q6DHV4; Q2TTR0
XP_011544023.1	-
XP_016856150.1	-
XP_016856151.1	-
XP_016856380.1	B3KWM9; Q9Y4T5; Q5T9V2; Q5T9U9; Q5T9V1; Q5T9V0; Q9BVN2; Q9UPY4; B4DQB8
XP_016856722.1	P32889; P84077; A0A024R3Q0; P10947
XP_016856797.1	A0T1T2; Q5VWS8; Q5VWT0; Q9NNW3; Q15429; Q9NNW4; Q5VWS6; Q5VWS7; P15529; Q5VWT1; Q6N0A1; Q9NNW2; Q9UCJ4; Q5HY94; Q53GV9; A0T1T0; Q5VWS9; Q5VWT2; Q7Z3R5; A0T1T1
XP_016856798.1	P15529; A0T1T1; Q5HY94; A0T1T0; Q5VWT0; Q15429; Q53GV9; Q5VWS8; Q9UCJ4; Q5VWS6; Q6N0A1; Q7Z3R5; Q9NNW4; A0T1T2; Q5VWS7; Q5VWS9; Q9NNW3; Q5VWT1; Q5VWT2; Q9NNW2
XP_016856799.1	A0T1T0; Q5VWT1; Q6N0A1; Q9UCJ4; Q5VWT0; Q5VWT2; Q7Z3R5; Q5VWS9; Q9NNW4; Q53GV9; Q9NNW2; Q15429; P15529; Q9NNW3; A0T1T1; A0T1T2; Q5VWS6; Q5VWS8; Q5HY94; Q5VWS7
XP_016856845.1	Q96A69; Q5T626; Q53GW5; B4DQP3; A8K6H2; Q5T622; Q9BTW2; P49321; D3DQ07; F5H3J2; Q5T625
XP_016857196.1	-
XP_016857197.1	-
XP_016857198.1	-
XP_016857199.1	-
XP_016857200.1	B4E2Q1; Q14VH1; A0A087WVC4; Q7Z3M1; Q5CZ92; Q96B09; B1APG3; B7ZA00; Q5T1K3; Q5BNE9; Q5BNF1; B1APF9; Q5BNF3; Q8IYR5; Q5BNF0; D3DT10; P22694; B1APG4; Q8IZQ0; B4DKB0; B2RB89; Q59GC0; Q5BNF2
XP_016857201.1	-
XP_016857202.1	-
XP_016857203.1	-
XP_016857204.1	-
XP_016857205.1	B4E2Q1; Q14VH1; A0A087WVC4; Q7Z3M1; Q5CZ92; Q96B09; B1APG3; B7ZA00; Q5T1K3; Q5BNE9; Q5BNF1; B1APF9; Q5BNF3; Q8IYR5; Q5BNF0; D3DT10; P22694; B1APG4; Q8IZQ0; B4DKB0; B2RB89; Q59GC0; Q5BNF2
XP_016857206.1	B4E2Q1; Q14VH1; A0A087WVC4; Q7Z3M1; Q5CZ92; Q96B09; B1APG3; B7ZA00; Q5T1K3; Q5BNE9; Q5BNF1; B1APF9; Q5BNF3; Q8IYR5; Q5BNF0; D3DT10; P22694; B1APG4; Q8IZQ0; B4DKB0; B2RB89; Q59GC0; Q5BNF2
XP_016857207.1	-
XP_016857208.1	-
XP_016857209.1	-
XP_016857754.1	O14968; A0A590UJ98; B1AMT6; B1AMT8; Q99876; Q9BR78; B1AMT7; Q86V27; Q14114
XP_016857755.1	O14968; A0A590UJ98; B1AMT6; B1AMT8; Q99876; Q9BR78; B1AMT7; Q86V27; Q14114
XP_016857756.1	O14968; A0A590UJ98; B1AMT6; B1AMT8; Q99876; Q9BR78; B1AMT7; Q86V27; Q14114
XP_016857757.1	O14968; A0A590UJ98; B1AMT6; B1AMT8; Q99876; Q9BR78; B1AMT7; Q86V27; Q14114
XP_016858107.1	Q2YD85; Q13303; B0AZR7; Q6ZNE4; O43659; Q5TG83; A1PR14; B2R776; A0AVM9; A8K1A4; Q5TG82; Q99411
XP_016858108.1	Q2YD85; Q13303; B0AZR7; Q6ZNE4; O43659; Q5TG83; A1PR14; B2R776; A0AVM9; A8K1A4; Q5TG82; Q99411
XP_016858109.1	Q2YD85; Q13303; B0AZR7; Q6ZNE4; O43659; Q5TG83; A1PR14; B2R776; A0AVM9; A8K1A4; Q5TG82; Q99411
XP_016858110.1	Q2YD85; Q13303; B0AZR7; Q6ZNE4; O43659; Q5TG83; A1PR14; B2R776; A0AVM9; A8K1A4; Q5TG82; Q99411
XP_016858140.1	D3DPQ4; A0A0S2Z4R1; O43276; Q53EN1; P54577; B3KWK4
XP_016858426.1	Q5SW77; Q9UQ08; Q5SW79; Q5SW78; Q9UQ09; O75058; Q7LGA9; Q86W31
XP_016858427.1	Q5SW77; Q9UQ08; Q5SW79; Q5SW78; Q9UQ09; O75058; Q7LGA9; Q86W31
XP_016858462.1	-
XP_016858463.1	-
XP_016858464.1	-
XP_016858465.1	B4DYY5; Q9UGL2; Q9UGL4; Q5VU76; Q9UGL5; F8W726; B4E0U8; Q5VU75; Q14157; Q9UGL3; Q9BTU3
XP_016858466.1	-
XP_016858467.1	Q14157; Q9BTU3; Q9UGL4; B4E0U8; Q9UGL2; Q5VU75; Q9UGL3; Q9UGL5; Q5VU76
XP_016858468.1	Q9UGL3; B4E0U8; Q5VU75; Q9UGL2; Q9UGL4; Q14157; Q5VU76; Q9UGL5; Q9BTU3
XP_016858469.1	-
XP_016858470.1	-
XP_016858471.1	B4DYY5; Q9UGL2; Q9UGL4; Q5VU76; Q9UGL5; F8W726; B4E0U8; Q5VU75; Q14157; Q9UGL3; Q9BTU3
XP_016858472.1	-
XP_016858473.1	-
XP_016858474.1	F8W726
XP_016858475.1	Q5VU76; Q9UGL5; Q14157; Q9UGL4; Q5VU75; Q9BTU3; Q9UGL2; B4E0U8; Q9UGL3
XP_016858476.1	B4E0U8; Q9UGL3; Q9UGL4; Q5VU75; Q5VU76; Q9UGL5; Q9UGL2; Q14157; Q9BTU3
XP_016858477.1	-
XP_016858478.1	Q14157; Q5VU76; Q9UGL2; B4E0U8; Q9UGL3; Q5VU75; Q9UGL4; Q9BTU3; Q9UGL5
XP_016858479.1	B4E0U8; Q9UGL3; Q5VU76; Q9UGL2; Q9BTU3; Q5VU75; Q14157; Q9UGL4; Q9UGL5
XP_016858480.1	-
XP_016858603.1	A0A024R408
XP_016858604.1	A0A024R408
XP_016859196.1	Q8WY43; B3KSL0; B4E2B6; D6W527; Q9HAN2; Q8TB72; O00234; Q53TV7
XP_016859197.1	Q8TB72; B3KSL0; B4E2B6; D6W527; Q53TV7; Q8WY43; O00234; Q9HAN2
XP_016859198.1	B7ZL34
XP_016859199.1	B7ZL34
XP_016859200.1	B7ZL34
XP_016859201.1	B7ZL34
XP_016859202.1	A0A0A0MR59
XP_016859203.1	-
XP_016859204.1	D6W527; O00234; B7ZL34; A0A0A0MR59; Q8TB72; B4E2B6; Q9HAN2; Q8WY43; Q53TV7; B3KSL0
XP_016859206.1	Q53QZ7; Q8N6N9; P46952; A6NE56; B4DIN2
XP_016859434.1	P52789; Q8WU87; Q9UN82; D6W5J2
XP_016859648.1	Q6S8J5; Q6S8J3; Q6S8J4; Q6S8J8
XP_016859649.1	-
XP_016859650.1	Q6S8J3; Q6S8J8; Q6S8J5; Q6S8J4
XP_016859744.1	B4DLS0; Q5R2V9; Q5R2V8; Q6NSL5; Q9Y316; D6W575
XP_016860045.1	Q9ULD1; Q9NR09
XP_016860046.1	Q9ULD1; Q9NR09
XP_016860047.1	Q9ULD1; Q9NR09
XP_016860048.1	Q9ULD1; Q9NR09
XP_016860049.1	Q9ULD1; Q9NR09
XP_016860221.1	P0CG38
XP_016860222.1	P0CG38
XP_016860223.1	P0CG38
XP_016860230.1	P0CG39
XP_016860231.1	P0CG39
XP_016860232.1	P0CG39
XP_016860313.1	B3KNQ6; P05215; P68366; A8MUB1
XP_016860322.1	A6NC34; A5A3E0
XP_016860323.1	A6NC34; A5A3E0
XP_016860324.1	A6NC34; A5A3E0
XP_016860714.1	A0A140VKA8; Q96A05
XP_016860715.1	Q96A05; A0A140VKA8
XP_016860774.1	-
XP_016860778.1	Q53R87; D4HL82; Q14CF1; Q14CA3; Q15644; Q14669; Q53TE7
XP_016860779.1	Q53R87; D4HL82; Q14CF1; Q14CA3; Q15644; Q14669; Q53TE7
XP_016860780.1	-
XP_016860782.1	-
XP_016861443.1	O75122; F5H604; Q9BQT3; Q9H7A3; Q9NSZ2; B2RTR1; Q9BQT4; E7ERI8; E7EW49; Q8N6R6; E3W994; Q7L8F6
XP_016861535.1	A8K2V4; Q8N5Z8; Q9UQR3; Q15057
XP_016861536.1	A8K2V4; Q8N5Z8; Q9UQR3; Q15057
XP_016861537.1	A8K2V4; Q8N5Z8; Q9UQR3; Q15057
XP_016861538.1	A8K2V4; Q8N5Z8; Q9UQR3; Q15057
XP_016861764.1	D3DNH0; D3DNH1; Q9UNV0; Q6FHZ1; P46976; D3DNH2
XP_016861884.1	Q96A76; Q59FT2; Q86V26; Q6ZUW9; P27816; Q13082; Q68D74; Q96NS9
XP_016861886.1	Q96A76; Q59FT2; Q86V26; Q6ZUW9; P27816; Q13082; Q68D74; Q96NS9
XP_016861893.1	-
XP_016861897.1	-
XP_016861901.1	Q96A76; Q59FT2; Q86V26; Q6ZUW9; P27816; Q13082; Q68D74; Q96NS9
XP_016861903.1	Q96A76; Q59FT2; Q86V26; Q6ZUW9; P27816; Q13082; Q68D74; Q96NS9
XP_016861909.1	-
XP_016863222.1	F5H160; Q3MI89; Q3B8N6; Q3MI92; Q7Z5Q1; E7EPM3; Q7Z5Q0; Q3MI90
XP_016863223.1	F5H160; Q3MI89; Q3B8N6; Q3MI92; Q7Z5Q1; E7EPM3; Q7Z5Q0; Q3MI90
XP_016863399.1	B5MD56; Q7Z3W0; Q8N1M2; Q86WE8; Q9UQF5; Q8WX93; B2RTX2; B3KTG2; Q9Y3E9; Q7L3E0; B7ZMM5; Q9UGA0; Q9Y2J6
XP_016863781.1	Q86SF2; Q7Z5W7; B3KQU3; Q9UJ28
XP_016863782.1	Q86SF2; Q7Z5W7; B3KQU3; Q9UJ28
XP_016863872.1	Q6B0F7; Q8IY21; Q9H616; A0A3G9HN97; Q6PK35; Q9NXV7; Q9NVE3
XP_016863873.1	Q6B0F7; Q8IY21; Q9H616; A0A3G9HN97; Q6PK35; Q9NXV7; Q9NVE3
XP_016864091.1	Q96S75; Q2VPC5; A1A4S6; Q96EV3; A0A2X0SFB3; Q2VPC4; A1L0S5
XP_016864903.1	-
XP_016864904.1	P31943; D3DWQ2; A0A384MEJ3; B3KW86; Q6IBM4
XP_016864905.1	P31943; A0A384MEJ3; D3DWQ2; Q6IBM4; B3KW86
XP_016864906.1	Q6IBM4; P31943; B3KW86; A0A384MEJ3; D3DWQ2
XP_016864907.1	-
XP_016864909.1	-
XP_016864910.1	-
XP_016864911.1	-
XP_016864912.1	-
XP_016864913.1	-
XP_016864914.1	-
XP_016865069.1	-
XP_016865070.1	O60278; Q9UKY2; Q8TAD0; Q6UWY6; Q8NEL4; Q9UHF8; Q9NZ08
XP_016865490.1	O00203; E5RJ68; Q7Z393; A0A0S2Z5J4; Q9HD66; O00580
XP_016865738.1	A1L4P2; Q03692
XP_016865789.1	A0A024RD15; A6ZJ92; B0LPH0; Q13083; O60776; Q16539; Q8TDX0; B4E0K5; B5TY32; Q14084; L7RSM2; A8K6P4
XP_016866048.1	Q86XV1; Q9UPN5; B2RWN9; Q9NSL4; F6U2K4; Q9Y414; Q5TA12; Q5JWR5; Q9H5J5
XP_016866051.1	Q5TA12; F6U2K4
XP_016866056.1	-
XP_016866063.1	Q86XV1; Q9UPN5; B2RWN9; Q9NSL4; F6U2K4; Q9Y414; Q5TA12; Q5JWR5; Q9H5J5
XP_016866429.1	A0A024QZX5
XP_016866430.1	A0A2R8YD12
XP_016867420.1	Q9UIC6; O95415; D6W5R8; Q8WV52; F5GXW6
XP_016867421.1	Q9UIC6; O95415; D6W5R8; Q8WV52; F5GXW6
XP_016867422.1	Q9UIC6; O95415; D6W5R8; Q8WV52; F5GXW6
XP_016867423.1	Q9UIC6; O95415; D6W5R8; Q8WV52; F5GXW6
XP_016867424.1	Q9UIC6; O95415; D6W5R8; Q8WV52; F5GXW6
XP_016867425.1	Q9UIC6; O95415; D6W5R8; Q8WV52; F5GXW6
XP_016867476.1	Q7KZF4; Q13122; A0A140VK49; Q96AG0
XP_016867591.1	B7Z490; Q53F13; A0A087WVT3; P28039; A4D1Y5
XP_016867593.1	B7Z490; Q53F13; A0A087WVT3; P28039; A4D1Y5
XP_016867595.1	B7Z490; Q53F13; A0A087WVT3; P28039; A4D1Y5
XP_016867633.1	-
XP_016867634.1	-
XP_016867635.1	-
XP_016868009.1	A8K747; Q9BRW8; Q96QL4; A0A140VJF4; O95019; P53004; Q86UX0
XP_016868241.1	A0A024R821; P55884; Q9UMF9; A4D208; Q2NL77
XP_016868242.1	P55884; A4D210; Q2NL77; Q9UMF9; A0A024R821; A4D208
XP_016868904.1	P07948; A8K379; Q6NUK7; A0AVQ5
XP_016868905.1	A0AVQ5; P07948
XP_016869220.1	Q96RM4; Q0H0J5; A0A0U1RQY1; Q59FF8; Q96PZ7; Q96QU9
XP_016869456.1	-
XP_016869457.1	Q86UE4; Q52QU9; Q8TCX3; Q05DH2; Q6PK07; A0A024R9D2
XP_016869663.1	A8K5S8; Q6UY42; Q8N5H7; Q5JU31; E9PG48; Q5HYE5; Q8N6X3; Q9Y2X5
XP_016870136.1	A8MYN7; F5H1A8; P06396; A2A418; A8MUD1; Q8WVV7; Q5T0I2; B7Z373; B7Z5V1
XP_016871372.1	Q6ZMI2; Q9UFH8; Q7RTY1
XP_016871416.1	Q8NE35; Q5T389; B3KXC1; Q9Y2E9; Q5QP71; Q9NQJ7
XP_016871954.1	-
XP_016872066.1	-
XP_016872067.1	-
XP_016872072.1	-
XP_016872102.1	Q9NQW7; Q96D23; Q5T6H7; A8K071; G5E9Y2; Q53EX6; G8JLB2; O15250; Q8N3Q0
XP_016872103.1	Q5T6H7
XP_016872104.1	Q5T6H7
XP_016872416.1	Q96BW5; A0A0A0MSI3; B0YJ77; Q9BY46; B3KTF5; D3DRU0
XP_016872417.1	Q96BW5; A0A0A0MSI3; B0YJ77; Q9BY46; B3KTF5; D3DRU0
XP_016872418.1	D3DRU0; B0YJ77; Q9BY46; B3KTF5; Q96BW5
XP_016872419.1	Q9BY46; B0YJ77; Q96BW5; D3DRU0; B3KTF5
XP_016873612.1	-
XP_016873613.1	-
XP_016873614.1	Q8TEZ4; Q9H2L1; E9PSA9; F8W9K1; Q8TEZ5; Q9H2N3; A8K755; Q7Z4E8; A0A024R554; Q9HC76; Q8TBV7; Q96PG6; B4DUN6; A0A024R516; Q9H2W1; Q9H3V1
XP_016874238.1	Q3SY84; Q3SY85; B3KVC1; Q96DU2
XP_016875262.1	Q9CZA2; Q9UEU9; P17080; Q86V08; B4DV51; P28746; P62826; Q6IPB2; Q9UDJ5; Q9CSP3; P28747; Q8NI90; Q9CWI7; A8K3Z8
XP_016875515.1	Q96IS5; A8MQ37; F8WCH5; B4DEB3; Q96D96; Q6UW11
XP_016875516.1	B4DEB3; F8WCH5; A8MQ37; Q96D96; Q6UW11; Q96IS5
XP_016876741.1	D3DS19; P22628; D3DS22; Q86SF8; P07910; Q96HM4; Q9BTS3; Q86U45; Q53EX2; Q96IY5; Q59FD3; Q5FWE8; Q96HK7
XP_016876742.1	P22628; Q96HM4; Q59FD3; Q86SF8; Q86U45; P07910; Q96IY5; Q5FWE8; Q96HK7; D3DS19; Q53EX2; Q9BTS3; D3DS22
XP_016876974.1	-
XP_016877278.1	B2RDD8; Q8NDC0; Q96BG5
XP_016878207.1	Q2TB31; Q7Z3U2; P40818; A8K8N5; A0A024R5S4; B4DKA8; Q8IWI7; Q86VA0
XP_016878208.1	Q2TB31; Q7Z3U2; P40818; A8K8N5; A0A024R5S4; B4DKA8; Q8IWI7; Q86VA0
XP_016878209.1	Q2TB31; Q7Z3U2; P40818; A8K8N5; A0A024R5S4; B4DKA8; Q8IWI7; Q86VA0
XP_016878381.1	H3BUF6; Q6PJW6; Q8IU95; Q8WWM4; B9EGM2; Q8IU61; Q99703; Q8WWM7; A8K1R6; Q63ZY4; Q8WWM5; E9PAR9; Q6NVJ8; Q8WWM3; Q8WWM6; O95135
XP_016879506.1	Q53HB1; Q8N5C0; Q86WC1; O43858; Q96CR7; Q9UBR3; Q9UQB8; I3L4C2; Q9UQ43
XP_016879507.1	Q53HB1; Q8N5C0; Q86WC1; O43858; Q96CR7; Q9UBR3; Q9UQB8; I3L4C2; Q9UQ43
XP_016879508.1	Q53HB1; Q8N5C0; Q86WC1; O43858; Q96CR7; Q9UBR3; Q9UQB8; I3L4C2; Q9UQ43
XP_016879600.1	O75619; Q68G51; Q86XP3; A6NML1; Q96HR7; A8KA43; Q96BK1; Q9Y3V8
XP_016879688.1	-
XP_016879835.1	B4DUM6; D3DTL2; E7ENK8; B4DUI6; P13929; Q96AE2
XP_016879994.1	Q86YX7; B2RCI7; Q8N2I1; Q8NG03; Q86WA9; Q86VX1; Q8IV11
XP_016879995.1	Q86YX7; B2RCI7; Q8N2I1; Q8NG03; Q86WA9; Q86VX1; Q8IV11
XP_016879996.1	Q86YX7; B2RCI7; Q8N2I1; Q8NG03; Q86WA9; Q86VX1; Q8IV11
XP_016881688.1	Q7LDZ7; O75871; Q03715
XP_016881689.1	Q7LDZ7; O75871; Q03715
XP_016881690.1	Q7LDZ7; O75871; Q03715
XP_016881691.1	Q7LDZ7; O75871; Q03715
XP_016881692.1	Q7LDZ7; O75871; Q03715
XP_016881693.1	Q7LDZ7; O75871; Q03715
XP_016881694.1	Q7LDZ7; O75871; Q03715
XP_016881695.1	Q7LDZ7; O75871; Q03715
XP_016881696.1	Q7LDZ7; O75871; Q03715
XP_016881697.1	Q7LDZ7; O75871; Q03715
XP_016881698.1	Q7LDZ7; O75871; Q03715
XP_016881699.1	Q7LDZ7; O75871; Q03715
XP_016881700.1	Q7LDZ7; O75871; Q03715
XP_016881701.1	Q7LDZ7; O75871; Q03715
XP_016881934.1	Q8IZA7; Q99856; Q5I858; Q6P9C6; Q8N4Z3
XP_016881935.1	Q99856; Q6P9C6; Q5I858; Q8IZA7; Q8N4Z3
XP_016881936.1	-
XP_016882215.1	E9PG91; Q8NG96; Q9Y4B1; Q9UHX3; B4DQ96; E7ESD7; E9PBR1; E9PEL6; A0JNV7; E9PFQ5
XP_016882216.1	E9PG91; Q8NG96; Q9Y4B1; Q9UHX3; B4DQ96; E7ESD7; E9PBR1; E9PEL6; A0JNV7; E9PFQ5
XP_016882466.1	Q96BU9; Q9P0W9; P14314; A8K318; Q96D06
XP_016882938.1	Q5JPC2; H7BXS8; Q96C02; Q96IC4; Q5BJH7; Q8WY70
XP_016882939.1	Q8WY70; H7BXS8; Q5JPC2; Q5BJH7; Q9H5F7; Q96IC4; Q96C02
XP_016882940.1	Q8WY70; H7BXS8; Q5JPC2; Q5BJH7; Q9H5F7; Q96IC4; Q96C02
XP_016882995.1	B2RDS2; Q9Y257; Q9HB47
XP_016883402.1	Q5QPD9; B7ZLZ4; Q96NF0; Q5QPE0; Q6ZMX9; Q9H1E0; A1L3Z8; Q9NVP4; Q4F7X1; Q68DN8; Q9H442
XP_016883404.1	Q5QPD9; B7ZLZ4; Q96NF0; Q5QPE0; Q6ZMX9; Q9H1E0; A1L3Z8; Q9NVP4; Q4F7X1; Q68DN8; Q9H442
XP_016883516.1	P12931; E1P5V4; Q9H5A8; Q76P87; Q86VB9
XP_016884381.1	B3KUP2; Q53EY3; D3DX26; F6WQW2; A0A140VK94; P43487; B4DE76
XP_016884424.1	B2R4A7; B4DSZ4; E7EWS7; P51966; A0A024R1A4; P68036; P70653; B4DDG1; Q9HAV1
XP_016885727.1	-
YP_007005606.1	-
YP_009275797.1	-

## Sheet: CC Exclusive to Unstimulated
Annotation Cluster 1 Enrichment Score: 21.267345665488126
Category Term Count % PValue Genes List Total Pop Hits Pop Total Fold Enrichment Bonferroni Benjamini FDR
GOTERM_CC_ALL GO:0031988~membrane-bounded vesicle 120 50.0 3.036519437385128E-26 P79551, Q8IZH4, A6NHP8, Q96H99, F5H737, P27816, P01919, Q9MYH2, A6NE56, P13647, P01917, P01918, P22694, P32391, P79544, Q6UWY6, A9YQA0, Q08192, Q5T963, Q86VB9, Q2L7A5, Q6IAM6, Q59GP9, Q96C44, P98082, Q56VW7, P01137, Q2TU88, Q5H9P6, Q2TU87, Q5FWE8, P12750, Q8MH58, Q16096, P57721, Q5JPC2, B2R5T8, P55072, Q3KQW3, Q6FIA3…
GOTERM_CC_ALL GO:0070062~extracellular exosome 103 42.916666666666664 7.448922657794359E-25 B7Z5V1, A8K9B1, Q6DRA9, P55831, Q9NTZ7, A6NHP8, Q96H99, F5H737, P27816, Q86WC1, B2R8Q4, A2A418, B2R4R0, Q9BUU4, A6NE56, P13647, B2R4R9, P22694, P32391, Q8N177, Q5KU26, A0A024R5J5, B5TY32, Q6UWY6, Q08192, Q5T963, Q86VB9, Q2L7A5, Q6IAM6, P32889, A0A024R7J0, Q59GP9, Q96C44, P98082, Q56VW7, B6F210, Q86WA9, D3D…
GOTERM_CC_ALL GO:1903561~extracellular vesicle 103 42.916666666666664 1.1043242056098506E-24 B7Z5V1, A8K9B1, Q6DRA9, P55831, Q9NTZ7, A6NHP8, Q96H99, F5H737, P27816, Q86WC1, B2R8Q4, A2A418, B2R4R0, Q9BUU4, A6NE56, P13647, B2R4R9, P22694, P32391, Q8N177, Q5KU26, A0A024R5J5, B5TY32, Q6UWY6, Q08192, Q5T963, Q86VB9, Q2L7A5, Q6IAM6, P32889, A0A024R7J0, Q59GP9, Q96C44, P98082, Q56VW7, B6F210, Q86WA9, D3…
GOTERM_CC_ALL GO:0043230~extracellular organelle 103 42.916666666666664 1.1357060399461623E-24 B7Z5V1, A8K9B1, Q6DRA9, P55831, Q9NTZ7, A6NHP8, Q96H99, F5H737, P27816, Q86WC1, B2R8Q4, A2A418, B2R4R0, Q9BUU4, A6NE56, P13647, B2R4R9, P22694, P32391, Q8N177, Q5KU26, A0A024R5J5, B5TY32, Q6UWY6, Q08192, Q5T963, Q86VB9, Q2L7A5, Q6IAM6, P32889, A0A024R7J0, Q59GP9, Q96C44, P98082, Q56VW7, B6F210, Q86WA9, …
GOTERM_CC_ALL GO:0044421~extracellular region part 110 45.83333333333333 5.854287543561781E-18 B7Z5V1, A8K9B1, Q6DRA9, P55831, Q9NTZ7, A6NHP8, D3DSE9, Q96H99, D3DSE8, F5H737, P27816, Q86WC1, B2R8Q4, A2A418, B2R4R0, Q9BUU4, A6NE56, P13647, B2R4R9, P22694, P32391, Q8N177, Q5KU26, A0A024R5J5, B5TY32, P54577, Q6UWY6, Q08192, Q5T963, Q86VB9, Q2L7A5, Q6IAM6, P32889, A0A024R7J0, Q96C44, Q59GP9, P98082, …
GOTERM_CC_ALL GO:0005576~extracellular region 113 47.083333333333336 1.4983728660176485E-13 B7Z5V1, A8K9B1, Q6DRA9, P55831, Q9NTZ7, A6NHP8, D3DSE9, Q96H99, D3DSE8, F5H737, Q9BR78, P27816, Q86WC1, Q96G54, B2R8Q4, A2A418, B2R4R0, Q9BUU4, A6NE56, P13647, B2R4R9, P22694, P32391, Q8N177, Q5KU26, A0A024R5J5, B5TY32, P54577, Q6UWY6, Q08192, Q5T963, Q86VB9, Q2L7A5, Q6IAM6, P32889, A0A024R7J0, Q96C44, Q59…
Annotation Cluster 2 Enrichment Score: 12.982896578946514
Category Term Count % PValue Genes List Total Pop Hits Pop Total Fold Enrichment Bonferroni Benjamini FDR
GOTERM_CC_ALL GO:0005912~adherens junction 41 17.083333333333332 1.4708007584904628E-15 B7Z5V1, Q9BTN5, P55831, F6WQW2, O60611, Q96H99, O60612, Q4ZG52, Q642I1, Q86WC1, A2A418, Q59EA3, Q9CWI7, B3KMQ3, Q9UQM6, P62269, A0A0A0MS51, P32391, Q9NYK4, Q8IU95, B2RTX2, Q8WVV7, Q7Z3R5, A0A024RBH7, A2T926, Q86VB9, Q6IAM6, P32889, Q9UCJ4, Q96C44, P98082, B4DV51, B7ZMM5, Q59G12, Q6PJW6, P12750, Q9CSP3, Q6PKG5,…
GOTERM_CC_ALL GO:0070161~anchoring junction 41 17.083333333333332 3.458415592198157E-15 B7Z5V1, Q9BTN5, P55831, F6WQW2, O60611, Q96H99, O60612, Q4ZG52, Q642I1, Q86WC1, A2A418, Q59EA3, Q9CWI7, B3KMQ3, Q9UQM6, P62269, A0A0A0MS51, P32391, Q9NYK4, Q8IU95, B2RTX2, Q8WVV7, Q7Z3R5, A0A024RBH7, A2T926, Q86VB9, Q6IAM6, P32889, Q9UCJ4, Q96C44, P98082, B4DV51, B7ZMM5, Q59G12, Q6PJW6, P12750, Q9CSP3, Q6PKG5,…
GOTERM_CC_ALL GO:0030054~cell junction 49 20.416666666666668 2.2124794087105845E-10 B7Z5V1, Q9BTN5, P55831, F6WQW2, O60611, Q96H99, O60612, Q4ZG52, Q642I1, Q86WC1, A2A418, Q59EA3, Q99411, Q9CWI7, B3KMQ3, Q9UQM6, P62269, A0A0A0MS51, Q9Y4T5, P32391, Q9NYK4, Q8IU95, B2RTX2, Q8WVV7, Q8N405, Q7Z3R5, A0A024RBH7, A2T926, Q5T9U9, Q86VB9, Q2L7A5, Q6IAM6, P32889, Q9BU11, Q9UCJ4, Q96C44, P98082, B4DV51, B7Z…
Annotation Cluster 3 Enrichment Score: 7.307364357046565
Category Term Count % PValue Genes List Total Pop Hits Pop Total Fold Enrichment Bonferroni Benjamini FDR
GOTERM_CC_ALL GO:0005925~focal adhesion 22 9.166666666666666 4.1997876168575045E-8 Q9Y3E9, B7Z5V1, P55831, Q96IX3, Q5VZK5, Q5VZK6, O60611, Q96H99, O60612, A2A418, B3KMQ3, Q9UQM6, Q6DHV4, P62269, Q9UQE3, Q9UNF0, A0A0A0MS51, P32391, Q9NYK4, Q9BTY9, B2RTX2, Q8WVV7, Q9BTY0, Q7Z3R5, P10947, Q6N0A1, Q9H1R7, Q6IAM6, P32889, Q6IBU5, P25232, Q9UCJ4, P98082, Q8IX11, A0A0A0MT01, B7ZMM5, B2R491, Q53QM2, Q96H…
GOTERM_CC_ALL GO:0005924~cell-substrate adherens junction 22 9.166666666666666 4.7921561550229446E-8 Q9Y3E9, B7Z5V1, P55831, Q96IX3, Q5VZK5, Q5VZK6, O60611, Q96H99, O60612, A2A418, B3KMQ3, Q9UQM6, Q6DHV4, P62269, Q9UQE3, Q9UNF0, A0A0A0MS51, P32391, Q9NYK4, Q9BTY9, B2RTX2, Q8WVV7, Q9BTY0, Q7Z3R5, P10947, Q6N0A1, Q9H1R7, Q6IAM6, P32889, Q6IBU5, P25232, Q9UCJ4, P98082, Q8IX11, A0A0A0MT01, B7ZMM5, B2…
GOTERM_CC_ALL GO:0030055~cell-substrate junction 22 9.166666666666666 5.944955920333604E-8 Q9Y3E9, B7Z5V1, P55831, Q96IX3, Q5VZK5, Q5VZK6, O60611, Q96H99, O60612, A2A418, B3KMQ3, Q9UQM6, Q6DHV4, P62269, Q9UQE3, Q9UNF0, A0A0A0MS51, P32391, Q9NYK4, Q9BTY9, B2RTX2, Q8WVV7, Q9BTY0, Q7Z3R5, P10947, Q6N0A1, Q9H1R7, Q6IAM6, P32889, Q6IBU5, P25232, Q9UCJ4, P98082, Q8IX11, A0A0A0MT01, B7ZMM5, B2R491, Q53Q…
Annotation Cluster 4 Enrichment Score: 3.651678959552869
Category Term Count % PValue Genes List Total Pop Hits Pop Total Fold Enrichment Bonferroni Benjamini FDR
GOTERM_CC_ALL GO:0016023~cytoplasmic, membrane-bounded vesicle 32 13.333333333333334 1.4316593715405916E-4 O62861, Q92929, Q7Z393, Q7KZ13, P79551, Q8IZH4, O00203, F5H737, P01919, Q9MYH2, Q86WC1, P23526, B5MCQ5, Q9CWI7, Q5SY54, Q5SY53, Q9UNU9, Q9BV40, P01917, P01918, Q5Y7G8, Q5SY52, Q9Y4T5, P79544, Q8N177, Q5KU26, E5RJ68, Q5U0A8, Q9NWT3, A0A024R5J5, Q7Z3R5, Q92663, A9YQA0, Q5T9U9, Q09035, Q8HWH0, …
GOTERM_CC_ALL GO:0031410~cytoplasmic vesicle 33 13.750000000000002 2.74525876949987E-4 O62861, Q92929, Q7Z393, Q7KZ13, P79551, Q8IZH4, O00203, F5H737, A8K5T9, P01919, Q9MYH2, Q86WC1, P23526, B5MCQ5, Q9CWI7, Q5SY54, Q5SY53, Q9UNU9, Q9BV40, P01917, P01918, Q5Y7G8, Q5SY52, Q9Y4T5, P79544, Q8N177, Q5KU26, E5RJ68, Q5U0A8, Q9NWT3, A0A024R5J5, Q7Z3R5, Q92663, A9YQA0, E9PDB9, Q5T9U9, Q09035, Q8HWH0, P328…
GOTERM_CC_ALL GO:0097708~intracellular vesicle 33 13.750000000000002 2.821890343088254E-4 O62861, Q92929, Q7Z393, Q7KZ13, P79551, Q8IZH4, O00203, F5H737, A8K5T9, P01919, Q9MYH2, Q86WC1, P23526, B5MCQ5, Q9CWI7, Q5SY54, Q5SY53, Q9UNU9, Q9BV40, P01917, P01918, Q5Y7G8, Q5SY52, Q9Y4T5, P79544, Q8N177, Q5KU26, E5RJ68, Q5U0A8, Q9NWT3, A0A024R5J5, Q7Z3R5, Q92663, A9YQA0, E9PDB9, Q5T9U9, Q09035, Q8HWH0, P…
Annotation Cluster 5 Enrichment Score: 3.3049143868470705
Category Term Count % PValue Genes List Total Pop Hits Pop Total Fold Enrichment Bonferroni Benjamini FDR
GOTERM_CC_ALL GO:0022626~cytosolic ribosome 10 4.166666666666666 3.6543641810975126E-5 P55831, P25112, Q07020, P27635, Q642I1, Q9BYF4, Q6IBC7, Q5JTN5, Q9H2E5, A3KQT0, P62269, P62857, B2R4R9, A0A024R2Q4, Q5U0C0, P61313, P39030, P49207, P62910, Q8WTZ6, Q8IUD1, B2R4Q3, Q6FGN8, Q9BUZ2, Q6FG66, Q8WYP2, P25232, Q96C44, Q96QJ7, P27576, B2R491, P12750, Q4VBY5, X5D2T3, Q8TDA5, Q6IPX6, F8VWC5, P02433, Q2HX…
GOTERM_CC_ALL GO:0044391~ribosomal subunit 10 4.166666666666666 8.171333392035904E-4 P55831, P25112, Q07020, P27635, Q642I1, Q9BYF4, Q6IBC7, Q5JTN5, Q9H2E5, A3KQT0, P62269, P62857, B2R4R9, A0A024R2Q4, Q5U0C0, P61313, P39030, P49207, P62910, Q8WTZ6, Q8IUD1, B2R4Q3, Q6FGN8, Q9BUZ2, Q6FG66, Q8WYP2, P25232, Q96C44, Q96QJ7, P27576, B2R491, P12750, Q4VBY5, X5D2T3, Q8TDA5, Q6IPX6, F8VWC5, P02433, Q2HXT7…
GOTERM_CC_ALL GO:0044445~cytosolic part 11 4.583333333333333 0.0011497711860193364 P55831, P25112, Q07020, P27635, Q642I1, Q9BYF4, Q6IBC7, Q5JTN5, Q96AE2, Q9H2E5, A3KQT0, P62269, P62857, B2R4R9, A0A024R2Q4, Q5U0C0, P61313, P39030, P49207, P62910, Q8WTZ6, Q8IUD1, B2R4Q3, Q6FGN8, Q9BUZ2, Q6FG66, Q8WYP2, P25232, Q96C44, Q96QJ7, P27576, B2R491, P12750, Q4VBY5, X5D2T3, Q8TDA5, Q6IPX6, F8VWC5, P13929, …
GOTERM_CC_ALL GO:0005840~ribosome 11 4.583333333333333 0.0017564115173837834 D6W618, P55831, P25112, Q07020, P27635, Q642I1, Q9BYF4, Q6IBC7, Q5JTN5, Q9H2E5, A3KQT0, B2RMP5, P62269, P62857, B2R4R9, A0A024R2Q4, Q5U0C0, P61313, P39030, P49207, P62910, Q8WTZ6, Q8IUD1, B2R4Q3, Q6FGN8, Q9BUZ2, Q6FG66, Q8WYP2, P25232, Q96C44, Q96QJ7, P27576, B2R491, P12750, Q4VBY5, X5D2T3, Q8TDA5, Q6IPX6, F8VWC5, P02433…
Annotation Cluster 6 Enrichment Score: 2.724505133513118
Category Term Count % PValue Genes List Total Pop Hits Pop Total Fold Enrichment Bonferroni Benjamini FDR
GOTERM_CC_ALL GO:0014069~postsynaptic density 10 4.166666666666666 6.77561300394399E-4 Q6ZNE4, B7ZLQ8, B7ZLQ7, P12931, Q9BR78, B2R776, A0AVQ5, Q6ZUW9, P27816, Q86WC1, Q5QP71, O43659, Q53HB1, Q99411, Q17RY0, A0AVM9, P84077, Q9Y4T5, Q59FT2, E5RFP2, Q68D74, Q99876, Q8N405, Q96CR7, Q9UQ43, I3L4C2, P10947, Q7Z310, Q5T9U9, B3KWM9, Q86VB9, P32889, Q9BVN2, Q76P87, Q13303, Q6NUK7, Q8NE35, O14968, Q9UQB8, …
GOTERM_CC_ALL GO:0099572~postsynaptic specialization 10 4.166666666666666 6.77561300394399E-4 Q6ZNE4, B7ZLQ8, B7ZLQ7, P12931, Q9BR78, B2R776, A0AVQ5, Q6ZUW9, P27816, Q86WC1, Q5QP71, O43659, Q53HB1, Q99411, Q17RY0, A0AVM9, P84077, Q9Y4T5, Q59FT2, E5RFP2, Q68D74, Q99876, Q8N405, Q96CR7, Q9UQ43, I3L4C2, P10947, Q7Z310, Q5T9U9, B3KWM9, Q86VB9, P32889, Q9BVN2, Q76P87, Q13303, Q6NUK7, Q8NE35, O14968, Q…
GOTERM_CC_ALL GO:0060076~excitatory synapse 10 4.166666666666666 0.0010983855930838298 Q6ZNE4, B7ZLQ8, B7ZLQ7, P12931, Q9BR78, B2R776, A0AVQ5, Q6ZUW9, P27816, Q86WC1, Q5QP71, O43659, Q53HB1, Q99411, Q17RY0, A0AVM9, P84077, Q9Y4T5, Q59FT2, E5RFP2, Q68D74, Q99876, Q8N405, Q96CR7, Q9UQ43, I3L4C2, P10947, Q7Z310, Q5T9U9, B3KWM9, Q86VB9, P32889, Q9BVN2, Q76P87, Q13303, Q6NUK7, Q8NE35, O14968, Q9UQB8, …
GOTERM_CC_ALL GO:0098794~postsynapse 11 4.583333333333333 0.025079995392042066 Q6ZNE4, B7ZLQ8, B7ZLQ7, P12931, Q96H99, B2R776, Q9BR78, A0AVQ5, Q6ZUW9, P27816, Q5QP71, Q86WC1, O43659, Q53HB1, Q99411, Q17RY0, A0AVM9, P84077, Q9Y4T5, Q59FT2, E5RFP2, Q68D74, Q99876, Q8N405, Q96CR7, Q9UQ43, I3L4C2, P10947, Q7Z310, Q5T9U9, B3KWM9, Q86VB9, P32889, Q9BVN2, Q76P87, Q13303, Q6NUK7, Q8NE35, O14968, Q9UQB8, …
Annotation Cluster 7 Enrichment Score: 1.538516736813335
Category Term Count % PValue Genes List Total Pop Hits Pop Total Fold Enrichment Bonferroni Benjamini FDR
GOTERM_CC_ALL GO:0031974~membrane-enclosed lumen 72 30.0 0.027610943554235226 Q6DRA9, Q96K38, P55831, X5D2J9, P50409, A6NHP8, F8W726, Q53R87, B2R4R0, A0A0C4DG89, Q8NF45, B2R4R9, P22694, Q96K44, Q8N177, A8K6F2, B2RTX3, B5TY32, B3KRV2, Q6UWY6, P14314, O95656, Q6IAM6, A0A024R7J0, Q59GP9, P98082, Q96K54, K7ELL7, P01137, Q86WA9, Q2TU88, Q2TU87, Q5FWE8, P12750, Q8TCX3, Q9NP63, Q6UWZ6, Q4VBY5, P01011, Q…
GOTERM_CC_ALL GO:0043233~organelle lumen 71 29.583333333333332 0.02962029852804943 Q6DRA9, Q96K38, P55831, X5D2J9, P50409, A6NHP8, F8W726, Q53R87, B2R4R0, A0A0C4DG89, Q8NF45, B2R4R9, P22694, Q96K44, Q8N177, A8K6F2, B2RTX3, B5TY32, B3KRV2, Q6UWY6, P14314, O95656, Q6IAM6, A0A024R7J0, Q59GP9, P98082, Q96K54, K7ELL7, P01137, Q86WA9, Q2TU88, Q2TU87, Q5FWE8, P12750, Q8TCX3, Q9NP63, Q6UWZ6, Q4VBY5, P010…
GOTERM_CC_ALL GO:0070013~intracellular organelle lumen 70 29.166666666666668 0.029633238075954898 Q6DRA9, Q96K38, P55831, X5D2J9, P50409, A6NHP8, F8W726, Q53R87, B2R4R0, A0A0C4DG89, Q8NF45, B2R4R9, P22694, Q96K44, A8K6F2, B2RTX3, B5TY32, B3KRV2, Q6UWY6, P14314, O95656, Q6IAM6, A0A024R7J0, P98082, Q96K54, K7ELL7, P01137, Q86WA9, Q5FWE8, P12750, Q8TCX3, Q9NP63, Q6UWZ6, Q4VBY5, Q53FC6, Q6PKG5, Q8NC8…
Annotation Cluster 8 Enrichment Score: 1.3257205268827716
Category Term Count % PValue Genes List Total Pop Hits Pop Total Fold Enrichment Bonferroni Benjamini FDR
GOTERM_CC_ALL GO:0012506~vesicle membrane 13 5.416666666666667 0.032913348500923284 Q30081, O62861, Q30080, Q7Z393, Q7KZ13, P79551, Q9XRY6, Q8IZH4, Q30084, Q30083, O00203, Q30082, Q9MYH2, P01919, B4DQ37, Q8SND1, Q9TPA9, Q9BV40, P01917, O00580, P01918, Q5Y7G8, C8ZLJ8, Q30075, Q9UNF0, C8ZLJ9, Q29966, Q30076, P79544, Q5KU26, E5RJ68, Q9NWT3, Q8WZA4, Q9BTY0, P12315, Q7Z3R5, Q92663, A9YQA0, Q5XG74, P12…
GOTERM_CC_ALL GO:0030659~cytoplasmic vesicle membrane 12 5.0 0.05555674514889391 Q30081, O62861, Q30080, Q7Z393, Q7KZ13, P79551, Q9XRY6, Q8IZH4, Q30084, O00203, Q30083, Q30082, P01919, Q9MYH2, B4DQ37, Q8SND1, Q9TPA9, Q9BV40, P01917, O00580, P01918, C8ZLJ8, Q5Y7G8, Q30075, Q9UNF0, Q30076, Q29966, C8ZLJ9, P79544, Q5KU26, E5RJ68, Q9NWT3, Q8WZA4, Q9BTY0, P12315, Q7Z3R5, Q92663, A9YQA0, P12314, Q5XG74…
GOTERM_CC_ALL GO:0044433~cytoplasmic vesicle part 14 5.833333333333333 0.057640741212057645 O62861, Q7Z393, P79551, Q7KZ13, Q8IZH4, O00203, Q9MYH2, P01919, Q9UNU9, Q9BV40, P01917, P01918, Q5Y7G8, P79544, Q8N177, Q5KU26, E5RJ68, Q9NWT3, Q7Z3R5, A9YQA0, Q92663, Q09035, Q8HWH0, Q53HN7, Q59GP9, Q9UCJ4, P98082, C0MQ35, P01137, C0MQ34, Q2TU88, A2A3R2, Q659G7, A2A3R1, Q5H9P6, Q2TU87, Q8MH58, A2A3R3, A2A…

## Sheet: RefSeq UniProt Accession LTA
RefSeq Protein Accession 730 elements included exclusively in "Lipotechoic acid":	UniProt Accession
NP_000237.2	Q29675; D3DUG0; E9PFE0; Q66X48; Q96KL4; A0N0N9; P33076; A0A0B4J1S1; Q8SNB8
NP_000380.1	P38936; Q6FI05; Q9BUT4; A0A024RCX5; Q14010
NP_000652.2	A0A024R9U2; P32969; Q53Z07
NP_000886.1	Q9UCT7; Q6IAT6; A0A140VK27; P09960; B4DNQ9; F8VV40
NP_000958.1	Q15548; Q5I0G0; P39023; B2RDV9
NP_000972.1	P84098; P22908; Q502Y6; Q7Z6E4; B2R4K2; P14118
NP_001001392.1	Q13959; Q13961; Q13980; Q86Z27; Q9UCB0; Q16065; Q16066; Q16208; Q16522; Q9UC28; Q9UJ36; P22511; Q13957; Q13958; Q15861; Q9H5A5; Q13419; Q04858; P16070; Q13967; B6EAT9; Q86T72; Q8N694; Q92493; D3DR12; Q9UC29; A5YRN9; Q13960; Q13968; Q16064; Q96J24; Q9UC30; D3DR13; O95370
NP_001004060.1	Q5JPE7; Q4G177
NP_001004067.1	Q1LZN2; P69849
NP_001006666.1	Q96C05; B7Z5J0; E9PRI4; Q5SVM9; Q5SVM5; A8K9K7; Q15418; A6NGG4; B2RDY8; Q5SVM8; Q9BQK2
NP_001008709.1	A0A140VJS9; P62136; B2R908; P20653; P22802; A6NNR3; Q07161; P08129
NP_001017915.1	O00145; Q13544; Q6P5A4; Q9UE80; Q92656; Q13545; Q92835
NP_001018146.1	P22392; Q1WM23; Q6LCT6; A8MWA3
NP_001018147.1	P22392; A8MWA3; Q6LCT6; Q1WM23; Q6FHN3
NP_001018148.1	Q6LCT6; Q1WM23; P22392; A8MWA3; Q6FHN3
NP_001018149.1	Q1WM23; A8MWA3; Q6LCT6; Q6FHN3; P22392
NP_001020092.1	Q53Z07; A0A024R9U2; P32969
NP_001027539.1	O43278; Q7Z7D2
NP_001029025.1	Q96QL0; B3KS36
NP_001034579.1	Q96TE3; P48509; Q14826; Q86U54; Q6ZNZ0; E9PI15; A8KAK8; A0A024RCB3
NP_001074445.1	Q9UL01; Q5R3K6
NP_001091.1	Q5T8M9; P68133; P02568; P99020
NP_001091679.1	Q9H391; Q8NEW9; A8K1L7; A0A024R2Q3; P35222; Q8NI94
NP_001091680.1	A8K1L7; P35222; Q8NI94; A0A024R2Q3; Q8NEW9; Q9H391
NP_001093422.2	E9PDE9; Q14660; Q14643; Q59H91; B4DER3; Q99897; E7EPX7
NP_001095890.1	A0A024R219; A8K484; O76080
NP_001095891.1	A8K484; A0A024R219; O76080
NP_001096616.1	B9EG55; O75137; Q9NV82; Q7Z3I2; A6H8W4; Q7Z2Z8; Q96HU4; E9PBB0; Q6Y7W6
NP_001096617.1	Q7Z3I2; B9EG55; O75137; Q7Z2Z8; Q96HU4; A6H8W4; E9PBB0; Q6Y7W6; Q9NV82
NP_001096618.1	Q96HU4; Q9NV82; Q6Y7W6; A6H8W4; E9PBB0; B9EG55; Q7Z3I2; O75137; Q7Z2Z8
NP_001106818.1	Q9UJQ6; Q9Y501; Q14217; Q58GE7; Q5THM5; Q5THM7; A8K3P1; Q9UPF4; Q17RN5; B4E291; Q5THM8; Q9UPM4; Q2Z2K8; A0A024RAB0; P42892
NP_001106819.1	Q9UPF4; Q9UPM4; Q58GE7; Q9UJQ6; Q9Y501; Q5THM5; Q14217; Q5THM8; B4E291; Q5THM7; P42892; Q2Z2K8; Q17RN5; A8K3P1
NP_001106820.1	A8K3P1; Q14217; Q9UJQ6; Q9Y501; Q58GE7; Q2Z2K8; A0A024RAB2; P42892; Q9UPM4; Q5THM5; B4E291; Q17RN5; Q5THM7; Q9UPF4; Q5THM8
NP_001108585.2	Q4G100; Q59EC4; A0MNN3; Q9H3C2; Q86UY4; Q9H7D7; Q5GLZ9
NP_001116296.1	O75410; Q8NEY7; Q8IUJ2; Q8IUJ4; D3DSX6; Q6Y687; Q86YG7; B4E302; Q8IZG2; Q9UPP9; Q8IUJ3; B2RBD9
NP_001120865.1	P56378; A0A024R6N3; B2R588; Q86TT7; G3V5Q3
NP_001122324.1	Q9BWP6; Q6NT74; A4D2E5; A4D2E6; O95808; Q9Y4S4; B4DJL4; B4DZA6; Q32MI4; Q8TDQ5; Q9BXP5; Q9BXP4; A6NK22
NP_001122325.1	A4D2E6; Q9BWP6; Q32MI4; Q9Y4S4; O95808; A4D2E5; Q9BXP5; Q9BXP4; A6NK22; Q6NT74; B4DJL4; B4DZA6; Q8TDQ5
NP_001122326.1	Q9BXP5; A4D2E5; Q9Y4S4; Q9BWP6; Q32MI4; B4DZA6; Q8TDQ5; Q9BXP4; A6NK22; Q6NT74; A4D2E6; B4DJL4; O95808
NP_001123478.1	J3KQG6; P15170; Q96GF2
NP_001127853.1	C9JP52; Q92609; A6NP25
NP_001137378.1	A0A024RBK4; B4DI89; O14545; A8K5L6
NP_001137467.1	Q6FI07; O60711; B2R8B4; Q53FW6; B4DV71
NP_001138868.1	Q86YF0; C9JBH6; Q8IZ83; Q8TEI8; Q8IYL4; B4DLQ1
NP_001138926.1	D3DPJ5; A0A140VJW2; B2R4E7; A2A2D1; P16949; B7Z8N4
NP_001139688.1	B4E302; Q8NEY7; Q6Y687; Q86YG7; Q8IUJ4; Q5HYH0; Q9UPP9; Q8IUJ3; O75410; Q8IZG2; B2RBD9; D3DSX6; Q8IUJ2
NP_001159921.1	B7Z545; Q14624; Q9P190; E9PGN5; B7ZKJ8; Q15135; Q9UQ54
NP_001161744.1	Q99897; E9PDE9; Q14643; E7EPX7; Q14660
NP_001164628.1	Q96LC8; A8K3C7; C9JJ33; Q6UXI8; F8W917; Q96LC7; A8K1I5; C9JM10; Q3MIR5; Q96G54
NP_001166173.1	C9JWA6; Q8IZM9; Q86SY5
NP_001171670.1	P02675; Q32Q65; Q3KPF2; B2R7G3; A0JLR9
NP_001180201.1	Q7Z6D8; Q15291; Q8NDZ7; A8K272
NP_001180202.1	Q15291; A8K272; Q7Z6D8; B4DLF8; Q8NDZ7
NP_001180231.1	B3KR76; Q5TCJ6; Q5TCI5; Q8WUA9; Q9H3S1; B2RDH8
NP_001180486.1	G3V117; Q9NPA8; B2RE52
NP_001181883.1	B7ZAV5; A0A0R4J2E8; Q9UQ27; P43243; Q9UHW0; D3DQC3
NP_001181884.1	A0A0R4J2E8; Q9UHW0; Q9UQ27; P43243; D3DQC3; B7ZAV5
NP_001182310.1	Q17R58; Q4ZFV2; Q9HC97; Q86UH4; O43495; Q6FHI8; J3KR30; Q4VBN5
NP_001182311.1	Q6FHI8; A8K2J1; Q17R58; O43495; Q86UH4; Q4VBN5; Q4ZFV2; Q9HC97; J3KR30
NP_001182484.1	Q14677; B7Z6F8; Q8NAF1; A0A0S2Z5H3; D3DQJ6; Q96E05
NP_001185611.1	F6XY72
NP_001185624.1	A8KAJ1; A8MVM2; P55083; B4E317; Q6P680; A0A024QZ34
NP_001185765.1	B3KMN4; D6RGD8; A0A0S2Z567; Q2PYN1; Q96PK6; Q96PK5; Q53GV1; Q68DQ9; O75932; B0LM41
NP_001185766.1	Q53GV1; Q68DQ9; Q96PK5; B0LM41; O75932; Q96PK6; Q2PYN1; B3KMN4; D6RGD8; A0A0S2Z5V2
NP_001185774.1	B0LM41; Q2PYN1; Q96PK6; B3KMN4; Q96PK5; D6RGD8; Q53GV1; O75932; Q68DQ9
NP_001185775.1	A0A0A6YYI9
NP_001193420.1	B2BD34; F5H6C8; Q2HWT5; Q9ULE9; B2BD33; Q3I0Y2; Q5T7I6; A8K6X0; Q9H1H3; M1P2Z0; Q86VY7; Q7Z434; Q9H4Y1; Q9H8D3
NP_001193973.1	Q7L8F6; Q8N6R6; Q9BQT3; Q9BQT4; O75122; F5H604; Q9NSZ2; B2RTR1; Q9H7A3
NP_001207706.1	A0A024RCX5; P38936; Q14010; Q9BUT4; Q6FI05
NP_001207707.1	P38936; Q9BUT4; A0A024RCX5; Q14010; Q6FI05
NP_001229721.1	O60641; Q68DL9; Q9NTY7; Q5JX13; A8K0L7; E5RI02; Q6P9D3
NP_001229722.1	Q6P9D3; O60641; Q5JX13; E5RI02; Q68DL9; A8K0L7; Q9NTY7
NP_001229723.1	O60641; Q9NTY7; Q5JX13; E5RI02; Q6P9D3; A8K0L7; Q68DL9
NP_001230195.1	Q96PG7; Q9BY18; Q96JQ5; Q9P1S3; Q9H3V3; Q8TEZ6
NP_001230212.1	Q13740; B4DTU0; O60892; Q1HGM9; B2RNS3; Q6PEY4; Q6ZS95; Q1HGM8
NP_001231913.1	Q9P1T9; Q9UBV2; Q6UWT6; Q9UHK7
NP_001243646.1	E5RI02; Q5JX13; Q6P9D3; Q9NTY7; O60641; Q68DL9; A8K0L7
NP_001243647.1	B7Z2N2; Q6P9D3; Q9NTY7; Q68DL9; E5RI02; O60641; Q5JX13; A8K0L7
NP_001243799.1	Q9HCU8; F5H506
NP_001244257.1	P32121; D3DTK2; H0Y688; E7EMN1; Q9UEQ6; B7WPL3; Q2PP19; Q6ICT3; Q59EM5; Q0Z8D3; B4DLW0; Q8N7Y2; B5B0C0
NP_001244259.1	H0Y688; Q6ICT3; D3DTK2; P32121; B7WPL3; Q8N7Y2; Q9UEQ6; B5B0C0; B4DLW0; Q0Z8D3; Q2PP19
NP_001244260.1	B5B0C0; Q0Z8D3; P32121; B4DLW0; B7WPL3; D3DTK2; H0Y688; Q8N7Y2; Q9UEQ6; Q2PP19; Q6ICT3
NP_001244318.1	P08962; Q5TZP3; Q9UCG6; Q8N6Z9; F8VZE2; A0A024RB05
NP_001244319.1	Q5TZP3; A0A024RB05; P08962; F8VZE2; Q8N6Z9; Q9UCG6
NP_001244320.1	F8VZE2; A0A024RB05; Q5TZP3; Q8N6Z9; Q9UCG6; P08962
NP_001244321.1	F8VZE2; Q9UCG6; P08962; Q8N6Z9; Q5TZP3
NP_001244329.1	Q9UCG6; F8VZE2; Q5TZP3; Q8N6Z9; P08962
NP_001244330.1	Q5TZP3; Q8N6Z9; Q9UCG6; P08962; F8VZE2
NP_001244902.1	Q9HBQ7
NP_001245321.1	Q9H078; E7EWN6; B4DXW4; B4DXP7; Q9H8Y0; F8W7P6; B4DXJ7; Q8ND11
NP_001245322.1	B4DXW4; E7EWN6; F8W7P6; Q9H8Y0; B4DXP7; Q8ND11; Q9H078; B4DXJ7
NP_001245323.1	E7EWN6; Q9H078; B4DXP7; B4DXW4; B4DXJ7; Q8ND11; Q9H8Y0; F8W7P6
NP_001258875.1	O75094; Q9UFH5; J3KNP3; A6H8U9; O95804
NP_001258998.1	C9IZX5; Q9NUJ1; D3DN63; B7Z6A8; Q8TCF9
NP_001265172.1	A8K484; A0A024R219; O76080
NP_001265173.1	O76080; A8K484; A0A024R219
NP_001265174.1	A0A024R219; O76080; A8K484
NP_001268649.1	Q9BWD6; Q6LBL4; Q6LDU5; Q9BX98; P02249; Q5U5U6; P02248; Q9UEK8; P02250; P62988; Q91888; Q9UEF2; Q9UEG1; Q9UPK7; Q29120; Q91887; P0CG47; Q8WYN8
NP_001269135.1	Q9NYX0; Q53GN2; Q7Z653; Q0Z9W6; Q153Z1; Q99720; O00725; Q8N7H3; D3DRM7; O00673; Q2TSD1
NP_001269136.1	O00673; Q8N7H3; D3DRM7; O00725; Q7Z653; Q99720; Q9NYX0; Q0Z9W6; Q53GN2; Q153Z1; Q2TSD1
NP_001269145.1	Q9ULH2; B7WP11; Q567T1; Q68DW2; Q9UN36; B3KUE3; Q86U08; Q96PN0; Q9BQH5; D3DS07; Q96JU0; B4DE86; Q86U46; Q96FT0; B7WPD5; D3DS10; Q96FD3
NP_001269519.1	Q9NY08; Q9NQ25; B4DPU4; Q8N6Y8; B4DWA3; Q8ND32; B4DPY3; A8K3U1; Q9NY23
NP_001269520.1	B4DPU4; Q9NY08; Q9NY23; Q9NQ25; B4DPY3; Q8N6Y8; Q8ND32; A8K3U1; B4DWA3
NP_001269523.1	B4DW98
NP_001269524.1	B4DWA3; Q9NY08; B4DPY3; A8K3U1; B4DPU4; Q8ND32; Q9NQ25; Q8N6Y8; Q9NY23
NP_001269547.1	B3KP24; B4E2X5; Q8IZ71; B4DYA0; B3KTZ0; P04899; Q6B6N3
NP_001271426.1	Q96FR1; Q96MC7; Q96S30; Q7L416; Q9H0X4; D3DU45
NP_001273331.1	A0A087X2I7
NP_001273432.1	B4DYH1; A0A024RDQ0; Q5TBM6; Q5TBM7; Q9UPC4; O95739; Q92598; Q5TBM8
NP_001273491.1	Q9H993; Q9UFY5; Q96FC6; B4DPT6; F5GZY1
NP_001276681.1	B4DHG0; Q59EV8; B2R5X0; Q14167; P09622; B4DT69; Q14131; Q8WTS4
NP_001277236.1	G3XAM7; Q12795; Q8N1C0; P35221
NP_001278478.1	P38936; Q14010; Q6FI05; Q9BUT4
NP_001278675.1	Q04864; Q17RU2; Q2PNZ7; Q6LDY0
NP_001278805.1	B2RWP4
NP_001278806.1	B7ZMJ9
NP_001278808.1	Q4VXL4
NP_001278970.1	B4DQ69; P14317; Q53Y93; Q6IBK9; Q9UDK0
NP_001280134.1	Q9BQT1; X5D7K9; Q14764; Q9BPW6; Q96BG4; Q9UBD1
NP_001280569.1	A0A087X256; Q2M389; B7ZKT9; Q2NL83; Q8N5W7; Q9UPW7; Q8IW61; Q9NVD6
NP_001284549.1	Q9BV64; Q5TEH1; S4R3J4; B4DMB1; O43390; Q2L7G6
NP_001284551.1	Q0VGD6; B4DT28
NP_001287750.1	Q7Z5Y0; B4DRM3; E7EX17
NP_001287796.1	A8MT13; Q14083; A8K2S0; Q86Y60; A8MT05; Q5JRB2; B7Z430; Q5JRA6; Q6UVY8; Q5JRA5; Q5JRB0; Q5JRB1; Q92580; Q8N8M5; Q3S4X3
NP_001288005.1	Q6PK67; M0QYZ2; B2R4Z4; O75977; P53680
NP_001288010.1	M0R0N4; P53680; O75977; B2R4Z4; Q6PK67
NP_001293135.1	E7EWR4; B4DUD5; B3V096
NP_001294951.1	Q0VG55; Q4ZG71; B7Z6H8; Q59G71; E9PF55; Q0VG54; Q9HBL0; Q6IPI5; Q86VB0
NP_001294952.1	B2RU35; Q86VB0; E9PGF5; Q59G71; B7Z6H8; Q0VG54
NP_001296121.1	Q4LE53; Q6NVW1; B4DSE0
NP_001296122.1	P29323; Q5T0U7; Q6NVW1; Q4LE53; O43477; Q5T0U6; Q5T0U8
NP_001300834.1	A0A024QZF8; P54852; Q6FH01
NP_001302436.1	B9EIS5
NP_001302437.1	E7ETA6; Q9BWC1; A2RUU9; Q8NB85; Q15154; B4DYD5; E7EV56; A6NNN6; Q6P1K7; Q58F13; Q9H4A2
NP_001303990.1	A0A024QZU0; A0AV89; B2RAG1; Q13180; Q13546; B4E3F9; Q59H33
NP_001304858.2	Q5K4L6; Q5VUQ8; Q6ZV16; Q8N2X7; Q9BTJ5; Q9BTY5; Q5VUQ7; Q5VUR3; Q8TEJ0; Q96SW5
NP_001304926.1	Q5T6V5; B2RPI6; Q5T6V7; Q8N2B1; Q9BT18
NP_001304950.1	A8K866; Q9UCS8; P02647; Q6LDN9; Q6Q785; Q9UCT8
NP_001306001.1	Q9NTJ5; Q9NQ57; O94935; Q96AX7; Q9NQ46; A8K527; B4DK71; Q7LA14; Q7LA22
NP_001306002.1	Q7LA22; Q96AX7; B4DVV3; Q9NTJ5; B4DK71; O94935; A8K527; Q7LA14; E9PGZ4; Q9NQ46; Q9NQ57
NP_001307114.1	B4E179; Q5VW94; Q5VW97; A8MYX1; A0A0A0MRN4; Q7Z6C2; Q6NSA2; Q5BKZ1; B4DLN0; Q5VW93; Q7Z638; Q5VW96
NP_001307808.1	Q5F2H3; Q5T0M7; B2R657; Q5T0M6; P20073
NP_001307809.1	Q5F2H3; Q5T0M7; B2R657; Q5T0M6; P20073
NP_001308967.1	Q6IB67; P61970; P13662; A0A024R6Y2; B2R4G7
NP_001308968.1	P61970; B2R4G7; P13662; A0A024R6Y2; Q6IB67
NP_001308969.1	A0A024R6Y2; P61970; B2R4G7; P13662; Q6IB67
NP_001309745.1	G5E9P6; Q96AM7; Q9UG59
NP_001309866.1	Q9UL01; B7Z1T3; Q5R3K6
NP_001309867.1	Q5R3K6; Q9UL01; B7Z1T3
NP_001309868.1	B7Z765; Q9UL01; Q5R3K6
NP_001309869.1	Q9UL01; Q5R3K6; B7Z1T3
NP_001309870.1	Q5R3K6; Q9UL01
NP_001310926.1	Q8N1C0; Q12795; P35221
NP_001310992.1	A8K2S0; A8MT05; A8MT13; Q86Y60; Q8N8M5; Q92580; Q6UVY8; Q5JRB0; Q5JRA6; Q14083; Q5JRB1; Q5JRB2; B7Z430; Q3S4X3; Q5JRA5
NP_001316064.1	E9PHI6
NP_001316993.1	H0Y688; B5B0C0; P32121; Q9UEQ6; Q8N7Y2; Q68DZ5; Q6ICT3; D3DTK2; Q0Z8D3; Q2PP19; B7WPL3; B4DLW0
NP_001317129.1	J3KTE4
NP_001317370.1	Q15418; B7Z5J0; A6NGG4; A8K9K7; B2RDY8; Q96C05; E9PRI4; Q5SVM5; Q5SVM9; Q9BQK2; Q5SVM8
NP_001317450.1	Q5HYH0; E7EVI4
NP_001317658.1	B4DGU4
NP_001335284.1	Q4LE34; O00160; Q8WWN7
NP_001336002.1	B9A6K1; A6NP25; C9JP52; Q92609
NP_001336003.1	B9A6K1; A6NP25; C9JP52; Q92609
NP_001336004.1	B9A6K1; A6NP25; C9JP52; Q92609
NP_001336005.1	B9A6K1; A6NP25; C9JP52; Q92609
NP_001336006.1	B9A6K1; A6NP25; C9JP52; Q92609
NP_001336007.1	B9A6K1; A6NP25; C9JP52; Q92609
NP_001336008.1	B9A6K1; A6NP25; C9JP52; Q92609
NP_001336009.1	B9A6K1; A6NP25; C9JP52; Q92609
NP_001336010.1	B9A6K1; A6NP25; C9JP52; Q92609
NP_001336011.1	B9A6K1; A6NP25; C9JP52; Q92609
NP_001336012.1	B9A6K1; A6NP25; C9JP52; Q92609
NP_001336013.1	B9A6K1; A6NP25; C9JP52; Q92609
NP_001336014.1	B9A6K1; A6NP25; C9JP52; Q92609
NP_001336015.1	B9A6K1; A6NP25; C9JP52; Q92609
NP_001336016.1	B9A6K1; A6NP25; C9JP52; Q92609
NP_001336017.1	B9A6K1; A6NP25; C9JP52; Q92609
NP_001336018.1	B9A6K1; A6NP25; C9JP52; Q92609
NP_001336019.1	B9A6K1; A6NP25; C9JP52; Q92609
NP_001336020.1	B9A6K1; A6NP25; C9JP52; Q92609
NP_001336633.1	O95739; Q5TBM8; B4DYH1; A0A024RDS1; Q5TBM6; Q9UPC4; Q92598; B4DY72; Q5TBM7; A0A024RDQ0; A0A0A0MSM0
NP_001337491.1	Q5JWW1; Q05BH9; Q5JTD1; Q6P2P3; Q68DB2; Q9H7V7; A0A024RD56; Q5JTD0
NP_001339561.1	Q58F13; B9EIS5; Q9BWC1; Q15154; E7ETA6; Q6P1K7; E7EV56; Q9H4A2; Q8NB85; A2RUU9; A6NNN6; B4DYD5
NP_001339562.1	Q58F13; B9EIS5; Q9BWC1; Q15154; E7ETA6; Q6P1K7; E7EV56; Q9H4A2; Q8NB85; A2RUU9; A6NNN6; B4DYD5
NP_001339563.1	Q58F13; B9EIS5; Q9BWC1; Q15154; E7ETA6; Q6P1K7; E7EV56; Q9H4A2; Q8NB85; A2RUU9; A6NNN6; B4DYD5
NP_001339564.1	Q58F13; B9EIS5; Q9BWC1; Q15154; E7ETA6; Q6P1K7; E7EV56; Q9H4A2; Q8NB85; A2RUU9; A6NNN6; B4DYD5
NP_001339565.1	Q58F13; B9EIS5; Q9BWC1; Q15154; E7ETA6; Q6P1K7; E7EV56; Q9H4A2; Q8NB85; A2RUU9; A6NNN6; B4DYD5
NP_001339566.1	Q58F13; B9EIS5; Q9BWC1; Q15154; E7ETA6; Q6P1K7; E7EV56; Q9H4A2; Q8NB85; A2RUU9; A6NNN6; B4DYD5
NP_001339567.1	Q58F13; B9EIS5; Q9BWC1; Q15154; E7ETA6; Q6P1K7; E7EV56; Q9H4A2; Q8NB85; A2RUU9; A6NNN6; B4DYD5
NP_001339568.1	Q58F13; B9EIS5; Q9BWC1; Q15154; E7ETA6; Q6P1K7; E7EV56; Q9H4A2; Q8NB85; A2RUU9; A6NNN6; B4DYD5
NP_001339569.1	Q58F13; B9EIS5; Q9BWC1; Q15154; E7ETA6; Q6P1K7; E7EV56; Q9H4A2; Q8NB85; A2RUU9; A6NNN6; B4DYD5
NP_001339570.1	Q58F13; B9EIS5; Q9BWC1; Q15154; E7ETA6; Q6P1K7; E7EV56; Q9H4A2; Q8NB85; A2RUU9; A6NNN6; B4DYD5
NP_001339571.1	Q58F13; B9EIS5; Q9BWC1; Q15154; E7ETA6; Q6P1K7; E7EV56; Q9H4A2; Q8NB85; A2RUU9; A6NNN6; B4DYD5
NP_001339572.1	Q58F13; B9EIS5; Q9BWC1; Q15154; E7ETA6; Q6P1K7; E7EV56; Q9H4A2; Q8NB85; A2RUU9; A6NNN6; B4DYD5
NP_001339573.1	Q58F13; B9EIS5; Q9BWC1; Q15154; E7ETA6; Q6P1K7; E7EV56; Q9H4A2; Q8NB85; A2RUU9; A6NNN6; B4DYD5
NP_001339574.1	Q58F13; B9EIS5; Q9BWC1; Q15154; E7ETA6; Q6P1K7; E7EV56; Q9H4A2; Q8NB85; A2RUU9; A6NNN6; B4DYD5
NP_001339575.1	Q58F13; B9EIS5; Q9BWC1; Q15154; E7ETA6; Q6P1K7; E7EV56; Q9H4A2; Q8NB85; A2RUU9; A6NNN6; B4DYD5
NP_001339576.1	Q58F13; B9EIS5; Q9BWC1; Q15154; E7ETA6; Q6P1K7; E7EV56; Q9H4A2; Q8NB85; A2RUU9; A6NNN6; B4DYD5
NP_001339577.1	Q58F13; B9EIS5; Q9BWC1; Q15154; E7ETA6; Q6P1K7; E7EV56; Q9H4A2; Q8NB85; A2RUU9; A6NNN6; B4DYD5
NP_001339578.1	Q58F13; B9EIS5; Q9BWC1; Q15154; E7ETA6; Q6P1K7; E7EV56; Q9H4A2; Q8NB85; A2RUU9; A6NNN6; B4DYD5
NP_001339579.1	Q58F13; B9EIS5; Q9BWC1; Q15154; E7ETA6; Q6P1K7; E7EV56; Q9H4A2; Q8NB85; A2RUU9; A6NNN6; B4DYD5
NP_001339580.1	Q58F13; B9EIS5; Q9BWC1; Q15154; E7ETA6; Q6P1K7; E7EV56; Q9H4A2; Q8NB85; A2RUU9; A6NNN6; B4DYD5
NP_001339581.1	Q58F13; B9EIS5; Q9BWC1; Q15154; E7ETA6; Q6P1K7; E7EV56; Q9H4A2; Q8NB85; A2RUU9; A6NNN6; B4DYD5
NP_001339582.1	Q58F13; B9EIS5; Q9BWC1; Q15154; E7ETA6; Q6P1K7; E7EV56; Q9H4A2; Q8NB85; A2RUU9; A6NNN6; B4DYD5
NP_001339583.1	Q58F13; B9EIS5; Q9BWC1; Q15154; E7ETA6; Q6P1K7; E7EV56; Q9H4A2; Q8NB85; A2RUU9; A6NNN6; B4DYD5
NP_001339584.1	Q58F13; B9EIS5; Q9BWC1; Q15154; E7ETA6; Q6P1K7; E7EV56; Q9H4A2; Q8NB85; A2RUU9; A6NNN6; B4DYD5
NP_001339585.1	Q58F13; B9EIS5; Q9BWC1; Q15154; E7ETA6; Q6P1K7; E7EV56; Q9H4A2; Q8NB85; A2RUU9; A6NNN6; B4DYD5
NP_001339586.1	Q58F13; B9EIS5; Q9BWC1; Q15154; E7ETA6; Q6P1K7; E7EV56; Q9H4A2; Q8NB85; A2RUU9; A6NNN6; B4DYD5
NP_001339587.1	Q58F13; B9EIS5; Q9BWC1; Q15154; E7ETA6; Q6P1K7; E7EV56; Q9H4A2; Q8NB85; A2RUU9; A6NNN6; B4DYD5
NP_001339588.1	Q58F13; B9EIS5; Q9BWC1; Q15154; E7ETA6; Q6P1K7; E7EV56; Q9H4A2; Q8NB85; A2RUU9; A6NNN6; B4DYD5
NP_001339589.1	Q58F13; B9EIS5; Q9BWC1; Q15154; E7ETA6; Q6P1K7; E7EV56; Q9H4A2; Q8NB85; A2RUU9; A6NNN6; B4DYD5
NP_001339707.1	Q8IUJ2; Q8IUJ3; D3DSX6; Q8IZG2; Q5HYH0; Q8NEY7; Q8IUJ4; B4E302; B2RBD9; Q6Y687; E7EVI4; O75410; Q9UPP9; Q86YG7
NP_001339708.1	Q8IUJ2; Q8IUJ3; D3DSX6; Q8IZG2; Q5HYH0; Q8NEY7; Q8IUJ4; B4E302; B2RBD9; Q6Y687; E7EVI4; O75410; Q9UPP9; Q86YG7
NP_001339709.1	Q8IUJ2; Q8IUJ3; D3DSX6; Q8IZG2; Q5HYH0; Q8NEY7; Q8IUJ4; B4E302; B2RBD9; Q6Y687; E7EVI4; O75410; Q9UPP9; Q86YG7
NP_001339710.1	Q8IUJ2; Q8IUJ3; D3DSX6; Q8IZG2; Q5HYH0; Q8NEY7; Q8IUJ4; B4E302; B2RBD9; Q6Y687; E7EVI4; O75410; Q9UPP9; Q86YG7
NP_001339711.1	Q8IUJ2; Q8IUJ3; D3DSX6; Q8IZG2; Q5HYH0; Q8NEY7; Q8IUJ4; B4E302; B2RBD9; Q6Y687; E7EVI4; O75410; Q9UPP9; Q86YG7
NP_001339712.1	Q8IUJ2; Q8IUJ3; D3DSX6; Q8IZG2; Q5HYH0; Q8NEY7; Q8IUJ4; B4E302; B2RBD9; Q6Y687; E7EVI4; O75410; Q9UPP9; Q86YG7
NP_001339713.1	Q8IUJ2; Q8IUJ3; D3DSX6; Q8IZG2; Q5HYH0; Q8NEY7; Q8IUJ4; B4E302; B2RBD9; Q6Y687; E7EVI4; O75410; Q9UPP9; Q86YG7
NP_001339714.1	Q8IUJ2; Q8IUJ3; D3DSX6; Q8IZG2; Q5HYH0; Q8NEY7; Q8IUJ4; B4E302; B2RBD9; Q6Y687; E7EVI4; O75410; Q9UPP9; Q86YG7
NP_001339715.1	Q8IUJ2; Q8IUJ3; D3DSX6; Q8IZG2; Q5HYH0; Q8NEY7; Q8IUJ4; B4E302; B2RBD9; Q6Y687; E7EVI4; O75410; Q9UPP9; Q86YG7
NP_001339716.1	Q8IUJ2; Q8IUJ3; D3DSX6; Q8IZG2; Q5HYH0; Q8NEY7; Q8IUJ4; B4E302; B2RBD9; Q6Y687; E7EVI4; O75410; Q9UPP9; Q86YG7
NP_001339717.1	Q8IUJ2; Q8IUJ3; D3DSX6; Q8IZG2; Q5HYH0; Q8NEY7; Q8IUJ4; B4E302; B2RBD9; Q6Y687; E7EVI4; O75410; Q9UPP9; Q86YG7
NP_001339718.1	Q8IUJ2; Q8IUJ3; D3DSX6; Q8IZG2; Q5HYH0; Q8NEY7; Q8IUJ4; B4E302; B2RBD9; Q6Y687; E7EVI4; O75410; Q9UPP9; Q86YG7
NP_001339719.1	Q8IUJ2; Q8IUJ3; D3DSX6; Q8IZG2; Q5HYH0; Q8NEY7; Q8IUJ4; B4E302; B2RBD9; Q6Y687; E7EVI4; O75410; Q9UPP9; Q86YG7
NP_001339720.1	Q8IUJ2; Q8IUJ3; D3DSX6; Q8IZG2; Q5HYH0; Q8NEY7; Q8IUJ4; B4E302; B2RBD9; Q6Y687; E7EVI4; O75410; Q9UPP9; Q86YG7
NP_001339721.1	Q8IUJ2; Q8IUJ3; D3DSX6; Q8IZG2; Q5HYH0; Q8NEY7; Q8IUJ4; B4E302; B2RBD9; Q6Y687; E7EVI4; O75410; Q9UPP9; Q86YG7
NP_001339724.1	Q8IUJ2; Q8IUJ3; D3DSX6; Q8IZG2; Q5HYH0; Q8NEY7; Q8IUJ4; B4E302; B2RBD9; Q6Y687; E7EVI4; O75410; Q9UPP9; Q86YG7
NP_001339725.1	Q8IUJ2; Q8IUJ3; D3DSX6; Q8IZG2; Q5HYH0; Q8NEY7; Q8IUJ4; B4E302; B2RBD9; Q6Y687; E7EVI4; O75410; Q9UPP9; Q86YG7
NP_001339726.1	Q8IUJ2; Q8IUJ3; D3DSX6; Q8IZG2; Q5HYH0; Q8NEY7; Q8IUJ4; B4E302; B2RBD9; Q6Y687; E7EVI4; O75410; Q9UPP9; Q86YG7
NP_001339727.1	Q8IUJ2; Q8IUJ3; D3DSX6; Q8IZG2; Q5HYH0; Q8NEY7; Q8IUJ4; B4E302; B2RBD9; Q6Y687; E7EVI4; O75410; Q9UPP9; Q86YG7
NP_001339730.1	Q8IUJ2; Q8IUJ3; D3DSX6; Q8IZG2; Q5HYH0; Q8NEY7; Q8IUJ4; B4E302; B2RBD9; Q6Y687; E7EVI4; O75410; Q9UPP9; Q86YG7
NP_001339732.1	Q8IUJ2; Q8IUJ3; D3DSX6; Q8IZG2; Q5HYH0; Q8NEY7; Q8IUJ4; B4E302; B2RBD9; Q6Y687; E7EVI4; O75410; Q9UPP9; Q86YG7
NP_001339733.1	Q8IUJ2; Q8IUJ3; D3DSX6; Q8IZG2; Q5HYH0; Q8NEY7; Q8IUJ4; B4E302; B2RBD9; Q6Y687; E7EVI4; O75410; Q9UPP9; Q86YG7
NP_001339995.1	Q5T0I2; Q8WVV7; A8MYN7; B7Z5V1; P06396; A0A0A0MT01; A0A384MEF1; B7Z4U6; A0A0A0MS51; A2A418; A8MUD1; B7Z373; F5H1A8
NP_001388.1	P42892; Q9UPF4; Q9UJQ6; A8K3P1; Q2Z2K8; Q5THM5; B4E291; Q5THM8; Q5THM7; Q9UPM4; Q14217; Q17RN5; A1PUP8; Q9Y501; Q58GE7
NP_001416.1	Q6FH01; P54852; A0A024QZF8
NP_001433.1	E7DVW4; Q6IBA1; P15090
NP_001457.1	Q0VG82; Q14332; Q86UZ8
NP_001534.1	P52848; A8K8T3; Q96E57
NP_001606.1	Q6FI22; P63267; P12718; Q504R1; B2R7E7; D6W5H8; B4E315; E9PG30
NP_001771.1	Q9UCG6; F8VZE2; Q5TZP3; P08962; Q8N6Z9; A0A024RB05
NP_001814.2	B2R5R4; Q6FG40; Q2LE07; Q9UC66; A8K236; V9HWH2; P12277
NP_001826.3	P53675; B7Z7U5; Q15808; Q15809; Q14017
NP_001895.1	A8K1L7; Q8NEW9; Q9H391; A0A024R2Q3; Q8NI94; P35222
NP_001914.3	O15176; Q13289; A6NG77; B4DG00; Q58F96; B2R648; Q16531
NP_002077.1	P29354; Q14450; B0LPF3; P62993; Q63059; Q63057
NP_002085.2	Q7KZX8
NP_002098.1	P06351; P33155; B2R4P9; Q66I33; A0A024R3S0; Q9V3W4; P84243; Q5VV55; Q5VV56
NP_002204.2	L7RT22; B2RD70; B0LPF8; P18084
NP_002209.2	E9PGN5; B7Z545; Q9UQ54; B2RMS9; Q9P190; B7ZKJ8; Q15135; Q14624
NP_002213.5	Q14643; E9PDE9; B4DER3; Q14660; Q99897; E7EPX7; Q59H91; B4DGH1
NP_002395.1	B4E317; P55083; A8KAJ1; A8MVM2; Q6P680
NP_002436.1	P21759; D3DSP3; O60505; Q45F10; P21757
NP_002454.1	P20592; D3DSI7; B7Z5D3
NP_002503.1	A8MWA3; Q6FHN3; Q1WM23; P22392; Q6LCT6
NP_002635.2	P01833; Q68D81; Q8IZY7
NP_002786.2	A0A384NL22; Q0P6J7; Q96E27; P49720; P31147
NP_002899.1	Q6LDY0; Q04864; Q2PNZ7; Q17RU2
NP_002944.2	E9PRI4; Q9BQK2; A8K9K7; Q5SVM9; A6NGG4; Q15418; B7Z5J0; Q5SVM5; Q5SVM8; Q96C05; B2RDY8
NP_003036.1	Q5JR50; P30825; A0A024RDQ9
NP_003053.1	A6H8U9; Q9UFH5; O75094; J3KNP3; O95804
NP_003145.1	P02808; A6NKE9; B2R4F8
NP_003498.1	Q53S59; Q96B74; O75084; O94816
NP_003556.1	Q9UQ28; O75385
NP_003583.2	D3DWG3; Q13616; B3KTW0; Q8IYW1; A0A090N7U0; O60719; Q08AL6
NP_003701.1	O43278; Q7Z7D2
NP_003795.2	A0AV89; Q13180; Q59H33; Q13546; B4E3F9; B2RAG1; A0A024QZU0
NP_003816.2	A8K287; O00162; Q13602; O00161; Q6IAE3
NP_003821.1	O15389
NP_004025.1	Q5F2H3; Q5T0M6; Q5T0M7; B2R657; P20073
NP_004060.2	O75977; Q6PK67; P53680; B2R4Z4
NP_004085.1	P05198; Q53XC0
NP_004304.1	Q9UEQ6; P32121; B5B0C0; B7WPL3; D3DTK2; H0Y688; Q8N7Y2; Q6ICT3; B4DLW0; Q0Z8D3; Q2PP19
NP_004348.2	A8KAK8; Q6ZNZ0; Q96TE3; P48509; Q14826; E9PI15; A0A024RCB3; Q86U54
NP_004433.2	P29323; O43477; Q5T0U6; Q6NVW1; Q5T0U7; Q5T0U8
NP_004512.1	V9HW29; Q6P164; P33176; A0AVB2; Q5VZ85
NP_004682.2	P61421; P12953; Q02547
NP_004750.1	Q5SY41; P49137; Q8IYD6; Q5SY30
NP_004802.1	O60711; B4DV71; B2R8B4; Q6FI07; Q53FW6
NP_004885.1	G3V5Q3; B2R588; P56378; Q86TT7
NP_005048.2	Q15291; A8K272; Q7Z6D8; Q8NDZ7; A0A024R9B5
NP_005056.3	Q3ZCU6; Q6UWT6; Q9P1T9; Q9UHK7; Q9UBV2
NP_005106.2	Q96BG4; X5D2M8; Q9BPW6; Q14764; Q9BQT1; Q9UBD1
NP_005132.2	A0JLR9; V9HVY1; B2R7G3; Q3KPF2; Q32Q65; P02675
NP_005249.1	P30047; Q99749; Q2M1Q2; B2R4L6; B7ZLM8
NP_005292.2	Q17R58; Q4VBN5; B2RA17; A8K2J1; Q9HC97; Q86UH4; J3KR30; O43495; Q4ZFV2; Q6FHI8
NP_005315.1	A0A024R3S0; Q5VV55; Q9V3W4; P33155; Q66I33; P84243; B2R4P9; P06351; Q5VV56
NP_005316.1	Q02539; Q3MJ34
NP_005326.2	P14317; B4DQ69; Q6IBK9; Q53Y93; Q9UDK0
NP_005532.2	Q13545; Q92835; Q13544; Q92656; O00145; Q9UE80; Q6P5A4
NP_005554.1	B7Z8N4; P16949; D3DPJ5; B2R4E7; A2A2D1
NP_005608.1	P62263; D3DQG5; B2R5G5; Q5BJI0; P06366
NP_005857.1	Q0Z9W6; Q153Z1; Q99720; Q53GN2; Q8N7H3; Q9NYX0; O00673; Q7Z653; D3DRM7; O00725; Q2TSD1
NP_005981.3	B2R8F5; A6ND35; O94804; B3KMY1; Q6NSK0; Q9UIW4
NP_005998.1	A0A024R219; A8K484; O76080
NP_006001.4	A8K878; P55145; Q96IS4; Q14CX4; Q86U67
NP_006030.2	Q7LGE7; Q9UBG0; A6H8K4; D3DU08; Q9Y5P9
NP_006188.3	A6NNN6; Q8NB85; B4DYD5; Q6P1K7; E7ETA6; Q58F13; Q9H4A2; Q9BWC1; A2RUU9; Q15154; E7EV56
NP_006274.2	O75410; Q8IZG2; B4E302; Q6Y687; D3DSX6; Q9UPP9; Q8IUJ4; B2RBD9; Q8NEY7; Q86YG7; Q8IUJ2; Q8IUJ3
NP_006397.1	V9HW63; Q13162; Q6FHT3
NP_006635.2	B4DYH1; A0A024RDS1; Q5TBM6; O95739; Q5TBM7; Q9UPC4; Q5TBM8; Q92598
NP_006691.1	O14545; A0A024RBK4; A8K5L6; B4DI89
NP_008937.1	Q6IB85; Q6NE84; O43809; A0A024R6W2
NP_009029.3	Q14017; Q15809; Q15808; P53675; B7Z7U5
NP_009229.2	A0A024R1V0; O15129; Q3LRJ0; P38398; E9PFZ0; Q7KYU9; Q3LRJ6; Q6IN79; Q1RMC1
NP_009230.2	E9PFZ0; Q7KYU9; Q3LRJ0; Q6IN79; P38398; O15129; Q1RMC1; Q3LRJ6
NP_036429.2	O75149; A0A024RDE5; O60606; Q9UN86; A8K6X1; Q9UPA1
NP_036467.2	Q4LE34; Q8WWN7; O00160
NP_037484.1	Q5R3K6; Q9UL01
NP_054735.3	B4DK71; Q96AX7; Q7LA22; A8K527; Q7LA14; Q9NQ46; Q9NQ57; Q9NTJ5; O94935
NP_055102.3	Q15155; Q8IW21; Q96DG0; P78421
NP_055399.1	Q9P1Q9; A8MYW1; Q7LD45; Q96HE7; A8K9X4; Q9UKV6
NP_055417.1	Q2TBF4; Q99570
NP_055481.1	Q96E05; B7Z6F8; D3DQJ6; A0A0S2Z4Y4; Q8NAF1; Q14677
NP_055555.1	Q15033; Q6IBQ2; Q96A18; A0A024R8W0; P38919
NP_055559.1	C9JP52; B9A6K1; Q92609; A6NP25
NP_055656.1	Q68DL9; Q6P9D3; O60641; Q5JX13; Q9NTY7; E5RI02; A8K0L7
NP_055912.2	Q9BQT4; Q8N6R6; Q9H7A3; O75122; Q9NSZ2; Q9BQT3; B2RTR1; F5H604; Q7L8F6
NP_056090.1	Q9UPW7; Q2NL83; Q9NVD6; Q8N5W7; Q2M389; Q8IW61
NP_056390.2	E9PBB0; B9EG55; Q7Z2Z8; Q6Y7W6; Q96HU4; Q7Z3I2; A6H8W4; O75137; Q9NV82
NP_056505.2	A0A140VJW1; Q8TC32; Q9NRP7; Q9H9N9; Q9UF35; Q9ULE2; B7WPM3
NP_056992.4	A4D2E5; Q9BWP6; O95808; Q32MI4; Q8TDQ5; Q9BXP5; Q9BXP4; Q9Y4S4; A4D2E6; B4DJL4; A6NK22; B4DZA6; Q6NT74
NP_056997.1	Q96H50; B3KQS0; O95881; Q5T1T4
NP_057225.2	Q53HK7; Q53HC8; Q9Y6G9; A2RRG7
NP_057226.1	A8K9B0; Q53GQ0; Q96EA9; Q9Y6G8; D3DR23; Q96JU2
NP_059145.2	Q5T0U7; O43477; Q5T0U8; P29323; Q5T0U6; Q6NVW1; Q4LE53
NP_060347.2	Q53GK2; Q8N357; D6W543; Q8NBX6; Q9NWX0
NP_060814.4	Q9BZD2; Q7RTT8; B2RB50; Q9BWI2; Q8IVZ0; Q0VAM9; B4E2Z9; Q5T465; Q9NUS9; B7ZA37
NP_060864.1	C9IZX5; D3DN63; B7Z6A8; Q8TCF9; Q9NUJ1
NP_061322.2	P43243; D3DQC3; Q9H4N1; Q9UHW0; B7ZAV5; Q9UQ27; A0A0R4J2E8
NP_064574.1	A0A024R9D9; Q9NPA8; G3V117; B2RE52
NP_065143.2	B3KPJ2; Q9HD20; Q6NT90; Q9H6C6; Q6ZMG7; A0A024R7N2; B3KTA7
NP_066996.3	F5H506; A0A024R5D7; Q6NSD7; Q9HCU8
NP_067024.1	A0A024R556; Q9GZW8; A6NP53; Q6IAG8
NP_067073.1	A6NI73; A6NHI3
NP_068817.1	Q96GP7; Q8WUV2; B4E205; O95486; A8MVW3
NP_071334.1	Q9GZT9; Q9BZS8; Q9BZT0; R4SCQ0; Q8N3M8
NP_071909.1	A0A0S2Z6B4; Q9H173; D3DQC2; Q8N2L3
NP_072174.3	Q4ZG71; Q9HBL0; A1L0S7; Q6IPI5; Q59G71; Q86VB0
NP_076926.2	Q9H3V3; Q96JQ5; Q4JF27; Q8TEZ6; Q96PG7; A0A384MDW1; Q9BY18; Q9P1S3
NP_077306.2	Q5VUR3; Q8N2X7; X6R3N0; Q6ZV16; Q5K4L6; Q96SW5; Q9BTJ5; Q5VUQ8; Q8TEJ0; Q5VUQ7; Q9BTY5
NP_077748.3	A0A0S2Z4R2; Q9H939
NP_078849.1	Q9UFY5; Q9H993; Q96FC6
NP_079172.2	Q6ZMD3; Q7Z2K6; Q8N5T5; B2RNA4; Q9H5M1; B3KSB1
NP_079436.4	Q4G100; Q59EC4; Q9H7D7; A0MNN3; Q86UY4; Q9H3C2; Q5GLZ9
NP_110440.1	Q9H078; Q9H8Y0; F8W7P6; B4DXJ7; B4DXP7; Q8ND11; A0A140VK11; E7EWN6; B4DXW4
NP_112092.2	Q969T6; Q9UGT1; B0QYK7; Q59GW9; A0A024R1M8; O95915; Q9BT28; Q9BQE5; Q5TH96; Q9UH10
NP_114428.1	Q96MC7; Q9H0X4; Q96S30; Q7L416; Q96FR1; D3DU45
NP_115497.4	D3DTE3; Q6P577; Q8NBN6; A0A087WU53; Q9H0U3; Q53G00; B2RAR4
NP_115646.2	Q9H075; Q8TDW0; Q29RV6; B3KXS9
NP_115683.3	Q8N2B1; Q5T6V5; Q9BT18; B2RPI6
NP_116584.2	Q5SY30; P49137; Q8IYD6; Q5SY41
NP_510867.1	A0A024RCX5; Q14010; Q9BUT4; Q6FI05; P38936
NP_620598.1	Q96TE3; Q14826; Q6ZNZ0; P48509; E9PI15; Q86U54; A0A024RCB3; A8KAK8
NP_620599.1	P48509; A8KAK8; A0A024RCB3; Q86U54; E9PI15; Q6ZNZ0; Q96TE3; Q14826
NP_663612.2	B0QYK7; Q9UGT1; Q969T6; Q5TH96; O95915; Q9BQE5; Q9BT28; A0A024R1M8; Q9UH10; Q59GW9
NP_671513.1	O00673; Q0Z9W6; O00725; Q2TSD1; Q9NYX0; Q153Z1; Q53GN2; Q99720; D3DRM7; Q7Z653; A2A3U5; Q8N7H3
NP_683876.1	Q96JQ5; Q8TEZ6; Q96PG7; Q9H3V3; Q9P1S3; Q9BY18
NP_699160.2	Q86YF0; Q8TEI8; B4DLQ1; C9JBH6; Q8IZ83; Q8IYL4
NP_722518.2	Q8IZM9; Q86SY5; C9JWA6
NP_775885.1	Q4G177; Q5JPE7
NP_803173.1	Q86Y82; O95564; B1AJQ7
NP_857593.1	Q7Z7D2; O43278
NP_861446.2	Q7Z6C2; B4E179; Q6NSA2; Q5VW97; B4DLN0; Q5VW96; Q7Z638; A8MYX1; Q5VW93; Q5VW94; Q5BKZ1
NP_870994.1	A6NI73; A6NHI3
NP_871714.1	A6NI73; A6NHI3
NP_871715.1	A6NHI3; A6NI73
NP_878908.4	A8K0Z3
NP_892021.1	Q5VW94; Q5VW96; Q6NSA2; Q5BKZ1; B4DLN0; Q7Z6C2; B4E179; Q5VW97; Q5VW93; A8MYX1; Q7Z638
NP_940916.2	Q8NBF2; Q8N1H1; Q8N5A6; Q7Z658
NP_940953.2	A8K2S0; Q5JRB1; Q92580; Q14083; Q5JRA5; Q5JRB0; A8MT13; B7Z430; Q6UVY8; Q5JRA6; Q5JRB2; Q3S4X3; Q86Y60; Q8N8M5; A8MT05
NP_942595.1	Q9NSY1; Q8NHG9; Q8N2G7; O94791; Q4W5H2; Q9NTG8; Q8IYF2
NP_945355.1	B4DLW0; Q8N7Y2; D3DTK2; P32121; Q0Z8D3; H0Y688; Q6ICT3; Q9UEQ6; B5B0C0; B7WPL3; Q2PP19
NP_954659.1	D3DQC3; Q9UQ27; P43243; A0A0R4J2E8; B7ZAV5; Q9UHW0
NP_963920.1	Q9UPQ5; Q9H9F0; Q8TEY6; Q8TEY7; Q96AV6
NP_981944.1	B2R4E7; B7Z8N4; A2A2D1; D3DPJ5; P16949
NP_981946.1	B2R4E7; D3DPJ5; P16949; A2A2D1; B7Z8N4
NP_987100.1	A8K6X1; Q9UPA1; O60606; Q9UN86; O75149; A0A024RDB2
NP_987101.1	Q9UN86; Q9UPA1; A8K6X1; O60606; O75149; A0A024RDE5
NP_987102.1	Q63057; Q14450; Q63059; P62993; P29354
NP_996743.1	Q4VXL0; Q9BVQ1; Q4VXL3; Q4VXL6; Q8TCK9; O95359; Q9NZ41; Q86WG6; Q5U5T7; Q4VXL7; Q9NZR5; Q86WG7
NP_996744.3	Q4VXL0; Q4VXL7; Q9BVQ1; Q4VXL6; Q8TCK9; O95359; Q9NZ41; Q4VXL3; Q5U5T7; Q86WG6; Q9NZR5; Q86WG7
NP_996756.1	A6NNR3; P22802; P20653; Q07161; P62136; B2R908; P08129
NP_996821.1	A6NP53; Q9GZW8; A0A024R505; Q6IAG8
NP_996822.1	Q6IAG8; A6NP53; A0A024R556; Q9GZW8
NP_996823.1	A6NP53; A0A024R505; Q9GZW8; Q6IAG8
XP_005247471.1	A8K417; Q93099; B2R8Z0; B3KW64
XP_005247493.1	P18084; L7RT22; B0LPF8; D3DNA1; B2RD70
XP_005248178.1	A0A158RFV0; Q9P270; Q8N5R3; A0A024R9T6; A8K4P1
XP_005249514.2	A0A024QZU0; A0AV89; B4E3F9; Q13180; Q13546; B2RAG1; Q59H33
XP_005250462.1	O95808; Q32MI4; Q8TDQ5; A4D2E5; Q9BXP4; Q9BWP6; A4D2E6; B4DZA6; Q9BXP5; A6NK22; Q9Y4S4; Q6NT74; B4DJL4
XP_005250463.1	O95808; Q32MI4; Q8TDQ5; A4D2E5; Q9BXP4; Q9BWP6; A4D2E6; B4DZA6; Q9BXP5; A6NK22; Q9Y4S4; Q6NT74; B4DJL4
XP_005250464.1	O95808; Q32MI4; Q8TDQ5; A4D2E5; Q9BXP4; Q9BWP6; A4D2E6; B4DZA6; Q9BXP5; A6NK22; Q9Y4S4; Q6NT74; B4DJL4
XP_005250465.1	O95808; Q32MI4; Q8TDQ5; A4D2E5; Q9BXP4; Q9BWP6; A4D2E6; B4DZA6; Q9BXP5; A6NK22; Q9Y4S4; Q6NT74; B4DJL4
XP_005250629.1	Q9UD81; P54289; Q9UD80; Q9UD82; Q17R45
XP_005251644.1	Q8N5T5; Q7Z2K6; B2RNA4; B3KSB1; Q6ZMD3; Q9H5M1
XP_005255375.1	J3KN36
XP_005255679.1	Q96FR1; Q96S30; Q7L416; D3DU45; Q9H0X4; Q96MC7
XP_005255680.1	Q9H0X4; D3DU45; Q96FR1; Q7L416; Q96MC7; Q96S30
XP_005261040.1	P20592; D3DSI7; B7Z5D3
XP_005261041.1	B7Z5D3; P20592; D3DSI7
XP_005263439.1	O75149; A8K6X1; Q9UPA1; Q9UN86; A0A024RDE5; O60606
XP_005263440.1	O60606; O75149; A8K6X1; A0A024RDE5; Q9UN86; Q9UPA1
XP_005264943.1	A8K1L7; Q8NI94; Q9H391; P35222; Q8NEW9; A0A024R2Q3
XP_005265166.1	B4DER3; B4DGH1; E7EPX7; Q99897; Q59H91; Q14643; Q14660; A0A3B3ITU8; E9PDE9; A0A3F2YNW8
XP_005265167.1	B4DER3; B4DGH1; E7EPX7; Q99897; Q59H91; Q14643; Q14660; A0A3B3ITU8; E9PDE9; A0A3F2YNW8
XP_005265953.1	G8JLB6
XP_005266564.1	Q5JR50; P30825; A0A024RDQ9
XP_005268045.1	Q9UHK7; Q6UWT6; Q9P1T9; Q3ZCU6; Q9UBV2
XP_005268046.1	Q9UHK7; Q6UWT6; Q9P1T9; Q3ZCU6; Q9UBV2
XP_005268490.1	-
XP_005268491.1	-
XP_005268492.1	-
XP_005268493.1	-
XP_005268494.1	-
XP_005268499.1	-
XP_005268928.1	F8VV40; B4DNQ9; Q6IAT6; Q9UCT7; P09960
XP_005269445.1	Q9NZR5; Q8TCK9; Q4VXL0; Q4VXL7; Q5U5T7; Q9BVQ1; Q86WG6; Q4VXL8; Q4VXL6; D6RAA5; Q9NZ41; B2RWP4; Q4VXL4; B7ZMJ9; O95359; Q4VXL3; Q86WG7
XP_005269449.1	Q9NZR5; Q8TCK9; Q4VXL0; Q4VXL7; Q5U5T7; Q9BVQ1; Q86WG6; Q4VXL8; Q4VXL6; D6RAA5; Q9NZ41; B2RWP4; Q4VXL4; B7ZMJ9; O95359; Q4VXL3; Q86WG7
XP_005269450.1	Q9NZR5; Q8TCK9; Q4VXL0; Q4VXL7; Q5U5T7; Q9BVQ1; Q86WG6; Q4VXL8; Q4VXL6; D6RAA5; Q9NZ41; B2RWP4; Q4VXL4; B7ZMJ9; O95359; Q4VXL3; Q86WG7
XP_005269451.1	-
XP_005269456.1	Q9NZR5; Q8TCK9; Q4VXL0; Q4VXL7; Q5U5T7; Q9BVQ1; Q86WG6; Q4VXL8; Q4VXL6; D6RAA5; Q9NZ41; B2RWP4; Q4VXL4; B7ZMJ9; O95359; Q4VXL3; Q86WG7
XP_005273223.1	-
XP_005273224.1	-
XP_005273330.1	Q5GLZ9; Q59EC4; Q9H7D7; Q9H3C2; Q4G100; Q86UY4; A0MNN3
XP_005273410.1	Q5SY41; P49137; Q5SY30; Q8IYD6
XP_005274377.1	Q9H8Y0; F8W7P6; E7EWN6; B4DXP7; B4DXW4; A0A140VK11; Q9H078; B4DXJ7; Q8ND11
XP_005274379.1	A0A024R5L7; B4DTM3; Q6GMQ6; F8VPG7; Q86XZ9; A0A024R5P1; E9PN05; O60700; Q13492; Q4LE54
XP_005274380.1	A0A024R5L7; B4DTM3; Q6GMQ6; F8VPG7; Q86XZ9; A0A024R5P1; E9PN05; O60700; Q13492; Q4LE54
XP_005274495.1	-
XP_006710461.1	Q9Y501; Q14217; Q58GE7; Q5THM7; Q9UPF4; Q5THM5; A8K3P1; B4E291; Q2Z2K8; Q5THM8; P42892; Q9UJQ6; Q17RN5; Q9UPM4
XP_006710504.1	Q5T0U7; O43477; Q6NVW1; Q5T0U6; Q4LE53; B4DSE0; P29323; Q5T0U8
XP_006711023.1	B3KXS9; Q8TDW0; Q29RV6; Q9H075
XP_006711880.1	Q5GLZ9; Q59EC4; Q9H7D7; Q9H3C2; Q4G100; Q86UY4; A0MNN3
XP_006711978.1	P42704; A8K1V1; Q53PC0; E5KNY5; Q96D84; Q6ZUD8; A0PJE3; Q53QN7; Q7Z7A6
XP_006711979.1	P42704; A8K1V1; Q53PC0; E5KNY5; Q96D84; Q6ZUD8; A0PJE3; Q53QN7; Q7Z7A6
XP_006713046.1	B4DGU4
XP_006713047.1	B4DGU4
XP_006713048.1	Q8NEW9; A8K1L7; Q9H391; A0A024R2Q3; P35222; Q8NI94; B4DGU4
XP_006713116.1	O75122; F5H604; Q9BQT3; Q9H7A3; Q9NSZ2; B2RTR1; Q9BQT4; E7ERI8; E7EW49; Q8N6R6; E3W994; Q7L8F6
XP_006713493.1	A6NP25; Q92609; C9JP52
XP_006713693.1	P18084; L7RT22; B0LPF8; D3DNA1; B2RD70
XP_006714845.1	-
XP_006714846.1	Q96E57; P52848
XP_006715328.1	Q5JTD1; Q68DB2; Q9H7V7; A0A024RD56; Q5JTD0; Q05BH9; Q5JWW1; Q6P2P3
XP_006716399.1	Q58F13; B9EIS5; Q9BWC1; Q15154; E7ETA6; Q6P1K7; E7EV56; Q9H4A2; Q8NB85; A2RUU9; A6NNN6; B4DYD5
XP_006716403.1	Q58F13; B9EIS5; Q9BWC1; Q15154; E7ETA6; Q6P1K7; E7EV56; Q9H4A2; Q8NB85; A2RUU9; A6NNN6; B4DYD5
XP_006717611.1	Q9NZR5; Q8TCK9; Q4VXL0; Q4VXL7; Q5U5T7; Q9BVQ1; Q86WG6; Q4VXL8; Q4VXL6; D6RAA5; Q9NZ41; B2RWP4; Q4VXL4; B7ZMJ9; O95359; Q4VXL3; Q86WG7
XP_006717615.1	Q9NZR5; Q8TCK9; Q4VXL0; Q4VXL7; Q5U5T7; Q9BVQ1; Q86WG6; Q4VXL8; Q4VXL6; D6RAA5; Q9NZ41; B2RWP4; Q4VXL4; B7ZMJ9; O95359; Q4VXL3; Q86WG7
XP_006717616.1	Q9NZR5; Q8TCK9; Q4VXL0; Q4VXL7; Q5U5T7; Q9BVQ1; Q86WG6; Q4VXL8; Q4VXL6; D6RAA5; Q9NZ41; B2RWP4; Q4VXL4; B7ZMJ9; O95359; Q4VXL3; Q86WG7
XP_006717617.1	Q9NZR5; Q8TCK9; Q4VXL0; Q4VXL7; Q5U5T7; Q9BVQ1; Q86WG6; Q4VXL8; Q4VXL6; D6RAA5; Q9NZ41; B2RWP4; Q4VXL4; B7ZMJ9; O95359; Q4VXL3; Q86WG7
XP_006717973.1	A0A2R8YDR8
XP_006718762.1	A0A024R5L7; B4DTM3; Q6GMQ6; F8VPG7; Q86XZ9; A0A024R5P1; E9PN05; O60700; Q13492; Q4LE54
XP_006720112.1	-
XP_006720720.1	Q7Z7D2; O43278
XP_006720730.2	D9YZV5; Q86W64; D9YZV2; D9YZV8; P09494; P10469; Q6DV90; D9YZV7; F5H7S3; D9YZV3; Q96IK2; Q9UCY9; Q9Y427; Q6DV89; Q7Z6L8; A0A0K0K1I0; H0YK48; B7Z5T7; A0A024R5W6; D9YZV4; Q9UCI2; H7BYY1; P09493; B7Z722; O15513; Q9UCI1; B7Z596
XP_006720788.1	O00161; O00162; A8K287; A0A024R9R8; Q13602; Q6IAE3
XP_006720943.2	D3DUG0; A0N0N9; A0A087X2I7; P33076; E9PFE0; A0A0B4J1S1; Q8SNB8; Q66X48; Q29675; Q96KL4
XP_006721020.1	Q9H0X4; D3DU45; Q96FR1; Q7L416; Q96MC7; Q96S30
XP_006721059.1	-
XP_011508135.1	Q8NDZ7; A0A024R9B5; Q7Z6D8; B4DLF8; Q15291; A8K272
XP_011508176.1	B4DKS5
XP_011508178.1	B4DKS5
XP_011508180.1	B4DKS5
XP_011508181.1	-
XP_011510025.1	E9PGF5
XP_011511048.1	A8K417; Q93099; B2R8Z0; B3KW64
XP_011511262.1	B7Z6A8; D3DN63; Q9NUJ1; C9IZX5; Q8TCF9
XP_011514613.2	A4D1D4; P21439; A0A2V7; D6W5P3; Q14813; A4D1D3; A4D1D5; D6W5P4
XP_011514614.2	A4D1D4; P21439; A0A2V7; D6W5P3; Q14813; A4D1D3; A4D1D5; D6W5P4
XP_011515960.1	-
XP_011515961.1	A8K0Z3
XP_011515962.1	A8K0Z3
XP_011515964.1	A8K0Z3
XP_011515965.1	A8K0Z3
XP_011515966.1	A8K0Z3
XP_011515967.1	A8K0Z3
XP_011515968.1	A8K0Z3
XP_011518458.1	D3DR23; Q96JU2; Q53GQ0; A8K9B0; Q9Y6G8; Q96EA9
XP_011519971.1	Q5JPC4; Q9P293; Q92930
XP_011520259.1	O43278; Q7Z7D2
XP_011520260.1	O43278; Q7Z7D2
XP_011520786.1	D3DUG0; A0N0N9; A0A087X2I7; P33076; E9PFE0; A0A0B4J1S1; Q8SNB8; Q66X48; Q29675; Q96KL4
XP_011520787.1	D3DUG0; A0N0N9; A0A087X2I7; P33076; E9PFE0; A0A0B4J1S1; Q8SNB8; Q66X48; Q29675; Q96KL4
XP_011520788.1	D3DUG0; A0N0N9; A0A087X2I7; P33076; E9PFE0; A0A0B4J1S1; Q8SNB8; Q66X48; Q29675; Q96KL4
XP_011520789.1	D3DUG0; A0N0N9; A0A087X2I7; P33076; E9PFE0; A0A0B4J1S1; Q8SNB8; Q66X48; Q29675; Q96KL4
XP_011520790.1	D3DUG0; A0N0N9; A0A087X2I7; P33076; E9PFE0; A0A0B4J1S1; Q8SNB8; Q66X48; Q29675; Q96KL4
XP_011520791.1	D3DUG0; A0N0N9; A0A087X2I7; P33076; E9PFE0; A0A0B4J1S1; Q8SNB8; Q66X48; Q29675; Q96KL4
XP_011520792.1	D3DUG0; A0N0N9; A0A087X2I7; P33076; E9PFE0; A0A0B4J1S1; Q8SNB8; Q66X48; Q29675; Q96KL4
XP_011520793.1	D3DUG0; A0N0N9; A0A087X2I7; P33076; E9PFE0; A0A0B4J1S1; Q8SNB8; Q66X48; Q29675; Q96KL4
XP_011520794.1	A0A087X2I7
XP_011520795.1	A0A0B4J1S1
XP_011520796.1	D3DUG0; A0N0N9; A0A087X2I7; P33076; E9PFE0; A0A0B4J1S1; Q8SNB8; Q66X48; Q29675; Q96KL4
XP_011520797.1	D3DUG0; A0N0N9; A0A087X2I7; P33076; E9PFE0; A0A0B4J1S1; Q8SNB8; Q66X48; Q29675; Q96KL4
XP_011520798.1	D3DUG0; A0N0N9; A0A087X2I7; P33076; E9PFE0; A0A0B4J1S1; Q8SNB8; Q66X48; Q29675; Q96KL4
XP_011521746.1	R4GN72
XP_011521747.1	R4GN72
XP_011521748.1	R4GN72
XP_011522160.1	P32121; B4DLW0; E7EMN1; Q68DZ5; Q0Z8D3; Q2PP19; B5B0C0; D3DTK2; K7ENA6; H0Y688; Q59EM5; Q9UEQ6; B7WPL3; Q6ICT3; Q8N7Y2
XP_011523824.1	I3L3H2
XP_011524555.1	A0A0S2Z505
XP_011524556.1	A0A0S2Z505; A0A0S2Z4R2; Q9H939
XP_011524558.1	A0A0S2Z505; A0A0S2Z4R2; Q9H939
XP_011524743.1	Q8IZ83; B4DLQ1; Q8TEI8; Q86YF0; C9JBH6; Q8IYL4
XP_011524744.1	Q8IZ83; B4DLQ1; Q8TEI8; Q86YF0; C9JBH6; Q8IYL4
XP_011524907.1	P54852; Q6FH01; A0A024QZF8
XP_011525740.1	O15389
XP_011526326.1	Q4LE34; O00160; Q8WWN7
XP_011526327.1	Q4LE34; O00160; Q8WWN7
XP_011526328.1	Q4LE34; O00160; Q8WWN7
XP_011526329.1	Q4LE34; O00160; Q8WWN7
XP_011526330.1	Q4LE34; O00160; Q8WWN7
XP_011526753.1	A8K7Z4; O00718; Q8TBQ7; B2RBJ9; Q8NG72; P48960; O76101
XP_011527873.1	P20592; B7Z5D3; D3DSI7
XP_011527874.1	D3DSI7; B7Z5D3; P20592
XP_011527875.1	B7Z5D3; P20592; D3DSI7
XP_011527876.1	B7Z5D3; P20592; D3DSI7
XP_011528207.1	Q6ICE0; P32927; Q6NSJ8; Q5JZI1
XP_011528376.1	Q9BQE5; Q5TH96; A0A024R1M8; O95915; Q9UGT1; B0QYK7; Q59GW9; Q969T6; Q9BT28; Q9UH10
XP_011528377.1	O95915; Q9UH10; Q59GW9; Q9UGT1; A0A024R1M8; B0QYK7; Q969T6; Q9BQE5; Q5TH96; Q9BT28
XP_011528378.1	Q9BQE5; B0QYK7; O95915; Q5TH96; Q9UH10; Q969T6; A0A024R1M8; Q59GW9; Q9BT28; Q9UGT1
XP_011528379.1	Q5TH96; Q9UGT1; A0A024R1M8; Q9BQE5; O95915; Q9UH10; Q59GW9; Q969T6; B0QYK7; Q9BT28
XP_011528380.1	Q9BQE5; Q9UH10; Q59GW9; Q5TH96; A0A024R1M8; O95915; Q9BT28; Q9UGT1; B0QYK7; Q969T6
XP_011528703.1	Q14017; Q15808; B7Z7U5; Q15809; P53675
XP_011530743.1	A0A024RDE5; O60606; A8K6X1; Q9UN86; Q9UPA1; O75149
XP_011531312.1	Q2PNZ7; Q04864; Q6LDY0; Q17RU2
XP_011531802.1	Q9NQ46; Q9NTJ5; O94935; Q9NQ57; B4DK71; Q7LA14; Q7LA22; Q96AX7; A8K527
XP_011531985.1	Q99897; E7EPX7; Q14643; E9PDE9; Q14660
XP_011531987.1	B4DER3; B4DGH1; E7EPX7; Q99897; Q59H91; Q14643; Q14660; A0A3B3ITU8; E9PDE9; A0A3F2YNW8
XP_011531992.1	B4DER3; B4DGH1; E7EPX7; Q99897; Q59H91; Q14643; Q14660; A0A3B3ITU8; E9PDE9; A0A3F2YNW8
XP_011532006.1	Q96A76; Q59FT2; Q86V26; Q6ZUW9; P27816; Q13082; Q68D74; Q96NS9
XP_011532583.1	C9JP52; Q92609; A6NP25
XP_011532585.1	A6NP25; Q92609; C9JP52
XP_011532586.1	C9JP52; A6NP25; Q92609
XP_011533190.1	O95739; Q5TBM8; B4DYH1; A0A024RDS1; Q5TBM6; Q9UPC4; Q92598; B4DY72; Q5TBM7; A0A024RDQ0; A0A0A0MSM0
XP_011534567.1	E5RI02; Q5JX13; O60641; Q6P9D3; Q68DL9; A8K0L7; Q9NTY7
XP_011534575.1	Q6P9D3; Q9NTY7; B7Z2N2; Q5JX13; A8K0L7; Q68DL9; E5RI02; O60641; H0UI15; E9PDG8
XP_011534577.1	Q6P9D3; Q9NTY7; B7Z2N2; Q5JX13; A8K0L7; Q68DL9; E5RI02; O60641; H0UI15; E9PDG8
XP_011534578.1	Q6P9D3; Q9NTY7; B7Z2N2; Q5JX13; A8K0L7; Q68DL9; E5RI02; O60641; H0UI15; E9PDG8
XP_011534579.1	-
XP_011534771.1	Q8IZM9; A0A024R671; C9JWA6; Q86SY5
XP_011534986.1	Q9P1Q9; A8K9X4; Q7LD45; A8MYW1; Q9UKV6; Q96HE7
XP_011535940.1	-
XP_011536033.1	O60486; Q59H25
XP_011536375.1	Q2NL83; Q9NVD6; Q8N5W7; Q9UPW7; A0A087X256; Q2M389; Q8IW61; B7ZKT9
XP_011536376.1	Q2NL83; Q9NVD6; Q8N5W7; Q9UPW7; A0A087X256; Q2M389; Q8IW61; B7ZKT9
XP_011536650.1	-
XP_011536651.1	A0A140VK27; Q6IAT6; Q9UCT7; B4DNQ9; F8VV40; P09960
XP_011537100.1	O75385; Q9UQ28
XP_011537428.1	-
XP_011538071.1	Q8N1H1; Q8NBF2; Q8N5A6; Q7Z658
XP_011538776.1	Q6MZS5; B4DT28; S4R3J4; B4DMB1; Q5TEH1; Q2L7G6; Q9BV64; B4DMD1; Q0VGD6; O43390
XP_011538777.1	Q6MZS5; B4DT28; S4R3J4; B4DMB1; Q5TEH1; Q2L7G6; Q9BV64; B4DMD1; Q0VGD6; O43390
XP_011538778.1	Q6MZS5; B4DT28; S4R3J4; B4DMB1; Q5TEH1; Q2L7G6; Q9BV64; B4DMD1; Q0VGD6; O43390
XP_011539174.1	Q9UPF4; Q2Z2K8; Q5THM8; A0A024RAB0; Q9UJQ6; Q9UPM4; Q17RN5; B4E291; Q14217; Q5THM5; Q5THM7; P42892; A0A024RAB2; A1PUP8; Q58GE7; A8K3P1; Q9Y501
XP_011539175.1	Q9UJQ6; B4E291; Q5THM8; Q5THM7; Q9UPF4; Q9UPM4; Q9Y501; Q14217; Q5THM5; A8K3P1; Q58GE7; P42892; Q17RN5; Q2Z2K8
XP_011540584.1	Q9H075; B3KXS9; Q29RV6; Q8TDW0
XP_011540585.1	B3KXS9; Q8TDW0; Q29RV6; Q9H075
XP_011541872.1	Q9H173; D3DQC2; A0A0S2Z6B4; Q8N2L3
XP_011542760.1	Q9NQT8; B5MC45; F8VPJ2; B4DGY5; Q9BYJ6; O75134
XP_011542763.1	Q9NQT8; B5MC45; F8VPJ2; B4DGY5; Q9BYJ6; O75134
XP_011542835.1	-
XP_011542934.1	Q8IUJ3; Q8IZG2; D3DSX6; O75410; Q8IUJ4; Q86YG7; Q8NEY7; Q9UPP9; B4E302; B2RBD9; Q8IUJ2; Q6Y687
XP_011543695.1	Q53FW6; B4DV71; O60711; Q6FI07; B7Z5P7; B2R8B4
XP_011543696.1	Q53FW6; B4DV71; O60711; Q6FI07; B7Z5P7; B2R8B4
XP_011546430.1	-
XP_016855459.1	-
XP_016855460.1	-
XP_016855461.1	-
XP_016855462.1	-
XP_016855497.1	Q5TEH1; S4R3J4; O43390; Q2L7G6; Q9BV64
XP_016856000.1	B4E291; Q14217; Q5THM5; A8K3P1; Q9Y501; Q17RN5; Q5THM7; Q9UJQ6; Q9UPF4; Q5THM8; P42892; Q2Z2K8; Q9UPM4; Q58GE7
XP_016856217.1	-
XP_016857546.1	-
XP_016857992.1	B3KXS9; Q9H075; Q8TDW0; Q29RV6
XP_016857993.1	B3KXS9; Q8TDW0; Q29RV6; Q9H075
XP_016858299.1	Q5SY41; P49137; Q5SY30; Q8IYD6
XP_016858606.1	P42704; A8K1V1; Q53PC0; E5KNY5; Q96D84; Q6ZUD8; A0PJE3; Q53QN7; Q7Z7A6
XP_016859319.1	A8K4V0; Q59FR1; Q9HAP9; P43304; B3KSA9
XP_016860006.1	Q6PJM7; B8ZZH9; Q6P2P4; Q6GMU5; Q53TI2; Q24JU0; Q6PKG9; Q86VU1; Q99460; Q8IV79
XP_016860116.1	Q2PNZ7; Q04864; Q6LDY0; Q17RU2
XP_016860292.1	-
XP_016860295.1	-
XP_016860296.1	-
XP_016860297.1	-
XP_016861227.1	Q8NEW9; Q8NI94; P35222; A0A024R2Q3; A8K1L7; Q9H391
XP_016861437.1	O75122; F5H604; Q9BQT3; Q9H7A3; Q9NSZ2; B2RTR1; Q9BQT4; E7ERI8; E7EW49; Q8N6R6; E3W994; Q7L8F6
XP_016861448.1	E7ERI8
XP_016861449.1	O75122; F5H604; Q9BQT3; Q9H7A3; Q9NSZ2; B2RTR1; Q9BQT4; E7ERI8; E7EW49; Q8N6R6; E3W994; Q7L8F6
XP_016861450.1	-
XP_016861451.1	-
XP_016861452.1	O75122; F5H604; Q9BQT3; Q9H7A3; Q9NSZ2; B2RTR1; Q9BQT4; E7ERI8; E7EW49; Q8N6R6; E3W994; Q7L8F6
XP_016861453.1	-
XP_016861454.1	O75122; F5H604; Q9BQT3; Q9H7A3; Q9NSZ2; B2RTR1; Q9BQT4; E7ERI8; E7EW49; Q8N6R6; E3W994; Q7L8F6
XP_016861455.1	-
XP_016861456.1	-
XP_016861457.1	O75122; F5H604; Q9BQT3; Q9H7A3; Q9NSZ2; B2RTR1; Q9BQT4; E7ERI8; E7EW49; Q8N6R6; E3W994; Q7L8F6
XP_016861458.1	O75122; F5H604; Q9BQT3; Q9H7A3; Q9NSZ2; B2RTR1; Q9BQT4; E7ERI8; E7EW49; Q8N6R6; E3W994; Q7L8F6
XP_016861460.1	O75122; F5H604; Q9BQT3; Q9H7A3; Q9NSZ2; B2RTR1; Q9BQT4; E7ERI8; E7EW49; Q8N6R6; E3W994; Q7L8F6
XP_016861461.1	O75122; F5H604; Q9BQT3; Q9H7A3; Q9NSZ2; B2RTR1; Q9BQT4; E7ERI8; E7EW49; Q8N6R6; E3W994; Q7L8F6
XP_016861462.1	O75122; F5H604; Q9BQT3; Q9H7A3; Q9NSZ2; B2RTR1; Q9BQT4; E7ERI8; E7EW49; Q8N6R6; E3W994; Q7L8F6
XP_016861464.1	-
XP_016861465.1	O75122; F5H604; Q9BQT3; Q9H7A3; Q9NSZ2; B2RTR1; Q9BQT4; E7ERI8; E7EW49; Q8N6R6; E3W994; Q7L8F6
XP_016861466.1	-
XP_016861467.1	O75122; F5H604; Q9BQT3; Q9H7A3; Q9NSZ2; B2RTR1; Q9BQT4; E7ERI8; E7EW49; Q8N6R6; E3W994; Q7L8F6
XP_016861468.1	O75122; F5H604; Q9BQT3; Q9H7A3; Q9NSZ2; B2RTR1; Q9BQT4; E7ERI8; E7EW49; Q8N6R6; E3W994; Q7L8F6
XP_016861469.1	-
XP_016861470.1	-
XP_016861471.1	-
XP_016861472.1	O75122; F5H604; Q9BQT3; Q9H7A3; Q9NSZ2; B2RTR1; Q9BQT4; E7ERI8; E7EW49; Q8N6R6; E3W994; Q7L8F6
XP_016861473.1	E3W994
XP_016861474.1	-
XP_016861475.1	O75122; F5H604; Q9BQT3; Q9H7A3; Q9NSZ2; B2RTR1; Q9BQT4; E7ERI8; E7EW49; Q8N6R6; E3W994; Q7L8F6
XP_016861507.1	-
XP_016861841.1	D3DNA1
XP_016861842.1	D3DNA1
XP_016861844.1	P18084; L7RT22; B0LPF8; D3DNA1; B2RD70
XP_016861846.1	B4DER3; B4DGH1; E7EPX7; Q99897; Q59H91; Q14643; Q14660; A0A3B3ITU8; E9PDE9; A0A3F2YNW8
XP_016861847.1	B4DER3; B4DGH1; E7EPX7; Q99897; Q59H91; Q14643; Q14660; A0A3B3ITU8; E9PDE9; A0A3F2YNW8
XP_016861881.1	Q96A76; Q59FT2; Q86V26; Q6ZUW9; P27816; Q13082; Q68D74; Q96NS9
XP_016863042.1	Q92609; A6NP25; C9JP52
XP_016863043.1	A6NP25; C9JP52; Q92609
XP_016863044.1	Q92609; A6NP25; C9JP52
XP_016863045.1	A6NP25; Q92609; C9JP52
XP_016863046.1	A6NP25; C9JP52; B9A6K1; Q92609
XP_016863870.1	Q8IYF2; Q8NHG9; O94791; Q4W5H2; Q9NTG8; Q9NSY1; Q8N2G7
XP_016864365.1	Q9UN86; A8K6X1; O75149; Q9UPA1; A0A024RDE5; O60606
XP_016864366.1	O75149; Q9UPA1; O60606; A0A024RDE5; Q9UN86; A8K6X1
XP_016864367.1	Q9UN86; O60606; O75149; A0A024RDB2; A8K6X1; Q9UPA1
XP_016864368.1	Q9UN86; A0A024RDB2; A8K6X1; O60606; O75149; Q9UPA1
XP_016864916.1	-
XP_016864917.1	P52848; Q96E57
XP_016864918.1	P52848; Q96E57
XP_016864919.1	P52848; Q96E57
XP_016864920.1	P52848; Q96E57
XP_016864921.1	-
XP_016864922.1	-
XP_016865268.1	A6H8U9; J3KNP3; Q9UFH5; O75094; O95804
XP_016865277.1	B3KMY1; A6ND35; Q6NSK0; O94804; B2R8F5; Q9UIW4
XP_016866284.1	B7Z765
XP_016866285.1	Q5R3K6; Q9UL01
XP_016866892.1	A0A024QZU0; A0AV89; B2RAG1; Q13180; Q13546; B4E3F9; Q59H33
XP_016866893.1	A0A024QZU0; A0AV89; B2RAG1; Q13180; Q13546; B4E3F9; Q59H33
XP_016867044.1	H0UI15
XP_016867047.1	E9PDG8
XP_016867048.1	E9PDG8
XP_016867053.1	Q6P9D3; Q9NTY7; B7Z2N2; Q5JX13; A8K0L7; Q68DL9; E5RI02; O60641; H0UI15; E9PDG8
XP_016867054.1	Q6P9D3; Q9NTY7; B7Z2N2; Q5JX13; A8K0L7; Q68DL9; E5RI02; O60641; H0UI15; E9PDG8
XP_016867057.1	-
XP_016867061.1	Q6P9D3; Q9NTY7; B7Z2N2; Q5JX13; A8K0L7; Q68DL9; E5RI02; O60641; H0UI15; E9PDG8
XP_016867063.1	Q6P9D3; Q9NTY7; B7Z2N2; Q5JX13; A8K0L7; Q68DL9; E5RI02; O60641; H0UI15; E9PDG8
XP_016867064.1	Q6P9D3; Q9NTY7; B7Z2N2; Q5JX13; A8K0L7; Q68DL9; E5RI02; O60641; H0UI15; E9PDG8
XP_016867065.1	Q6P9D3; Q9NTY7; B7Z2N2; Q5JX13; A8K0L7; Q68DL9; E5RI02; O60641; H0UI15; E9PDG8
XP_016867066.1	Q6P9D3; Q9NTY7; B7Z2N2; Q5JX13; A8K0L7; Q68DL9; E5RI02; O60641; H0UI15; E9PDG8
XP_016867067.1	-
XP_016867068.1	Q6P9D3; Q9NTY7; B7Z2N2; Q5JX13; A8K0L7; Q68DL9; E5RI02; O60641; H0UI15; E9PDG8
XP_016867069.1	Q6P9D3; Q9NTY7; B7Z2N2; Q5JX13; A8K0L7; Q68DL9; E5RI02; O60641; H0UI15; E9PDG8
XP_016867070.1	Q6P9D3; Q9NTY7; B7Z2N2; Q5JX13; A8K0L7; Q68DL9; E5RI02; O60641; H0UI15; E9PDG8
XP_016867071.1	Q6P9D3; Q9NTY7; B7Z2N2; Q5JX13; A8K0L7; Q68DL9; E5RI02; O60641; H0UI15; E9PDG8
XP_016867072.1	Q6P9D3; Q9NTY7; B7Z2N2; Q5JX13; A8K0L7; Q68DL9; E5RI02; O60641; H0UI15; E9PDG8
XP_016867073.1	Q6P9D3; Q9NTY7; B7Z2N2; Q5JX13; A8K0L7; Q68DL9; E5RI02; O60641; H0UI15; E9PDG8
XP_016867074.1	Q6P9D3; Q9NTY7; B7Z2N2; Q5JX13; A8K0L7; Q68DL9; E5RI02; O60641; H0UI15; E9PDG8
XP_016867075.1	Q6P9D3; Q9NTY7; B7Z2N2; Q5JX13; A8K0L7; Q68DL9; E5RI02; O60641; H0UI15; E9PDG8
XP_016867076.1	Q6P9D3; Q9NTY7; B7Z2N2; Q5JX13; A8K0L7; Q68DL9; E5RI02; O60641; H0UI15; E9PDG8
XP_016867077.1	-
XP_016867078.1	Q6P9D3; Q9NTY7; B7Z2N2; Q5JX13; A8K0L7; Q68DL9; E5RI02; O60641; H0UI15; E9PDG8
XP_016867079.1	Q6P9D3; Q9NTY7; B7Z2N2; Q5JX13; A8K0L7; Q68DL9; E5RI02; O60641; H0UI15; E9PDG8
XP_016867749.1	-
XP_016867779.1	O95808; Q32MI4; Q8TDQ5; A4D2E5; Q9BXP4; Q9BWP6; A4D2E6; B4DZA6; Q9BXP5; A6NK22; Q9Y4S4; Q6NT74; B4DJL4
XP_016867780.1	O95808; Q32MI4; Q8TDQ5; A4D2E5; Q9BXP4; Q9BWP6; A4D2E6; B4DZA6; Q9BXP5; A6NK22; Q9Y4S4; Q6NT74; B4DJL4
XP_016868970.1	Q58F13; B9EIS5; Q9BWC1; Q15154; E7ETA6; Q6P1K7; E7EV56; Q9H4A2; Q8NB85; A2RUU9; A6NNN6; B4DYD5
XP_016869658.1	A8K0Z3
XP_016869659.1	A8K0Z3
XP_016869660.1	A8K0Z3
XP_016869661.1	A8K0Z3
XP_016869725.1	Q5SXD7; A6NNU6; Q9UGQ3; Q8NCC2
XP_016870133.1	-
XP_016870134.1	Q5T0I2; Q8WVV7; A8MYN7; B7Z5V1; P06396; A0A0A0MT01; A0A384MEF1; B7Z4U6; A0A0A0MS51; A2A418; A8MUD1; B7Z373; F5H1A8
XP_016870137.1	P06396; B7Z373; Q5T0I2; A8MYN7; B7Z5V1; Q8WVV7; A2A418; A8MUD1; F5H1A8
XP_016870628.1	Q8N5T5; Q7Z2K6; B2RNA4; B3KSB1; Q6ZMD3; Q9H5M1
XP_016870976.1	Q9NZR5; Q8TCK9; Q4VXL0; Q4VXL7; Q5U5T7; Q9BVQ1; Q86WG6; Q4VXL8; Q4VXL6; D6RAA5; Q9NZ41; B2RWP4; Q4VXL4; B7ZMJ9; O95359; Q4VXL3; Q86WG7
XP_016870977.1	Q9NZR5; Q8TCK9; Q4VXL0; Q4VXL7; Q5U5T7; Q9BVQ1; Q86WG6; Q4VXL8; Q4VXL6; D6RAA5; Q9NZ41; B2RWP4; Q4VXL4; B7ZMJ9; O95359; Q4VXL3; Q86WG7
XP_016870978.1	Q9NZR5; Q8TCK9; Q4VXL0; Q4VXL7; Q5U5T7; Q9BVQ1; Q86WG6; Q4VXL8; Q4VXL6; D6RAA5; Q9NZ41; B2RWP4; Q4VXL4; B7ZMJ9; O95359; Q4VXL3; Q86WG7
XP_016870980.1	Q9NZR5; Q8TCK9; Q4VXL0; Q4VXL7; Q5U5T7; Q9BVQ1; Q86WG6; Q4VXL8; Q4VXL6; D6RAA5; Q9NZ41; B2RWP4; Q4VXL4; B7ZMJ9; O95359; Q4VXL3; Q86WG7
XP_016871713.1	Q6P164; P33176; V9HW29; A0AVB2; Q5VZ85
XP_016871866.1	Q9BZD2; Q7RTT8; Q9NUS9; B2RB50; B4E2Z9; Q9BWI2; B7ZA37; Q0VAM9; Q8IVZ0; Q5T465
XP_016871867.1	B4E2Z9; B7ZA37; Q0VAM9; Q7RTT8; Q9BWI2; Q9NUS9; Q9BZD2; B2RB50; Q5T465; Q8IVZ0
XP_016873370.1	D3DR23; Q96JU2; Q53GQ0; A8K9B0; Q9Y6G8; Q96EA9
XP_016873398.1	Q8TEZ6; Q96JQ5; Q9BY18; Q9P1S3; A0A384MDW1; Q96PG7; Q9H3V3
XP_016874068.1	Q53FW6; B4DV71; O60711; Q6FI07; B7Z5P7; B2R8B4
XP_016874846.1	Q12992; Q12993; Q13819; P20020; Q93082; Q13820; Q13821; Q16504; A0A024RBC7
XP_016874847.1	Q13821; Q16504; Q13820; Q93082; Q12992; P20020; Q13819; Q12993
XP_016874848.1	-
XP_016874849.1	-
XP_016875852.1	O95739; Q5TBM8; B4DYH1; A0A024RDS1; Q5TBM6; Q9UPC4; Q92598; B4DY72; Q5TBM7; A0A024RDQ0; A0A0A0MSM0
XP_016875853.1	O95739; Q5TBM8; B4DYH1; A0A024RDS1; Q5TBM6; Q9UPC4; Q92598; B4DY72; Q5TBM7; A0A024RDQ0; A0A0A0MSM0
XP_016876202.1	A0A024RDQ9; P30825; Q5JR50
XP_016876203.1	-
XP_016876204.1	-
XP_016876205.1	Q5JR50; P30825; A0A024RDQ9
XP_016876440.1	A0A0S2Z471
XP_016876441.1	G3V4N7
XP_016876509.1	Q8IZM9; A0A024R671; C9JWA6; Q86SY5
XP_016876510.1	Q8IZM9; A0A024R671; C9JWA6; Q86SY5
XP_016876512.1	Q8IZM9; A0A024R671; C9JWA6; Q86SY5
XP_016876513.1	Q8IZM9; A0A024R671; C9JWA6; Q86SY5
XP_016876975.1	-
XP_016876976.1	-
XP_016876977.1	-
XP_016876986.1	-
XP_016878181.1	O00161; O00162; A8K287; A0A024R9R8; Q13602; Q6IAE3
XP_016878182.1	O00161; O00162; A8K287; A0A024R9R8; Q13602; Q6IAE3
XP_016878183.1	O00161; O00162; A8K287; A0A024R9R8; Q13602; Q6IAE3
XP_016879249.1	Q96S30; Q9H0X4; D3DU45; Q7L416; Q96MC7; Q96FR1
XP_016879250.1	Q96MC7; Q96S30; Q9H0X4; Q7L416; Q96FR1; D3DU45
XP_016879251.1	Q96S30; D3DU45; Q7L416; Q96MC7; Q9H0X4; Q96FR1
XP_016879252.1	Q9H0X4; D3DU45; Q96FR1; Q7L416; Q96MC7; Q96S30
XP_016879253.1	Q9H0X4; D3DU45; Q96FR1; Q7L416; Q96MC7; Q96S30
XP_016879254.1	Q9H0X4; D3DU45; Q96FR1; Q7L416; Q96MC7; Q96S30
XP_016880134.1	P32121; B4DLW0; E7EMN1; Q68DZ5; Q0Z8D3; Q2PP19; B5B0C0; D3DTK2; K7ENA6; H0Y688; Q59EM5; Q9UEQ6; B7WPL3; Q6ICT3; Q8N7Y2
XP_016882908.1	O15389
XP_016883036.1	B2RBJ9; A8K7Z4; O76101; P48960; Q8TBQ7; O00718; Q8NG72
XP_016884213.1	J3KQL8
XP_016884442.1	Q14017; Q15808; B7Z7U5; Q15809; P53675
XP_016884443.1	Q14017; Q15808; B7Z7U5; Q15809; P53675
XP_016884444.1	Q14017; Q15808; B7Z7U5; Q15809; P53675
XP_016884445.1	Q14017; Q15808; B7Z7U5; Q15809; P53675
XP_016884446.1	Q14017; Q15808; B7Z7U5; Q15809; P53675
XP_016884719.1	-
XP_016884720.1	-

## Sheet: CC Exclusive to LTA Stim
Annotation Cluster 1 Enrichment Score: 7.083328696797121
Category Term Count % PValue Genes List Total Pop Hits Pop Total Fold Enrichment Bonferroni Benjamini FDR
GOTERM_CC_ALL GO:0005925~focal adhesion 20 11.494252873563218 4.620829948880233E-9 B7Z5V1, Q86T72, A8K287, Q8TEY7, Q8TEY6, Q13968, Q13967, O60711, Q9UCB0, O60892, A2A418, Q5I0G0, Q13961, Q13960, Q14332, A1L0S7, Q15861, P06366, A0A024R2Q3, A0A0A0MS51, P62263, O00161, E9PGF5, O00162, Q13958, A6H8K4, Q13957, B4DTU0, Q13959, Q8WVV7, Q9UBG0, P14118, Q7Z6E4, A0A0A0MT01, O00718, Q86VB0, P39023, B2RBJ9, …
GOTERM_CC_ALL GO:0005924~cell-substrate adherens junction 20 11.494252873563218 5.23435771999892E-9 B7Z5V1, Q86T72, A8K287, Q8TEY7, Q8TEY6, Q13968, Q13967, O60711, Q9UCB0, O60892, A2A418, Q5I0G0, Q13961, Q13960, Q14332, A1L0S7, Q15861, P06366, A0A024R2Q3, A0A0A0MS51, P62263, O00161, E9PGF5, O00162, Q13958, A6H8K4, Q13957, B4DTU0, Q13959, Q8WVV7, Q9UBG0, P14118, Q7Z6E4, A0A0A0MT01, O00718, Q86VB0,…
GOTERM_CC_ALL GO:0030055~cell-substrate junction 20 11.494252873563218 6.4267353081081594E-9 B7Z5V1, Q86T72, A8K287, Q8TEY7, Q8TEY6, Q13968, Q13967, O60711, Q9UCB0, O60892, A2A418, Q5I0G0, Q13961, Q13960, Q14332, A1L0S7, Q15861, P06366, A0A024R2Q3, A0A0A0MS51, P62263, O00161, E9PGF5, O00162, Q13958, A6H8K4, Q13957, B4DTU0, Q13959, Q8WVV7, Q9UBG0, P14118, Q7Z6E4, A0A0A0MT01, O00718, Q86VB0, P39023…
GOTERM_CC_ALL GO:0005912~adherens junction 24 13.793103448275861 1.3204145680179471E-7 B7Z5V1, Q86T72, A8K287, Q8TEY7, Q8TEY6, Q13968, Q13967, O60711, Q9UCB0, O60892, A2A418, Q5I0G0, Q13961, B7Z6F8, Q13960, A1L0S7, Q14332, Q15861, P06366, A0A024R2Q3, A0A0A0MS51, F8VPG7, P62263, O00161, E9PGF5, O00162, Q13958, A6H8K4, Q13957, B4DTU0, Q13959, Q8WVV7, O60700, Q14677, Q9UBG0, P14118, A0AVB2, Q7Z6E4, …
GOTERM_CC_ALL GO:0070161~anchoring junction 24 13.793103448275861 2.0302048326647403E-7 B7Z5V1, Q86T72, A8K287, Q8TEY7, Q8TEY6, Q13968, Q13967, O60711, Q9UCB0, O60892, A2A418, Q5I0G0, Q13961, B7Z6F8, Q13960, A1L0S7, Q14332, Q15861, P06366, A0A024R2Q3, A0A0A0MS51, F8VPG7, P62263, O00161, E9PGF5, O00162, Q13958, A6H8K4, Q13957, B4DTU0, Q13959, Q8WVV7, O60700, Q14677, Q9UBG0, P14118, A0AVB2, Q7Z6E4,…
GOTERM_CC_ALL GO:0030054~cell junction 29 16.666666666666664 7.589337311897112E-5 B7Z5V1, P22802, A8K287, Q13968, Q13967, O60711, A2A418, Q13961, B7Z6F8, Q13960, Q14332, Q15861, P06366, A0A0A0MS51, F8VPG7, P62263, Q14813, E9PGF5, Q13958, Q13957, B4DTU0, Q13959, Q8WVV7, O60700, Q9UBG0, P14118, A0AVB2, Q7Z6E4, P21439, O00718, Q86VB0, Q05BH9, Q2TSD1, Q86Z27, B7Z6H8, Q14826, B2R908, Q96TE3, Q4ZG71, Q…
Annotation Cluster 2 Enrichment Score: 6.832588535631445
Category Term Count % PValue Genes List Total Pop Hits Pop Total Fold Enrichment Bonferroni Benjamini FDR
GOTERM_CC_ALL GO:0070062~extracellular exosome 57 32.758620689655174 9.159161031371388E-9 B7Z5V1, Q6GMU5, Q6B6N3, P22802, A8K287, Q13968, Q96FT0, Q13967, P27816, Q29120, Q9UPF4, A2A418, Q13961, Q13960, Q9UEK8, Q6FI22, Q15861, Q5F2H3, P06366, B2R5R4, A0A0A0MS51, P62263, Q14813, Q5TZP3, Q53TI2, A0A140VK27, B7Z7U5, Q13958, Q13957, B4DTU0, Q13959, Q8WVV7, Q53GK2, Q504R1, Q68D74, D3DS10, Q6LDN9, O4327…
GOTERM_CC_ALL GO:1903561~extracellular vesicle 57 32.758620689655174 1.0968004982962664E-8 B7Z5V1, Q6GMU5, Q6B6N3, P22802, A8K287, Q13968, Q96FT0, Q13967, P27816, Q29120, Q9UPF4, A2A418, Q13961, Q13960, Q9UEK8, Q6FI22, Q15861, Q5F2H3, P06366, B2R5R4, A0A0A0MS51, P62263, Q14813, Q5TZP3, Q53TI2, A0A140VK27, B7Z7U5, Q13958, Q13957, B4DTU0, Q13959, Q8WVV7, Q53GK2, Q504R1, Q68D74, D3DS10, Q6LDN9, O432…
GOTERM_CC_ALL GO:0043230~extracellular organelle 57 32.758620689655174 1.1109481436170601E-8 B7Z5V1, Q6GMU5, Q6B6N3, P22802, A8K287, Q13968, Q96FT0, Q13967, P27816, Q29120, Q9UPF4, A2A418, Q13961, Q13960, Q9UEK8, Q6FI22, Q15861, Q5F2H3, P06366, B2R5R4, A0A0A0MS51, P62263, Q14813, Q5TZP3, Q53TI2, A0A140VK27, B7Z7U5, Q13958, Q13957, B4DTU0, Q13959, Q8WVV7, Q53GK2, Q504R1, Q68D74, D3DS10, Q6LDN9, O4…
GOTERM_CC_ALL GO:0044421~extracellular region part 64 36.7816091954023 1.6627539325658567E-6 B7Z5V1, A8K287, Q6B6N3, A8K9B0, Q96FT0, P27816, Q9UPF4, A2A418, Q9UEK8, B2R5R4, Q5TZP3, B7Z7U5, B4DTU0, Q53GK2, Q504R1, Q92930, P21439, Q9Y6G8, B2R908, Q96TE3, Q8NG72, Q6PKG9, Q96JU0, F8VV40, P13662, P99020, Q5JPC4, Q96PN0, B2R4P9, Q86U08, B2R657, A6ND35, R4GN72, Q96JU2, B4DYH1, Q9UFH5, V9HVY1, Q2Z2K8, Q9…
GOTERM_CC_ALL GO:0005576~extracellular region 68 39.08045977011494 3.702987251601331E-5 B7Z5V1, A8K287, Q6B6N3, A8K9B0, Q96FT0, P27816, Q96G54, Q9UPF4, A2A418, Q9UEK8, Q5T0U8, Q5T0U7, Q5T0U6, B2R5R4, Q5TZP3, B7Z7U5, B4DTU0, Q53GK2, Q504R1, B0QYK7, Q92930, P21439, F8W917, Q3MIR5, Q9Y6G8, C9JM10, B2R908, Q96TE3, Q8NG72, Q6PKG9, Q96JU0, F8VV40, P13662, P99020, Q5JPC4, Q96PN0, B2R4P9, Q86U08, B2R657,…
Annotation Cluster 3 Enrichment Score: 6.641362403289963
Category Term Count % PValue Genes List Total Pop Hits Pop Total Fold Enrichment Bonferroni Benjamini FDR
GOTERM_CC_ALL GO:0016023~cytoplasmic, membrane-bounded vesicle 32 18.39080459770115 1.4774456194717908E-7 A8K287, Q0Z8D3, A8MVW3, Q9UPF4, Q29120, B7Z6F8, Q9UEK8, Q14332, Q5F2H3, O60505, F8VPG7, Q14813, Q5TZP3, B7Z7U5, Q9NTY7, O60700, Q6LDN9, A0AVB2, H0Y688, B4DGH1, Q92930, P21439, Q8WUV2, Q99570, Q5JX13, Q2TSD1, Q5JPC4, B2R657, O00725, R4GN72, B4DYH1, A0A024RDQ0, A0A024R5L7, Q2TBF4, V9HVY1, Q2Z2K…
GOTERM_CC_ALL GO:0031410~cytoplasmic vesicle 33 18.96551724137931 2.79025563588893E-7 A8K287, Q0Z8D3, A8MVW3, Q9UPF4, Q29120, B7Z6F8, Q9UEK8, Q14332, Q5F2H3, O60505, F8VPG7, Q14813, Q5TZP3, B7Z7U5, Q9NTY7, O60700, Q6LDN9, A0AVB2, H0Y688, B4DGH1, Q92930, P21439, Q8WUV2, Q99570, Q5JX13, Q2TSD1, Q5JPC4, B2R657, O00725, R4GN72, B4DYH1, A0A024RDQ0, A0A024R5L7, Q2TBF4, V9HVY1, Q2Z2K8, Q7Z653, O75977, B…
GOTERM_CC_ALL GO:0097708~intracellular vesicle 33 18.96551724137931 2.8890648564086525E-7 A8K287, Q0Z8D3, A8MVW3, Q9UPF4, Q29120, B7Z6F8, Q9UEK8, Q14332, Q5F2H3, O60505, F8VPG7, Q14813, Q5TZP3, B7Z7U5, Q9NTY7, O60700, Q6LDN9, A0AVB2, H0Y688, B4DGH1, Q92930, P21439, Q8WUV2, Q99570, Q5JX13, Q2TSD1, Q5JPC4, B2R657, O00725, R4GN72, B4DYH1, A0A024RDQ0, A0A024R5L7, Q2TBF4, V9HVY1, Q2Z2K8, Q7Z653, O7597…
Annotation Cluster 4 Enrichment Score: 2.7233489556197803
Category Term Count % PValue Genes List Total Pop Hits Pop Total Fold Enrichment Bonferroni Benjamini FDR
GOTERM_CC_ALL GO:0043233~organelle lumen 60 34.48275862068966 0.0012102632846846375 A8K287, Q6B6N3, Q96FT0, Q9UEK8, Q9BV64, B7Z5J0, Q5TZP3, D6RAA5, Q7Z638, P14118, B3V096, O95881, B4DGH1, B3KQS0, Q3MJ34, Q9Y6G9, I3L3H2, B2R908, Q6PKG9, Q96JU0, F8VV40, P13662, P84098, Q53HK7, B4DT28, Q96PN0, B2R4P9, Q86U08, B4DYH1, A0A024R8W0, V9HVY1, Q9NTG8, Q9ULH2, Q5BKZ1, Q5TEH1, B2R648, A0A024R1V0, B0LM41, A8M…
GOTERM_CC_ALL GO:0031974~membrane-enclosed lumen 60 34.48275862068966 0.001675997075495767 A8K287, Q6B6N3, Q96FT0, Q9UEK8, Q9BV64, B7Z5J0, Q5TZP3, D6RAA5, Q7Z638, P14118, B3V096, O95881, B4DGH1, B3KQS0, Q3MJ34, Q9Y6G9, I3L3H2, B2R908, Q6PKG9, Q96JU0, F8VV40, P13662, P84098, Q53HK7, B4DT28, Q96PN0, B2R4P9, Q86U08, B4DYH1, A0A024R8W0, V9HVY1, Q9NTG8, Q9ULH2, Q5BKZ1, Q5TEH1, B2R648, A0A024R1V0, B0LM…
GOTERM_CC_ALL GO:0070013~intracellular organelle lumen 58 33.33333333333333 0.00237172333136617 A8K287, Q6B6N3, Q96FT0, Q9UEK8, Q9BV64, B7Z5J0, Q5TZP3, D6RAA5, Q7Z638, P14118, B3V096, O95881, B4DGH1, B3KQS0, Q9Y6G9, Q3MJ34, I3L3H2, B2R908, Q6PKG9, Q96JU0, F8VV40, P13662, P84098, Q53HK7, B4DT28, Q96PN0, B2R4P9, Q86U08, B4DYH1, A0A024R8W0, Q9NTG8, Q9ULH2, Q5BKZ1, Q5TEH1, B2R648, A0A024R1V0, B0LM41,…
GOTERM_CC_ALL GO:0031981~nuclear lumen 50 28.735632183908045 0.002656972360885743 Q6GMU5, Q6B6N3, P22802, A8K287, Q96FT0, A0N0N9, Q29120, B4E179, B7Z6F8, Q9UEK8, Q7Z6D8, O60719, P06366, Q9BV64, O43390, B7Z5J0, A0MNN3, P62263, Q8N5W7, Q17RU2, A0A140VK27, Q53TI2, D6RAA5, Q7Z638, D3DS10, P14118, D3DS07, Q9BUT4, Q0VGD6, B4DGH1, B3V096, Q7Z6E4, Q4W5H2, B7ZKT9, A0A0A6YYI9, Q9Y4S4, B4DNQ9, Q68DW2, Q3MJ3…
Annotation Cluster 5 Enrichment Score: 2.1113792803172813
Category Term Count % PValue Genes List Total Pop Hits Pop Total Fold Enrichment Bonferroni Benjamini FDR
GOTERM_CC_ALL GO:0030132~clathrin coat of coated pit 4 2.2988505747126435 6.923586662564378E-4 Q6GMQ6, A0A024R5L7, Q92609, B4DTM3, C9JP52, B7Z7U5, M0QYZ2, O75977, O60700, Q4LE54, M0R0N4, A6NP25, Q14017, Q13492, Q86XZ9, B2R4Z4, Q15809, A0A024R5P1, Q15808, Q6PK67, E9PN05, P53675, F8VPG7, P53680, B9A6K1 171 19 18224 22.436441982148352 0.3275711120875885 0.008590258795792671 1.0113198982807603
GOTERM_CC_ALL GO:0030120~vesicle coat 5 2.8735632183908044 0.001116584456604535 Q6GMQ6, Q92609, A8MVW3, M0R0N4, Q14017, Q86XZ9, Q13492, Q15809, A0A024R5P1, Q15808, E9PN05, F8VPG7, P53680, A0A024R5L7, B4DTM3, C9JP52, Q96GP7, B7Z7U5, O75977, M0QYZ2, O60700, Q4LE54, A6NP25, B2R4Z4, B4E205, Q6PK67, Q8WUV2, P53675, B9A6K1, O95486 171 49 18224 10.874806062775987 0.472792124068917 0.012235308492742458 1…
GOTERM_CC_ALL GO:0030125~clathrin vesicle coat 4 2.2988505747126435 0.001577259630026393 Q6GMQ6, A0A024R5L7, Q92609, B4DTM3, C9JP52, B7Z7U5, M0QYZ2, O75977, O60700, Q4LE54, M0R0N4, A6NP25, Q14017, Q13492, Q86XZ9, B2R4Z4, Q15809, A0A024R5P1, Q15808, Q6PK67, E9PN05, P53675, F8VPG7, P53680, B9A6K1 171 25 18224 17.051695906432748 0.5952490171459357 0.016310666874471913 2.2900106452977687
GOTERM_CC_ALL GO:0030122~AP-2 adaptor complex 3 1.7241379310344827 0.00630698435696258 A0A024R5L7, Q6GMQ6, Q92609, B4DTM3, C9JP52, M0QYZ2, O75977, O60700, Q4LE54, M0R0N4, A6NP25, B2R4Z4, Q86XZ9, Q13492, A0A024R5P1, Q6PK67, E9PN05, F8VPG7, P53680, B9A6K1 171 13 18224 24.59379217273954 0.973360137484498 0.048449274055168634 8.867475921343637
GOTERM_CC_ALL GO:0030128~clathrin coat of endocytic vesicle 3 1.7241379310344827 0.007313289060253521 A0A024R5L7, Q6GMQ6, Q92609, B4DTM3, C9JP52, M0QYZ2, O75977, O60700, Q4LE54, M0R0N4, A6NP25, B2R4Z4, Q86XZ9, Q13492, A0A024R5P1, Q6PK67, E9PN05, F8VPG7, P53680, B9A6K1 171 14 18224 22.83709273182957 0.9850928300174069 0.0518470070172945 10.212586808619296
GOTERM_CC_ALL GO:0030662~coated vesicle membrane 6 3.4482758620689653 0.010143373460521875 Q6GMQ6, Q92609, A8MVW3, M0R0N4, Q14017, Q86XZ9, Q13492, Q14332, Q15809, A0A024R5P1, Q15808, Q0VG82, E9PN05, F8VPG7, P53680, A0A024R5L7, B4DTM3, C9JP52, Q96GP7, B7Z7U5, O75977, M0QYZ2, O60700, Q4LE54, A6NP25, B2R4Z4, B4E205, Q86UZ8, Q6PK67, Q8WUV2, P53675, B9A6K1, O95486 171 140 18224 4.567418546365914 0.997…
GOTERM_CC_ALL GO:0030118~clathrin coat 4 2.2988505747126435 0.01014390717509873 Q6GMQ6, A0A024R5L7, Q92609, B4DTM3, C9JP52, B7Z7U5, M0QYZ2, O75977, O60700, Q4LE54, M0R0N4, A6NP25, Q14017, Q13492, Q86XZ9, B2R4Z4, Q15809, A0A024R5P1, Q15808, Q6PK67, E9PN05, P53675, F8VPG7, P53680, B9A6K1 171 48 18224 8.881091617933723 0.9970973763001981 0.06567586664521174 13.897678824346837
GOTERM_CC_ALL GO:0030117~membrane coat 5 2.8735632183908044 0.011219417330157758 Q6GMQ6, Q92609, A8MVW3, M0R0N4, Q14017, Q86XZ9, Q13492, Q15809, A0A024R5P1, Q15808, E9PN05, F8VPG7, P53680, A0A024R5L7, B4DTM3, C9JP52, Q96GP7, B7Z7U5, O75977, M0QYZ2, O60700, Q4LE54, A6NP25, B2R4Z4, B4E205, Q6PK67, Q8WUV2, P53675, B9A6K1, O95486 171 93 18224 5.729736527699176 0.9984431044001411 0.07161712553391786 1…
GOTERM_CC_ALL GO:0048475~coated membrane 5 2.8735632183908044 0.011219417330157758 Q6GMQ6, Q92609, A8MVW3, M0R0N4, Q14017, Q86XZ9, Q13492, Q15809, A0A024R5P1, Q15808, E9PN05, F8VPG7, P53680, A0A024R5L7, B4DTM3, C9JP52, Q96GP7, B7Z7U5, O75977, M0QYZ2, O60700, Q4LE54, A6NP25, B2R4Z4, B4E205, Q6PK67, Q8WUV2, P53675, B9A6K1, O95486 171 93 18224 5.729736527699176 0.9984431044001411 0.07161712553391786…
GOTERM_CC_ALL GO:0030669~clathrin-coated endocytic vesicle membrane 4 2.2988505747126435 0.011340796964302877 A0A024R5L7, Q6GMQ6, Q92609, B4DTM3, C9JP52, M0QYZ2, O75977, O60700, Q4LE54, M0R0N4, A6NP25, B2R4Z4, Q86XZ9, Q13492, Q14332, A0A024R5P1, Q86UZ8, Q6PK67, Q0VG82, E9PN05, F8VPG7, P53680, B9A6K1 171 50 18224 8.525847953216374 0.9985488594695485 0.07157527316948964 15.413060341772933
GOTERM_CC_ALL GO:0045334~clathrin-coated endocytic vesicle 4 2.2988505747126435 0.02284573673269324 A0A024R5L7, Q6GMQ6, Q92609, B4DTM3, C9JP52, M0QYZ2, O75977, O60700, Q4LE54, M0R0N4, A6NP25, B2R4Z4, Q86XZ9, Q13492, Q14332, A0A024R5P1, Q86UZ8, Q6PK67, Q0VG82, E9PN05, F8VPG7, P53680, B9A6K1 171 65 18224 6.558344579397211 0.9999982263245337 0.12403099080066748 28.764361512522164
GOTERM_CC_ALL GO:0030131~clathrin adaptor complex 3 1.7241379310344827 0.029785280715377588 A0A024R5L7, Q6GMQ6, Q92609, B4DTM3, C9JP52, M0QYZ2, O75977, O60700, Q4LE54, M0R0N4, A6NP25, B2R4Z4, Q86XZ9, Q13492, A0A024R5P1, Q6PK67, E9PN05, F8VPG7, P53680, B9A6K1 171 29 18224 11.024803387779793 0.999999970126696 0.15346103197919392 35.83907486690284
GOTERM_CC_ALL GO:0030119~AP-type membrane coat adaptor complex 3 1.7241379310344827 0.06342058386806906 A0A024R5L7, Q6GMQ6, Q92609, B4DTM3, C9JP52, M0QYZ2, O75977, O60700, Q4LE54, M0R0N4, A6NP25, B2R4Z4, Q86XZ9, Q13492, A0A024R5P1, Q6PK67, E9PN05, F8VPG7, P53680, B9A6K1 171 44 18224 7.2663476874003186 1.0 0.26675613746489624 61.771772198518285
Annotation Cluster 6 Enrichment Score: 1.8069912384698796
Category Term Count % PValue Genes List Total Pop Hits Pop Total Fold Enrichment Bonferroni Benjamini FDR
GOTERM_CC_ALL GO:0044440~endosomal part 11 6.321839080459771 0.00854065945913151 Q9BX98, B2RB50, Q9UPF4, Q29120, Q9UEK8, A0A024RB05, B1AJQ7, P08962, P53680, Q9UEG1, A8K3P1, O95564, Q9UCG6, C9JP52, Q5TZP3, Q8N6Z9, Q02547, Q9UJQ6, Q5THM8, Q5THM7, Q9UPK7, Q9BZD2, Q17RN5, Q5THM5, F8VZE2, Q9Y501, Q86Y82, Q7RTT8, Q9UEF2, Q0VAM9, B9A6K1, Q92609, Q9BWI2, B4E2Z9, P12953, Q91888, Q91887, M0R0N4, Q58GE7, Q1…
GOTERM_CC_ALL GO:0010008~endosome membrane 10 5.747126436781609 0.014334892803978108 Q9BX98, B2RB50, Q9UPF4, Q29120, Q9UEK8, A0A024RB05, B1AJQ7, P08962, P53680, Q9UEG1, A8K3P1, O95564, Q9UCG6, C9JP52, Q5TZP3, Q8N6Z9, Q02547, Q9UJQ6, Q5THM8, Q5THM7, Q9UPK7, Q9BZD2, Q17RN5, Q5THM5, F8VZE2, Q9Y501, Q86Y82, Q7RTT8, Q9UEF2, Q0VAM9, B9A6K1, Q92609, Q9BWI2, B4E2Z9, P12953, Q91888, Q91887, M0R0N4, Q58GE7…
GOTERM_CC_ALL GO:0044437~vacuolar part 14 8.045977011494253 0.01720739410065196 Q8NBX6, Q9BX98, B2RB50, Q29120, Q9UPF4, Q9UEK8, Q8WTS4, A0A024RB05, B1AJQ7, P08962, P53680, Q9UEG1, A8K3P1, O95564, Q9UCG6, C9JP52, Q5TZP3, Q8N6Z9, B2R5X0, Q02547, Q53GK2, Q9UJQ6, Q5THM8, Q14131, Q9UPK7, Q5THM7, Q9BZD2, Q17RN5, Q5THM5, Q59EV8, F8VZE2, Q9Y501, Q86Y82, Q7RTT8, Q9UEF2, Q0VAM9, B9A6K1, Q92609, Q9BWI2, B4E…
GOTERM_CC_ALL GO:0005774~vacuolar membrane 12 6.896551724137931 0.028082391226853097 Q8NBX6, Q9BX98, B2RB50, Q9UPF4, Q29120, Q9UEK8, A0A024RB05, B1AJQ7, P08962, P53680, Q9UEG1, A8K3P1, O95564, Q9UCG6, C9JP52, Q5TZP3, Q8N6Z9, Q02547, Q53GK2, Q9UJQ6, Q5THM8, Q9UPK7, Q5THM7, Q9BZD2, Q17RN5, Q5THM5, F8VZE2, Q9Y501, Q86Y82, Q7RTT8, Q9UEF2, Q0VAM9, B9A6K1, Q92609, Q9BWI2, B4E2Z9, P12953, Q91888, Q9NWX0…
Annotation Cluster 7 Enrichment Score: 1.2687775143678635
Category Term Count % PValue Genes List Total Pop Hits Pop Total Fold Enrichment Bonferroni Benjamini FDR
GOTERM_CC_ALL GO:0005874~microtubule 9 5.172413793103448 0.03602744764879012 A0A024R9T6, A0A024RDS1, Q9BYJ6, A8K4P1, O95739, P27816, Q6ZUW9, Q6ZUD8, Q9P270, A2RRG7, Q7L8F6, B2R4E7, Q59FT2, Q9NQT8, Q7Z7A6, Q96D84, Q9UPC4, Q8N5R3, Q68D74, F8VPJ2, Q8N6R6, A0AVB2, O75134, Q6P164, P42704, P16949, E9PHI6, E3W994, F5H604, E7EW49, A0PJE3, Q9Y6G9, D3DPJ5, Q5TBM8, Q5TBM7, A0A140VJW2, Q5TBM6, Q53PC0, P33176…
GOTERM_CC_ALL GO:0099512~supramolecular fiber 12 6.896551724137931 0.06584411739499331 Q9BYJ6, A8K4P1, P27816, Q6ZUD8, H7BYY1, F5H7S3, Q7Z7A6, B7Z596, Q68D74, O15513, A0AVB2, O75134, P09494, P09493, Q5T8M9, P42704, E9PHI6, Q9Y6G9, Q6LCT6, B7Z722, Q6DV90, A0A140VJW2, P22392, P99020, O75122, Q53HK7, E5KNY5, B4DYH1, A0A024RDQ0, Q96A76, V9HW29, Q9UCI1, Q9UCI2, Q53HC8, F6XY72, B4DY72, Q53QN7, Q86W64, …
GOTERM_CC_ALL GO:0099513~polymeric cytoskeletal fiber 12 6.896551724137931 0.06584411739499331 Q9BYJ6, A8K4P1, P27816, Q6ZUD8, H7BYY1, F5H7S3, Q7Z7A6, B7Z596, Q68D74, O15513, A0AVB2, O75134, P09494, P09493, Q5T8M9, P42704, E9PHI6, Q9Y6G9, Q6LCT6, B7Z722, Q6DV90, A0A140VJW2, P22392, P99020, O75122, Q53HK7, E5KNY5, B4DYH1, A0A024RDQ0, Q96A76, V9HW29, Q9UCI1, Q9UCI2, Q53HC8, F6XY72, B4DY72, Q53QN7, …

## Sheet: RefSeq UniProt Accession Borrel
RefSeq Protein Accession 1020 elements included exclusively in "B. burgdorferi":	UniProt Accession
NP_000007.1	Q9NYF1; Q5T4U4; A0A0S2Z366; P11310
NP_000084.3	B2ZZ86; Q15094; A0A087WXW9; Q5SUX4; A0A024R8E5; P20908; Q59EE7
NP_000092.2	P13498; Q14090; Q9BR72; B4DT46
NP_000192.2	B2R6M3; P05362; Q96B50; A0A384MEK5; Q5NKV7
NP_000201.2	B2RMU9; Q59HB7; Q9UN03; C4AM96; Q16508; Q53RX7; G5E9H1; Q14646; P23229; Q86VL6; Q0MRC7; B4DG69; B4DKB8; Q08443; Q9UCT1
NP_000220.1	A0A140VK24; P04180; Q53XQ3
NP_000286.3	Q96ES1; Q7M4R2; Q86U18; P01009; Q96BF9; Q9UCE6; E9KL23; A6PX14; Q9P1P0; B2RDQ8; Q86U19; Q53XB8; Q5U0M1; Q0PVP5; Q9UCM3; Q13672
NP_000292.1	P00747; Q6PA00; Q15146; Q5TEH4
NP_000311.2	Q53F52; P09417; Q9H3M5; B3KW71; A8K158; A0A140VKA9
NP_000389.1	Q9UEN4; Q8TDL8; Q9UEN5; Q9UL56; P00387; Q8WTS8; B1AHF2; B7Z7L3; O75675; Q9UL55
NP_000437.3	Q16052; B2RA40; Q9UCB1; Q6B0J6; P27169
NP_000570.1	O14702; O14705; O14696; O14707; O14706; O14708; O14699; O15538; O14695; O14700; Q38L21; O14701; O14692; O14693; O14698; P51681; O14703; O14704; Q9UPA4; O14697
NP_000889.3	Q7Z6S2; B7Z5H3; B2R6R3; P27338; D3DWC3
NP_000897.3	A0A140VJE6; Q5SR08; B0ZBF0; P16066; Q6P4Q3
NP_000954.1	A8K802; Q16876; P35354
NP_000963.1	Q5T8U4; P62424; P11518
NP_000966.2	P62913; Q8TDH2; P25121; Q9Y674; P39026; Q5VVD0
NP_000967.1	Q6PB27; Q5VVV2; P30050
NP_001000.2	A0A024R4Q8; B2R4T2; Q96BN0; P46782
NP_001001344.1	B7WNY5; Q16858; Q16720; Q12995; B7WNR8
NP_001001396.1	Q13455; B1APW6; Q7Z3S1; Q16817; Q13450; P23634; B1APW5; Q13452
NP_001001433.1	O14662; Q9H1T7; Q9H1T8; B7ZBN1; E1P5M0; O14661; A6NK32; A8MPP0; B7ZBN2; Q5W086; B7ZBN3; O14663; Q5W084; Q5W087; Q5XKI6; A6NN69; O60517; Q6GMS8; Q9H0Z0; Q9UIX5; E1P607
NP_001002027.1	P05496; Q6FIH7
NP_001002031.1	Q06055; B3KQQ6
NP_001002032.1	B2R6K3; Q7Z2D2; Q9UK76; Q53FG7; Q7Z2F0
NP_001002235.1	Q9P1P0; Q9UCE6; Q7M4R2; Q86U19; Q96ES1; Q0PVP5; Q13672; E9KL23; A6PX14; Q5U0M1; B2RDQ8; P01009; Q96BF9; Q53XB8; Q9UCM3; Q86U18
NP_001002236.1	B2RDQ8; Q86U18; Q96BF9; Q9UCM3; E9KL23; A6PX14; P01009; Q9UCE6; Q0PVP5; Q9P1P0; Q7M4R2; Q96ES1; Q13672; Q53XB8; Q5U0M1; Q86U19
NP_001002258.1	P48201; B2R4Z0; D3DPF0; Q4ZFX7
NP_001002296.1	Q7Z5G4; J3KQ24; Q9P1S0; Q9Y5U7; D3DSX9; Q96EQ4
NP_001003.1	P62241; Q6IRL7; Q5JR94; P09058
NP_001006.1	Q498Y6; P62280; Q6IRY0; B2R4F5; P04643
NP_001008410.1	Q4VBR2; Q53SQ8; Q8TDP3; Q658P3; A1P3F0; Q8TF03; Q9NVB5; Q4ZG36; Q7Z389; Q86SF6; A8K6E3; Q8NEW6
NP_001008897.1	E7EQR6
NP_001010.2	P39027; Q8C023; P39031; Q3MHD9; B2R4W8; P62244; Q9BV24
NP_001014.1	P17075; Q5M8S9; B2R4F4; P60866; B4DW28
NP_001014794.1	V9HWF0; Q13418; P57043; Q68DZ3; B7Z1I0; B7Z418; D3DQU0
NP_001014795.1	B7Z418; V9HWF0; D3DQU0; P57043; Q68DZ3; Q13418; B7Z1I0
NP_001015877.1	Q9BRU0; B4E0G4; Q5JRC8; D3DTG3; E9PC97; Q96JK3; A8K230; Q5JRC7; Q8IWS0
NP_001018654.1	Q7Z507; A0A024R4N0; Q8N9R4; Q542Z1; Q96CS6; Q96SK9; Q96S97; B2RE58
NP_001018655.1	Q7Z507; A0A024R4N0; Q96S97; Q8N9R4; Q542Z1; B2RE58; Q96CS6; Q96SK9
NP_001018656.1	Q542Z1; Q96SK9; Q96S97; B2RE58; Q8N9R4; A0A024R4N0; Q7Z507; Q96CS6
NP_001018657.1	Q542Z1; Q8N9R4; Q96S97; Q96CS6; Q96SK9; B2RE58; A0A024R4N0; Q7Z507
NP_001020108.1	Q9P2R8; D3DTK3; Q9P1X1; D3DTK4; Q5U8Z0; Q8N4C8
NP_001021.1	P42677; Q5T4L6
NP_001023.1	P30054; A8MZ73; P62273
NP_001025177.1	P63010; Q96EL6; A6NJP3; A0A140VJE8; P21851; Q96J19; Q7Z451
NP_001025180.1	P62244; Q9BV24; Q8C023; B2R4W8; Q3MHD9; P39027; P39031
NP_001026884.3	Q69YL8; Q86TR7; Q9H6N1; Q27J83; Q9BRM1; Q27J81; Q6P1X7; Q6PK22
NP_001034180.1	Q2TAK7; Q15245; A0A140VK41; Q0VDH9; Q0VDI0; P11908
NP_001034546.1	Q99437; Q6IB32; D3DPY5
NP_001035545.1	Q8NBJ9; Q8NBY7; Q9Y357
NP_001035754.1	Q9BW97; Q9NQ55; Q9H170; A0A0B4J1V8; C9J3F9
NP_001035810.1	Q16000; Q8IUA6; A0A384NL00; P11413; D3DWX9; Q8IU88; Q16765; Q8IU70; Q96PQ2
NP_001036194.1	P78453; Q9UIQ3; D3DPL7; P09769
NP_001036212.1	P09769; D3DPL7; Q9UIQ3
NP_001073286.1	Q53RX7; C4AM96; Q08443; Q14646; Q16508; B4DKB8; P23229; B2RMU9; Q86VL6; B4DG69; G5E9H1; Q0MRC7; Q59HB7; Q9UCT1; Q9UN03
NP_001078950.1	A6NCE7
NP_001093252.1	Q6GMP0; Q9UFM5; Q53XM9; Q96FC1; P36269
NP_001093638.1	O14700; O14703; O14707; O15538; O14699; O14706; Q9UPA4; O14693; O14708; O14698; O14704; O14705; O14692; Q38L21; P51681; O14702; O14695; O14696; O14697; O14701
NP_001094073.1	P33947; Q6IPC5; A4D2P4; Q96E30
NP_001098721.1	Q7Z3T8; Q5H9U2; Q86T69; Q8NEK3; Q8N5L3; Q7LAU7; O15023
NP_001115.1	D3DQV3; B2R793; P35318; Q6FGW2
NP_001119528.2	Q32W62; Q9BSY6; C9J4P6; C9J5N8; C9JAL3; Q6E0U5; A3EZ81; Q32W63; Q32W65; A3EZ83; Q6E0U4; Q96EW8; A3EZ82; A3EZ79; Q32W67; Q6UXC7; A3EZ80; Q32W64; Q32W66; Q32W58; A3EZ84
NP_001119529.2	Q32W66; Q6UXC7; Q9BSY6; A3EZ80; C9JAL3; Q32W62; Q32W63; Q32W67; A3EZ81; Q6E0U5; Q96EW8; Q32W58; Q6E0U4; Q32W65; Q32W64; A3EZ82; C9J4P6; A3EZ79; A3EZ83; C9J5N8
NP_001119530.2	Q6E0U5; Q96EW8; Q32W58; Q32W65; Q32W66; A3EZ80; A3EZ83; Q6E0U4; Q32W63; A3EZ82; C9J4P6; C9J5N8; Q32W67; Q32W62; A3EZ79; Q32W64; Q6UXC7; Q9BSY6; C9JAL3; A3EZ81
NP_001120800.1	Q9NYF1; Q5T4U4; P11310
NP_001120871.1	P62699; D6W568; Q65Z97; Q9D6M1; Q8R174; Q9UMX7; Q9Y3C9
NP_001120872.1	Q9Y3C9; P62699; Q8R174; D6W568; Q9D6M1; Q9UMX7; Q65Z97
NP_001120873.1	Q9Y3C9; Q9D6M1; P62699; Q65Z97; D6W568; Q9UMX7; Q8R174
NP_001121168.1	Q96TC4; O15286; Q8N189; A7LFZ5; E9PB63; O15285; P54252; D6RDL9; Q9H3N0; O15284; Q96TC3
NP_001121169.2	A0A0A0MS38
NP_001121172.1	Q9P1P0; Q5U0M1; E9KL23; P01009; Q13672; Q96BF9; B2RDQ8; Q86U18; A6PX14; Q0PVP5; Q53XB8; Q7M4R2; Q86U19; Q96ES1; Q9UCE6; Q9UCM3
NP_001121173.1	A6PX14; Q9UCM3; E9KL23; P01009; Q9UCE6; Q13672; Q96BF9; Q53XB8; Q7M4R2; Q86U19; Q96ES1; Q0PVP5; Q5U0M1; Q86U18; Q9P1P0; B2RDQ8
NP_001121174.1	Q13672; E9KL23; Q7M4R2; Q9P1P0; Q9UCM3; B2RDQ8; Q86U19; Q96ES1; Q53XB8; A6PX14; Q96BF9; Q9UCE6; Q86U18; P01009; Q0PVP5; Q5U0M1
NP_001121175.1	Q96BF9; E9KL23; B2RDQ8; Q0PVP5; Q7M4R2; P01009; Q13672; Q53XB8; Q86U18; Q9UCE6; Q96ES1; Q9UCM3; Q5U0M1; A6PX14; Q9P1P0; Q86U19
NP_001121176.1	P01009; Q96BF9; Q0PVP5; E9KL23; Q53XB8; Q86U18; Q9UCM3; B2RDQ8; Q13672; Q7M4R2; Q86U19; A6PX14; Q5U0M1; Q96ES1; Q9P1P0; Q9UCE6
NP_001121177.1	A6PX14; Q9P1P0; Q9UCM3; Q5U0M1; Q53XB8; Q96BF9; B2RDQ8; Q0PVP5; Q86U18; Q96ES1; Q13672; Q7M4R2; Q9UCE6; Q86U19; E9KL23; P01009
NP_001121178.1	Q0PVP5; Q53XB8; Q7M4R2; Q9UCE6; Q9UCM3; Q5U0M1; P01009; Q13672; Q96BF9; Q96ES1; B2RDQ8; E9KL23; A6PX14; Q9P1P0; Q86U18; Q86U19
NP_001121179.1	Q86U19; Q96ES1; Q0PVP5; P01009; Q9UCM3; Q9P1P0; Q86U18; Q13672; E9KL23; Q96BF9; Q53XB8; Q7M4R2; A6PX14; Q9UCE6; B2RDQ8; Q5U0M1
NP_001121363.1	B2R6U1; B4DWH3; Q9UCJ8; P08253; E9PE45
NP_001123291.1	Q8TDL8; Q8WTS8; Q9UEN4; B7Z7L3; Q9UEN5; B1AHF2; O75675; Q9UL55; Q9UL56; P00387
NP_001123518.1	P78556; Q99664; Q53S51
NP_001123577.1	Q9H2S8; Q96Q88; Q9Y5P4; Q53YV1; Q53YV2; Q9H2S7; Q96Q85; A8K7S2; B3KUB7
NP_001123910.1	Q9P0V0; Q13813; Q13186; Q16606; Q7Z6M5; Q5VXV5; Q5VXV6; Q15324; Q59EF1
NP_001124000.1	B4DHH2; O60905; Q8IZX7; O60271; Q3KQU8; A6H8U5; Q9H811; A8MSX0; Q96II0; Q3MKM7; Q86WC8; Q86WC7
NP_001128244.1	Q5W087; B7ZBN1; O14663; Q6GMS8; A6NN69; A8MPP0; Q5W084; Q5XKI6; O14661; O60517; Q9H1T8; Q9UIX5; Q9H1T7; B7ZBN3; E1P5M0; E1P607; O14662; A6NK32; Q5W086; B7ZBN2; Q9H0Z0
NP_001128245.1	O60517; Q9H1T8; B7ZBN3; A6NK32; O14663; Q5W086; Q9UIX5; E1P5M0; E1P607; Q5XKI6; Q6GMS8; Q9H0Z0; Q5W087; Q9H1T7; O14662; Q5W084; B7ZBN1; O14661; B7ZBN2; A6NN69; A8MPP0
NP_001129383.1	Q49A94; Q86YW2; Q8NCJ9; Q96FE7; D1MEI0; O00318; B4DRR9
NP_001130012.1	O14791; A5PLQ4; E9PF24; Q96AB8; O60804; Q5R3P7; Q96PM4; B4DU12; Q9BQ03; Q5R3P8
NP_001130013.1	A5PLQ4; B4DU12; Q5R3P8; E9PF24; O60804; Q96AB8; Q5R3P7; Q96PM4; Q9BQ03; O14791
NP_001136077.1	B4DK30; B4DMC0; K7EJ81; Q15029; Q9BUR0; B3KX19; D3DX58
NP_001137290.1	Q96E96; P05120
NP_001137430.1	Q9NV96; Q96H09; A8K9V8; Q9NSL9; E1P539; Q658Z3
NP_001138356.1	Q8NEW0; D3DT61; Q8TCH2; B2R949
NP_001138516.1	B3KPY5; B3KUR7; Q9GZV2; Q9UIG8; A8K4A7; C6G486; Q9BW73
NP_001138880.1	B7Z4C2; F5GYZ3; P30807; D3DVV4; Q9BQC5; A0A0S2Z4Z9; O00201; Q15233; Q12786
NP_001138881.1	A0A0S2Z4Z9; F5GYZ3; Q9BQC5; D3DVV4; Q12786; Q15233; P30807; O00201; B7Z4C2
NP_001138882.1	P30807; Q12786; O00201; B7Z4C2; D3DVV4; Q15233; Q9BQC5; F5GYZ3
NP_001139266.1	Q4W5H6; Q59E98; Q5JPE9; Q96NC7; P58335; Q8N4J8; Q86UI1; Q8NB13
NP_001139433.1	F5H0S9; B4DR04; Q96LD5; Q9UP95; B4DZ82; B7ZAV0; F5H3C0; O60632; Q13953; B4DF69; O75893; F5H066; B4DF30
NP_001139699.1	P17075; Q5M8S9; B2R4F4; B4DW28; P60866
NP_001155855.1	Q92974; Q9H023; Q8TDA3; D3DVA6; Q8WUG4; O75142; Q15079; Q5VY92
NP_001155856.1	Q92974; D3DVA6; Q8TDA3; Q8WUG4; O75142; Q5VY92; Q15079; Q9H023
NP_001155901.1	Q9BX86; Q8WUM4; Q9P2H2; C5MQH7; Q9NUN0; Q6NUS1; Q9UKL5; E9PFU1
NP_001157661.1	Q9UP92; A8K4Y9; Q9UBD7; O60664; Q9BS03; A0A140VJN8; K7EQF4; Q53G77
NP_001158251.1	A7LFZ5; D6RDL9; O15285; O15286; Q8N189; C9JQV6; E9PB63; Q96TC3; P54252; O15284; A0A0A0MS38; Q9H3N0; Q96TC4
NP_001158252.1	P54252; D6RDL9; O15286; Q96TC3; E9PB63; Q96TC4; A7LFZ5; Q8N189; Q9H3N0; O15284; O15285
NP_001158253.1	C9JQV6
NP_001159507.1	E9PBV3; Q6UWP8; A8K5J0
NP_001161810.1	Q5TEH5
NP_001165131.1	P00387; Q9UEN5; Q8WTS8; Q9UEN4; Q9UL56; Q9UL55; B7Z7L3; O75675; Q8TDL8; B1AHF2
NP_001165132.1	Q9UEN4; Q9UEN5; Q9UL55; Q8TDL8; P00387; B7Z7L3; Q8WTS8; Q9UL56; B1AHF2; O75675
NP_001166103.1	P78380; B4DI48; G3V1I4; Q2PP00; Q7Z484; A8K7V9
NP_001166104.1	Q7Z484; A8K7V9; P78380; G3V1I4; Q2PP00; B4DI48
NP_001167595.1	Q7Z5G4; J3KQ24; Q9P1S0; Q9Y5U7; Q96EQ4; D3DSX9
NP_001171070.1	C9JVT2; Q86VX8; Q96I99; Q8WUQ1; O95195; Q6NUH7
NP_001177258.1	B2R4Z0; D3DPF0; Q4ZFX7; P48201
NP_001177276.1	Q96EW8; C9J4P6; Q32W67; C9JAL3; Q32W65; Q32W66; Q9BSY6; A3EZ83; C9J5N8; Q6E0U4; Q32W62; Q32W63; A3EZ81; A3EZ82; Q6UXC7; A3EZ80; Q32W58; A3EZ79; Q32W64; Q6E0U5
NP_001177277.1	A3EZ79; C9JAL3; A3EZ84; Q6E0U5; A3EZ82; C9J4P6; Q32W62; Q32W66; Q6E0U4; Q32W67; Q9BSY6; A3EZ80; A3EZ83; Q32W64; Q6UXC7; Q96EW8; A3EZ81; C9J5N8; Q32W58; Q32W63; Q32W65
NP_001177278.1	Q6E0U5; C9JAL3; A3EZ82; A3EZ79; A3EZ83; Q32W67; Q6E0U4; Q32W62; A3EZ80; A3EZ81; Q32W64; Q96EW8; C9J4P6; Q32W58; Q32W63; Q32W65; Q32W66; Q9BSY6; C9J5N8; Q6UXC7
NP_001180262.1	A0A024R611; Q2YD73; P31146; B2RBL1
NP_001182031.1	P00390; D3DSV3; Q7Z5C9; Q9NP63; C8KIM0; C8KIL8; C8KIL9
NP_001182461.1	Q13813; Q15324; Q16606; Q59EF1; Q5VXV5; Q7Z6M5; Q9P0V0; Q5VXV6; A0A384P5S9; Q13186
NP_001182657.1	P43004; B4DQE9; Q14417; U3KQQ4; A2A2U1; Q541G6
NP_001185688.1	Q7Z577; O60449; Q53R46; Q53TF5; O75913; Q7Z575
NP_001185689.1	Q7Z575; O60449; O75913; Q53TF5; Q53R46; Q7Z577
NP_001185693.1	A0A087WT00
NP_001186710.1	F8VUJ3
NP_001186711.1	O00208; B2R775; Q8N4A0; B4DMX6
NP_001186731.1	Q8TDH2; P25121; Q9Y674; P39026; P62913
NP_001188333.1	Q9Y6W5; O60794; Q9UDY7; B4DZN0
NP_001188401.1	B4DFD6; Q17RK4; P57737; B4DL18; I3L416
NP_001188402.1	P57737; B4DL18; Q17RK4; I3L416; B4DFD6
NP_001188408.1	A0A0A6YYL4
NP_001192222.1	Q15878; B1AM12; Q14581; B1AM13; Q14580; Q59FG1; B1AM14
NP_001192223.1	Q14581; B1AM13; Q14580; Q59FG1; Q15878; B1AM12; B1AM14
NP_001193469.1	Q5U0L4; Q32Q68; Q7L4N0; Q9NUC4; P47756; Q8TB49
NP_001193594.1	Q9BTG9; Q8NG09; Q969P0; Q96DP4
NP_001193998.1	B4DWF7; B4DLZ8; Q15394; Q9BUY0; Q7L1Q6; Q14281
NP_001207417.1	B7Z9B1
NP_001207418.1	J3KN62; A8W477; Q6GTW4; A8W476; C9JRI6; P55290; Q8TBX3; B7Z590
NP_001207419.1	B7Z3H7
NP_001209.1	B2RE24; O43570; Q53YE5; Q9BWG2
NP_001229461.1	O43934; Q9NXI5; A0A024R8U7; O43442
NP_001229462.1	O43934; O43442; Q9NXI5; A0A024R8U7
NP_001229463.1	O43442; Q9NXI5; A0A024R8U7; O43934
NP_001229464.1	A0A024R8U7; Q9NXI5; O43934; O43442
NP_001229465.1	O43442; Q9NXI5; A0A024R8M6; O43934
NP_001229466.1	A0A024R8M6; O43442; O43934; Q9NXI5
NP_001230829.1	B4DTQ2; Q53QU2; Q00341; Q9UCY3; E7EM71
NP_001239007.1	Q9H8G9; Q9Y5B5; Q9HCA6; Q9UNP0; Q9Y4E8; Q08AL5
NP_001239314.1	A4F1W8; A4F1W9; Q15025; B7Z699; A4F1X4; A4F1X6; A0A0A0MRZ4; O76008; Q05KP3; Q96EL9; E7EPY1; Q6N077; A4F1X5; A4F1X7; A4F1X9; Q05KP4; Q99833; A4F1X2; E7ET96; Q9H1J3; B7Z8K2
NP_001239315.1	A4F1X6; A4F1X7; Q15025; A4F1X4; A4F1W8; O76008; Q05KP3; Q05KP4; A4F1W9; Q96EL9; A4F1X5; E7ET96; Q9H1J3; B7Z699; E7EPY1; Q6N077; Q99833; A4F1X2; A4F1X9
NP_001239319.1	A4F1W8; Q05KP3; B7Z699; Q96EL9; Q99833; A4F1X9; O76008; A4F1W9; A4F1X2; A4F1X6; A8K4N4; Q9H1J3; Q05KP4; A4F1X4; Q15025; E7EPY1; Q6N077; A4F1X7; E7ET96; A4F1X5
NP_001239320.1	A4F1W8; Q96EL9; A4F1X2; A4F1X7; Q05KP3; A4F1X5; A4F1X6; E7ET96; Q99833; A4F1X9; Q15025; Q9H1J3; E7EPY1; O76008; Q05KP4; Q6N077; A4F1W9; A4F1X4; B7Z699
NP_001239321.1	Q96EL9; A4F1W8; Q05KP4; A4F1X4; A4F1X5; A4F1X7; B7Z699; A4F1X6; Q05KP3; A4F1W9; E7EPY1; O76008; Q9H1J3; A4F1X2; E7ET96; Q6N077; Q15025; Q99833; A4F1X9
NP_001239322.1	O76008; Q05KP4; Q9H1J3; A4F1W9; A4F1X4; A4F1X6; Q15025; E7EPY1; Q99833; A4F1X9; B7Z699; Q6N077; Q96EL9; A4F1X5; E7ET96; A4F1X2; A4F1W8; A4F1X7; Q05KP3
NP_001239581.1	Q541G6; U3KQQ4; B4DQE9; A2A2U1; Q14417; P43004
NP_001240804.1	Q8NBX3; Q9H5C2; Q8NBZ7
NP_001243328.1	Q9NVD9; Q9BW60; Q53HT2; Q5JUY3; Q9Y396; Q8WXU3; B4DP24
NP_001243330.1	Q8WXU3; B4DP24; Q9BW60; Q9NVD9; Q9Y396; Q53HT2; Q5JUY3
NP_001243331.1	Q9BW60; Q53HT2; Q8WXU3; Q5JUY3; Q9NVD9; B4DP24; Q9Y396
NP_001243463.1	D9HTE9
NP_001243838.1	B4DWD7; Q6KC17; Q9H0Q8; Q6KC16; Q6ZR51; Q53TN4; Q6P147; B2RE79; Q9H5G5
NP_001244955.1	B7Z5D8; P60174; Q6FHP9; P00938; D3DUS9; Q96AG5; Q8WWD0; Q6IS07
NP_001245282.1	B4DMC0; B4DK30; K7EJ81; Q9BUR0; D3DX58; Q15029
NP_001245283.1	B4DMC0; Q9BUR0; B4DK30; K7EJ81; Q15029; D3DX58
NP_001245383.1	A4F1X2; Q6N077; Q96EL9; O76008; A4F1W9; A4F1X4; A4F1X5; E7ET96; Q05KP3; Q05KP4; Q99833; Q9H1J3; A4F1X9; A4F1W8; A4F1X7; E7EPY1; Q15025; A4F1X6; B7Z699
NP_001245384.1	Q05KP3; A4F1X5; O76008; Q9H1J3; A4F1X2; A4F1X6; B7Z699; Q05KP4; Q15025; Q96EL9; E7EPY1; Q99833; A4F1W9; A4F1X4; A4F1X7; A4F1W8; E7ET96; Q6N077; A4F1X9
NP_001245385.1	E7ET96; A4F1X2; Q05KP4; Q96EL9; A4F1X7; A4F1X9; Q15025; A4F1W8; Q9H1J3; A4F1X4; A4F1X5; A4F1X6; Q05KP3; A4F1W9; E7EPY1; Q99833; O76008; Q6N077; B7Z699
NP_001248.1	Q8TBX3; B7Z590; J3KN62; Q6GTW4; P55290; A8W476; C9JRI6; A8W477
NP_001248762.1	Q32MC2; B2RAJ3; Q9Y4A0; A8K3G4
NP_001254732.1	A0A024R5N4; Q7Z500; Q9HAB6; Q4G165; A6NDR5; B4DPB0; Q9BRP4; Q53HS9; B7ZAS9; Q8TBU6
NP_001254733.1	A6NDR5; B7ZAS9; Q4G165; Q53HS9; Q8TBU6; A0A024R5N4; Q9BRP4; Q9HAB6; Q7Z500; B4DPB0
NP_001254734.1	B4DPB0; Q9HAB6; Q4G165; Q53HS9; Q7Z500; Q8TBU6; Q9BRP4; A0A024R5N4; B7ZAS9; A6NDR5
NP_001254735.1	B7ZAS9; Q53HS9; Q8TBU6; B4DPB0; Q9BRP4; A6NDR5; Q7Z500; Q9HAB6; Q4G165
NP_001257436.1	B2R767; Q2HIX9; Q9NSR6; Q5VXQ7; P21580; E1P588
NP_001257437.1	P21580; Q9NSR6; Q5VXQ7; B2R767; E1P588; Q2HIX9
NP_001257905.1	Q3SYM4; J3QLU7; P53990; Q9BWN2; A8KAH5; Q9BQ81
NP_001257907.1	Q3SYM4; A8KAH5; P53990; Q9BQ81; J3QLU7; Q9BWN2
NP_001257908.1	B4DXC9
NP_001258535.1	O43596; D3DTD5; Q5U0S0; Q9BWA5; P80723; B4DJA8
NP_001258745.1	D3DRC1; Q14701; Q6PKL4; Q6P5Y3; Q6PJP8
NP_001258780.1	B4DQ03; Q9HB90; Q9H8Q8; Q9H202; B4DQG4
NP_001265003.1	Q59EE7; B2ZZ86
NP_001265370.1	Q68DZ3; B7Z418; D3DQU0; B7Z1I0; P57043; Q13418
NP_001265371.1	Q13418; D3DQU0; Q68DZ3; B7Z418; B7Z1I0; P57043
NP_001265392.1	O00429; Q8TBT7; G8JLD5; J3KPI2; B4DSU8; O60709; B4DGC9; Q59GN9; B4DYR6; A8K4X9; Q9Y5J2; Q7L6B3; Q9BWM1; O14541
NP_001265393.1	B4DSU8; O14541; O60709; B4DYR6; O00429; Q9BWM1; Q9Y5J2; Q8TBT7; B4DGC9; A8K4X9; G8JLD5; Q59GN9; Q7L6B3; J3KPI2
NP_001265394.1	B4DSU8; A8K4X9; Q9BWM1; Q9Y5J2; G8JLD5; O60709; Q59GN9; B4DYR6; B4DGC9; O14541; Q7L6B3; J3KPI2; O00429; Q8TBT7
NP_001265395.1	G8JLD5; B4DYR6; O00429; Q9BWM1; Q59GN9; B4DSU8; O14541; A8K4X9; J3KPI2; O60709; Q8TBT7; Q9Y5J2; B4DGC9; Q7L6B3
NP_001265637.1	B4DX07; E7EW34; Q15321; Q96I12; E9PCS3; Q53XQ4; Q12932; Q13200; B4DXY1
NP_001265638.1	Q53XQ4; Q96I12; B4DXY1; E9PCS3; Q15321; B4DX07; Q12932; Q13200; E7EW34
NP_001269373.1	B2R5U3; Q9H4M9; Q9UNR3; Q2M3Q4; O14611
NP_001269374.1	Q9UNR3; Q9H4M9; O14611; A0A024R571; Q2M3Q4
NP_001269517.1	Q8N6Y8; Q8ND32; Q9NY08; A8K3U1; B4DPU4; Q9NQ25; B4DPY3; B4DWA3; Q9NY23
NP_001269521.1	B4DWA3; Q9NY23; Q8N6Y8; Q9NY08; B4DPU4; Q9NQ25; B4DPY3; A8K3U1; Q8ND32
NP_001269553.1	D3DVB0; Q5TCJ2; B4DI32; Q6UYC3; Q5I6Y4; E7EUI9; Q5I6Y6; P02545; Q5TCI8; D6RAQ3; P02546; Q5TCJ3; Q969I8; Q96JA2
NP_001269554.1	Q96JA2; Q5I6Y4; B4DI32; Q5TCJ3; P02546; P02545; Q6UYC3; D3DVB0; E7EUI9; Q5TCJ2; Q969I8; D6RAQ3; Q5I6Y6
NP_001269555.1	D6RAQ3; Q5I6Y4; E7EUI9; Q5TCJ3; Q6UYC3; Q96JA2; D3DVB0; Q5I6Y6; Q5TCJ2; P02545; Q969I8; B4DI32; P02546
NP_001271165.1	Q7Z3T8; Q5H9U2; Q86T69; Q8NEK3; Q8N5L3; Q7LAU7; O15023
NP_001271166.1	Q7Z3T8; O15023; Q86T69; Q8NEK3; Q7LAU7; Q5H9U2; Q8N5L3
NP_001272971.1	B7Z9I1
NP_001272972.1	Q5HYG7; Q5T4U5
NP_001273.1	A6NJP3; Q96J19; P63010; P21851; Q7Z451
NP_001274316.1	B4DP62
NP_001275540.1	B2R6K3; Q7Z2F0; Q7Z2D2; Q9UK76; Q53FG7
NP_001276057.1	D3DSE9; D3DSE8; Q15467; Q6FHD7; P48551; A8KAJ4
NP_001277117.1	Q96S97; A0A024R4N0; Q542Z1; Q7Z507; Q8N9R4; Q96CS6; B2RE58; Q96SK9
NP_001277118.1	Q96CS6; Q96SK9; B2RE58; Q8N9R4; Q96S97; Q7Z507; A0A024R4N0; Q542Z1
NP_001277119.1	Q542Z1; Q7Z507; Q96CS6; Q96S97; A0A024R4N0; B2RE58; Q8N9R4; Q96SK9
NP_001277120.1	A0A024R4N0; Q542Z1; Q96S97; Q8N9R4; Q7Z507; B2RE58; Q96CS6; Q96SK9
NP_001277121.1	B2RE58; Q96CS6; Q542Z1; Q96SK9; A0A024R4N0; Q7Z507; Q96S97; Q8N9R4
NP_001277122.1	Q96S97; Q7Z507; A0A024R4N0; Q542Z1; Q96CS6; Q96SK9; B2RE58; Q8N9R4
NP_001277123.1	Q542Z1; Q96SK9; A0A024R4N0; Q8N9R4; Q96CS6; B2RE58; Q7Z507; Q96S97
NP_001277239.1	B4DKT9; Q12795; P35221; Q8N1C0
NP_001277241.1	P35221; Q12795; Q8N1C0
NP_001278214.1	B3KU84; X2G5I7; Q6V0I7; A8K5Z6; B5MDG4; Q9H5T6; X2GA70; Q3LIA6; Q8TCK7
NP_001278232.1	X2G5I7; A8K5Z6; B5MDG4; Q3LIA6; Q8TCK7; Q6V0I7; Q9H5T6; B3KU84
NP_001278515.1	A8K2X2; Q96A25; B7Z698
NP_001278516.1	Q96A25; A8K2X2; B7Z698
NP_001280227.1	Q9H1K5; Q6L9J5; Q9NPN9; Q9ULM1; Q8WUJ3
NP_001280233.1	Q9NPN9; Q9ULM1; Q9H1K5; Q8WUJ3; Q6L9J5
NP_001281262.1	E9PNL3
NP_001289393.1	Q9UFM5; Q6GMP0; P36269; Q53XM9; Q96FC1
NP_001289394.1	Q96FC1; B4DEL3; Q6GMP0; Q9UFM5; P36269; Q53XM9
NP_001289437.1	Q9UCJ8; P08253; B2R6U1; B4DWH3; E9PE45
NP_001289438.1	P08253; B2R6U1; E9PE45; B4DWH3; Q9UCJ8
NP_001289439.1	E9PE45; B2R6U1; P08253; B4DWH3; Q9UCJ8
NP_001293069.1	P09417; A8K158; B3KW71; Q53F52; Q9H3M5
NP_001295103.1	B4DI07; B4DJQ6; F5H2B5
NP_001295185.1	O43411; B7Z5C2; J3KTE1; B0YIV0; Q8WU67
NP_001297244.1	Q13885; Q8IWR2; Q6FGZ8
NP_001303235.1	P23229; B4DKB8; Q9UN03; C4AM96; Q9UCT1; Q0MRC7; Q14646; Q59HB7; Q16508; B2RMU9; Q86VL6; B4DG69; G5E9H1; Q53RX7; Q08443
NP_001304889.1	Q3L8N4; Q6KGZ9; Q9NTW0; Q9H0D6; B4DZC3; Q9BQL1; Q9UL53; Q9NXS6
NP_001305115.1	Q6IBN1; P61978; B4DUQ1; Q59F98; Q07244; Q60577; Q922Y7; Q15671; Q5T6W4; Q96J62
NP_001305116.1	P61978; Q922Y7; Q60577; Q15671; Q96J62; Q5T6W4; Q59F98; Q07244; Q6IBN1
NP_001305117.1	Q15671; Q922Y7; Q96J62; Q59F98; Q60577; P61978; Q5T6W4; Q6IBN1; Q07244
NP_001305427.1	B4DN34; Q49AK7; Q9P091; Q9Y5J0; Q4U2Q4; Q96GC5
NP_001305428.1	B4DN34; Q96GC5; Q49AK7; Q9Y5J0; Q4U2Q4; Q9P091
NP_001305429.1	F5H8D0; Q4U2Q4; Q9P091; Q96GC5; Q9Y5J0; B4DN34; Q49AK7
NP_001305438.1	O60848; O60849; Q5JWV8; O60488; D3DUY2
NP_001305439.1	O60488; D3DUY2; O60848; O60849; Q5JWV8; Q8TAF6
NP_001305441.1	B3KR28; Q9H0E2; B3KXC6; Q9H9E6; Q9UJ69
NP_001305443.1	Q9H9E6; Q9UJ69; B3KXC6; B3KR28; Q9H0E2
NP_001305445.1	Q9H0E2; Q9H9E6; F2Z2Y8; Q9UJ69; B3KR28; B3KXC6; Q8N8J5
NP_001306916.1	Q8WYP4; Q9H6A5; Q9HAG1; Q76LB3; Q6ZRC2; Q8NF30; Q8TB24; Q8TEE8
NP_001307176.1	Q8NG09; Q969P0; Q96DP4; Q9BTG9
NP_001307540.1	P52292; B9EJD6; Q9BRU5; Q53YE3; Q6NVW7
NP_001307896.1	B2R5V9
NP_001308040.1	M0R210
NP_001308137.1	A0A024R0J9; O76022; Q96G37; Q6ZSZ0; Q9HAL3; Q9UG75; B3KMW7; Q7L8P4; Q9BUJ2; Q8N6Z4
NP_001308165.1	Q9P1X1; D3DTK3; Q8N4C8; Q5U8Z0; D3DTK4; Q9P2R8
NP_001308367.1	B3KSM0; B4DUD2
NP_001309177.1	A0A494C0V7; B2RUU9; Q9NRX6
NP_001309397.1	A0A0G2JS65
NP_001309906.1	B3KPW3; Q9HA53; D3DQN2; Q9H9B4
NP_001309907.1	Q9HA53; B3KPW3; D3DQN2; Q9H9B4
NP_001309911.1	Q9HA53; B3KPW3; D3DQN2; Q9H9B4
NP_001310911.1	Q12795; P35221; Q8N1C0; A0A384MDY0
NP_001310912.1	P35221; A0A384MDY0; Q12795; Q8N1C0
NP_001310913.1	Q12795; A0A384MDY0; P35221; Q8N1C0
NP_001310914.1	Q8N1C0; Q12795; B4DKT9; P35221; B4DU00; G3XAM7; A0A384MDY0
NP_001310916.1	P35221; Q8N1C0; Q12795
NP_001310919.1	P35221; Q8N1C0; Q12795
NP_001310920.1	P35221; Q8N1C0; Q12795
NP_001310921.1	Q12795; Q8N1C0; P35221
NP_001310922.1	P35221; Q12795; Q8N1C0
NP_001310923.1	P35221; Q8N1C0; Q12795
NP_001310924.1	Q12795; Q8N1C0; P35221
NP_001310927.1	Q8N1C0; P35221; Q12795
NP_001310930.1	Q8N1C0; Q12795; B4DKT9; P35221; B4DU00; G3XAM7; A0A384MDY0
NP_001310931.1	Q8N1C0; Q12795; B4DKT9; P35221; B4DU00; G3XAM7; A0A384MDY0
NP_001310932.1	Q8N1C0; Q12795; B4DKT9; P35221; B4DU00; G3XAM7; A0A384MDY0
NP_001310934.1	Q8N1C0; Q12795; B4DKT9; P35221; B4DU00; G3XAM7; A0A384MDY0
NP_001310935.1	Q8N1C0; Q12795; B4DKT9; P35221; B4DU00; G3XAM7; A0A384MDY0
NP_001310936.1	Q8N1C0; Q12795; B4DKT9; P35221; B4DU00; G3XAM7; A0A384MDY0
NP_001310940.1	Q8N1C0; Q12795; B4DKT9; P35221; B4DU00; G3XAM7; A0A384MDY0
NP_001310941.1	Q8N1C0; Q12795; B4DKT9; P35221; B4DU00; G3XAM7; A0A384MDY0
NP_001314.1	Q540N7; Q15828
NP_001316166.1	Q8TCY4; Q9UPI4; Q9Y6S5; Q9Y6S6; Q9Y6S4; Q8TD19; Q52LK6; Q8NCN0
NP_001316167.1	Q8TD19; Q52LK6; Q9UPI4; Q9Y6S4; Q8NCN0; Q8TCY4; Q9Y6S5; Q9Y6S6
NP_001317002.1	O75352; J3QW43; B4DT74; Q9BUU8; B3KQP1
NP_001317141.1	P49014; Q96AZ3; P62191; Q6NW36; B4DR63; Q03527; Q6IAW0
NP_001317150.1	Q9UI08; Q8TBV1; B7Z3I5; O95884; Q7Z522; A0A024R6K5; A8K105; Q9UF25; Q9UIC2
NP_001317198.1	Q06055; B3KQQ6
NP_001317309.1	O00429; B4DGC9; J3KPI2; Q7L6B3; Q9Y5J2; G8JLD5; O60709; O14541; Q59GN9; Q9BWM1; B4DYR6; Q8TBT7; B4DSU8; A8K4X9
NP_001317354.1	C9JEV6
NP_001317355.1	C9JEV6
NP_001317382.1	B4DKD1
NP_001336363.1	Q7Z3T8; Q5H9U2; Q86T69; Q8NEK3; Q8N5L3; Q7LAU7; O15023
NP_001336424.1	Q96R07; B4DJS8; Q7Z7A4; Q3BDW1; Q6ZN39; Q96CA3; B4DID9; Q6PK17; W5RX72; Q9NXB8; Q3BCH6; Q59EX3; E9PD56; Q3BCH4; Q3BCH5; A0A0C4DG95; Q45L83; B4DJD8
NP_001337039.1	D3DVA6; O75142; Q15079; Q8TDA3; Q92974; Q9H023; A0A5F9ZI21; Q5VY92; Q8WUG4
NP_001337040.1	D3DVA6; O75142; Q15079; Q8TDA3; Q92974; Q9H023; A0A5F9ZI21; Q5VY92; Q8WUG4
NP_001337041.1	D3DVA6; O75142; Q15079; Q8TDA3; Q92974; Q9H023; A0A5F9ZI21; Q5VY92; Q8WUG4
NP_001337443.1	Q52LT7; Q9NWJ9; Q8N5J0; B3KV75; Q96JJ7
NP_001337444.1	Q52LT7; Q9NWJ9; Q8N5J0; B3KV75; Q96JJ7
NP_001337445.1	Q52LT7; Q9NWJ9; Q8N5J0; B3KV75; Q96JJ7
NP_001337446.1	Q52LT7; Q9NWJ9; Q8N5J0; B3KV75; Q96JJ7
NP_001338096.1	Q8WTR4; Q6UX76; Q8NCB7; Q8N781; Q8TB77; Q7Z4S0; Q49AQ5
NP_001338097.1	Q8WTR4; Q6UX76; Q8NCB7; Q8N781; Q8TB77; Q7Z4S0; Q49AQ5
NP_001339098.1	Q9H0E5; Q96JW4; Q3KP68
NP_001339099.1	Q9H0E5; Q96JW4; Q3KP68
NP_001339100.1	Q9H0E5; Q96JW4; Q3KP68
NP_001339101.1	Q9H0E5; Q96JW4; Q3KP68
NP_001339946.1	O43442; Q9NXI5; A0A024R8M6; O43934; A0A024R8U7
NP_001339947.1	O43442; Q9NXI5; A0A024R8M6; O43934; A0A024R8U7
NP_001339948.1	O43442; Q9NXI5; A0A024R8M6; O43934; A0A024R8U7
NP_001385.1	Q13524; B2RBU5; Q13115; G5E930; D3DSU4
NP_001549.2	A8K6I0; B0YJ27; Q13651
NP_001675.3	Q13455; B1APW6; Q7Z3S1; Q16817; A0A024R968; P23634; Q13452; Q13450; B1APW5
NP_001680.1	P48201; D3DPF0; Q4ZFX7; B2R4Z0
NP_001683.2	Q6P4H6; P15313; Q53FY0
NP_001894.2	Q8N1C0; A0A384MDY0; Q12795; P35221
NP_001963.1	Q6LDP5; Q6B0D9; P08246; P09649
NP_001991.1	Q53X39; Q92588; Q9UEK0; Q13604; Q92590; Q92592; Q15727; Q92593; Q15728; Q1AJL7; Q53X38; P24071; Q1AJL8; Q13603; Q92587; Q1AJL9
NP_002007.1	Q01720; Q5T583; P20930; Q9UC71
NP_002131.2	Q5T6W4; Q96J62; Q922Y7; P61978; Q59F98; Q60577; Q07244; Q6IBN1; Q15671
NP_002178.2	P29460
NP_002205.1	A4D133; B4DHD4; P26012; Q9BUG9
NP_002215.2	Q59ES2; Q14649; Q14573; A6H8K3; Q5TAQ2
NP_002220.1	P17275; Q96GH3; Q5U079
NP_002257.1	Q6NVW7; Q53YE3; B9EJD6; Q9BRU5; P52292
NP_002340.2	Q7Z575; Q59H44; O75913; Q53R46; Q53TF5; Q7Z577; O60449
NP_002401.1	Q09328; D3DP70
NP_002416.1	B2R9X9; P09238; Q53HH9
NP_002534.1	Q7Z484; B4DI48; A8K7V9; P78380; Q2PP00; A0A024RAU0; G3V1I4
NP_002557.2	B2R8X9; O43190; Q9BYU4; Q96G91; Q9H170
NP_002566.1	Q96E96; P05120
NP_002626.1	B3KS34; Q7Z7N7; Q6MZF9; Q96A03; A0A024RBE8; Q00325
NP_002700.1	P37140; Q5U087; Q6FG45; P62140; V9HW04; B2R5V4; D6W565
NP_002728.1	Q15137; Q32M72; B5BU22; L7RSM7; Q7Z727; P17252; Q96RE4
NP_002755.1	D3DUX6; P60891; P09329; B1ALA8; B2R6T7; B4DNL6
NP_002756.1	Q2TAK7; Q0VDH9; Q0VDI0; P11908; Q15245
NP_002793.2	Q6IAW0; B4DR63; Q96AZ3; Q53XL8; P62191; Q03527; Q6NW36; P49014
NP_002799.3	E9PCS3; B4DX07; Q53XQ4; Q96I12; E7EW34; Q12932; Q15321; Q13200; B4DXY1
NP_002839.1	Q13101; Q9UBF0; Q9UBT5; Q8IYG3; Q16827; A0AV39
NP_002941.1	P04843; Q68DT1; B2R5Z0; D3DNB6
NP_003023.1	A8KA14; D3DNV3; B2R513; P15907
NP_003118.2	Q13186; Q13813; Q5VXV5; Q5VXV6; Q15324; Q16606; Q59EF1; Q7Z6M5; Q9P0V0
NP_003141.2	A8K7B8; P40763; K7ENL3; O14916; Q9BW54
NP_003245.1	Q9UCU1; Q6FGX5; Q14252; P01033
NP_003354.2	C9IY91; Q13107; O43453; A1LPW7; O43452; Q08AK8; Q08AK7; A8K6Y0
NP_003565.4	O75453; Q9UBZ2; Q9P0L0; A6NDZ0; Q5U0E7; D3DUI3
NP_003652.2	A5PLQ4; B4DU12; E9PF24; Q5R3P7; Q9BQ03; Q5R3P8; Q96AB8; O60804; Q96PM4; O14791; Q2KHQ6
NP_003754.2	Q5W086; Q9H0Z0; A6NN69; Q5W084; Q6GMS8; O14663; B7ZBN3; E1P5M0; Q9UIX5; B7ZBN2; Q5W087; Q9H1T8; B7ZBN1; O14662; A6NK32; O60517; Q5XKI6; A8MPP0; E1P607; O14661; Q9H1T7
NP_003765.2	O00208; B2R775; B4DMX6; Q8N4A0
NP_003802.1	A0A0U5J8I0; Q2M3S2; P41273
NP_003888.2	P46695; Q93044; A0A1U9X7X2; Q92691; Q5SU30
NP_004038.1	Q99437; D3DPY5; Q6IB32
NP_004162.2	B4DQE9; Q541G6; U3KQQ4; P43004; Q14417
NP_004238.3	B4DK30; K7EJ81; B4DMC0; D3DX58; Q9BUR0; Q15029; B3KX19
NP_004408.1	P28562; B4DU40; Q2V508; D3DQL9
NP_004449.1	O60848; O60849; O60488; D3DUY2; Q5JWV8
NP_004508.1	B7Z1I0; D3DQU0; Q68DZ3; V9HWF0; B7Z418; Q13418; P57043
NP_004521.1	Q9UCJ8; A0A024R6R4; P08253; B2R6U1; E9PE45; B4DWH3
NP_004582.1	P78556; Q53S51; Q99664
NP_004714.2	Q15079; D3DVA6; Q5VY92; Q8TDA3; Q9H023; O75142; Q92974; Q8WUG4
NP_004767.1	O43286; Q2M394; U6C5D7; E1P625; Q9UJQ8
NP_004861.2	B3KQP1; Q9BUU8; O75352; B4DT74; A0A0S2Z4W8
NP_004984.2	O15284; P54252; A7LFZ5; O15285; O15286; Q96TC4; D6RDL9; Q9H3N0; E9PB63; Q8N189; Q96TC3
NP_005166.1	P05496; Q6FIH7
NP_005167.2	B3KQQ6; Q06055
NP_005239.1	P09769; D3DPL7; Q9UIQ3
NP_005327.1	A0A0A0MR28; Q00341; Q53QU2; B2R5V9; B4DTQ2; E7EM71; Q9UCY3; A0A024R4E5
NP_005406.3	A7LNJ1; Q6DHX8; Q9UQ82; Q8WUM9; Q08344
NP_005442.2	Q14250; Q9BXB9; Q96C91; Q5XG82; Q9NR12; Q6NVZ5; Q9BXB8
NP_005545.1	P48667; A0A0S2Z428; Q08AR4; Q6NT67; Q96CL4; A4QPC1; P02538
NP_005563.1	Q5I6Y6; Q5TCJ2; P02545; Q6UYC3; Q96JA2; B4DI32; P02546; Q969I8; D3DVB0; E7EUI9; D6RAQ3; Q5I6Y4; Q5TCJ3
NP_005681.2	B4DGC9; B4DSU8; Q9BWM1; Q9Y5J2; A8K4X9; Q8TBT7; Q7L6B3; B4DYR6; O00429; G8JLD5; Q59GN9; J3KPI2; O14541; O60709
NP_005704.1	Q9H2S7; Q53YV1; Q96Q85; Q96Q88; Q9H2S8; A8K7S2; B3KUB7; Q9Y5P4; Q53YV2
NP_005752.1	O60486; Q59H25
NP_005808.3	A8K4Y9; Q53G77; Q9BS03; Q9UBD7; O60664; K7EQF4; Q9UP92
NP_005868.1	E9PAW1; Q15459; A0A024R1K8
NP_005879.1	Q96A03; A0A024RBH9; Q00325; Q6MZF9; B3KS34; Q7Z7N7
NP_005975.1	A8K8E8; P53007; Q9BSK6
NP_006049.3	E7ET96; Q99833; A4F1X4; A4F1X9; Q15025; A4F1X6; A4F1X7; Q6N077; B7Z699; E7EPY1; Q05KP3; Q96EL9; A4F1X2; A4F1W8; O76008; Q05KP4; A4F1W9; Q9H1J3; A4F1X5
NP_006281.1	E1P588; B2R767; Q9NSR6; Q5VXQ7; Q2HIX9; P21580
NP_006304.1	Q08AL5; Q9H8G9; Q9HCA6; Q9UNP0; Q9Y4E8; Q9Y5B5
NP_006308.3	P80723; O43596; D3DTD5; Q5U0S0; B4DJA8; Q9BWA5
NP_006355.2	Q15436; B3KXI2; B2R5P4; Q8NE16
NP_006490.3	Q5T3Q4; Q9H585; Q9UEZ6; O15215; Q8TEV1; Q9UP34; Q9BXC8; O00214; Q9UP32; Q5T3P5; Q9H584; Q9UP33; Q96B92
NP_006786.2	Q9H4M9; Q9UNR3; Q2M3Q4; B2R5U3; O14611
NP_006845.1	A4D2P4; A0A024QZT7; P33947; Q6IPC5; Q96E30
NP_006852.1	B4E390; B2R6E0; Q15286
NP_008820.3	B7Z2F3; E9PC27; A0A0X9R4E0; A0N0P0; Q6GTS4; A8K632; Q6FHB1; Q7M4L5; P42081; B7Z702; E7ETN5; Q13655
NP_009005.1	Q2YD73; A0A024R611; P31146; B2RBL1
NP_009031.1	P56385; Q0D2L9
NP_009046.2	P98066; Q8WWI9; Q53TI7
NP_015565.1	B7Z7L3; Q9UEN4; Q9UL55; P00387; Q8WTS8; Q9UEN5; O75675; Q8TDL8; B1AHF2; Q9UL56
NP_031389.3	P30807; A0A0S2Z4Z9; Q15233; F5GYZ3; O00201; D3DVV4; Q12786; Q9BQC5; B7Z4C2
NP_036192.2	O60709; A8K4X9; Q8TBT7; B4DGC9; Q9Y5J2; G8JLD5; B4DSU8; O00429; Q9BWM1; O14541; Q59GN9; Q7L6B3; B4DYR6; J3KPI2
NP_036193.2	O60709; O00429; Q8TBT7; Q9BWM1; Q9Y5J2; G8JLD5; Q59GN9; Q7L6B3; J3KPI2; O14541; A8K4X9; B4DGC9; B4DSU8; B4DYR6
NP_036387.2	Q9BQL1; Q9NTW0; Q9NXS6; Q9UL53; Q3L8N4; Q6KGZ9; Q9H0D6
NP_036428.1	Q9UQC2; A2RRM2; A7MD36; A6NEW9; O60317
NP_037404.2	Q9UIG8; Q9GZV2; A8K4A7; Q9BW73; B3KPY5; C6G486; B3KUR7
NP_037506.2	Q9BX86; Q9P2H2; C5MQH7; E9PFU1; Q9NUN0; Q6NUS1; Q8WUM4; Q9UKL5
NP_037522.1	A6H8W9; Q8NBP6; A0A024R229; Q5T839; Q5T840; Q9UHN6; B2RTQ6; Q5T838; Q5T841; Q9P2D5
NP_045575.1	-
NP_045633.1	-
NP_045658.1	-
NP_045676.1	-
NP_045688.1	-
NP_045689.2	-
NP_045725.1	-
NP_045741.1	-
NP_047002.1	-
NP_047005.1	-
NP_047015.1	-
NP_054742.2	Q9Y2I8; Q9NTJ6; Q5SW03; A8K976; Q8WVG2; D3DRQ7
NP_055180.1	Q9UJY1; Q6FIH3; Q9UKS3; B2R6A6
NP_055478.2	O75164; Q5VVB1
NP_055521.1	Q15020; Q8IUS1; A8K2E4; Q96J95; Q2M2H0; Q58F06; B7ZKM0
NP_055542.1	O95836; Q9UMN6; Q9Y668; O15022; Q96IP3; Q9Y669; Q9UK25; Q96GP2
NP_055548.3	Q7Z3T8; Q5H9U2; Q86T69; Q8NEK3; Q8N5L3; Q7LAU7; O15023
NP_055671.2	Q5T4K0; O75064
NP_055696.3	Q6P5Y3; D3DRC1; Q6PJP8; Q6PKL4; Q14701
NP_056077.2	B9EK53; B4DZQ6; F5H0J6; Q5SQU4; Q7L521; B3KMC4; F5H871; Q5SQU5; A8K5W5; Q9Y4E1; Q9UG79
NP_056456.1	Q9GZQ1; A4D0U5; Q9HAJ9; Q9UGI8; A4D0U6
NP_056531.1	Q9P2R8; D3DTK4; Q8N4C8; Q9P1X1; Q5U8Z0; D3DTK3
NP_057000.2	D3DR94; Q9HA72; Q6ZUV9; O95893
NP_057139.1	B4DN34; Q4U2Q4; Q9P091; Q9Y5J0; Q96GC5; Q49AK7
NP_057145.1	Q8R174; Q9UMX7; Q9D6M1; P62699; D6W568; Q65Z97; Q9Y3C9
NP_057165.3	B3KTG2; Q8WX93; B7ZMM5; Q7Z3W0; Q9UQF5; Q8N1M2; Q9Y3E9; Q7L3E0; Q9Y2J6; B2RTX2; Q86WE8; Q9UGA0; B5MD56
NP_057183.2	D3DSX9; Q96EQ4; J3KQ24; Q9P1S0; Q7Z5G4; Q9Y5U7
NP_057269.1	Q9UK76; Q7Z2F0; Q53FG7; B2R6K3; Q7Z2D2
NP_057421.1	Q9UI08; Q8TBV1; Q9UIC2; B7Z3I5; Q9UF25; A8K105; O95884; Q7Z522
NP_057673.2	Q6UWU6; Q9P0Y6; Q9NPR3; D3DN81; Q9NPS5; Q9NPL8; Q6IAJ7
NP_057951.1	Q9BQX6; Q2M365; Q53GL6; Q9UKM9; Q14621; Q5QPL8; Q9UJE3
NP_060550.2	Q6ISR4; Q9NXN8; Q9P2C6; Q709C8; Q702P2; Q702P3; Q709C9
NP_060582.1	Q9NVV0; Q5SVN6; Q5VTE2; Q6IA97; Q5JR63; Q5SVN5
NP_060704.2	Q7Z389; A8K6E3; Q9NVB5; Q86SF6; Q8TDP3; Q4ZG36; Q658P3; Q4VBR2; A1P3F0; Q53SQ8; Q8NEW6; Q8TF03
NP_060717.1	E1P539; Q96H09; Q9NV96; A8K9V8; Q9NSL9; Q658Z3
NP_060760.2	Q96G03; Q9H0P9; B4E0G8; Q5QTR0; Q9NV22; Q53FP5
NP_060793.2	Q9NUW2; Q8TCG2
NP_061159.1	Q8WUJ3; Q9H1K5; Q9ULM1; Q6L9J5; Q9NPN9
NP_061180.1	Q68CU2; B2R9H4; Q8N4L2
NP_061820.1	G4XXL9; P99999; P00001; A4D166; B2R4I1; Q6NX69; Q6NUR2; Q96BV4
NP_061882.2	Q9H0E2; B3KXC6; Q9UJ69; Q9H9E6; Q6FIE9
NP_061895.3	B3KV75; Q8N5J0; Q52LT7; Q96JJ7; Q9NWJ9
NP_064526.1	A0A024R096; Q9NRX6; B2RUU9
NP_065207.2	Q9UM86; Q86TJ7; Q05BM8; Q10472; A0A024RC48
NP_065910.3	Q6ZRW3; B3KY47; Q8TF72; Q5QTQ3; Q9P247; Q96IR9
NP_067072.3	Q9UNH7; C0H5W9; Q9Y449
NP_068768.2	Q12995; Q16858; B7WNY5; B7WNR8; Q16720
NP_071440.1	Q9HB90; Q9H202; Q9H8Q8
NP_071934.3	Q69YL8; Q6PK22; Q9H6N1; Q6P1X7; Q27J81; Q27J83; Q9BRM1; Q86TR7
NP_073591.2	D3DQN2; B3KPW3; Q9HA53; Q9H9B4
NP_073729.1	Q9GZQ8; Q658J6; Q6NW02
NP_073732.1	Q53HT2; Q9NVD9; B4DP24; Q8WXU3; Q9Y396; Q5JUY3; Q9BW60
NP_075266.1	Q5JWV8; O60849; D3DUY2; O60488; O60848
NP_077287.1	O43934; A0A024R8U7; Q9NXI5; O43442
NP_077294.3	U5XH19
NP_078811.3	B4DL18; B4DFD6; I3L416; P57737; Q17RK4
NP_078858.4	B5MDG4; Q9H5T6; B3KU84; A8K5Z6; Q3LIA6; Q8TCK7; Q6V0I7
NP_078918.3	Q96CT9; Q5TCF7; Q8NG54; Q8IXK2; Q9H771
NP_079108.3	Q9HAG1; Q8NF30; Q8TEE8; Q6NSK7; Q9H6A5; Q8WYP4; Q8TB24; Q86U22; Q76LB3
NP_079119.3	Q6KC16; Q9H0Q8; B2RE79; B4DWD7; Q9H5G5; Q6ZR51; Q6KC17; Q6P147; Q53TN4
NP_079352.2	Q9H5C2; Q8NBZ7; Q8NBX3
NP_079431.1	B7ZAS9; Q53HS9; Q7Z500; Q9HAB6; Q4G165; Q9BRP4; B4DPB0; A6NDR5; Q8TBU6
NP_109376.1	Q8N189; Q96TC4; D6RDL9; P54252; O15285; O15286; E9PB63; O15284; Q96TC3; A7LFZ5; Q9H3N0
NP_109593.1	A0A024RAS0; A0AV39; Q9UBT5; Q9UBF0; Q13101; Q16827; Q8IYG3
NP_109595.1	A0A024RAS0; Q9UBT5; Q8IYG3; Q16827; Q9UBF0; Q13101; A0AV39
NP_110419.5	Q49AQ5; Q8NCB7; Q8N781; Q6UX76; Q7Z4S0; Q8TB77; Q8WTR4
NP_112233.2	Q8NCJ0; A0A1P0AYU5; Q9NTP4; Q9BWM7
NP_112552.1	Q15671; Q59F98; Q6IBN1; Q96J62; Q60577; Q922Y7; P61978; Q07244; Q5T6W4
NP_112553.1	Q5T6W4; Q922Y7; Q15671; Q07244; Q6IBN1; Q59F98; Q60577; P61978; Q96J62
NP_112729.1	B3KUB7; Q53YV1; Q53YV2; Q9H2S7; Q9H2S8; Q9Y5P4; Q96Q85; A0A024RAJ5; A8K7S2; Q96Q88
NP_115524.3	Q96JW4; Q3KP68; Q9H0E5
NP_115834.1	Q9BRU0; B4E0G4; Q8IWS0; A8K230; D3DTG3; E9PC97; Q5JRC7; Q5JRC8; Q96JK3
NP_115984.3	Q96SB3; D3DTX6; Q8TCR9
NP_116035.5	B3KX97; Q8N3U8; Q3B7H8; Q9BSA4; Q6AWB4; Q8NBB7; Q96PK1; Q3B7R9
NP_149107.4	Q8NCN0; Q9Y6S4; Q8TD19; Q8TCY4; Q9UPI4; Q6PKF2; Q52LK6; Q9Y6S6; Q9Y6S5
NP_150377.1	Q9H013; Q8TBU7; Q9BZL5; Q9UHP2; Q8N504
NP_201574.3	Q32W64; Q6E0U4; A3EZ83; C9J4P6; C9J5N8; A3EZ79; Q96EW8; Q9BSY6; A3EZ82; Q32W58; Q32W67; A3EZ81; Q6E0U5; A3EZ80; Q32W62; Q32W65; Q32W66; Q6UXC7; C9JAL3; Q32W63
NP_212161.1	-
NP_212162.1	-
NP_212168.1	-
NP_212189.1	-
NP_212190.1	-
NP_212191.1	-
NP_212203.1	-
NP_212238.2	-
NP_212242.1	-
NP_212244.1	-
NP_212246.1	-
NP_212247.1	-
NP_212261.2	-
NP_212278.1	-
NP_212281.1	-
NP_212361.1	-
NP_212372.2	-
NP_212375.1	-
NP_212377.1	-
NP_212385.1	-
NP_212413.1	-
NP_212459.1	-
NP_212462.2	-
NP_212464.1	-
NP_212482.1	-
NP_212500.1	-
NP_212517.1	-
NP_212522.1	-
NP_212526.1	-
NP_212528.1	-
NP_212536.1	-
NP_212539.1	-
NP_212552.1	-
NP_212570.2	-
NP_212579.1	-
NP_212652.1	-
NP_212670.1	-
NP_212692.1	-
NP_212693.1	-
NP_212694.2	-
NP_212722.1	-
NP_212737.1	-
NP_212745.2	-
NP_212783.1	-
NP_212827.1	-
NP_212875.2	-
NP_212878.1	-
NP_212891.2	-
NP_212912.1	-
NP_212923.1	-
NP_212938.1	-
NP_212958.2	-
NP_212965.2	-
NP_443100.1	Q96DP4; Q9BTG9; Q969P0; Q8NG09
NP_443112.2	Q96FE7; Q86YW2; B4DRR9; O00318; D1MEI0; A0A024R1M3; Q49A94; Q8NCJ9
NP_476499.1	D3DSU4; Q13524; B2RBU5; Q13115; G5E930
NP_476506.3	Q53QF4; E9PFQ6; E9PGQ9; Q53QF6; B4E3U5; Q16501; P12111; A8MT30; B7ZMJ7; Q63HQ4
NP_477352.3	B4DYG5; P42356; Q9UPG2; Q4LE69; Q7Z625
NP_477520.2	Q8NB13; Q86UI1; Q59E98; Q8N4J8; Q96NC7; Q5JPE9; P58335; Q4W5H6
NP_524147.2	Q561V9; P60660; P24572; P16475; Q6IPY5; P24573; Q6IAZ0; Q12790
NP_536739.1	Q9UQC2; A7MD36; A2RRM2; A6NEW9; O60317
NP_579803.1	P24071; Q1AJL7; Q92587; Q13603; Q53X39; Q92592; Q92590; Q92593; Q13604; Q1AJL9; Q9UEK0; Q53X38; A0A024R4N4; Q92588; Q15727; Q15728; Q1AJL8
NP_579805.1	Q13604; Q15727; Q92587; Q9UEK0; Q53X38; Q13603; Q92590; Q92592; Q92593; Q1AJL9; Q15728; Q1AJL7; P24071; Q92588; Q1AJL8; Q53X39
NP_579806.1	Q92587; Q15727; Q53X39; Q9UEK0; Q1AJL8; Q92588; Q1AJL9; P24071; Q92590; Q92592; Q1AJL7; Q15728; Q13604; Q13603; Q92593; Q53X38
NP_579807.1	P24071; Q13604; Q15727; Q15728; Q53X39; Q92588; Q9UEK0; Q1AJL9; Q92590; Q53X38; Q1AJL7; Q1AJL8; Q13603; Q92587; Q92592; Q92593
NP_579808.1	Q92593; Q1AJL7; P24071; Q92588; Q92590; Q15728; Q53X38; Q53X39; Q13603; Q92592; Q13604; Q92587; Q9UEK0; Q1AJL8; Q1AJL9; Q15727
NP_579812.1	Q53X38; Q53X39; Q92588; Q1AJL8; Q1AJL9; Q13603; Q92587; Q15728; A0A024R4R4; Q1AJL7; Q13604; Q15727; Q92590; Q92593; P24071; Q92592; Q9UEK0
NP_598003.2	B2R949; Q8NEW0; D3DT61; Q8TCH2
NP_612213.2	O43411; Q8WU67; B7Z5C2; B0YIV0
NP_612382.1	Q542Z1; Q96SK9; Q96S97; B2RE58; Q96CS6; A0A024R4N0; Q7Z507; Q8N9R4
NP_612453.1	Q96CX2; A0A140VJM4
NP_619543.2	B8ZZX6; Q658P3; A8K6E3; Q8NEW6; Q4VBR2; Q4ZG36; Q53SQ8; Q86SF6; Q7Z389; Q8TDP3; Q8TF03; Q9NVB5
NP_620140.1	Q9NU53; B2RDY7; E1P5A2
NP_620145.2	B4DJQ6; Q6UWD2; B4DI07; Q96BZ4
NP_644805.1	O14916; Q9BW54; P40763; A8K7B8; K7ENL3
NP_653333.1	Q9BUJ2; Q6ZSZ0; Q96G37; Q9UG75; Q9HAL3; B3KMW7; O76022; Q8N6Z4; Q7L8P4; A0A024R0J9
NP_659478.1	B7Z698; Q96A25; A8K2X2
NP_660160.2	Q96GR8; Q6UWC7; Q9NTF6; Q8WUS4; Q8N5I4
NP_663318.1	B1AH95
NP_689419.2	Q9Y449; A0A0A0MRI2; C0H5W9; Q9UNH7
NP_722549.2	D3DTK4; Q5U8Z0; Q9P1X1; D3DTK3; Q9P2R8; Q8N4C8
NP_733763.1	Q8N4C8; Q9P1X1; D3DTK3; Q5U8Z0; D3DTK4; Q9P2R8
NP_764829.1	-
NP_775109.2	Q2TAZ9; Q7RTN9; P48668; A1L4L5; P48666
NP_775323.1	A8KA14; P15907; D3DNV3; B2R513
NP_775873.2	Q9P265; Q8N1L5; Q96IB4; Q8N2U8; Q7Z3H2; Q6B011; Q8NB38
NP_787058.4	B7Z702; E7ETN5; E9PC27; B7Z2F3; Q6FHB1; Q6GTS4; Q7M4L5; Q13655; A8K632; P42081; A0N0P0
NP_787082.1	Q6P5P6; P21108
NP_795711.1	A8K632; E7ETN5; Q7M4L5; A0N0P0; B7Z2F3; E9PC27; Q13655; Q6GTS4; Q6FHB1; B7Z702; P42081
NP_878919.2	Q53SQ8; A8K6E3; Q8TF03; Q9NVB5; Q658P3; Q86SF6; Q4VBR2; Q4ZG36; Q7Z389; Q8NEW6; Q8TDP3
NP_937837.1	P27105; B1AM77; Q5VX96; Q96FK4; Q14087; Q15609
NP_955475.1	O43452; Q13107; Q08AK8; A0A024R2X6; A8K6Y0; C9IY91; O43453
NP_958434.1	Q99439; A5D8U8; A6NFI4; D6W5X9; Q92578
NP_963837.1	Q9UP32; Q9UP34; Q9H584; Q9UEZ6; Q5T3Q4; Q9UP33; Q96B92; O00214; O15215; Q9BXC8; Q5T3P5; Q8TEV1; Q9H585
NP_963838.1	Q9BXC8; Q9UP32; O00214; Q5T3P5; Q9H585; Q5T3Q4; Q9UEZ6; O15215; Q9UP33; Q9UP34; Q8TEV1; Q96B92; Q9H584
NP_963839.1	Q9UP34; Q9H585; Q9UEZ6; Q9UP32; Q5T3Q4; Q8TEV1; O00214; Q96B92; Q9BXC8; O15215; Q9UP33; Q5T3P5; Q9H584
NP_996759.1	P37140; P62140; Q6FG45; B2R5V4; Q5U087; V9HW04; D6W565
NP_996808.1	B2RE24; O43570; Q9BWG2; Q53YE5
NP_997468.1	Q6FHD7; D3DSE8; Q15467; P48551; A8KAJ4; D3DSE9
NP_998776.1	Q7Z7N7; B3KS34; Q00325; Q6MZF9; A0A024RBE8; Q96A03
NP_998801.1	Q9BXB9; Q14250; Q9BXB8; Q6NVZ5; Q5XG82; Q9NR12; Q96C91
NP_998827.1	O14916; P40763; A8K7B8; Q9BW54; K7ENL3
XP_005245275.1	A0A140VJE6; Q5SR08; B0ZBF0; P16066; Q6P4Q3
XP_005245644.1	D3DVA6; O75142; Q15079; Q8TDA3; Q92974; Q9H023; A0A5F9ZI21; Q5VY92; Q8WUG4
XP_005245645.1	D3DVA6; O75142; Q15079; Q8TDA3; Q92974; Q9H023; A0A5F9ZI21; Q5VY92; Q8WUG4
XP_005245646.1	D3DVA6; O75142; Q15079; Q8TDA3; Q92974; Q9H023; A0A5F9ZI21; Q5VY92; Q8WUG4
XP_005245647.1	D3DVA6; O75142; Q15079; Q8TDA3; Q92974; Q9H023; A0A5F9ZI21; Q5VY92; Q8WUG4
XP_005245648.1	D3DVA6; O75142; Q15079; Q8TDA3; Q92974; Q9H023; A0A5F9ZI21; Q5VY92; Q8WUG4
XP_005245651.1	D3DVA6; O75142; Q15079; Q8TDA3; Q92974; Q9H023; A0A5F9ZI21; Q5VY92; Q8WUG4
XP_005245936.1	Q5SWC6; Q05BI0; Q5SSJ5; A6NI71; Q9UHY0; A8K5D7; B3KMZ8; Q6PIM9; Q5SSJ6; Q8NDF0; B4E210
XP_005246123.1	-
XP_005246198.1	O75766; Q9Y607; O75799; E9PGZ2; Q32MZ5; Q53T49; A0A0F7NGI8; B4DPC0; Q32MZ4; Q6PKG2
XP_005247060.2	Q00341; Q9UCY3; E7EM71; Q53QU2; A0A024R4E5; A0A0A0MR28; B4DTQ2
XP_005248689.1	Q86T69; Q7Z3T8; O15023; Q5H9U2; Q7LAU7; Q8N5L3; Q8NEK3
XP_005251926.1	A6H8W9; B2RTQ6; Q5T839; Q5T841; Q8NBP6; Q9UHN6; Q5T840; Q5T838; Q9P2D5; A0A024R229
XP_005252017.1	Q96J62; Q60577; Q6IBN1; Q59F98; Q07244; P61978; Q15671; Q5T6W4; Q922Y7
XP_005252020.1	Q15671; Q5T6W4; Q6IBN1; P61978; Q59F98; Q922Y7; Q07244; Q60577; Q96J62
XP_005252022.1	Q6IBN1; Q922Y7; Q07244; P61978; Q96J62; Q60577; Q15671; Q59F98; Q5T6W4
XP_005252132.1	A0A0A0MRS4
XP_005252961.1	V9HWF0; Q13418; P57043; D3DQU0; B7Z418; B7Z1I0; Q68DZ3
XP_005252962.1	D3DQU0; B7Z418; B7Z1I0; P57043; Q13418; Q68DZ3
XP_005253124.1	A0A2R8Y4W1
XP_005254946.1	B3KPY5; C6G486; A8K4A7; B3KUR7; Q9GZV2; Q9BW73; Q9UIG8
XP_005254948.1	B3KPY5; C6G486; A8K4A7; B3KUR7; Q9GZV2; Q9BW73; Q9UIG8
XP_005255119.1	H3BUF6; Q6PJW6; Q8IU95; Q8WWM4; B9EGM2; Q8IU61; Q99703; Q8WWM7; A8K1R6; Q63ZY4; Q8WWM5; E9PAR9; Q6NVJ8; Q8WWM3; Q8WWM6; O95135
XP_005255126.1	H3BUF6; Q6PJW6; Q8IU95; Q8WWM4; B9EGM2; Q8IU61; Q99703; Q8WWM7; A8K1R6; Q63ZY4; Q8WWM5; E9PAR9; Q6NVJ8; Q8WWM3; Q8WWM6; O95135
XP_005257673.2	O14916; K7ENL3; Q9BW54; P40763; A8K7B8
XP_005257674.2	O14916; P40763; K7ENL3; Q9BW54; A8K7B8
XP_005257994.1	P21851; A6NJP3; Q7Z451; P63010; A0A140VJE8; Q96J19
XP_005257995.1	P63010; P21851; A6NJP3; Q96J19; A0A140VJE8; Q7Z451
XP_005257998.1	A0A140VJE8; A6NJP3; Q7Z451; P63010; P21851; Q96J19; Q96EL6
XP_005258296.1	Q86TJ7; A0A024RC48; Q10472; Q9UM86
XP_005258516.1	Q6ZSZ0; B3KMW7; Q7L8P4; Q96G37; Q9UG75; B7Z4B8; Q9HAL3; A0A0A0MRA5; Q8N6Z4; O76022; A8K3W4; A0A024R0J9; Q9BUJ2
XP_005258518.1	Q6ZSZ0; B3KMW7; Q7L8P4; Q96G37; Q9UG75; B7Z4B8; Q9HAL3; A0A0A0MRA5; Q8N6Z4; O76022; A8K3W4; A0A024R0J9; Q9BUJ2
XP_005258520.1	A0A0A0MRA5
XP_005258521.1	A0A0A0MRA5
XP_005258522.1	A0A0A0MRA5
XP_005261614.1	P36269; Q53XM9; Q9UFM5; B4DEL3; Q6GMP0; Q96FC1
XP_005261615.1	P36269; Q53XM9; Q9UFM5; B4DEL3; Q6GMP0; Q96FC1
XP_005261691.1	-
XP_005261692.1	Q7Z625; Q4LE69; P42356; Q9UPG2; B4DYG5
XP_005261853.1	O14791; A5PLQ4; Q5R3P7; E9PF24; Q9BQ03; O60804; Q5R3P8; Q96PM4; Q96AB8; B4DU12
XP_005262166.1	O60488; Q5JWV8; D3DUY2; O60848; O60849
XP_005262891.1	Q14517
XP_005263725.1	Q09328; D3DP70
XP_005263726.1	Q09328; D3DP70
XP_005263727.1	Q09328; D3DP70
XP_005264470.1	C9JEV6
XP_005264472.1	C9JEV6
XP_005264491.1	Q9UQ42; Q9NQC3; Q9Y5U6; Q9Y2Y7; Q8IUA4; O94962; Q7L7Q8; Q96B16; Q9H212; Q9H3I3; Q9Y293; Q7L7Q6; Q9BXG5; Q7L7Q5
XP_005265307.1	W5RX72
XP_005266060.1	Q9BZL5; Q9H013; Q9UHP2
XP_005267176.1	B2R767; Q2HIX9; Q5VXQ7; E1P588; Q9NSR6; P21580
XP_005267319.1	B3KXI2; Q8NE16; Q15436; B2R5P4
XP_005267806.1	Q8TBV1; Q9UI08; O95884; A0A024R6K5; B7Z3I5; Q7Z522; Q9UIC2; A8K105; Q9UF25
XP_005268061.1	-
XP_005268062.1	-
XP_005268266.1	Q8TD19; Q8NCN0; Q9Y6S5; Q9Y6S6; Q9UPI4; Q52LK6; Q6PKF2; Q8TCY4; Q9Y6S4
XP_005268412.1	A0A0A0MRZ4
XP_005269101.1	-
XP_005269236.1	Q96JW4; Q9H0E5; Q3KP68
XP_005269298.1	A0A499FI31
XP_005269864.2	A0A087WYF6; A2A3U6; Q641Q2; E7ESD2; Q6DHY0; Q6P0Q7; A2A3S2; Q5SNT6
XP_005269867.2	A0A087WYF6; A2A3U6; Q641Q2; E7ESD2; Q6DHY0; Q6P0Q7; A2A3S2; Q5SNT6
XP_005271411.1	Q5VVB1; O75164
XP_005271412.1	O75164; Q5VVB1
XP_005271413.1	-
XP_005272665.1	B7Z242
XP_005274365.2	F5H0C4
XP_005274366.1	B4DPB0; Q4G165; Q7Z500; A0A024R5N4; Q8TBU6; Q9HAB6; B7ZAS9; Q53HS9; Q9BRP4; A6NDR5
XP_005274489.1	A8K3F3; Q5HYQ7; Q5HYQ8; B9VI81; P26951; Q9UEH7
XP_005274746.1	B7WNR8; Q12995; B7WNY5; Q16858; Q16720
XP_005274747.1	Q16858; Q16720; Q12995; B7WNY5; B7WNR8
XP_005274748.1	B7WNY5; B7WNR8; Q16720; Q12995; Q16858
XP_005274749.1	Q12995; Q16858; B7WNR8; Q16720; B7WNY5
XP_005274838.1	A8K3F3; Q5HYQ7; Q5HYQ8; B9VI81; P26951; Q9UEH7
XP_006710515.1	P09769; D3DPL7; Q9UIQ3
XP_006711001.1	B1AK88; B4DWA6; B1AK85; Q9NUC4; Q5U0L4; A0A384MR50; P47756; Q32Q68; Q7L4N0; Q8TB49
XP_006711685.1	D3DVA6; O75142; Q15079; Q8TDA3; Q92974; Q9H023; A0A5F9ZI21; Q5VY92; Q8WUG4
XP_006711686.1	D3DVA6; O75142; Q15079; Q8TDA3; Q92974; Q9H023; A0A5F9ZI21; Q5VY92; Q8WUG4
XP_006711687.1	D3DVA6; O75142; Q15079; Q8TDA3; Q92974; Q9H023; A0A5F9ZI21; Q5VY92; Q8WUG4
XP_006711688.1	D3DVA6; O75142; Q15079; Q8TDA3; Q92974; Q9H023; A0A5F9ZI21; Q5VY92; Q8WUG4
XP_006711689.1	D3DVA6; O75142; Q15079; Q8TDA3; Q92974; Q9H023; A0A5F9ZI21; Q5VY92; Q8WUG4
XP_006711694.1	Q969P0; Q9BTG9; Q96DP4; Q8NG09
XP_006712573.1	-
XP_006712574.1	-
XP_006712597.1	Q09328; D3DP70
XP_006712677.1	A8K6E3; Q4VBR2; Q8NEW6; Q8TDP3; Q8TF03; Q9NVB5; Q658P3; Q7Z389; Q86SF6; Q4ZG36; A1P3F0; Q53SQ8
XP_006712678.1	Q4ZG36; Q53SQ8; Q8NEW6; Q9NVB5; A1P3F0; A8K6E3; Q4VBR2; Q7Z389; Q86SF6; Q658P3; Q8TDP3; Q8TF03
XP_006712838.1	-
XP_006714345.1	-
XP_006714576.1	Q9Y5P4; A8K7S2; Q96Q88; Q53YV2; Q96Q85; Q9H2S7; Q53YV1; Q9H2S8; B3KUB7
XP_006714814.1	O76008; Q05KP3; E7EPY1; Q96EL9; E7ET96; A4F1W9; A4F1X4; A4F1X6; A4F1X7; A4F1X9; B7Z699; Q6N077; Q9H1J3; A4F1X2; A4F1X5; Q15025; A4F1W8; Q05KP4; Q99833
XP_006714815.1	Q15025; Q05KP4; O76008; B7Z699; E7ET96; Q05KP3; Q9H1J3; A4F1X2; A4F1X4; Q96EL9; A4F1X6; Q99833; A4F1X9; A4F1W8; E7EPY1; A4F1X5; Q6N077; A4F1W9; A4F1X7
XP_006715618.1	Q2HIX9; P21580; B2R767; E1P588; Q9NSR6; Q5VXQ7
XP_006717068.1	O75571; Q2TU34; Q53F94; Q96E46; P09467
XP_006717308.1	-
XP_006717309.1	Q5VXV6; A0A384P5S9; Q13813; Q15324; Q5VXV5; Q13186; Q16606; Q59EF1; Q7Z6M5; Q9P0V0
XP_006717310.1	Q5VXV6; A0A384P5S9; Q13813; Q15324; Q5VXV5; Q13186; Q16606; Q59EF1; Q7Z6M5; Q9P0V0
XP_006717311.1	-
XP_006717312.1	Q5VXV6; A0A384P5S9; Q13813; Q15324; Q5VXV5; Q13186; Q16606; Q59EF1; Q7Z6M5; Q9P0V0
XP_006717313.1	Q5VXV6; A0A384P5S9; Q13813; Q15324; Q5VXV5; Q13186; Q16606; Q59EF1; Q7Z6M5; Q9P0V0
XP_006717314.1	Q5VXV6; A0A384P5S9; Q13813; Q15324; Q5VXV5; Q13186; Q16606; Q59EF1; Q7Z6M5; Q9P0V0
XP_006717315.1	Q5VXV6; A0A384P5S9; Q13813; Q15324; Q5VXV5; Q13186; Q16606; Q59EF1; Q7Z6M5; Q9P0V0
XP_006717316.1	Q5VXV6; A0A384P5S9; Q13813; Q15324; Q5VXV5; Q13186; Q16606; Q59EF1; Q7Z6M5; Q9P0V0
XP_006717317.1	A0A0D9SGF6
XP_006717943.1	Q6ZUV9; Q9HA72; D3DR94; O95893
XP_006717946.1	D3DR94; O95893; Q6ZUV9; Q9HA72
XP_006718760.1	Q8WTR4; Q49AQ5; Q7Z4S0; Q6UX76; Q8NCB7; Q8TB77; Q8N781
XP_006718816.1	A2RRM2; A6NEW9; O60317; Q9UQC2; A7MD36
XP_006719249.1	O60486; Q59H25
XP_006719584.1	-
XP_006720287.1	-
XP_006721594.1	Q9P1X1; Q9P2R8; D3DTK3; D3DTK4; Q8N4C8; Q5U8Z0
XP_006721595.1	Q9P1X1; Q9P2R8; D3DTK3; D3DTK4; Q8N4C8; Q5U8Z0
XP_006721599.1	Q9P1X1; Q9P2R8; D3DTK3; D3DTK4; Q8N4C8; Q5U8Z0
XP_006721660.1	O75352; A0A0S2Z4W8; B4DT74; J3QW43; B4DLH7; B3KQP1; Q9BUU8
XP_006721661.1	B4DLH7
XP_006721721.1	Q96A25; A8K2X2; B7Z698
XP_006721722.1	B7Z698; A8K2X2; Q96A25
XP_006724099.1	Q0P5W8; O95104; Q9UFM1; C9JLZ0; Q8N3I8; Q9ULP8; Q6P1M5
XP_006724698.1	Q5JWV8; D3DUY2; O60848; O60849; O60488
XP_011508131.1	A8K3U1; Q8N6Y8; B4DPU4; B4DVL7; B4DPY3; B4DW98; Q9NQ25; Q8ND32; Q9NY08; B4DWA3; Q9NY23
XP_011508438.2	D3DVA6; O75142; Q15079; Q8TDA3; Q92974; Q9H023; A0A5F9ZI21; Q5VY92; Q8WUG4
XP_011508439.2	A0A5F9ZI21
XP_011508441.1	D3DVA6; O75142; Q15079; Q8TDA3; Q92974; Q9H023; A0A5F9ZI21; Q5VY92; Q8WUG4
XP_011508443.1	-
XP_011508461.1	-
XP_011508876.1	B7ZW00; E9PGQ9; Q16501; Q8N4Z1; B7ZMJ7; P12111; A8MT30; Q53QF4; D9ZGF2; Q63HQ4; B4E3U5; E9PFQ6; Q53QF6
XP_011509501.1	Q09328; D3DP70
XP_011509502.1	D3DP70; Q09328
XP_011509503.1	D3DP70; Q09328
XP_011509504.1	D3DP70; Q09328
XP_011509506.1	Q09328; D3DP70
XP_011509705.1	Q8NEW6; Q658P3; Q86SF6; Q4VBR2; Q53SQ8; A1P3F0; A8K6E3; Q8TDP3; Q8TF03; Q9NVB5; Q4ZG36; Q7Z389
XP_011510204.2	Q8NBX3; Q9H5C2; Q8NBZ7
XP_011510205.2	Q8NBX3; Q9H5C2; Q8NBZ7
XP_011510206.1	-
XP_011512013.1	Q53FP5; Q96G03; Q5QTR0; Q9NV22; B4E0G8; Q9H0P9
XP_011513695.1	B4DHD4; Q9BUG9; P26012; A4D133
XP_011513696.1	B4DHD4; Q9BUG9; P26012; A4D133
XP_011513698.1	B4DHD4; A4D133; P26012
XP_011515454.1	B2R9H4; Q68CU2; Q8N4L2
XP_011515844.1	Q9H3E3; Q9Y300; A0A024R7U9; Q6PK44; A0A024R7X3; B3KMR0; Q9UI12; B3KUZ7
XP_011516918.1	B4DUQ1
XP_011516930.1	C9J848; B4E1W8; P24821; C9J575; Q14583; Q5T7S3; Q4LE33; Q15567; J3QSU6; C9J6D9; C9IYT7
XP_011517134.1	Q6IA97; Q5JR63; Q9NVV0; Q5SVN5; Q5SVN6; A0A0A0MRS4; Q5VTE2
XP_011517135.1	Q6IA97; Q5JR63; Q9NVV0; Q5SVN5; Q5SVN6; A0A0A0MRS4; Q5VTE2
XP_011517320.1	Q96CT9; Q8IXK2; Q5TCF7; Q9H771; Q8NG54
XP_011518367.1	V9HWF0; Q68DZ3; D3DQU0; B7Z1I0; P57043; Q13418; B7Z418
XP_011518587.1	A0A2U3TZS7
XP_011518845.1	B4DSU8; O00429; Q8TBT7; Q9Y5J2; J3KPI2; B4DYR6; Q9BWM1; A8K4X9; B4DGC9; O14541; O60709; Q59GN9; G8JLD5; Q7L6B3
XP_011518846.1	B4DSU8; O00429; Q8TBT7; Q9Y5J2; J3KPI2; B4DYR6; Q9BWM1; A8K4X9; B4DGC9; O14541; O60709; Q59GN9; G8JLD5; Q7L6B3
XP_011519758.1	B3KPY5; C6G486; A8K4A7; B3KUR7; Q9GZV2; Q9BW73; Q9UIG8
XP_011520015.1	Q6ISR4; Q9P2C6; Q702P2; Q702P3; Q9NXN8; Q709C9; Q709C8
XP_011520016.1	Q6ISR4; Q9P2C6; Q702P2; Q702P3; Q9NXN8; Q709C9; Q709C8
XP_011521106.1	C9JRI6; Q6GTW4; B7Z9B1; B7Z590; Q8TBX3; A8W476; P55290; J3KN62; A8W477; B7Z3H7
XP_011522208.1	Q9P1X1; Q9P2R8; D3DTK3; D3DTK4; Q8N4C8; Q5U8Z0
XP_011522750.1	A0A140VJE8; A6NJP3; Q7Z451; P63010; P21851; Q96J19; Q96EL6
XP_011522751.1	A0A140VJE8; A6NJP3; Q7Z451; P63010; P21851; Q96J19; Q96EL6
XP_011522752.1	A0A140VJE8; A6NJP3; Q7Z451; P63010; P21851; Q96J19; Q96EL6
XP_011522753.1	A0A140VJE8; A6NJP3; Q7Z451; P63010; P21851; Q96J19; Q96EL6
XP_011522754.1	A0A140VJE8; A6NJP3; Q7Z451; P63010; P21851; Q96J19; Q96EL6
XP_011522755.1	A0A140VJE8; A6NJP3; Q7Z451; P63010; P21851; Q96J19; Q96EL6
XP_011522756.1	A0A140VJE8; A6NJP3; Q7Z451; P63010; P21851; Q96J19; Q96EL6
XP_011522757.1	Q7Z451; Q96J19; P63010; P21851; A6NJP3
XP_011523447.1	P40763; A8K7B8; O14916; K7ENL3; Q9BW54
XP_011523448.1	P40763; Q9BW54; A8K7B8; K7ENL3; O14916
XP_011523538.1	O43442; Q9NXI5; A0A024R8M6; O43934; A0A024R8U7
XP_011523539.2	O43442; Q9NXI5; A0A024R8M6; O43934; A0A024R8U7
XP_011523540.2	O43442; Q9NXI5; A0A024R8M6; O43934; A0A024R8U7
XP_011523541.2	O43442; Q9NXI5; A0A024R8M6; O43934; A0A024R8U7
XP_011523542.2	O43442; Q9NXI5; A0A024R8M6; O43934; A0A024R8U7
XP_011523543.2	O43442; Q9NXI5; A0A024R8M6; O43934; A0A024R8U7
XP_011523544.1	O43442; Q9NXI5; A0A024R8M6; O43934; A0A024R8U7
XP_011523546.1	O43442; Q9NXI5; A0A024R8M6; O43934; A0A024R8U7
XP_011523549.2	O43442; Q9NXI5; A0A024R8M6; O43934; A0A024R8U7
XP_011524071.1	O75453; Q9P0L0; Q5U0E7; Q9UBZ2; A6NDZ0; D3DUI3
XP_011524317.1	-
XP_011524375.1	-
XP_011524694.1	Q6ZSZ0; B3KMW7; Q7L8P4; Q96G37; Q9UG75; B7Z4B8; Q9HAL3; A0A0A0MRA5; Q8N6Z4; O76022; A8K3W4; A0A024R0J9; Q9BUJ2
XP_011524695.1	A0A0A0MRA5
XP_011524696.1	A0A0A0MRA5
XP_011524697.1	A0A0A0MRA5
XP_011525796.1	C9J4P6; C9JAL3; A3EZ80; Q32W64; Q32W66; Q32W67; Q6UXC7; A3EZ82; A3EZ83; Q96EW8; Q32W58; A3EZ84; A3EZ79; Q6E0U4; C9J5N8; C9IYI1; Q32W62; Q32W63; A3EZ81; Q32W65; Q6E0U5; Q9BSY6
XP_011525797.1	C9J4P6; C9JAL3; A3EZ80; Q32W64; Q32W66; Q32W67; Q6UXC7; A3EZ82; A3EZ83; Q96EW8; Q32W58; A3EZ84; A3EZ79; Q6E0U4; C9J5N8; C9IYI1; Q32W62; Q32W63; A3EZ81; Q32W65; Q6E0U5; Q9BSY6
XP_011525798.1	C9J4P6; C9JAL3; A3EZ80; Q32W64; Q32W66; Q32W67; Q6UXC7; A3EZ82; A3EZ83; Q96EW8; Q32W58; A3EZ84; A3EZ79; Q6E0U4; C9J5N8; C9IYI1; Q32W62; Q32W63; A3EZ81; Q32W65; Q6E0U5; Q9BSY6
XP_011525799.1	C9J4P6; C9JAL3; A3EZ80; Q32W64; Q32W66; Q32W67; Q6UXC7; A3EZ82; A3EZ83; Q96EW8; Q32W58; A3EZ84; A3EZ79; Q6E0U4; C9J5N8; C9IYI1; Q32W62; Q32W63; A3EZ81; Q32W65; Q6E0U5; Q9BSY6
XP_011525800.1	C9J4P6; C9JAL3; A3EZ80; Q32W64; Q32W66; Q32W67; Q6UXC7; A3EZ82; A3EZ83; Q96EW8; Q32W58; A3EZ84; A3EZ79; Q6E0U4; C9J5N8; C9IYI1; Q32W62; Q32W63; A3EZ81; Q32W65; Q6E0U5; Q9BSY6
XP_011525801.1	C9J4P6; C9JAL3; A3EZ80; Q32W64; Q32W66; Q32W67; Q6UXC7; A3EZ82; A3EZ83; Q96EW8; Q32W58; A3EZ84; A3EZ79; Q6E0U4; C9J5N8; C9IYI1; Q32W62; Q32W63; A3EZ81; Q32W65; Q6E0U5; Q9BSY6
XP_011525802.1	C9J4P6; C9JAL3; A3EZ80; Q32W64; Q32W66; Q32W67; Q6UXC7; A3EZ82; A3EZ83; Q96EW8; Q32W58; A3EZ84; A3EZ79; Q6E0U4; C9J5N8; C9IYI1; Q32W62; Q32W63; A3EZ81; Q32W65; Q6E0U5; Q9BSY6
XP_011525805.1	C9J4P6; C9JAL3; A3EZ80; Q32W64; Q32W66; Q32W67; Q6UXC7; A3EZ82; A3EZ83; Q96EW8; Q32W58; A3EZ84; A3EZ79; Q6E0U4; C9J5N8; C9IYI1; Q32W62; Q32W63; A3EZ81; Q32W65; Q6E0U5; Q9BSY6
XP_011525806.1	C9J4P6; C9JAL3; A3EZ80; Q32W64; Q32W66; Q32W67; Q6UXC7; A3EZ82; A3EZ83; Q96EW8; Q32W58; A3EZ84; A3EZ79; Q6E0U4; C9J5N8; C9IYI1; Q32W62; Q32W63; A3EZ81; Q32W65; Q6E0U5; Q9BSY6
XP_011525807.1	C9J4P6; C9JAL3; A3EZ80; Q32W64; Q32W66; Q32W67; Q6UXC7; A3EZ82; A3EZ83; Q96EW8; Q32W58; A3EZ84; A3EZ79; Q6E0U4; C9J5N8; C9IYI1; Q32W62; Q32W63; A3EZ81; Q32W65; Q6E0U5; Q9BSY6
XP_011525808.1	C9J4P6; C9JAL3; A3EZ80; Q32W64; Q32W66; Q32W67; Q6UXC7; A3EZ82; A3EZ83; Q96EW8; Q32W58; A3EZ84; A3EZ79; Q6E0U4; C9J5N8; C9IYI1; Q32W62; Q32W63; A3EZ81; Q32W65; Q6E0U5; Q9BSY6
XP_011525809.1	C9J4P6; C9JAL3; A3EZ80; Q32W64; Q32W66; Q32W67; Q6UXC7; A3EZ82; A3EZ83; Q96EW8; Q32W58; A3EZ84; A3EZ79; Q6E0U4; C9J5N8; C9IYI1; Q32W62; Q32W63; A3EZ81; Q32W65; Q6E0U5; Q9BSY6
XP_011525810.1	C9J4P6; C9JAL3; A3EZ80; Q32W64; Q32W66; Q32W67; Q6UXC7; A3EZ82; A3EZ83; Q96EW8; Q32W58; A3EZ84; A3EZ79; Q6E0U4; C9J5N8; C9IYI1; Q32W62; Q32W63; A3EZ81; Q32W65; Q6E0U5; Q9BSY6
XP_011525812.1	-
XP_011525813.1	-
XP_011525814.1	-
XP_011525863.2	O15022; Q96GP2; O95836; Q9Y668; Q9UMN6; Q9UK25; Q9Y669; Q96IP3
XP_011525864.1	O15022; Q96GP2; O95836; Q9Y668; Q9UMN6; Q9UK25; Q9Y669; Q96IP3
XP_011526077.1	Q6LDP5; P08246; P09649; Q6B0D9
XP_011526078.1	P09649; P08246; Q6B0D9; Q6LDP5
XP_011527023.1	F6M2K3; Q9NTZ9; F6M2K2; Q9UK86; Q9UH74; Q14686; B2RMN5; E1P5P7; A6NLF1
XP_011528435.1	P36269; Q53XM9; Q9UFM5; B4DEL3; Q6GMP0; Q96FC1
XP_011528436.1	P36269; Q53XM9; Q9UFM5; B4DEL3; Q6GMP0; Q96FC1
XP_011528437.1	P36269; Q53XM9; Q9UFM5; B4DEL3; Q6GMP0; Q96FC1
XP_011528438.1	P36269; Q53XM9; Q9UFM5; B4DEL3; Q6GMP0; Q96FC1
XP_011528439.1	P36269; Q53XM9; Q9UFM5; B4DEL3; Q6GMP0; Q96FC1
XP_011528528.1	Q7Z625; Q4LE69; P42356; Q9UPG2; B4DYG5
XP_011528530.1	Q7Z625; Q4LE69; P42356; Q9UPG2; B4DYG5
XP_011528780.1	A5PLQ4; Q5R3P8; Q96PM4; O60804; E9PF24; Q5R3P7; Q96AB8; B4DU12; Q9BQ03; B1AH95; O14791; Q2KHQ6
XP_011528993.1	B7XD04; Q96CJ0; B4DVI5; P15289; F8WCC8; B2RCA6; Q6ICI5; A0A0C4DFZ2
XP_011529190.1	O60849; Q5JWV8; D3DUY2; O60848; O60488
XP_011529191.1	D3DUY2; O60488; Q5JWV8; O60848; O60849
XP_011529476.1	B7WNR8; Q12995; B7WNY5; Q16858; Q16720
XP_011529479.1	B7WNR8; Q12995; B7WNY5; Q16858; Q16720
XP_011530459.2	-
XP_011530538.1	-
XP_011531259.1	C9JEV6
XP_011531360.1	Q9UKX6; O95849; Q9UBL8; Q9UDN2; D6W595; Q9UD55; P32418; A8K6N1; Q4QQG6; Q59GN4; Q4QQH3; Q587I6; Q9UDN1
XP_011531554.1	C5MQH7; Q9BX86; Q8WUM4; E9PFU1; Q9P2H2; Q9NUN0; Q9UKL5; Q6NUS1
XP_011531555.1	C5MQH7; Q9BX86; Q8WUM4; E9PFU1; Q9P2H2; Q9NUN0; Q9UKL5; Q6NUS1
XP_011532984.1	-
XP_011534397.1	B2R767; Q9NSR6; P21580; E1P588; Q2HIX9; Q5VXQ7
XP_011534398.1	Q2HIX9; P21580; B2R767; E1P588; Q9NSR6; Q5VXQ7
XP_011534657.1	B3KXI2; Q8NE16; Q15436; B2R5P4
XP_011534713.1	F5H2B5; Q6UWD2; A0A3B3IT68; B4DJQ6; B4DI07; Q96BZ4
XP_011535130.1	Q8TBV1; Q9UI08; O95884; A0A024R6K5; B7Z3I5; Q7Z522; Q9UIC2; A8K105; Q9UF25
XP_011535186.1	P35813; J3KNM0; O75551; A0A024R6A5; B5BU11
XP_011535466.1	Q8TB24; Q8TEE8; Q6NSK7; Q8WYP4; Q9HAG1; Q86U22; Q8NF30; Q9H6A5; Q76LB3; Q6ZRC2
XP_011535467.1	Q8TB24; Q8TEE8; Q6NSK7; Q8WYP4; Q9HAG1; Q86U22; Q8NF30; Q9H6A5; Q76LB3; Q6ZRC2
XP_011536896.1	-
XP_011536897.1	-
XP_011536902.1	Q8IY37; Q9BUI7; Q9P211
XP_011536954.1	-
XP_011537110.1	Q9H0E5; Q96JW4; Q3KP68
XP_011537112.1	Q96JW4; Q3KP68; Q9H0E5
XP_011537113.1	Q96JW4; Q3KP68; Q9H0E5
XP_011537115.1	Q9H0E5; Q96JW4; Q3KP68
XP_011538150.1	Q9HA72; Q6ZUV9; D3DR94; O95893
XP_011539081.1	B2R949; D3DT61; Q8TCH2; Q8NEW0
XP_011539312.1	Q9UIQ3; D3DPL7; P09769
XP_011539313.1	P78453; Q9UIQ3; P09769; D3DPL7
XP_011539314.1	P78453; Q9UIQ3; P09769; D3DPL7
XP_011539315.1	P78453; Q9UIQ3; P09769; D3DPL7
XP_011539834.1	Q6PIM9; A8K5D7; B3KMZ8; Q5SSJ6; Q5SSJ5; A6NI71; Q8NDF0; Q9UHY0; B4E210; Q05BI0; Q5SWC6
XP_011539835.1	Q05BI0; Q6PIM9; Q5SWC6; B3KMZ8; Q5SSJ6; Q8NDF0; Q9UHY0; A8K5D7; B4E210; Q5SSJ5; A6NI71
XP_011539836.1	B4E210; Q05BI0; Q9UHY0; Q5SSJ5; Q5SWC6; Q6PIM9; A8K5D7; B3KMZ8; Q8NDF0; A6NI71; Q5SSJ6
XP_011540530.1	B1AK88; B4DWA6; B1AK85; Q9NUC4; Q5U0L4; A0A384MR50; P47756; Q32Q68; Q7L4N0; Q8TB49
XP_011540531.1	B1AK88; B4DWA6; B1AK85; Q9NUC4; Q5U0L4; A0A384MR50; P47756; Q32Q68; Q7L4N0; Q8TB49
XP_011540532.1	B1AK88; B4DWA6; B1AK85; Q9NUC4; Q5U0L4; A0A384MR50; P47756; Q32Q68; Q7L4N0; Q8TB49
XP_011540769.2	-
XP_011541392.1	Q9Y5P4; A8K7S2; Q96Q85; Q9H2S7; A0A2R8Y7C5; Q53YV1; Q9H2S8; A0A024RAJ5; B3KUB7; Q53YV2; Q96Q88
XP_011541393.1	A0A2R8Y7C5
XP_011541697.1	Q16706; Q16767
XP_011542490.1	Q9UP33; Q9UP34; Q9H584; Q9UEZ6; Q8TEV1; Q9BXC8; O00214; Q9UP32; Q96B92; O15215; Q5T3P5; Q5T3Q4; Q9H585
XP_011542730.1	G5E930; Q13524; B2RBU5; Q13115; D3DSU4
XP_011543041.1	Q9UNR3; Q9H4M9; B2R5U3; O14611; Q2M3Q4
XP_011543578.1	Q8WTR4; Q6UX76; Q8NCB7; Q8N781; Q8TB77; Q7Z4S0; Q49AQ5
XP_011543579.1	Q8WTR4; Q6UX76; Q8NCB7; Q8N781; Q8TB77; Q7Z4S0; Q49AQ5
XP_011543580.1	Q8WTR4; Q6UX76; Q8NCB7; Q8N781; Q8TB77; Q7Z4S0; Q49AQ5
XP_011543581.1	Q8WTR4; Q6UX76; Q8NCB7; Q8N781; Q8TB77; Q7Z4S0; Q49AQ5
XP_011543582.1	Q8WTR4; Q6UX76; Q8NCB7; Q8N781; Q8TB77; Q7Z4S0; Q49AQ5
XP_011543583.1	Q8WTR4; Q6UX76; Q8NCB7; Q8N781; Q8TB77; Q7Z4S0; Q49AQ5
XP_011543588.1	Q8WTR4; Q6UX76; Q8NCB7; Q8N781; Q8TB77; Q7Z4S0; Q49AQ5
XP_011543710.1	O60317; A7MD36; Q9UQC2; A2RRM2; A6NEW9
XP_011544016.1	Q2YD73; A0A024R611; P31146; B2RBL1
XP_016855889.1	D3DT61; B2R949; Q8NEW0; Q8TCH2
XP_016856688.1	P08887; A0N0L5; A8KAE8; Q53EQ7; Q5VZ23; A0A087WTB5; Q16202; Q5FWG2; B2R6V4
XP_016856763.1	Q9UP33; Q9UP34; Q9H584; Q9UEZ6; Q8TEV1; Q9BXC8; O00214; Q9UP32; Q96B92; O15215; Q5T3P5; Q5T3Q4; Q9H585
XP_016856764.1	Q9UP33; Q9UP34; Q9H584; Q9UEZ6; Q8TEV1; Q9BXC8; O00214; Q9UP32; Q96B92; O15215; Q5T3P5; Q5T3Q4; Q9H585
XP_016856883.1	Q5SWC6; Q6PIM9; A8K5D7; Q9UHY0; B4E210; Q05BI0; Q5SSJ5; B3KMZ8; Q8NDF0; A6NI71; Q5SSJ6
XP_016857732.1	B1AM14; Q14581; B1AM12; Q14580; Q59FG1; Q15878; B1AM13
XP_016857733.1	B1AM14; Q14581; B1AM12; Q14580; Q59FG1; Q15878; B1AM13
XP_016857734.1	B1AM14; Q14581; B1AM12; Q14580; Q59FG1; Q15878; B1AM13
XP_016857737.1	B1AM14; Q14581; B1AM12; Q14580; Q59FG1; Q15878; B1AM13
XP_016857738.1	B1AM14; Q14581; B1AM12; Q14580; Q59FG1; Q15878; B1AM13
XP_016857917.1	B1AK88; B4DWA6; B1AK85; Q9NUC4; Q5U0L4; A0A384MR50; P47756; Q32Q68; Q7L4N0; Q8TB49
XP_016858283.1	D3DVA6; O75142; Q15079; Q8TDA3; Q92974; Q9H023; A0A5F9ZI21; Q5VY92; Q8WUG4
XP_016858284.1	D3DVA6; O75142; Q15079; Q8TDA3; Q92974; Q9H023; A0A5F9ZI21; Q5VY92; Q8WUG4
XP_016858286.1	D3DVA6; O75142; Q15079; Q8TDA3; Q92974; Q9H023; A0A5F9ZI21; Q5VY92; Q8WUG4
XP_016858287.1	D3DVA6; O75142; Q15079; Q8TDA3; Q92974; Q9H023; A0A5F9ZI21; Q5VY92; Q8WUG4
XP_016858288.1	-
XP_016858324.1	Q8NG09; Q96DP4; Q9BTG9; Q969P0
XP_016858325.1	Q8NG09; Q96DP4; Q9BTG9; Q969P0
XP_016858326.1	Q969P0; Q96DP4; Q9BTG9; Q8NG09
XP_016858327.1	Q969P0; Q9BTG9; Q96DP4; Q8NG09
XP_016858328.1	Q969P0; Q9BTG9; Q96DP4; Q8NG09
XP_016858329.1	Q969P0; Q9BTG9; Q96DP4; Q8NG09
XP_016858401.1	-
XP_016858431.1	Q5SW77; Q9UQ08; Q5SW79; Q5SW78; Q9UQ09; O75058; Q7LGA9; Q86W31
XP_016858482.1	-
XP_016858792.1	P12111; A8MT30; B4E3U5; Q16501; Q53QF4; Q53QF6; B7ZMJ7; E9PFQ6; E9PGQ9
XP_016858793.1	B7ZW00; E9PGQ9; Q16501; Q8N4Z1; B7ZMJ7; P12111; A8MT30; Q53QF4; D9ZGF2; Q63HQ4; B4E3U5; E9PFQ6; Q53QF6
XP_016859429.1	A0A0A0MR28; Q00341; B4DTQ2; E7EM71; A0A024R4E5; Q53QU2; Q9UCY3
XP_016859494.1	B2RMU9; Q9UN03; P23229; B4DKB8; C4AM96; Q08443; Q59HB7; Q53RX7; Q16508; Q86VL6; Q9UCT1; Q0MRC7; Q14646; B4DG69; G5E9H1
XP_016859495.1	B2RMU9; Q9UN03; P23229; B4DKB8; C4AM96; Q08443; Q59HB7; Q53RX7; Q16508; Q86VL6; Q9UCT1; Q0MRC7; Q14646; B4DG69; G5E9H1
XP_016859496.1	B2RMU9; Q9UN03; P23229; B4DKB8; C4AM96; Q08443; Q59HB7; Q53RX7; Q16508; Q86VL6; Q9UCT1; Q0MRC7; Q14646; B4DG69; G5E9H1
XP_016859497.1	B2RMU9; Q9UN03; P23229; B4DKB8; C4AM96; Q08443; Q59HB7; Q53RX7; Q16508; Q86VL6; Q9UCT1; Q0MRC7; Q14646; B4DG69; G5E9H1
XP_016859636.1	Q09328; D3DP70
XP_016859637.1	Q09328; D3DP70
XP_016859638.1	Q09328; D3DP70
XP_016859807.1	D6W568; Q65Z97; Q9D6M1; Q9UMX7; P62699; Q8R174; Q9Y3C9
XP_016859808.1	D6W568; Q9UMX7; Q9Y3C9; Q9D6M1; P62699; Q65Z97; Q8R174
XP_016859809.1	Q8R174; P62699; Q9D6M1; Q65Z97; Q9Y3C9; Q9UMX7; D6W568
XP_016859810.1	Q9UMX7; D6W568; Q9Y3C9; Q8R174; Q9D6M1; Q65Z97; P62699
XP_016859811.1	P62699; Q65Z97; D6W568; Q9D6M1; Q8R174; Q9Y3C9; Q9UMX7
XP_016860253.1	Q9UKX6; O95849; Q9UBL8; Q9UDN2; D6W595; Q9UD55; P32418; A8K6N1; Q4QQG6; Q59GN4; Q4QQH3; Q587I6; Q9UDN1
XP_016860257.1	-
XP_016860258.1	-
XP_016860259.1	A7LNJ1; Q8WUM9; Q6DHX8; Q08344; Q9UQ82
XP_016860260.1	A7LNJ1; Q8WUM9; Q6DHX8; Q08344; Q9UQ82
XP_016860497.1	-
XP_016860498.1	-
XP_016860499.1	-
XP_016860500.1	Q8NBX3; Q9H5C2; Q8NBZ7
XP_016860501.1	-
XP_016860502.1	-
XP_016860977.1	C5MQH7; Q9BX86; Q8WUM4; E9PFU1; Q9P2H2; Q9NUN0; Q9UKL5; Q6NUS1
XP_016862045.1	C9JU35
XP_016862904.1	-
XP_016862905.1	-
XP_016862906.1	-
XP_016862907.1	-
XP_016862908.1	-
XP_016863693.1	Q96BC3; Q9NYX9; O00462
XP_016864408.1	Q9H2S8; Q53YV1; Q9Y5P4; Q53YV2; B3KUB7; Q96Q85; Q96Q88; A8K7S2; A0A024RAJ5; Q9H2S7
XP_016864434.1	A0A0A0MRZ4; O76008; B7Z699; B7Z8K2; A4F1W8; E7ET96; Q05KP4; Q6N077; A4F1X5; Q96EL9; A4F1X2; Q15025; Q05KP3; A4F1X4; E7EPY1; Q9H1J3; A4F1X6; A8K4N4; Q99833; A4F1W9; A4F1X7; A4F1X9
XP_016864435.1	A0A0A0MRZ4; O76008; B7Z699; B7Z8K2; A4F1W8; E7ET96; Q05KP4; Q6N077; A4F1X5; Q96EL9; A4F1X2; Q15025; Q05KP3; A4F1X4; E7EPY1; Q9H1J3; A4F1X6; A8K4N4; Q99833; A4F1W9; A4F1X7; A4F1X9
XP_016864436.1	A0A0A0MRZ4; O76008; B7Z699; B7Z8K2; A4F1W8; E7ET96; Q05KP4; Q6N077; A4F1X5; Q96EL9; A4F1X2; Q15025; Q05KP3; A4F1X4; E7EPY1; Q9H1J3; A4F1X6; A8K4N4; Q99833; A4F1W9; A4F1X7; A4F1X9
XP_016864437.1	A0A0A0MRZ4; O76008; B7Z699; B7Z8K2; A4F1W8; E7ET96; Q05KP4; Q6N077; A4F1X5; Q96EL9; A4F1X2; Q15025; Q05KP3; A4F1X4; E7EPY1; Q9H1J3; A4F1X6; A8K4N4; Q99833; A4F1W9; A4F1X7; A4F1X9
XP_016864438.1	A0A0A0MRZ4; O76008; B7Z699; B7Z8K2; A4F1W8; E7ET96; Q05KP4; Q6N077; A4F1X5; Q96EL9; A4F1X2; Q15025; Q05KP3; A4F1X4; E7EPY1; Q9H1J3; A4F1X6; A8K4N4; Q99833; A4F1W9; A4F1X7; A4F1X9
XP_016864439.1	A0A0A0MRZ4
XP_016864440.1	-
XP_016864961.1	Q16706; Q16767
XP_016865498.1	Q8TBU7; Q8N504; Q9H013; Q9BZL5; Q9UHP2
XP_016865580.1	Q5H9U2; Q8N5L3; Q7LAU7; Q86T69; Q8NEK3; Q7Z3T8; O15023
XP_016865581.1	Q7Z3T8; O15023; Q7LAU7; Q5H9U2; Q86T69; Q8N5L3; Q8NEK3
XP_016867667.1	A4D133; P26012; B4DHD4
XP_016867668.1	B4DHD4; P26012; A4D133
XP_016867669.1	B4DHD4; A4D133; P26012
XP_016867670.1	B4DHD4; A4D133; P26012
XP_016867671.1	A4D133; P26012; B4DHD4
XP_016867672.1	A4D133; P26012; B4DHD4
XP_016869755.1	P20908; Q15094; Q5SUX4; A0A024R8E5; B2ZZ86; A0A087WXW9; Q59EE7
XP_016870157.1	Q59F98; Q5T6W4; Q922Y7; Q15671; Q60577; Q96J62; Q07244; P61978; Q6IBN1
XP_016870158.1	B4DUQ1
XP_016870548.1	-
XP_016870549.1	Q5VXV6; A0A384P5S9; Q13813; Q15324; Q5VXV5; Q13186; Q16606; Q59EF1; Q7Z6M5; Q9P0V0
XP_016870550.1	A0A0D9SF54
XP_016870622.1	Q96CT9; Q8IXK2; Q5TCF7; Q9H771; Q8NG54
XP_016871795.1	Q6ZUV9; Q9HA72; D3DR94; O95893
XP_016871796.1	Q6ZUV9; D3DR94; Q9HA72; O95893
XP_016873161.1	P57043; Q13418; Q68DZ3; D3DQU0; B7Z1I0; B7Z418; V9HWF0
XP_016873408.1	Q96GC5; B4DN34; Q4U2Q4; Q9Y5J0; F5H8D0; Q49AK7; Q9P091
XP_016873420.1	Q6FIE9; Q9H0E2; B3KXC6; Q9UJ69; B3KR28; F2Z2Y8; Q8N8J5; Q9H9E6; E9PNS3
XP_016873625.1	A0A2R8Y860
XP_016873626.1	A2A2U1
XP_016873627.1	A2A2U1
XP_016873628.1	A0A2R8YFE3
XP_016873846.1	B4DPB0; Q4G165; Q7Z500; A0A024R5N4; Q8TBU6; Q9HAB6; B7ZAS9; Q53HS9; Q9BRP4; A6NDR5
XP_016873847.1	B4DPB0; Q4G165; Q7Z500; A0A024R5N4; Q8TBU6; Q9HAB6; B7ZAS9; Q53HS9; Q9BRP4; A6NDR5
XP_016873848.1	B4DPB0; Q4G165; Q7Z500; A0A024R5N4; Q8TBU6; Q9HAB6; B7ZAS9; Q53HS9; Q9BRP4; A6NDR5
XP_016874152.1	B4DSU8; O00429; Q8TBT7; Q9Y5J2; J3KPI2; B4DYR6; Q9BWM1; A8K4X9; B4DGC9; O14541; O60709; Q59GN9; G8JLD5; Q7L6B3
XP_016874153.1	B4DSU8; O00429; Q8TBT7; Q9Y5J2; J3KPI2; B4DYR6; Q9BWM1; A8K4X9; B4DGC9; O14541; O60709; Q59GN9; G8JLD5; Q7L6B3
XP_016874154.1	B4DSU8; O00429; Q8TBT7; Q9Y5J2; J3KPI2; B4DYR6; Q9BWM1; A8K4X9; B4DGC9; O14541; O60709; Q59GN9; G8JLD5; Q7L6B3
XP_016874949.1	B3KQQ6; Q06055
XP_016874950.1	B3KQQ6; Q06055
XP_016875188.1	-
XP_016875191.1	-
XP_016875193.1	-
XP_016875214.1	Q9UBF0; A0AV39; Q13101; A0A024RAS0; Q9UBT5; A0A024RAS9; Q8IYG3; Q16827
XP_016875502.1	Q96JW4; Q3KP68; Q9H0E5
XP_016875503.1	Q9H0E5; Q96JW4; Q3KP68
XP_016875504.1	Q9H0E5; Q96JW4; Q3KP68
XP_016875505.1	Q9H0E5; Q96JW4; Q3KP68
XP_016875506.1	Q9H0E5; Q96JW4; Q3KP68
XP_016876417.1	B3KXI2; Q8NE16; Q15436; B2R5P4
XP_016876454.1	A0A3B3IT68
XP_016876829.1	Q2M1Y6; Q14837; Q14904; Q9H1D5; A2TDB6; B6D424; Q16579; Q9UMM8; Q9UDA2; Q92679; P12883; Q14836
XP_016876852.1	Q8TBV1; Q9UI08; O95884; A0A024R6K5; B7Z3I5; Q7Z522; Q9UIC2; A8K105; Q9UF25
XP_016876859.1	Q86U18; Q0PVP5; E9KL23; Q13672; A6PX14; Q86U19; Q96BF9; Q96ES1; Q9P1P0; Q9UCE6; B2RDQ8; Q53XB8; Q7M4R2; P01009; Q9UCM3; Q5U0M1
XP_016876959.1	P62191; P49014; Q96AZ3; B4DR63; Q03527; Q6IAW0; Q6NW36
XP_016877084.1	-
XP_016877140.1	Q8TB24; Q8TEE8; Q6NSK7; Q8WYP4; Q9HAG1; Q86U22; Q8NF30; Q9H6A5; Q76LB3; Q6ZRC2
XP_016877141.1	Q8TB24; Q8TEE8; Q6NSK7; Q8WYP4; Q9HAG1; Q86U22; Q8NF30; Q9H6A5; Q76LB3; Q6ZRC2
XP_016877142.1	Q8TB24; Q8TEE8; Q6NSK7; Q8WYP4; Q9HAG1; Q86U22; Q8NF30; Q9H6A5; Q76LB3; Q6ZRC2
XP_016877143.1	Q8TB24; Q8TEE8; Q6NSK7; Q8WYP4; Q9HAG1; Q86U22; Q8NF30; Q9H6A5; Q76LB3; Q6ZRC2
XP_016878337.1	C9JRI6; Q6GTW4; B7Z9B1; B7Z590; Q8TBX3; A8W476; P55290; J3KN62; A8W477; B7Z3H7
XP_016878374.1	A0A024R611; P31146; B2RBL1; Q2YD73
XP_016878375.1	A0A024R611; P31146; B2RBL1; Q2YD73
XP_016879602.1	-
XP_016879603.1	Q96A25; A8K2X2; B7Z698
XP_016879773.1	P63010; A6NJP3; Q7Z451; Q96J19; P21851
XP_016879774.1	A0A140VJE8; A6NJP3; Q7Z451; P63010; P21851; Q96J19; Q96EL6
XP_016879775.1	P63010; Q7Z451; Q96J19; P21851; A6NJP3
XP_016879776.1	A0A140VJE8; A6NJP3; Q7Z451; P63010; P21851; Q96J19; Q96EL6
XP_016879894.1	Q8N856; Q8N139; Q6NSH9; Q8WWZ6
XP_016880193.1	Q9P1X1; Q9P2R8; D3DTK3; D3DTK4; Q8N4C8; Q5U8Z0
XP_016880194.1	Q9P1X1; Q9P2R8; D3DTK3; D3DTK4; Q8N4C8; Q5U8Z0
XP_016880195.1	Q9P1X1; Q9P2R8; D3DTK3; D3DTK4; Q8N4C8; Q5U8Z0
XP_016880196.1	Q9P1X1; Q9P2R8; D3DTK3; D3DTK4; Q8N4C8; Q5U8Z0
XP_016880197.1	Q9P1X1; Q9P2R8; D3DTK3; D3DTK4; Q8N4C8; Q5U8Z0
XP_016880290.1	Q7L3U8; B3KP62; Q2M248; A8MZ52; B4DN65; Q9NXB2; A0A024RD83; Q6DKK2; Q9H6G3
XP_016880326.1	Q96RE4; B5BU22; L7RSM7; Q7Z727; P17252; Q32M72; Q15137
XP_016880327.1	-
XP_016880328.1	-
XP_016880329.1	-
XP_016880461.1	O14916; P40763; K7ENL3; A8K7B8; Q9BW54
XP_016880462.1	A8K7B8; K7ENL3; Q9BW54; P40763; O14916
XP_016880463.1	-
XP_016880464.1	P40763; A8K7B8; K7ENL3; O14916; Q9BW54
XP_016880465.1	-
XP_016880554.1	O43442; Q9NXI5; A0A024R8M6; O43934; A0A024R8U7
XP_016880558.1	-
XP_016881181.1	Q9UM86; A0A024RC48; Q86TJ7; Q10472
XP_016881274.1	O15118; Q9P130; B4DET3
XP_016882403.1	-
XP_016882404.1	Q6U676; Q7L251; Q8IUR2; Q5U651
XP_016883034.1	O15022; Q96GP2; O95836; Q9Y668; Q9UMN6; Q9UK25; Q9Y669; Q96IP3
[truncated: 67 more rows]

## Sheet: CC Exclusvie to Borrelia Stim
Annotation Cluster 1 Enrichment Score: 19.060478203864914
[truncated: 72 more rows]
