# Supplementary material for: Borrelia burgdorferi-Induced Changes in the Class II Self-Immunopeptidome Displayed on HLA-DR Molecules Expressed by Dendritic Cells
Source: Front Med (Lausanne). 2020 Sep 16;7:568. doi: 10.3389/fmed.2020.00568 (PMC7524959; doi:10.3389/fmed.2020.00568)
Supplement: Supplementary file 4 [file Data_Sheet_3.XLSX]

## Sheet: Manuscript Information
Borrelia burgdorferi-Induced Changes in the Class II Self-Immunopeptidome Displayed on HLA-DR Molecules Expressed by Dendritic Cells
Maria Gutierrez-Hoffmann1,2, Robert N. O’Meally3, Eleni Tiniakou2, Robert N. Cole3, Erika Darrah2, Mark J. Soloski1,2*
1Lyme Disease Research Center, Johns Hopkins University, School of Medicine, Baltimore, MD 21224, USA.
2Division of Rheumatology, Johns Hopkins University, School of Medicine, Baltimore, MD 21224, USA.
3Mass Spectrometry and Proteomics Facility, Department of Biological Chemistry, Johns Hopkins University School of Medicine, Baltimore, MD 21205, USA.
* Correspondence:
Mark J. Soloski
mski@jhmi.edu

## Sheet: LTA-Stimulated
Protein Group	Protein ID	Protein Accession	Peptide	Unique	-10lgP	Mass	Length	ppm	m/z	z	RT	Area Sample 3	Fraction	Scan	Source File	#Feature	#Feature Sample 3	Start	End	PTM	AScore	Found By
1	161	NP_061984.2	V.IIQAEFYLNPDQSGEFM(+15.99).F	Y	41.03	2016.91	17	1.1	1009.47	2	66.87	125000	3	13475	RO-CS-190506_SoloskiM_MG_Sample_LTA.raw	1	1	32	48	Oxidation (M)	M17:Oxidation (M):1000.00	PEAKS DB
1	161	NP_061984.2	N.VPPEVTVLTNSPVELREPN.V	Y	40.04	2089.11	19	-2.8	1045.56	2	62.86	2140000	3	12161	RO-CS-190506_SoloskiM_MG_Sample_LTA.raw	2	2	110	128			PEAKS DB
1	161	NP_061984.2	G.ALANIAVDKANLEIM(+15.99).T	Y	38.7	1600.85	15	-0.5	801.432	2	57.93	1090000	3	10832	RO-CS-190506_SoloskiM_MG_Sample_LTA.raw	1	1	84	98	Oxidation (M)	M15:Oxidation (M):1000.00	PEAKS DB
1	161	NP_061984.2	S.GEFM(+15.99)FDFDGDEIFH.V	Y	38.32	1720.67	14	3.7	861.346	2	69	92300	3	14095	RO-CS-190506_SoloskiM_MG_Sample_LTA.raw	1	1	45	58	Oxidation (M)	M4:Oxidation (M):1000.00	PEAKS DB
1	161	NP_061984.2	A.LANIAVDKANLEIM(+15.99).T	Y	36.77	1529.81	14	-1.5	765.912	2	54.29	2480000	3	9995	RO-CS-190506_SoloskiM_MG_Sample_LTA.raw	1	1	85	98	Oxidation (M)	M14:Oxidation (M):1000.00	PEAKS DB
1	161	NP_061984.2	N.VPPEVTVLTNSPVELREPNVL.I	Y	36.34	2301.26	21	0	768.093	3	67.23	25800	3	13602	RO-CS-190506_SoloskiM_MG_Sample_LTA.raw	1	1	110	130			PEAKS DB
1	161	NP_061984.2	G.ALANIAVDKANLEIM(+15.99)TK.R	Y	34.34	1829.99	17	4.8	611.008	3	51.72	286000	3	9317	RO-CS-190506_SoloskiM_MG_Sample_LTA.raw	2	2	84	100	Oxidation (M)	M15:Oxidation (M):1000.00	PEAKS DB
1	161	NP_061984.2	A.LANIAVDKANLEIM(+15.99)T.K	Y	33.47	1630.86	15	1.3	816.438	2	56.72	12700	3	10529	RO-CS-190506_SoloskiM_MG_Sample_LTA.raw	1	1	85	99	Oxidation (M)	M14:Oxidation (M):1000.00	PEAKS DB
1	161	NP_061984.2	I.IQAEFYLNPDQSGE.F	Y	33.3	1609.73	14	-2.4	805.868	2	61.12	253000	3	11626	RO-CS-190506_SoloskiM_MG_Sample_LTA.raw	1	1	33	46			PEAKS DB
1	161	NP_061984.2	V.IIQAEFYLNPDQSGEF.M	Y	32.66	1869.88	16	4.8	935.951	2	68.68	921000	3	14004	RO-CS-190506_SoloskiM_MG_Sample_LTA.raw	1	1	32	47			PEAKS DB
1	161	NP_061984.2	A.LANIAVDKANLE.I	Y	32.48	1269.69	12	1.8	635.855	2	45.16	351000	3	7796	RO-CS-190506_SoloskiM_MG_Sample_LTA.raw	1	1	85	96			PEAKS DB
1	161	NP_061984.2	G.ALANIAVDKANLE.I	Y	31.08	1340.73	13	4.5	671.375	2	49.66	46300	3	8876	RO-CS-190506_SoloskiM_MG_Sample_LTA.raw	1	1	84	96			PEAKS DB
1	161	NP_061984.2	A.LANIAVDKANLEI.M	Y	29.33	1382.78	13	-3.5	692.393	2	60.14	264000	3	11355	RO-CS-190506_SoloskiM_MG_Sample_LTA.raw	1	1	85	97			PEAKS DB
1	161	NP_061984.2	I.QAEFYLNPDQSGEF.M	Y	29.08	1643.71	14	4.9	822.866	2	65.13	267000	3	12924	RO-CS-190506_SoloskiM_MG_Sample_LTA.raw	1	1	34	47			PEAKS DB
1	161	NP_061984.2	I.IQAEFYLNPDQSGEFM(+15.99).F	Y	29.02	1903.83	16	4.8	952.927	2	65.05	57000	3	12897	RO-CS-190506_SoloskiM_MG_Sample_LTA.raw	1	1	33	48	Oxidation (M)	M16:Oxidation (M):1000.00	PEAKS DB
1	161	NP_061984.2	N.VPPEVTVLTNSPVELREPNV.L	Y	29	2188.17	20	-1	730.398	3	64.78	47500	3	12825	RO-CS-190506_SoloskiM_MG_Sample_LTA.raw	1	1	110	129			PEAKS DB
1	161	NP_061984.2	Q.AEFYLNPDQSGEFM(+15.99).F	Y	27.47	1662.69	14	3.6	832.354	2	62.96	37600	3	12225	RO-CS-190506_SoloskiM_MG_Sample_LTA.raw	1	1	35	48	Oxidation (M)	M14:Oxidation (M):1000.00	PEAKS DB
1	161	NP_061984.2	Q.GALANIAVDKANLEIM(+15.99)T.K	Y	27.01	1758.92	17	2.8	880.469	2	60.66	79400	3	11511	RO-CS-190506_SoloskiM_MG_Sample_LTA.raw	1	1	83	99	Oxidation (M)	M16:Oxidation (M):1000.00	PEAKS DB
1	161	NP_061984.2	Q.AEFYLNPDQSGEF.M	Y	22.84	1515.65	13	-4.8	758.83	2	65.42	168000	3	13005	RO-CS-190506_SoloskiM_MG_Sample_LTA.raw	1	1	35	47			PEAKS DB
1	161	NP_061984.2	A.LANIAVDKANLEIM.T	Y	21.08	1513.82	14	3.4	757.918	2	62.64	11500	3	12125	RO-CS-190506_SoloskiM_MG_Sample_LTA.raw	1	1	85	98			PEAKS DB
1	161	NP_061984.2	I.QAEFYLNPDQSGE.F	Y	20.56	1496.64	13	4.1	749.331	2	54.81	0	3	10061	RO-CS-190506_SoloskiM_MG_Sample_LTA.raw	0	0	34	46			PEAKS DB
2	139	XP_011529433.1	Q.IGEETVITVDTKAAGKGK.V	Y	37.5	1815.99	18	4.5	455.008	4	35.98	0	3	5810	RO-CS-190506_SoloskiM_MG_Sample_LTA.raw	0	0	1599	1616			PEAKS DB
2	139	XP_011529433.1	G.NPAEFVVNTSNAGAG.A	Y	36.88	1446.67	15	-2.7	724.342	2	48.76	917000	3	8688	RO-CS-190506_SoloskiM_MG_Sample_LTA.raw	1	1	2379	2393			PEAKS DB
2	139	XP_011529433.1	G.EETVITVDTKAAGKGK.V	Y	35.18	1645.89	16	0.9	549.637	3	28.77	777000	3	4620	RO-CS-190506_SoloskiM_MG_Sample_LTA.raw	2	2	1601	1616			PEAKS DB
2	139	XP_011529433.1	I.GEETVITVDTKAAGKGK.V	Y	33.91	1702.91	17	4.2	568.646	3	29.78	88000	3	4706	RO-CS-190506_SoloskiM_MG_Sample_LTA.raw	1	1	1600	1616			PEAKS DB
2	139	XP_011529433.1	E.ETVITVDTKAAGKGK.V	Y	33.24	1516.85	15	1.2	506.623	3	26.75	454000	3	4257	RO-CS-190506_SoloskiM_MG_Sample_LTA.raw	2	2	1602	1616			PEAKS DB
2	139	XP_011529433.1	T.GNPAEFVVNTSNAGAG.A	Y	32.53	1503.7	16	0.7	752.856	2	51.29	374000	3	9262	RO-CS-190506_SoloskiM_MG_Sample_LTA.raw	1	1	2378	2393			PEAKS DB
2	139	XP_011529433.1	G.EETVITVDTKAAGKG.K	Y	30.56	1517.79	15	0.3	506.939	3	33.07	57500	3	5287	RO-CS-190506_SoloskiM_MG_Sample_LTA.raw	1	1	1601	1615			PEAKS DB
2	139	XP_011529433.1	F.EPAEFIIDTRDAGYGG.L	Y	29.67	1709.79	16	0.9	855.903	2	58.7	354000	3	10981	RO-CS-190506_SoloskiM_MG_Sample_LTA.raw	1	1	1997	2012			PEAKS DB
2	139	XP_011529433.1	F.EPAEFIIDTRDAGYG.G	Y	29.46	1652.77	15	2.3	827.393	2	59.58	412000	3	11202	RO-CS-190506_SoloskiM_MG_Sample_LTA.raw	1	1	1997	2011			PEAKS DB
2	139	XP_011529433.1	T.YTVAYVPDVTGRYT.I	Y	27.96	1603.79	14	-3.9	802.898	2	57.46	205000	3	10687	RO-CS-190506_SoloskiM_MG_Sample_LTA.raw	1	1	1537	1550			PEAKS DB
2	139	XP_011529433.1	L.SPGM(+15.99)VRANLPQSFQVDT.S	Y	27.18	1861.9	17	2.6	931.959	2	52.57	77000	3	9520	RO-CS-190506_SoloskiM_MG_Sample_LTA.raw	1	1	1392	1408	Oxidation (M)	M4:Oxidation (M):1000.00	PEAKS DB
2	139	XP_011529433.1	Y.SISVLYGDEEVPRSPF.K	Y	27.03	1793.88	16	4.1	897.953	2	64.72	41900	3	12799	RO-CS-190506_SoloskiM_MG_Sample_LTA.raw	1	1	1453	1468			PEAKS DB
2	139	XP_011529433.1	Y.TVAYVPDVTGRY.T	Y	24.31	1339.68	12	3.1	670.848	2	52.44	22100	3	9512	RO-CS-190506_SoloskiM_MG_Sample_LTA.raw	1	1	1538	1549			PEAKS DB
2	139	XP_011529433.1	T.GNPAEFVVNTSNAGAGA.L	Y	22.63	1574.73	17	5	788.377	2	52.65	79200	3	9537	RO-CS-190506_SoloskiM_MG_Sample_LTA.raw	1	1	2378	2394			PEAKS DB
2	139	XP_011529433.1	F.EPAEFIIDTRDAG.Y	Y	21.41	1432.68	13	4.6	717.352	2	54.36	40200	3	9942	RO-CS-190506_SoloskiM_MG_Sample_LTA.raw	1	1	1997	2009			PEAKS DB
2	139	XP_011529433.1	F.EPAEFIIDTRDAGYGGL.S	Y	21.37	1822.87	17	3.1	912.447	2	65.01	0	3	12896	RO-CS-190506_SoloskiM_MG_Sample_LTA.raw	0	0	1997	2013			PEAKS DB
2	140	XP_011529432.1	Q.IGEETVITVDTKAAGKGK.V	Y	37.5	1815.99	18	4.5	455.008	4	35.98	0	3	5810	RO-CS-190506_SoloskiM_MG_Sample_LTA.raw	0	0	1658	1675			PEAKS DB
2	140	XP_011529432.1	G.NPAEFVVNTSNAGAG.A	Y	36.88	1446.67	15	-2.7	724.342	2	48.76	917000	3	8688	RO-CS-190506_SoloskiM_MG_Sample_LTA.raw	1	1	2380	2394			PEAKS DB
2	140	XP_011529432.1	G.EETVITVDTKAAGKGK.V	Y	35.18	1645.89	16	0.9	549.637	3	28.77	777000	3	4620	RO-CS-190506_SoloskiM_MG_Sample_LTA.raw	2	2	1660	1675			PEAKS DB
2	140	XP_011529432.1	I.GEETVITVDTKAAGKGK.V	Y	33.91	1702.91	17	4.2	568.646	3	29.78	88000	3	4706	RO-CS-190506_SoloskiM_MG_Sample_LTA.raw	1	1	1659	1675			PEAKS DB
2	140	XP_011529432.1	E.ETVITVDTKAAGKGK.V	Y	33.24	1516.85	15	1.2	506.623	3	26.75	454000	3	4257	RO-CS-190506_SoloskiM_MG_Sample_LTA.raw	2	2	1661	1675			PEAKS DB
2	140	XP_011529432.1	T.GNPAEFVVNTSNAGAG.A	Y	32.53	1503.7	16	0.7	752.856	2	51.29	374000	3	9262	RO-CS-190506_SoloskiM_MG_Sample_LTA.raw	1	1	2379	2394			PEAKS DB
2	140	XP_011529432.1	G.EETVITVDTKAAGKG.K	Y	30.56	1517.79	15	0.3	506.939	3	33.07	57500	3	5287	RO-CS-190506_SoloskiM_MG_Sample_LTA.raw	1	1	1660	1674			PEAKS DB
2	140	XP_011529432.1	F.EPAEFIIDTRDAGYGG.L	Y	29.67	1709.79	16	0.9	855.903	2	58.7	354000	3	10981	RO-CS-190506_SoloskiM_MG_Sample_LTA.raw	1	1	1998	2013			PEAKS DB
2	140	XP_011529432.1	F.EPAEFIIDTRDAGYG.G	Y	29.46	1652.77	15	2.3	827.393	2	59.58	412000	3	11202	RO-CS-190506_SoloskiM_MG_Sample_LTA.raw	1	1	1998	2012			PEAKS DB
2	140	XP_011529432.1	T.YTVAYVPDVTGRYT.I	Y	27.96	1603.79	14	-3.9	802.898	2	57.46	205000	3	10687	RO-CS-190506_SoloskiM_MG_Sample_LTA.raw	1	1	1604	1617			PEAKS DB
2	140	XP_011529432.1	L.SPGM(+15.99)VRANLPQSFQVDT.S	Y	27.18	1861.9	17	2.6	931.959	2	52.57	77000	3	9520	RO-CS-190506_SoloskiM_MG_Sample_LTA.raw	1	1	1459	1475	Oxidation (M)	M4:Oxidation (M):1000.00	PEAKS DB
2	140	XP_011529432.1	Y.SISVLYGDEEVPRSPF.K	Y	27.03	1793.88	16	4.1	897.953	2	64.72	41900	3	12799	RO-CS-190506_SoloskiM_MG_Sample_LTA.raw	1	1	1520	1535			PEAKS DB
2	140	XP_011529432.1	Y.TVAYVPDVTGRY.T	Y	24.31	1339.68	12	3.1	670.848	2	52.44	22100	3	9512	RO-CS-190506_SoloskiM_MG_Sample_LTA.raw	1	1	1605	1616			PEAKS DB
2	140	XP_011529432.1	T.GNPAEFVVNTSNAGAGA.L	Y	22.63	1574.73	17	5	788.377	2	52.65	79200	3	9537	RO-CS-190506_SoloskiM_MG_Sample_LTA.raw	1	1	2379	2395			PEAKS DB
2	140	XP_011529432.1	F.EPAEFIIDTRDAG.Y	Y	21.41	1432.68	13	4.6	717.352	2	54.36	40200	3	9942	RO-CS-190506_SoloskiM_MG_Sample_LTA.raw	1	1	1998	2010			PEAKS DB
2	140	XP_011529432.1	F.EPAEFIIDTRDAGYGGL.S	Y	21.37	1822.87	17	3.1	912.447	2	65.01	0	3	12896	RO-CS-190506_SoloskiM_MG_Sample_LTA.raw	0	0	1998	2014			PEAKS DB
2	141	XP_011529431.1	Q.IGEETVITVDTKAAGKGK.V	Y	37.5	1815.99	18	4.5	455.008	4	35.98	0	3	5810	RO-CS-190506_SoloskiM_MG_Sample_LTA.raw	0	0	1666	1683			PEAKS DB
2	141	XP_011529431.1	G.NPAEFVVNTSNAGAG.A	Y	36.88	1446.67	15	-2.7	724.342	2	48.76	917000	3	8688	RO-CS-190506_SoloskiM_MG_Sample_LTA.raw	1	1	2388	2402			PEAKS DB
2	141	XP_011529431.1	G.EETVITVDTKAAGKGK.V	Y	35.18	1645.89	16	0.9	549.637	3	28.77	777000	3	4620	RO-CS-190506_SoloskiM_MG_Sample_LTA.raw	2	2	1668	1683			PEAKS DB
2	141	XP_011529431.1	I.GEETVITVDTKAAGKGK.V	Y	33.91	1702.91	17	4.2	568.646	3	29.78	88000	3	4706	RO-CS-190506_SoloskiM_MG_Sample_LTA.raw	1	1	1667	1683			PEAKS DB
2	141	XP_011529431.1	E.ETVITVDTKAAGKGK.V	Y	33.24	1516.85	15	1.2	506.623	3	26.75	454000	3	4257	RO-CS-190506_SoloskiM_MG_Sample_LTA.raw	2	2	1669	1683			PEAKS DB
2	141	XP_011529431.1	T.GNPAEFVVNTSNAGAG.A	Y	32.53	1503.7	16	0.7	752.856	2	51.29	374000	3	9262	RO-CS-190506_SoloskiM_MG_Sample_LTA.raw	1	1	2387	2402			PEAKS DB
2	141	XP_011529431.1	G.EETVITVDTKAAGKG.K	Y	30.56	1517.79	15	0.3	506.939	3	33.07	57500	3	5287	RO-CS-190506_SoloskiM_MG_Sample_LTA.raw	1	1	1668	1682			PEAKS DB
2	141	XP_011529431.1	F.EPAEFIIDTRDAGYGG.L	Y	29.67	1709.79	16	0.9	855.903	2	58.7	354000	3	10981	RO-CS-190506_SoloskiM_MG_Sample_LTA.raw	1	1	2006	2021			PEAKS DB
2	141	XP_011529431.1	F.EPAEFIIDTRDAGYG.G	Y	29.46	1652.77	15	2.3	827.393	2	59.58	412000	3	11202	RO-CS-190506_SoloskiM_MG_Sample_LTA.raw	1	1	2006	2020			PEAKS DB
2	141	XP_011529431.1	T.YTVAYVPDVTGRYT.I	Y	27.96	1603.79	14	-3.9	802.898	2	57.46	205000	3	10687	RO-CS-190506_SoloskiM_MG_Sample_LTA.raw	1	1	1604	1617			PEAKS DB
2	141	XP_011529431.1	L.SPGM(+15.99)VRANLPQSFQVDT.S	Y	27.18	1861.9	17	2.6	931.959	2	52.57	77000	3	9520	RO-CS-190506_SoloskiM_MG_Sample_LTA.raw	1	1	1459	1475	Oxidation (M)	M4:Oxidation (M):1000.00	PEAKS DB
2	141	XP_011529431.1	Y.SISVLYGDEEVPRSPF.K	Y	27.03	1793.88	16	4.1	897.953	2	64.72	41900	3	12799	RO-CS-190506_SoloskiM_MG_Sample_LTA.raw	1	1	1520	1535			PEAKS DB
2	141	XP_011529431.1	Y.TVAYVPDVTGRY.T	Y	24.31	1339.68	12	3.1	670.848	2	52.44	22100	3	9512	RO-CS-190506_SoloskiM_MG_Sample_LTA.raw	1	1	1605	1616			PEAKS DB
2	141	XP_011529431.1	T.GNPAEFVVNTSNAGAGA.L	Y	22.63	1574.73	17	5	788.377	2	52.65	79200	3	9537	RO-CS-190506_SoloskiM_MG_Sample_LTA.raw	1	1	2387	2403			PEAKS DB
2	141	XP_011529431.1	F.EPAEFIIDTRDAG.Y	Y	21.41	1432.68	13	4.6	717.352	2	54.36	40200	3	9942	RO-CS-190506_SoloskiM_MG_Sample_LTA.raw	1	1	2006	2018			PEAKS DB
2	141	XP_011529431.1	F.EPAEFIIDTRDAGYGGL.S	Y	21.37	1822.87	17	3.1	912.447	2	65.01	0	3	12896	RO-CS-190506_SoloskiM_MG_Sample_LTA.raw	0	0	2006	2022			PEAKS DB
2	142	XP_011529430.1	Q.IGEETVITVDTKAAGKGK.V	Y	37.5	1815.99	18	4.5	455.008	4	35.98	0	3	5810	RO-CS-190506_SoloskiM_MG_Sample_LTA.raw	0	0	1658	1675			PEAKS DB
2	142	XP_011529430.1	G.NPAEFVVNTSNAGAG.A	Y	36.88	1446.67	15	-2.7	724.342	2	48.76	917000	3	8688	RO-CS-190506_SoloskiM_MG_Sample_LTA.raw	1	1	2406	2420			PEAKS DB
2	142	XP_011529430.1	G.EETVITVDTKAAGKGK.V	Y	35.18	1645.89	16	0.9	549.637	3	28.77	777000	3	4620	RO-CS-190506_SoloskiM_MG_Sample_LTA.raw	2	2	1660	1675			PEAKS DB
2	142	XP_011529430.1	I.GEETVITVDTKAAGKGK.V	Y	33.91	1702.91	17	4.2	568.646	3	29.78	88000	3	4706	RO-CS-190506_SoloskiM_MG_Sample_LTA.raw	1	1	1659	1675			PEAKS DB
2	142	XP_011529430.1	E.ETVITVDTKAAGKGK.V	Y	33.24	1516.85	15	1.2	506.623	3	26.75	454000	3	4257	RO-CS-190506_SoloskiM_MG_Sample_LTA.raw	2	2	1661	1675			PEAKS DB
2	142	XP_011529430.1	T.GNPAEFVVNTSNAGAG.A	Y	32.53	1503.7	16	0.7	752.856	2	51.29	374000	3	9262	RO-CS-190506_SoloskiM_MG_Sample_LTA.raw	1	1	2405	2420			PEAKS DB
2	142	XP_011529430.1	G.EETVITVDTKAAGKG.K	Y	30.56	1517.79	15	0.3	506.939	3	33.07	57500	3	5287	RO-CS-190506_SoloskiM_MG_Sample_LTA.raw	1	1	1660	1674			PEAKS DB
2	142	XP_011529430.1	F.EPAEFIIDTRDAGYGG.L	Y	29.67	1709.79	16	0.9	855.903	2	58.7	354000	3	10981	RO-CS-190506_SoloskiM_MG_Sample_LTA.raw	1	1	2024	2039			PEAKS DB
2	142	XP_011529430.1	F.EPAEFIIDTRDAGYG.G	Y	29.46	1652.77	15	2.3	827.393	2	59.58	412000	3	11202	RO-CS-190506_SoloskiM_MG_Sample_LTA.raw	1	1	2024	2038			PEAKS DB
2	142	XP_011529430.1	T.YTVAYVPDVTGRYT.I	Y	27.96	1603.79	14	-3.9	802.898	2	57.46	205000	3	10687	RO-CS-190506_SoloskiM_MG_Sample_LTA.raw	1	1	1604	1617			PEAKS DB
2	142	XP_011529430.1	L.SPGM(+15.99)VRANLPQSFQVDT.S	Y	27.18	1861.9	17	2.6	931.959	2	52.57	77000	3	9520	RO-CS-190506_SoloskiM_MG_Sample_LTA.raw	1	1	1459	1475	Oxidation (M)	M4:Oxidation (M):1000.00	PEAKS DB
2	142	XP_011529430.1	Y.SISVLYGDEEVPRSPF.K	Y	27.03	1793.88	16	4.1	897.953	2	64.72	41900	3	12799	RO-CS-190506_SoloskiM_MG_Sample_LTA.raw	1	1	1520	1535			PEAKS DB
2	142	XP_011529430.1	Y.TVAYVPDVTGRY.T	Y	24.31	1339.68	12	3.1	670.848	2	52.44	22100	3	9512	RO-CS-190506_SoloskiM_MG_Sample_LTA.raw	1	1	1605	1616			PEAKS DB
2	142	XP_011529430.1	T.GNPAEFVVNTSNAGAGA.L	Y	22.63	1574.73	17	5	788.377	2	52.65	79200	3	9537	RO-CS-190506_SoloskiM_MG_Sample_LTA.raw	1	1	2405	2421			PEAKS DB
2	142	XP_011529430.1	F.EPAEFIIDTRDAG.Y	Y	21.41	1432.68	13	4.6	717.352	2	54.36	40200	3	9942	RO-CS-190506_SoloskiM_MG_Sample_LTA.raw	1	1	2024	2036			PEAKS DB
2	142	XP_011529430.1	F.EPAEFIIDTRDAGYGGL.S	Y	21.37	1822.87	17	3.1	912.447	2	65.01	0	3	12896	RO-CS-190506_SoloskiM_MG_Sample_LTA.raw	0	0	2024	2040			PEAKS DB
2	143	XP_011529429.1	Q.IGEETVITVDTKAAGKGK.V	Y	37.5	1815.99	18	4.5	455.008	4	35.98	0	3	5810	RO-CS-190506_SoloskiM_MG_Sample_LTA.raw	0	0	1666	1683			PEAKS DB
2	143	XP_011529429.1	G.NPAEFVVNTSNAGAG.A	Y	36.88	1446.67	15	-2.7	724.342	2	48.76	917000	3	8688	RO-CS-190506_SoloskiM_MG_Sample_LTA.raw	1	1	2414	2428			PEAKS DB
2	143	XP_011529429.1	G.EETVITVDTKAAGKGK.V	Y	35.18	1645.89	16	0.9	549.637	3	28.77	777000	3	4620	RO-CS-190506_SoloskiM_MG_Sample_LTA.raw	2	2	1668	1683			PEAKS DB
2	143	XP_011529429.1	I.GEETVITVDTKAAGKGK.V	Y	33.91	1702.91	17	4.2	568.646	3	29.78	88000	3	4706	RO-CS-190506_SoloskiM_MG_Sample_LTA.raw	1	1	1667	1683			PEAKS DB
2	143	XP_011529429.1	E.ETVITVDTKAAGKGK.V	Y	33.24	1516.85	15	1.2	506.623	3	26.75	454000	3	4257	RO-CS-190506_SoloskiM_MG_Sample_LTA.raw	2	2	1669	1683			PEAKS DB
2	143	XP_011529429.1	T.GNPAEFVVNTSNAGAG.A	Y	32.53	1503.7	16	0.7	752.856	2	51.29	374000	3	9262	RO-CS-190506_SoloskiM_MG_Sample_LTA.raw	1	1	2413	2428			PEAKS DB
2	143	XP_011529429.1	G.EETVITVDTKAAGKG.K	Y	30.56	1517.79	15	0.3	506.939	3	33.07	57500	3	5287	RO-CS-190506_SoloskiM_MG_Sample_LTA.raw	1	1	1668	1682			PEAKS DB
2	143	XP_011529429.1	F.EPAEFIIDTRDAGYGG.L	Y	29.67	1709.79	16	0.9	855.903	2	58.7	354000	3	10981	RO-CS-190506_SoloskiM_MG_Sample_LTA.raw	1	1	2032	2047			PEAKS DB
2	143	XP_011529429.1	F.EPAEFIIDTRDAGYG.G	Y	29.46	1652.77	15	2.3	827.393	2	59.58	412000	3	11202	RO-CS-190506_SoloskiM_MG_Sample_LTA.raw	1	1	2032	2046			PEAKS DB
2	143	XP_011529429.1	T.YTVAYVPDVTGRYT.I	Y	27.96	1603.79	14	-3.9	802.898	2	57.46	205000	3	10687	RO-CS-190506_SoloskiM_MG_Sample_LTA.raw	1	1	1604	1617			PEAKS DB
2	143	XP_011529429.1	L.SPGM(+15.99)VRANLPQSFQVDT.S	Y	27.18	1861.9	17	2.6	931.959	2	52.57	77000	3	9520	RO-CS-190506_SoloskiM_MG_Sample_LTA.raw	1	1	1459	1475	Oxidation (M)	M4:Oxidation (M):1000.00	PEAKS DB
2	143	XP_011529429.1	Y.SISVLYGDEEVPRSPF.K	Y	27.03	1793.88	16	4.1	897.953	2	64.72	41900	3	12799	RO-CS-190506_SoloskiM_MG_Sample_LTA.raw	1	1	1520	1535			PEAKS DB
2	143	XP_011529429.1	Y.TVAYVPDVTGRY.T	Y	24.31	1339.68	12	3.1	670.848	2	52.44	22100	3	9512	RO-CS-190506_SoloskiM_MG_Sample_LTA.raw	1	1	1605	1616			PEAKS DB
2	143	XP_011529429.1	T.GNPAEFVVNTSNAGAGA.L	Y	22.63	1574.73	17	5	788.377	2	52.65	79200	3	9537	RO-CS-190506_SoloskiM_MG_Sample_LTA.raw	1	1	2413	2429			PEAKS DB
2	143	XP_011529429.1	F.EPAEFIIDTRDAG.Y	Y	21.41	1432.68	13	4.6	717.352	2	54.36	40200	3	9942	RO-CS-190506_SoloskiM_MG_Sample_LTA.raw	1	1	2032	2044			PEAKS DB
2	143	XP_011529429.1	F.EPAEFIIDTRDAGYGGL.S	Y	21.37	1822.87	17	3.1	912.447	2	65.01	0	3	12896	RO-CS-190506_SoloskiM_MG_Sample_LTA.raw	0	0	2032	2048			PEAKS DB
2	144	NP_001447.2	Q.IGEETVITVDTKAAGKGK.V	Y	37.5	1815.99	18	4.5	455.008	4	35.98	0	3	5810	RO-CS-190506_SoloskiM_MG_Sample_LTA.raw	0	0	1658	1675			PEAKS DB
2	144	NP_001447.2	G.NPAEFVVNTSNAGAG.A	Y	36.88	1446.67	15	-2.7	724.342	2	48.76	917000	3	8688	RO-CS-190506_SoloskiM_MG_Sample_LTA.raw	1	1	2438	2452			PEAKS DB
2	144	NP_001447.2	G.EETVITVDTKAAGKGK.V	Y	35.18	1645.89	16	0.9	549.637	3	28.77	777000	3	4620	RO-CS-190506_SoloskiM_MG_Sample_LTA.raw	2	2	1660	1675			PEAKS DB
2	144	NP_001447.2	I.GEETVITVDTKAAGKGK.V	Y	33.91	1702.91	17	4.2	568.646	3	29.78	88000	3	4706	RO-CS-190506_SoloskiM_MG_Sample_LTA.raw	1	1	1659	1675			PEAKS DB
2	144	NP_001447.2	E.ETVITVDTKAAGKGK.V	Y	33.24	1516.85	15	1.2	506.623	3	26.75	454000	3	4257	RO-CS-190506_SoloskiM_MG_Sample_LTA.raw	2	2	1661	1675			PEAKS DB
2	144	NP_001447.2	T.GNPAEFVVNTSNAGAG.A	Y	32.53	1503.7	16	0.7	752.856	2	51.29	374000	3	9262	RO-CS-190506_SoloskiM_MG_Sample_LTA.raw	1	1	2437	2452			PEAKS DB
2	144	NP_001447.2	G.EETVITVDTKAAGKG.K	Y	30.56	1517.79	15	0.3	506.939	3	33.07	57500	3	5287	RO-CS-190506_SoloskiM_MG_Sample_LTA.raw	1	1	1660	1674			PEAKS DB
2	144	NP_001447.2	F.EPAEFIIDTRDAGYGG.L	Y	29.67	1709.79	16	0.9	855.903	2	58.7	354000	3	10981	RO-CS-190506_SoloskiM_MG_Sample_LTA.raw	1	1	2056	2071			PEAKS DB
2	144	NP_001447.2	F.EPAEFIIDTRDAGYG.G	Y	29.46	1652.77	15	2.3	827.393	2	59.58	412000	3	11202	RO-CS-190506_SoloskiM_MG_Sample_LTA.raw	1	1	2056	2070			PEAKS DB
2	144	NP_001447.2	T.YTVAYVPDVTGRYT.I	Y	27.96	1603.79	14	-3.9	802.898	2	57.46	205000	3	10687	RO-CS-190506_SoloskiM_MG_Sample_LTA.raw	1	1	1604	1617			PEAKS DB
2	144	NP_001447.2	L.SPGM(+15.99)VRANLPQSFQVDT.S	Y	27.18	1861.9	17	2.6	931.959	2	52.57	77000	3	9520	RO-CS-190506_SoloskiM_MG_Sample_LTA.raw	1	1	1459	1475	Oxidation (M)	M4:Oxidation (M):1000.00	PEAKS DB
2	144	NP_001447.2	Y.SISVLYGDEEVPRSPF.K	Y	27.03	1793.88	16	4.1	897.953	2	64.72	41900	3	12799	RO-CS-190506_SoloskiM_MG_Sample_LTA.raw	1	1	1520	1535			PEAKS DB
2	144	NP_001447.2	Y.TVAYVPDVTGRY.T	Y	24.31	1339.68	12	3.1	670.848	2	52.44	22100	3	9512	RO-CS-190506_SoloskiM_MG_Sample_LTA.raw	1	1	1605	1616			PEAKS DB
2	144	NP_001447.2	T.GNPAEFVVNTSNAGAGA.L	Y	22.63	1574.73	17	5	788.377	2	52.65	79200	3	9537	RO-CS-190506_SoloskiM_MG_Sample_LTA.raw	1	1	2437	2453			PEAKS DB
2	144	NP_001447.2	F.EPAEFIIDTRDAG.Y	Y	21.41	1432.68	13	4.6	717.352	2	54.36	40200	3	9942	RO-CS-190506_SoloskiM_MG_Sample_LTA.raw	1	1	2056	2068			PEAKS DB
2	144	NP_001447.2	F.EPAEFIIDTRDAGYGGL.S	Y	21.37	1822.87	17	3.1	912.447	2	65.01	0	3	12896	RO-CS-190506_SoloskiM_MG_Sample_LTA.raw	0	0	2056	2072			PEAKS DB
2	145	NP_001104026.1	Q.IGEETVITVDTKAAGKGK.V	Y	37.5	1815.99	18	4.5	455.008	4	35.98	0	3	5810	RO-CS-190506_SoloskiM_MG_Sample_LTA.raw	0	0	1666	1683			PEAKS DB
2	145	NP_001104026.1	G.NPAEFVVNTSNAGAG.A	Y	36.88	1446.67	15	-2.7	724.342	2	48.76	917000	3	8688	RO-CS-190506_SoloskiM_MG_Sample_LTA.raw	1	1	2446	2460			PEAKS DB
2	145	NP_001104026.1	G.EETVITVDTKAAGKGK.V	Y	35.18	1645.89	16	0.9	549.637	3	28.77	777000	3	4620	RO-CS-190506_SoloskiM_MG_Sample_LTA.raw	2	2	1668	1683			PEAKS DB
2	145	NP_001104026.1	I.GEETVITVDTKAAGKGK.V	Y	33.91	1702.91	17	4.2	568.646	3	29.78	88000	3	4706	RO-CS-190506_SoloskiM_MG_Sample_LTA.raw	1	1	1667	1683			PEAKS DB
2	145	NP_001104026.1	E.ETVITVDTKAAGKGK.V	Y	33.24	1516.85	15	1.2	506.623	3	26.75	454000	3	4257	RO-CS-190506_SoloskiM_MG_Sample_LTA.raw	2	2	1669	1683			PEAKS DB
2	145	NP_001104026.1	T.GNPAEFVVNTSNAGAG.A	Y	32.53	1503.7	16	0.7	752.856	2	51.29	374000	3	9262	RO-CS-190506_SoloskiM_MG_Sample_LTA.raw	1	1	2445	2460			PEAKS DB
2	145	NP_001104026.1	G.EETVITVDTKAAGKG.K	Y	30.56	1517.79	15	0.3	506.939	3	33.07	57500	3	5287	RO-CS-190506_SoloskiM_MG_Sample_LTA.raw	1	1	1668	1682			PEAKS DB
2	145	NP_001104026.1	F.EPAEFIIDTRDAGYGG.L	Y	29.67	1709.79	16	0.9	855.903	2	58.7	354000	3	10981	RO-CS-190506_SoloskiM_MG_Sample_LTA.raw	1	1	2064	2079			PEAKS DB
2	145	NP_001104026.1	F.EPAEFIIDTRDAGYG.G	Y	29.46	1652.77	15	2.3	827.393	2	59.58	412000	3	11202	RO-CS-190506_SoloskiM_MG_Sample_LTA.raw	1	1	2064	2078			PEAKS DB
2	145	NP_001104026.1	T.YTVAYVPDVTGRYT.I	Y	27.96	1603.79	14	-3.9	802.898	2	57.46	205000	3	10687	RO-CS-190506_SoloskiM_MG_Sample_LTA.raw	1	1	1604	1617			PEAKS DB
2	145	NP_001104026.1	L.SPGM(+15.99)VRANLPQSFQVDT.S	Y	27.18	1861.9	17	2.6	931.959	2	52.57	77000	3	9520	RO-CS-190506_SoloskiM_MG_Sample_LTA.raw	1	1	1459	1475	Oxidation (M)	M4:Oxidation (M):1000.00	PEAKS DB
2	145	NP_001104026.1	Y.SISVLYGDEEVPRSPF.K	Y	27.03	1793.88	16	4.1	897.953	2	64.72	41900	3	12799	RO-CS-190506_SoloskiM_MG_Sample_LTA.raw	1	1	1520	1535			PEAKS DB
2	145	NP_001104026.1	Y.TVAYVPDVTGRY.T	Y	24.31	1339.68	12	3.1	670.848	2	52.44	22100	3	9512	RO-CS-190506_SoloskiM_MG_Sample_LTA.raw	1	1	1605	1616			PEAKS DB
2	145	NP_001104026.1	T.GNPAEFVVNTSNAGAGA.L	Y	22.63	1574.73	17	5	788.377	2	52.65	79200	3	9537	RO-CS-190506_SoloskiM_MG_Sample_LTA.raw	1	1	2445	2461			PEAKS DB
2	145	NP_001104026.1	F.EPAEFIIDTRDAG.Y	Y	21.41	1432.68	13	4.6	717.352	2	54.36	40200	3	9942	RO-CS-190506_SoloskiM_MG_Sample_LTA.raw	1	1	2064	2076			PEAKS DB
2	145	NP_001104026.1	F.EPAEFIIDTRDAGYGGL.S	Y	21.37	1822.87	17	3.1	912.447	2	65.01	0	3	12896	RO-CS-190506_SoloskiM_MG_Sample_LTA.raw	0	0	2064	2080			PEAKS DB
6	156	NP_001243728.1	N.GKLVINGNPITIFQER.D	Y	37.57	1798.01	16	-1.9	600.343	3	63.29	333000	3	12321	RO-CS-190506_SoloskiM_MG_Sample_LTA.raw	2	2	23	38			PEAKS DB
6	156	NP_001243728.1	G.DAGAEYVVESTGVFT.T	Y	36.84	1543.7	15	-1.7	772.858	2	64.81	128000	3	12822	RO-CS-190506_SoloskiM_MG_Sample_LTA.raw	1	1	47	61			PEAKS DB
6	156	NP_001243728.1	N.GKLVINGNPITIFQERDPS.K	Y	36.44	2097.12	19	2.5	1049.57	2	63.09	344000	3	12256	RO-CS-190506_SoloskiM_MG_Sample_LTA.raw	2	2	23	41			PEAKS DB
6	156	NP_001243728.1	K.LVINGNPITIFQER.D	Y	33.21	1612.89	14	-2.7	807.452	2	66.8	39500	3	13454	RO-CS-190506_SoloskiM_MG_Sample_LTA.raw	1	1	25	38			PEAKS DB
6	156	NP_001243728.1	D.AGAEYVVESTGVFT.T	Y	29.97	1428.68	14	-4.8	715.342	2	62.69	70000	3	12124	RO-CS-190506_SoloskiM_MG_Sample_LTA.raw	1	1	48	61			PEAKS DB
6	156	NP_001243728.1	D.AGAEYVVESTGVFTT.M	Y	28.93	1529.72	15	3.4	765.872	2	62.74	12800	3	12152	RO-CS-190506_SoloskiM_MG_Sample_LTA.raw	1	1	48	62			PEAKS DB
6	156	NP_001243728.1	G.KLVINGNPITIFQER.D	Y	28.27	1740.99	15	4.3	871.505	2	63.57	323000	3	12414	RO-CS-190506_SoloskiM_MG_Sample_LTA.raw	1	1	24	38			PEAKS DB
6	156	NP_001243728.1	E.NGKLVINGNPITIFQERDPS.K	Y	27.95	2211.16	20	2.5	738.064	3	62.95	57000	3	12224	RO-CS-190506_SoloskiM_MG_Sample_LTA.raw	1	1	22	41			PEAKS DB
6	156	NP_001243728.1	N.GKLVINGNPITIFQERDP.S	Y	27.63	2010.09	18	-0.5	671.037	3	63.56	81900	3	12425	RO-CS-190506_SoloskiM_MG_Sample_LTA.raw	1	1	23	40			PEAKS DB
6	156	NP_001243728.1	G.KLVINGNPITIFQERDP.S	Y	27	1953.07	17	3.6	652.032	3	63.76	34700	3	12500	RO-CS-190506_SoloskiM_MG_Sample_LTA.raw	1	1	24	40			PEAKS DB
6	156	NP_001243728.1	K.LVINGNPITIFQERDPS.K	Y	25.4	1912.01	17	4.6	957.014	2	66.37	20500	3	13337	RO-CS-190506_SoloskiM_MG_Sample_LTA.raw	1	1	25	41			PEAKS DB
6	156	NP_001243728.1	N.GKLVINGNPITIFQ.E	Y	23.44	1512.87	14	2.9	757.443	2	66.33	205000	3	13302	RO-CS-190506_SoloskiM_MG_Sample_LTA.raw	1	1	23	36			PEAKS DB
6	156	NP_001243728.1	A.GAEYVVESTGVFT.T	Y	20.86	1357.64	13	-0.6	679.827	2	61.86	23100	3	11879	RO-CS-190506_SoloskiM_MG_Sample_LTA.raw	1	1	49	61			PEAKS DB
6	157	NP_002037.2	N.GKLVINGNPITIFQER.D	Y	37.57	1798.01	16	-1.9	600.343	3	63.29	333000	3	12321	RO-CS-190506_SoloskiM_MG_Sample_LTA.raw	2	2	65	80			PEAKS DB
6	157	NP_002037.2	G.DAGAEYVVESTGVFT.T	Y	36.84	1543.7	15	-1.7	772.858	2	64.81	128000	3	12822	RO-CS-190506_SoloskiM_MG_Sample_LTA.raw	1	1	89	103			PEAKS DB
6	157	NP_002037.2	N.GKLVINGNPITIFQERDPS.K	Y	36.44	2097.12	19	2.5	1049.57	2	63.09	344000	3	12256	RO-CS-190506_SoloskiM_MG_Sample_LTA.raw	2	2	65	83			PEAKS DB
6	157	NP_002037.2	K.LVINGNPITIFQER.D	Y	33.21	1612.89	14	-2.7	807.452	2	66.8	39500	3	13454	RO-CS-190506_SoloskiM_MG_Sample_LTA.raw	1	1	67	80			PEAKS DB
6	157	NP_002037.2	D.AGAEYVVESTGVFT.T	Y	29.97	1428.68	14	-4.8	715.342	2	62.69	70000	3	12124	RO-CS-190506_SoloskiM_MG_Sample_LTA.raw	1	1	90	103			PEAKS DB
6	157	NP_002037.2	D.AGAEYVVESTGVFTT.M	Y	28.93	1529.72	15	3.4	765.872	2	62.74	12800	3	12152	RO-CS-190506_SoloskiM_MG_Sample_LTA.raw	1	1	90	104			PEAKS DB
6	157	NP_002037.2	G.KLVINGNPITIFQER.D	Y	28.27	1740.99	15	4.3	871.505	2	63.57	323000	3	12414	RO-CS-190506_SoloskiM_MG_Sample_LTA.raw	1	1	66	80			PEAKS DB
6	157	NP_002037.2	E.NGKLVINGNPITIFQERDPS.K	Y	27.95	2211.16	20	2.5	738.064	3	62.95	57000	3	12224	RO-CS-190506_SoloskiM_MG_Sample_LTA.raw	1	1	64	83			PEAKS DB
6	157	NP_002037.2	N.GKLVINGNPITIFQERDP.S	Y	27.63	2010.09	18	-0.5	671.037	3	63.56	81900	3	12425	RO-CS-190506_SoloskiM_MG_Sample_LTA.raw	1	1	65	82			PEAKS DB
6	157	NP_002037.2	G.KLVINGNPITIFQERDP.S	Y	27	1953.07	17	3.6	652.032	3	63.76	34700	3	12500	RO-CS-190506_SoloskiM_MG_Sample_LTA.raw	1	1	66	82			PEAKS DB
6	157	NP_002037.2	K.LVINGNPITIFQERDPS.K	Y	25.4	1912.01	17	4.6	957.014	2	66.37	20500	3	13337	RO-CS-190506_SoloskiM_MG_Sample_LTA.raw	1	1	67	83			PEAKS DB
6	157	NP_002037.2	N.GKLVINGNPITIFQ.E	Y	23.44	1512.87	14	2.9	757.443	2	66.33	205000	3	13302	RO-CS-190506_SoloskiM_MG_Sample_LTA.raw	1	1	65	78			PEAKS DB
6	157	NP_002037.2	A.GAEYVVESTGVFT.T	Y	20.86	1357.64	13	-0.6	679.827	2	61.86	23100	3	11879	RO-CS-190506_SoloskiM_MG_Sample_LTA.raw	1	1	91	103			PEAKS DB
6	158	NP_001276675.1	N.GKLVINGNPITIFQER.D	Y	37.57	1798.01	16	-1.9	600.343	3	63.29	333000	3	12321	RO-CS-190506_SoloskiM_MG_Sample_LTA.raw	2	2	65	80			PEAKS DB
6	158	NP_001276675.1	G.DAGAEYVVESTGVFT.T	Y	36.84	1543.7	15	-1.7	772.858	2	64.81	128000	3	12822	RO-CS-190506_SoloskiM_MG_Sample_LTA.raw	1	1	89	103			PEAKS DB
6	158	NP_001276675.1	N.GKLVINGNPITIFQERDPS.K	Y	36.44	2097.12	19	2.5	1049.57	2	63.09	344000	3	12256	RO-CS-190506_SoloskiM_MG_Sample_LTA.raw	2	2	65	83			PEAKS DB
6	158	NP_001276675.1	K.LVINGNPITIFQER.D	Y	33.21	1612.89	14	-2.7	807.452	2	66.8	39500	3	13454	RO-CS-190506_SoloskiM_MG_Sample_LTA.raw	1	1	67	80			PEAKS DB
6	158	NP_001276675.1	D.AGAEYVVESTGVFT.T	Y	29.97	1428.68	14	-4.8	715.342	2	62.69	70000	3	12124	RO-CS-190506_SoloskiM_MG_Sample_LTA.raw	1	1	90	103			PEAKS DB
6	158	NP_001276675.1	D.AGAEYVVESTGVFTT.M	Y	28.93	1529.72	15	3.4	765.872	2	62.74	12800	3	12152	RO-CS-190506_SoloskiM_MG_Sample_LTA.raw	1	1	90	104			PEAKS DB
6	158	NP_001276675.1	G.KLVINGNPITIFQER.D	Y	28.27	1740.99	15	4.3	871.505	2	63.57	323000	3	12414	RO-CS-190506_SoloskiM_MG_Sample_LTA.raw	1	1	66	80			PEAKS DB
6	158	NP_001276675.1	E.NGKLVINGNPITIFQERDPS.K	Y	27.95	2211.16	20	2.5	738.064	3	62.95	57000	3	12224	RO-CS-190506_SoloskiM_MG_Sample_LTA.raw	1	1	64	83			PEAKS DB
6	158	NP_001276675.1	N.GKLVINGNPITIFQERDP.S	Y	27.63	2010.09	18	-0.5	671.037	3	63.56	81900	3	12425	RO-CS-190506_SoloskiM_MG_Sample_LTA.raw	1	1	65	82			PEAKS DB
6	158	NP_001276675.1	G.KLVINGNPITIFQERDP.S	Y	27	1953.07	17	3.6	652.032	3	63.76	34700	3	12500	RO-CS-190506_SoloskiM_MG_Sample_LTA.raw	1	1	66	82			PEAKS DB
6	158	NP_001276675.1	K.LVINGNPITIFQERDPS.K	Y	25.4	1912.01	17	4.6	957.014	2	66.37	20500	3	13337	RO-CS-190506_SoloskiM_MG_Sample_LTA.raw	1	1	67	83			PEAKS DB
6	158	NP_001276675.1	N.GKLVINGNPITIFQ.E	Y	23.44	1512.87	14	2.9	757.443	2	66.33	205000	3	13302	RO-CS-190506_SoloskiM_MG_Sample_LTA.raw	1	1	65	78			PEAKS DB
6	158	NP_001276675.1	A.GAEYVVESTGVFT.T	Y	20.86	1357.64	13	-0.6	679.827	2	61.86	23100	3	11879	RO-CS-190506_SoloskiM_MG_Sample_LTA.raw	1	1	91	103			PEAKS DB
6	159	NP_001276674.1	N.GKLVINGNPITIFQER.D	Y	37.57	1798.01	16	-1.9	600.343	3	63.29	333000	3	12321	RO-CS-190506_SoloskiM_MG_Sample_LTA.raw	2	2	65	80			PEAKS DB
6	159	NP_001276674.1	G.DAGAEYVVESTGVFT.T	Y	36.84	1543.7	15	-1.7	772.858	2	64.81	128000	3	12822	RO-CS-190506_SoloskiM_MG_Sample_LTA.raw	1	1	89	103			PEAKS DB
6	159	NP_001276674.1	N.GKLVINGNPITIFQERDPS.K	Y	36.44	2097.12	19	2.5	1049.57	2	63.09	344000	3	12256	RO-CS-190506_SoloskiM_MG_Sample_LTA.raw	2	2	65	83			PEAKS DB
6	159	NP_001276674.1	K.LVINGNPITIFQER.D	Y	33.21	1612.89	14	-2.7	807.452	2	66.8	39500	3	13454	RO-CS-190506_SoloskiM_MG_Sample_LTA.raw	1	1	67	80			PEAKS DB
6	159	NP_001276674.1	D.AGAEYVVESTGVFT.T	Y	29.97	1428.68	14	-4.8	715.342	2	62.69	70000	3	12124	RO-CS-190506_SoloskiM_MG_Sample_LTA.raw	1	1	90	103			PEAKS DB
6	159	NP_001276674.1	D.AGAEYVVESTGVFTT.M	Y	28.93	1529.72	15	3.4	765.872	2	62.74	12800	3	12152	RO-CS-190506_SoloskiM_MG_Sample_LTA.raw	1	1	90	104			PEAKS DB
6	159	NP_001276674.1	G.KLVINGNPITIFQER.D	Y	28.27	1740.99	15	4.3	871.505	2	63.57	323000	3	12414	RO-CS-190506_SoloskiM_MG_Sample_LTA.raw	1	1	66	80			PEAKS DB
6	159	NP_001276674.1	E.NGKLVINGNPITIFQERDPS.K	Y	27.95	2211.16	20	2.5	738.064	3	62.95	57000	3	12224	RO-CS-190506_SoloskiM_MG_Sample_LTA.raw	1	1	64	83			PEAKS DB
6	159	NP_001276674.1	N.GKLVINGNPITIFQERDP.S	Y	27.63	2010.09	18	-0.5	671.037	3	63.56	81900	3	12425	RO-CS-190506_SoloskiM_MG_Sample_LTA.raw	1	1	65	82			PEAKS DB
6	159	NP_001276674.1	G.KLVINGNPITIFQERDP.S	Y	27	1953.07	17	3.6	652.032	3	63.76	34700	3	12500	RO-CS-190506_SoloskiM_MG_Sample_LTA.raw	1	1	66	82			PEAKS DB
6	159	NP_001276674.1	K.LVINGNPITIFQERDPS.K	Y	25.4	1912.01	17	4.6	957.014	2	66.37	20500	3	13337	RO-CS-190506_SoloskiM_MG_Sample_LTA.raw	1	1	67	83			PEAKS DB
6	159	NP_001276674.1	N.GKLVINGNPITIFQ.E	Y	23.44	1512.87	14	2.9	757.443	2	66.33	205000	3	13302	RO-CS-190506_SoloskiM_MG_Sample_LTA.raw	1	1	65	78			PEAKS DB
6	159	NP_001276674.1	A.GAEYVVESTGVFT.T	Y	20.86	1357.64	13	-0.6	679.827	2	61.86	23100	3	11879	RO-CS-190506_SoloskiM_MG_Sample_LTA.raw	1	1	91	103			PEAKS DB
3	177	NP_001229453.1	L.ANIAILNNNLNTLIQR.S	Y	39.76	1794.01	16	2.6	599.013	3	65.47	315000	3	13044	RO-CS-190506_SoloskiM_MG_Sample_LTA.raw	1	1	92	107			PEAKS DB
3	177	NP_001229453.1	A.NIAILNNNLNTLIQR.S	Y	36.67	1722.97	15	-3.8	862.491	2	65.47	820000	3	13038	RO-CS-190506_SoloskiM_MG_Sample_LTA.raw	1	1	93	107			PEAKS DB
3	177	NP_001229453.1	N.IAILNNNLNTLIQRS.N	Y	35.81	1695.96	15	-4.7	848.985	2	65.07	323000	3	12901	RO-CS-190506_SoloskiM_MG_Sample_LTA.raw	1	1	94	108			PEAKS DB
3	177	NP_001229453.1	M.FYVDLDKKETVWH.L	Y	35.38	1678.84	13	4.1	560.621	3	56.39	334000	3	10450	RO-CS-190506_SoloskiM_MG_Sample_LTA.raw	3	3	63	75			PEAKS DB
3	177	NP_001229453.1	N.IAILNNNLNTLIQR.S	Y	33.36	1608.93	14	3.2	805.476	2	64.53	3480000	3	12718	RO-CS-190506_SoloskiM_MG_Sample_LTA.raw	2	2	94	107			PEAKS DB
3	177	NP_001229453.1	I.AILNNNLNTLIQRS.N	Y	32.58	1582.88	14	-1.6	792.446	2	61.59	7550	3	11804	RO-CS-190506_SoloskiM_MG_Sample_LTA.raw	1	1	95	108			PEAKS DB
3	177	NP_001229453.1	I.AILNNNLNTLIQR.S	Y	32.56	1495.85	13	4.1	748.934	2	60.48	73200	3	11460	RO-CS-190506_SoloskiM_MG_Sample_LTA.raw	1	1	95	107			PEAKS DB
3	177	NP_001229453.1	L.ANIAILNNNLNTLIQ(+.98)R.S	Y	32.18	1795	16	4.7	898.509	2	66.08	157000	3	13240	RO-CS-190506_SoloskiM_MG_Sample_LTA.raw	1	1	92	107	Deamidation (NQ)	Q15:Deamidation (NQ):49.79	PEAKS DB
3	177	NP_001229453.1	A.NIAILNNNLNTLIQRS.N	Y	32.05	1810.01	16	-0.9	906.01	2	66.11	160000	3	13235	RO-CS-190506_SoloskiM_MG_Sample_LTA.raw	1	1	93	108			PEAKS DB
3	177	NP_001229453.1	L.ANIAILNNNLNTLIQ(+.98)RS.N	Y	30.32	1882.03	17	5	942.026	2	66.9	37100	3	13484	RO-CS-190506_SoloskiM_MG_Sample_LTA.raw	1	1	92	108	Deamidation (NQ)	Q15:Deamidation (NQ):49.79	PEAKS DB
3	177	NP_001229453.1	N.IAILNNNLNTLIQ(+.98)R.S	Y	27.93	1609.92	14	-1.6	805.964	2	65.14	10800	3	12945	RO-CS-190506_SoloskiM_MG_Sample_LTA.raw	1	1	94	107	Deamidation (NQ)	Q13:Deamidation (NQ):61.69	PEAKS DB
3	177	NP_001229453.1	F.YVDLDKKETVWH.L	Y	27.41	1531.77	12	4.3	511.599	3	42.95	120000	3	7383	RO-CS-190506_SoloskiM_MG_Sample_LTA.raw	2	2	64	75			PEAKS DB
3	178	NP_001229454.1	L.ANIAILNNNLNTLIQR.S	Y	39.76	1794.01	16	2.6	599.013	3	65.47	315000	3	13044	RO-CS-190506_SoloskiM_MG_Sample_LTA.raw	1	1	92	107			PEAKS DB
3	178	NP_001229454.1	A.NIAILNNNLNTLIQR.S	Y	36.67	1722.97	15	-3.8	862.491	2	65.47	820000	3	13038	RO-CS-190506_SoloskiM_MG_Sample_LTA.raw	1	1	93	107			PEAKS DB
3	178	NP_001229454.1	N.IAILNNNLNTLIQRS.N	Y	35.81	1695.96	15	-4.7	848.985	2	65.07	323000	3	12901	RO-CS-190506_SoloskiM_MG_Sample_LTA.raw	1	1	94	108			PEAKS DB
3	178	NP_001229454.1	M.FYVDLDKKETVWH.L	Y	35.38	1678.84	13	4.1	560.621	3	56.39	334000	3	10450	RO-CS-190506_SoloskiM_MG_Sample_LTA.raw	3	3	63	75			PEAKS DB
3	178	NP_001229454.1	N.IAILNNNLNTLIQR.S	Y	33.36	1608.93	14	3.2	805.476	2	64.53	3480000	3	12718	RO-CS-190506_SoloskiM_MG_Sample_LTA.raw	2	2	94	107			PEAKS DB
3	178	NP_001229454.1	I.AILNNNLNTLIQRS.N	Y	32.58	1582.88	14	-1.6	792.446	2	61.59	7550	3	11804	RO-CS-190506_SoloskiM_MG_Sample_LTA.raw	1	1	95	108			PEAKS DB
3	178	NP_001229454.1	I.AILNNNLNTLIQR.S	Y	32.56	1495.85	13	4.1	748.934	2	60.48	73200	3	11460	RO-CS-190506_SoloskiM_MG_Sample_LTA.raw	1	1	95	107			PEAKS DB
3	178	NP_001229454.1	L.ANIAILNNNLNTLIQ(+.98)R.S	Y	32.18	1795	16	4.7	898.509	2	66.08	157000	3	13240	RO-CS-190506_SoloskiM_MG_Sample_LTA.raw	1	1	92	107	Deamidation (NQ)	Q15:Deamidation (NQ):49.79	PEAKS DB
3	178	NP_001229454.1	A.NIAILNNNLNTLIQRS.N	Y	32.05	1810.01	16	-0.9	906.01	2	66.11	160000	3	13235	RO-CS-190506_SoloskiM_MG_Sample_LTA.raw	1	1	93	108			PEAKS DB
3	178	NP_001229454.1	L.ANIAILNNNLNTLIQ(+.98)RS.N	Y	30.32	1882.03	17	5	942.026	2	66.9	37100	3	13484	RO-CS-190506_SoloskiM_MG_Sample_LTA.raw	1	1	92	108	Deamidation (NQ)	Q15:Deamidation (NQ):49.79	PEAKS DB
3	178	NP_001229454.1	N.IAILNNNLNTLIQ(+.98)R.S	Y	27.93	1609.92	14	-1.6	805.964	2	65.14	10800	3	12945	RO-CS-190506_SoloskiM_MG_Sample_LTA.raw	1	1	94	107	Deamidation (NQ)	Q13:Deamidation (NQ):61.69	PEAKS DB
3	178	NP_001229454.1	F.YVDLDKKETVWH.L	Y	27.41	1531.77	12	4.3	511.599	3	42.95	120000	3	7383	RO-CS-190506_SoloskiM_MG_Sample_LTA.raw	2	2	64	75			PEAKS DB
3	179	NP_291032.2	L.ANIAILNNNLNTLIQR.S	Y	39.76	1794.01	16	2.6	599.013	3	65.47	315000	3	13044	RO-CS-190506_SoloskiM_MG_Sample_LTA.raw	1	1	92	107			PEAKS DB
3	179	NP_291032.2	A.NIAILNNNLNTLIQR.S	Y	36.67	1722.97	15	-3.8	862.491	2	65.47	820000	3	13038	RO-CS-190506_SoloskiM_MG_Sample_LTA.raw	1	1	93	107			PEAKS DB
3	179	NP_291032.2	N.IAILNNNLNTLIQRS.N	Y	35.81	1695.96	15	-4.7	848.985	2	65.07	323000	3	12901	RO-CS-190506_SoloskiM_MG_Sample_LTA.raw	1	1	94	108			PEAKS DB
3	179	NP_291032.2	M.FYVDLDKKETVWH.L	Y	35.38	1678.84	13	4.1	560.621	3	56.39	334000	3	10450	RO-CS-190506_SoloskiM_MG_Sample_LTA.raw	3	3	63	75			PEAKS DB
3	179	NP_291032.2	N.IAILNNNLNTLIQR.S	Y	33.36	1608.93	14	3.2	805.476	2	64.53	3480000	3	12718	RO-CS-190506_SoloskiM_MG_Sample_LTA.raw	2	2	94	107			PEAKS DB
3	179	NP_291032.2	I.AILNNNLNTLIQRS.N	Y	32.58	1582.88	14	-1.6	792.446	2	61.59	7550	3	11804	RO-CS-190506_SoloskiM_MG_Sample_LTA.raw	1	1	95	108			PEAKS DB
3	179	NP_291032.2	I.AILNNNLNTLIQR.S	Y	32.56	1495.85	13	4.1	748.934	2	60.48	73200	3	11460	RO-CS-190506_SoloskiM_MG_Sample_LTA.raw	1	1	95	107			PEAKS DB
3	179	NP_291032.2	L.ANIAILNNNLNTLIQ(+.98)R.S	Y	32.18	1795	16	4.7	898.509	2	66.08	157000	3	13240	RO-CS-190506_SoloskiM_MG_Sample_LTA.raw	1	1	92	107	Deamidation (NQ)	Q15:Deamidation (NQ):49.79	PEAKS DB
3	179	NP_291032.2	A.NIAILNNNLNTLIQRS.N	Y	32.05	1810.01	16	-0.9	906.01	2	66.11	160000	3	13235	RO-CS-190506_SoloskiM_MG_Sample_LTA.raw	1	1	93	108			PEAKS DB
3	179	NP_291032.2	L.ANIAILNNNLNTLIQ(+.98)RS.N	Y	30.32	1882.03	17	5	942.026	2	66.9	37100	3	13484	RO-CS-190506_SoloskiM_MG_Sample_LTA.raw	1	1	92	108	Deamidation (NQ)	Q15:Deamidation (NQ):49.79	PEAKS DB
3	179	NP_291032.2	N.IAILNNNLNTLIQ(+.98)R.S	Y	27.93	1609.92	14	-1.6	805.964	2	65.14	10800	3	12945	RO-CS-190506_SoloskiM_MG_Sample_LTA.raw	1	1	94	107	Deamidation (NQ)	Q13:Deamidation (NQ):61.69	PEAKS DB
3	179	NP_291032.2	F.YVDLDKKETVWH.L	Y	27.41	1531.77	12	4.3	511.599	3	42.95	120000	3	7383	RO-CS-190506_SoloskiM_MG_Sample_LTA.raw	2	2	64	75			PEAKS DB
9	288	NP_690040.1	R.GDDGIFDDNFIEERKQG.L	Y	38.11	1953.87	17	0	977.942	2	57.62	45900	3	10733	RO-CS-190506_SoloskiM_MG_Sample_LTA.raw	1	1	73	89			PEAKS DB
9	288	NP_690040.1	G.DDGIFDDNFIEERK.Q	Y	34.95	1711.77	14	4	856.895	2	60.08	120000	3	11350	RO-CS-190506_SoloskiM_MG_Sample_LTA.raw	2	2	74	87			PEAKS DB
9	288	NP_690040.1	G.DDGIFDDNFIEERKQG.L	Y	33.14	1896.85	16	2.8	949.434	2	58.96	328000	3	11090	RO-CS-190506_SoloskiM_MG_Sample_LTA.raw	2	2	74	89			PEAKS DB
9	288	NP_690040.1	D.GIFDDNFIEERK.Q	Y	32.67	1481.71	12	4.2	741.868	2	58.68	98300	3	10978	RO-CS-190506_SoloskiM_MG_Sample_LTA.raw	1	1	76	87			PEAKS DB
9	288	NP_690040.1	R.GDDGIFDDNFIEERKQGLE.Q	Y	31.86	2196	19	0.2	733.006	3	61.54	9620	3	11792	RO-CS-190506_SoloskiM_MG_Sample_LTA.raw	1	1	73	91			PEAKS DB
9	288	NP_690040.1	D.GIFDDNFIEERKQ.G	Y	31.79	1609.77	13	1.3	537.599	3	57.94	157000	3	10808	RO-CS-190506_SoloskiM_MG_Sample_LTA.raw	1	1	76	88			PEAKS DB
9	288	NP_690040.1	G.DDGIFDDNFIEERKQ.G	Y	31.68	1839.83	15	2	614.284	3	59.36	62100	3	11160	RO-CS-190506_SoloskiM_MG_Sample_LTA.raw	1	1	74	88			PEAKS DB
9	288	NP_690040.1	R.GDDGIFDDNFIEERKQ.G	Y	31.24	1896.85	16	4.6	633.293	3	58	102000	3	10865	RO-CS-190506_SoloskiM_MG_Sample_LTA.raw	1	1	73	88			PEAKS DB
9	288	NP_690040.1	I.FDDNFIEERKQG.L	Y	29.37	1496.69	12	4	749.355	2	57.55	55500	3	10716	RO-CS-190506_SoloskiM_MG_Sample_LTA.raw	1	1	78	89			PEAKS DB
9	288	NP_690040.1	D.GIFDDNFIEERKQG.L	Y	28.87	1666.8	14	2.6	556.607	3	57.5	226000	3	10700	RO-CS-190506_SoloskiM_MG_Sample_LTA.raw	1	1	76	89			PEAKS DB
9	288	NP_690040.1	R.GDDGIFDDNFIEERK.Q	Y	28.47	1768.79	15	-0.9	590.604	3	58.77	118000	3	11005	RO-CS-190506_SoloskiM_MG_Sample_LTA.raw	1	1	73	87			PEAKS DB
9	288	NP_690040.1	G.DDGIFDDNFIEERKQGL.E	Y	23.28	2009.93	17	3.3	670.987	3	63.12	0	3	12281	RO-CS-190506_SoloskiM_MG_Sample_LTA.raw	0	0	74	90			PEAKS DB
9	289	NP_001287858.1	R.GDDGIFDDNFIEERKQG.L	Y	38.11	1953.87	17	0	977.942	2	57.62	45900	3	10733	RO-CS-190506_SoloskiM_MG_Sample_LTA.raw	1	1	83	99			PEAKS DB
9	289	NP_001287858.1	G.DDGIFDDNFIEERK.Q	Y	34.95	1711.77	14	4	856.895	2	60.08	120000	3	11350	RO-CS-190506_SoloskiM_MG_Sample_LTA.raw	2	2	84	97			PEAKS DB
9	289	NP_001287858.1	G.DDGIFDDNFIEERKQG.L	Y	33.14	1896.85	16	2.8	949.434	2	58.96	328000	3	11090	RO-CS-190506_SoloskiM_MG_Sample_LTA.raw	2	2	84	99			PEAKS DB
9	289	NP_001287858.1	D.GIFDDNFIEERK.Q	Y	32.67	1481.71	12	4.2	741.868	2	58.68	98300	3	10978	RO-CS-190506_SoloskiM_MG_Sample_LTA.raw	1	1	86	97			PEAKS DB
9	289	NP_001287858.1	R.GDDGIFDDNFIEERKQGLE.Q	Y	31.86	2196	19	0.2	733.006	3	61.54	9620	3	11792	RO-CS-190506_SoloskiM_MG_Sample_LTA.raw	1	1	83	101			PEAKS DB
9	289	NP_001287858.1	D.GIFDDNFIEERKQ.G	Y	31.79	1609.77	13	1.3	537.599	3	57.94	157000	3	10808	RO-CS-190506_SoloskiM_MG_Sample_LTA.raw	1	1	86	98			PEAKS DB
9	289	NP_001287858.1	G.DDGIFDDNFIEERKQ.G	Y	31.68	1839.83	15	2	614.284	3	59.36	62100	3	11160	RO-CS-190506_SoloskiM_MG_Sample_LTA.raw	1	1	84	98			PEAKS DB
9	289	NP_001287858.1	R.GDDGIFDDNFIEERKQ.G	Y	31.24	1896.85	16	4.6	633.293	3	58	102000	3	10865	RO-CS-190506_SoloskiM_MG_Sample_LTA.raw	1	1	83	98			PEAKS DB
9	289	NP_001287858.1	I.FDDNFIEERKQG.L	Y	29.37	1496.69	12	4	749.355	2	57.55	55500	3	10716	RO-CS-190506_SoloskiM_MG_Sample_LTA.raw	1	1	88	99			PEAKS DB
9	289	NP_001287858.1	D.GIFDDNFIEERKQG.L	Y	28.87	1666.8	14	2.6	556.607	3	57.5	226000	3	10700	RO-CS-190506_SoloskiM_MG_Sample_LTA.raw	1	1	86	99			PEAKS DB
9	289	NP_001287858.1	R.GDDGIFDDNFIEERK.Q	Y	28.47	1768.79	15	-0.9	590.604	3	58.77	118000	3	11005	RO-CS-190506_SoloskiM_MG_Sample_LTA.raw	1	1	83	97			PEAKS DB
9	289	NP_001287858.1	G.DDGIFDDNFIEERKQGL.E	Y	23.28	2009.93	17	3.3	670.987	3	63.12	0	3	12281	RO-CS-190506_SoloskiM_MG_Sample_LTA.raw	0	0	84	100			PEAKS DB
9	290	NP_003786.1	R.GDDGIFDDNFIEERKQG.L	Y	38.11	1953.87	17	0	977.942	2	57.62	45900	3	10733	RO-CS-190506_SoloskiM_MG_Sample_LTA.raw	1	1	105	121			PEAKS DB
9	290	NP_003786.1	G.DDGIFDDNFIEERK.Q	Y	34.95	1711.77	14	4	856.895	2	60.08	120000	3	11350	RO-CS-190506_SoloskiM_MG_Sample_LTA.raw	2	2	106	119			PEAKS DB
9	290	NP_003786.1	G.DDGIFDDNFIEERKQG.L	Y	33.14	1896.85	16	2.8	949.434	2	58.96	328000	3	11090	RO-CS-190506_SoloskiM_MG_Sample_LTA.raw	2	2	106	121			PEAKS DB
9	290	NP_003786.1	D.GIFDDNFIEERK.Q	Y	32.67	1481.71	12	4.2	741.868	2	58.68	98300	3	10978	RO-CS-190506_SoloskiM_MG_Sample_LTA.raw	1	1	108	119			PEAKS DB
9	290	NP_003786.1	R.GDDGIFDDNFIEERKQGLE.Q	Y	31.86	2196	19	0.2	733.006	3	61.54	9620	3	11792	RO-CS-190506_SoloskiM_MG_Sample_LTA.raw	1	1	105	123			PEAKS DB
9	290	NP_003786.1	D.GIFDDNFIEERKQ.G	Y	31.79	1609.77	13	1.3	537.599	3	57.94	157000	3	10808	RO-CS-190506_SoloskiM_MG_Sample_LTA.raw	1	1	108	120			PEAKS DB
9	290	NP_003786.1	G.DDGIFDDNFIEERKQ.G	Y	31.68	1839.83	15	2	614.284	3	59.36	62100	3	11160	RO-CS-190506_SoloskiM_MG_Sample_LTA.raw	1	1	106	120			PEAKS DB
9	290	NP_003786.1	R.GDDGIFDDNFIEERKQ.G	Y	31.24	1896.85	16	4.6	633.293	3	58	102000	3	10865	RO-CS-190506_SoloskiM_MG_Sample_LTA.raw	1	1	105	120			PEAKS DB
9	290	NP_003786.1	I.FDDNFIEERKQG.L	Y	29.37	1496.69	12	4	749.355	2	57.55	55500	3	10716	RO-CS-190506_SoloskiM_MG_Sample_LTA.raw	1	1	110	121			PEAKS DB
9	290	NP_003786.1	D.GIFDDNFIEERKQG.L	Y	28.87	1666.8	14	2.6	556.607	3	57.5	226000	3	10700	RO-CS-190506_SoloskiM_MG_Sample_LTA.raw	1	1	108	121			PEAKS DB
9	290	NP_003786.1	R.GDDGIFDDNFIEERK.Q	Y	28.47	1768.79	15	-0.9	590.604	3	58.77	118000	3	11005	RO-CS-190506_SoloskiM_MG_Sample_LTA.raw	1	1	105	119			PEAKS DB
9	290	NP_003786.1	G.DDGIFDDNFIEERKQGL.E	Y	23.28	2009.93	17	3.3	670.987	3	63.12	0	3	12281	RO-CS-190506_SoloskiM_MG_Sample_LTA.raw	0	0	106	122			PEAKS DB
4	172	NP_005552.3	F.FLQGIQLNTILPDARDPA.F	Y	37.05	1981.06	18	2.9	991.542	2	67.79	34000	3	13756	RO-CS-190506_SoloskiM_MG_Sample_LTA.raw	1	1	300	317			PEAKS DB
4	172	NP_005552.3	F.LQGIQLNTILPDARDPA.F	Y	36.05	1833.99	17	4	918.008	2	64.99	390000	3	12862	RO-CS-190506_SoloskiM_MG_Sample_LTA.raw	1	1	301	317			PEAKS DB
4	172	NP_005552.3	I.QLNTILPDARDPAFKA.A	Y	31.74	1768.95	16	3.2	885.484	2	55.49	48200	3	10222	RO-CS-190506_SoloskiM_MG_Sample_LTA.raw	1	1	305	320			PEAKS DB
4	172	NP_005552.3	Q.LNTILPDARDPAFKA.A	Y	30.63	1640.89	15	-3.1	821.449	2	53.84	811000	3	9806	RO-CS-190506_SoloskiM_MG_Sample_LTA.raw	2	2	306	320			PEAKS DB
4	172	NP_005552.3	I.QLNTILPDARDPAFK.A	Y	30.37	1697.91	15	0.3	566.977	3	53.42	353000	3	9760	RO-CS-190506_SoloskiM_MG_Sample_LTA.raw	1	1	305	319			PEAKS DB
4	172	NP_005552.3	Q.GIQLNTILPDARDPA.F	Y	29.73	1592.85	15	3.5	797.436	2	62.86	48700	3	12183	RO-CS-190506_SoloskiM_MG_Sample_LTA.raw	1	1	303	317			PEAKS DB
4	172	NP_005552.3	N.TILPDARDPAFK.A	Y	27.21	1342.72	12	2.3	672.371	2	51.59	233000	3	9311	RO-CS-190506_SoloskiM_MG_Sample_LTA.raw	2	2	308	319			PEAKS DB
4	172	NP_005552.3	T.ILPDARDPAFK.A	Y	26.88	1241.68	11	1.6	621.847	2	45.59	105000	3	7895	RO-CS-190506_SoloskiM_MG_Sample_LTA.raw	2	2	309	319			PEAKS DB
4	172	NP_005552.3	Q.LNTILPDARDPAFK.A	Y	26.48	1569.85	14	4.6	524.293	3	51.58	4970000	3	9399	RO-CS-190506_SoloskiM_MG_Sample_LTA.raw	2	2	306	319			PEAKS DB
4	172	NP_005552.3	Q.LNTILPDARDPAF.K	Y	24.1	1441.76	13	-2.5	721.884	2	62.24	199000	3	11981	RO-CS-190506_SoloskiM_MG_Sample_LTA.raw	1	1	306	318			PEAKS DB
4	172	NP_005552.3	N.TILPDARDPAFKA.A	Y	20.39	1413.76	13	3	707.89	2	53.83	14600	3	9824	RO-CS-190506_SoloskiM_MG_Sample_LTA.raw	1	1	308	320			PEAKS DB
4	172	NP_005552.3	I.QLNTILPDARDPAF.K	Y	20.1	1569.82	14	3.2	785.917	2	62.96	40100	3	12215	RO-CS-190506_SoloskiM_MG_Sample_LTA.raw	1	1	305	318			PEAKS DB
4	173	XP_011535796.1	F.FLQGIQLNTILPDARDPA.F	Y	37.05	1981.06	18	2.9	991.542	2	67.79	34000	3	13756	RO-CS-190506_SoloskiM_MG_Sample_LTA.raw	1	1	281	298			PEAKS DB
4	173	XP_011535796.1	F.LQGIQLNTILPDARDPA.F	Y	36.05	1833.99	17	4	918.008	2	64.99	390000	3	12862	RO-CS-190506_SoloskiM_MG_Sample_LTA.raw	1	1	282	298			PEAKS DB
4	173	XP_011535796.1	I.QLNTILPDARDPAFKA.A	Y	31.74	1768.95	16	3.2	885.484	2	55.49	48200	3	10222	RO-CS-190506_SoloskiM_MG_Sample_LTA.raw	1	1	286	301			PEAKS DB
4	173	XP_011535796.1	Q.LNTILPDARDPAFKA.A	Y	30.63	1640.89	15	-3.1	821.449	2	53.84	811000	3	9806	RO-CS-190506_SoloskiM_MG_Sample_LTA.raw	2	2	287	301			PEAKS DB
4	173	XP_011535796.1	I.QLNTILPDARDPAFK.A	Y	30.37	1697.91	15	0.3	566.977	3	53.42	353000	3	9760	RO-CS-190506_SoloskiM_MG_Sample_LTA.raw	1	1	286	300			PEAKS DB
4	173	XP_011535796.1	Q.GIQLNTILPDARDPA.F	Y	29.73	1592.85	15	3.5	797.436	2	62.86	48700	3	12183	RO-CS-190506_SoloskiM_MG_Sample_LTA.raw	1	1	284	298			PEAKS DB
4	173	XP_011535796.1	N.TILPDARDPAFK.A	Y	27.21	1342.72	12	2.3	672.371	2	51.59	233000	3	9311	RO-CS-190506_SoloskiM_MG_Sample_LTA.raw	2	2	289	300			PEAKS DB
4	173	XP_011535796.1	T.ILPDARDPAFK.A	Y	26.88	1241.68	11	1.6	621.847	2	45.59	105000	3	7895	RO-CS-190506_SoloskiM_MG_Sample_LTA.raw	2	2	290	300			PEAKS DB
4	173	XP_011535796.1	Q.LNTILPDARDPAFK.A	Y	26.48	1569.85	14	4.6	524.293	3	51.58	4970000	3	9399	RO-CS-190506_SoloskiM_MG_Sample_LTA.raw	2	2	287	300			PEAKS DB
4	173	XP_011535796.1	Q.LNTILPDARDPAF.K	Y	24.1	1441.76	13	-2.5	721.884	2	62.24	199000	3	11981	RO-CS-190506_SoloskiM_MG_Sample_LTA.raw	1	1	287	299			PEAKS DB
4	173	XP_011535796.1	N.TILPDARDPAFKA.A	Y	20.39	1413.76	13	3	707.89	2	53.83	14600	3	9824	RO-CS-190506_SoloskiM_MG_Sample_LTA.raw	1	1	289	301			PEAKS DB
4	173	XP_011535796.1	I.QLNTILPDARDPAF.K	Y	20.1	1569.82	14	3.2	785.917	2	62.96	40100	3	12215	RO-CS-190506_SoloskiM_MG_Sample_LTA.raw	1	1	286	299			PEAKS DB
8	162	XP_011512859.1	F.ISVGYVDDTQFVR.F	N	34.11	1497.75	13	-2.8	749.878	2	56.54	532000	3	10461	RO-CS-190506_SoloskiM_MG_Sample_LTA.raw	1	1	47	59			PEAKS DB
8	162	XP_011512859.1	D.DTQFVRFDSDAASPR.E	Y	33.78	1710.8	15	-0.2	571.273	3	44.9	343000	3	7724	RO-CS-190506_SoloskiM_MG_Sample_LTA.raw	2	2	54	68			PEAKS DB
8	162	XP_011512859.1	F.ISVGYVDDTQFVRFDSD.A	Y	32.1	1961.9	17	3.5	981.961	2	64	49200	3	12572	RO-CS-190506_SoloskiM_MG_Sample_LTA.raw	1	1	47	63			PEAKS DB
8	162	XP_011512859.1	Y.DGKDYIALNEDLRSWTA.A	N	32	1965.94	17	4.9	983.984	2	64.16	73500	3	12606	RO-CS-190506_SoloskiM_MG_Sample_LTA.raw	1	1	143	159			PEAKS DB
8	162	XP_011512859.1	F.ISVGYVDDTQFVRFD.S	N	30.51	1759.84	15	4.6	880.932	2	64.99	105000	3	12875	RO-CS-190506_SoloskiM_MG_Sample_LTA.raw	1	1	47	61			PEAKS DB
8	162	XP_011512859.1	D.GKDYIALNEDLRSWTA.A	N	30.2	1850.92	16	4.6	926.47	2	62.53	263000	3	12074	RO-CS-190506_SoloskiM_MG_Sample_LTA.raw	2	2	144	159			PEAKS DB
8	162	XP_011512859.1	A.YDGKDYIALNEDLR.S	N	29.65	1683.81	14	3.6	562.279	3	50.81	44300	3	9132	RO-CS-190506_SoloskiM_MG_Sample_LTA.raw	1	1	142	155			PEAKS DB
8	162	XP_011512859.1	I.SVGYVDDTQFVR.F	N	28.25	1384.66	12	-0.5	693.338	2	48.75	27400	3	8671	RO-CS-190506_SoloskiM_MG_Sample_LTA.raw	1	1	48	59			PEAKS DB
8	162	XP_011512859.1	F.ISVGYVDDTQFVRF.D	N	26.54	1644.81	14	4.1	823.418	2	66.19	20500	3	13267	RO-CS-190506_SoloskiM_MG_Sample_LTA.raw	1	1	47	60			PEAKS DB
8	162	XP_011512859.1	G.KDYIALNEDLRSWTA.A	N	26.22	1793.89	15	1.4	598.973	3	62.4	62300	3	12034	RO-CS-190506_SoloskiM_MG_Sample_LTA.raw	1	1	145	159			PEAKS DB
8	162	XP_011512859.1	A.YDGKDYIALNEDLRSWTAA.D	N	25.9	2200.04	19	2.7	734.357	3	64.93	0	3	12867	RO-CS-190506_SoloskiM_MG_Sample_LTA.raw	0	0	142	160			PEAKS DB
8	162	XP_011512859.1	Y.DGKDYIALNEDLRSWTAA.D	N	25.33	2036.98	18	-0.1	680.001	3	64.56	33700	3	12735	RO-CS-190506_SoloskiM_MG_Sample_LTA.raw	1	1	143	160			PEAKS DB
8	162	XP_011512859.1	Y.VDDTQFVRFDSDAASPRE.E	Y	21.08	2053.93	18	0.5	685.652	3	49.09	15800	3	8764	RO-CS-190506_SoloskiM_MG_Sample_LTA.raw	1	1	52	69			PEAKS DB
8	163	NP_005505.2	F.ISVGYVDDTQFVR.F	N	34.11	1497.75	13	-2.8	749.878	2	56.54	532000	3	10461	RO-CS-190506_SoloskiM_MG_Sample_LTA.raw	1	1	47	59			PEAKS DB
8	163	NP_005505.2	D.DTQFVRFDSDAASPR.E	Y	33.78	1710.8	15	-0.2	571.273	3	44.9	343000	3	7724	RO-CS-190506_SoloskiM_MG_Sample_LTA.raw	2	2	54	68			PEAKS DB
8	163	NP_005505.2	F.ISVGYVDDTQFVRFDSD.A	Y	32.1	1961.9	17	3.5	981.961	2	64	49200	3	12572	RO-CS-190506_SoloskiM_MG_Sample_LTA.raw	1	1	47	63			PEAKS DB
8	163	NP_005505.2	Y.DGKDYIALNEDLRSWTA.A	N	32	1965.94	17	4.9	983.984	2	64.16	73500	3	12606	RO-CS-190506_SoloskiM_MG_Sample_LTA.raw	1	1	143	159			PEAKS DB
8	163	NP_005505.2	F.ISVGYVDDTQFVRFD.S	N	30.51	1759.84	15	4.6	880.932	2	64.99	105000	3	12875	RO-CS-190506_SoloskiM_MG_Sample_LTA.raw	1	1	47	61			PEAKS DB
8	163	NP_005505.2	D.GKDYIALNEDLRSWTA.A	N	30.2	1850.92	16	4.6	926.47	2	62.53	263000	3	12074	RO-CS-190506_SoloskiM_MG_Sample_LTA.raw	2	2	144	159			PEAKS DB
8	163	NP_005505.2	A.YDGKDYIALNEDLR.S	N	29.65	1683.81	14	3.6	562.279	3	50.81	44300	3	9132	RO-CS-190506_SoloskiM_MG_Sample_LTA.raw	1	1	142	155			PEAKS DB
8	163	NP_005505.2	I.SVGYVDDTQFVR.F	N	28.25	1384.66	12	-0.5	693.338	2	48.75	27400	3	8671	RO-CS-190506_SoloskiM_MG_Sample_LTA.raw	1	1	48	59			PEAKS DB
8	163	NP_005505.2	F.ISVGYVDDTQFVRF.D	N	26.54	1644.81	14	4.1	823.418	2	66.19	20500	3	13267	RO-CS-190506_SoloskiM_MG_Sample_LTA.raw	1	1	47	60			PEAKS DB
8	163	NP_005505.2	G.KDYIALNEDLRSWTA.A	N	26.22	1793.89	15	1.4	598.973	3	62.4	62300	3	12034	RO-CS-190506_SoloskiM_MG_Sample_LTA.raw	1	1	145	159			PEAKS DB
8	163	NP_005505.2	A.YDGKDYIALNEDLRSWTAA.D	N	25.9	2200.04	19	2.7	734.357	3	64.93	0	3	12867	RO-CS-190506_SoloskiM_MG_Sample_LTA.raw	0	0	142	160			PEAKS DB
8	163	NP_005505.2	Y.DGKDYIALNEDLRSWTAA.D	N	25.33	2036.98	18	-0.1	680.001	3	64.56	33700	3	12735	RO-CS-190506_SoloskiM_MG_Sample_LTA.raw	1	1	143	160			PEAKS DB
8	163	NP_005505.2	Y.VDDTQFVRFDSDAASPRE.E	Y	21.08	2053.93	18	0.5	685.652	3	49.09	15800	3	8764	RO-CS-190506_SoloskiM_MG_Sample_LTA.raw	1	1	52	69			PEAKS DB
10	166	NP_002107.3	F.IAVGYVDDTQFVRFDSD.A	Y	32.4	1945.91	17	0.8	973.961	2	63.99	22600	3	12573	RO-CS-190506_SoloskiM_MG_Sample_LTA.raw	1	1	47	63			PEAKS DB
10	166	NP_002107.3	Y.DGKDYIALNEDLRSWTA.A	N	32	1965.94	17	4.9	983.984	2	64.16	73500	3	12606	RO-CS-190506_SoloskiM_MG_Sample_LTA.raw	1	1	143	159			PEAKS DB
10	166	NP_002107.3	F.IAVGYVDDTQFVRFDS.D	Y	31.38	1830.88	16	-0.5	916.446	2	64.14	77000	3	12613	RO-CS-190506_SoloskiM_MG_Sample_LTA.raw	1	1	47	62			PEAKS DB
10	166	NP_002107.3	F.IAVGYVDDTQFVRFD.S	Y	30.37	1743.85	15	-1.1	872.93	2	64.99	52800	3	12887	RO-CS-190506_SoloskiM_MG_Sample_LTA.raw	1	1	47	61			PEAKS DB
10	166	NP_002107.3	D.GKDYIALNEDLRSWTA.A	N	30.2	1850.92	16	4.6	926.47	2	62.53	263000	3	12074	RO-CS-190506_SoloskiM_MG_Sample_LTA.raw	2	2	144	159			PEAKS DB
10	166	NP_002107.3	F.IAVGYVDDTQFVRF.D	Y	30.14	1628.82	14	4.9	815.421	2	66.24	0	3	13286	RO-CS-190506_SoloskiM_MG_Sample_LTA.raw	0	0	47	60			PEAKS DB
10	166	NP_002107.3	D.DTQFVRFDSDAASQR.M	Y	29.79	1741.8	15	-1	581.607	3	43.22	101000	3	7321	RO-CS-190506_SoloskiM_MG_Sample_LTA.raw	2	2	54	68			PEAKS DB
10	166	NP_002107.3	A.YDGKDYIALNEDLR.S	N	29.65	1683.81	14	3.6	562.279	3	50.81	44300	3	9132	RO-CS-190506_SoloskiM_MG_Sample_LTA.raw	1	1	142	155			PEAKS DB
10	166	NP_002107.3	G.KDYIALNEDLRSWTA.A	N	26.22	1793.89	15	1.4	598.973	3	62.4	62300	3	12034	RO-CS-190506_SoloskiM_MG_Sample_LTA.raw	1	1	145	159			PEAKS DB
10	166	NP_002107.3	A.YDGKDYIALNEDLRSWTAA.D	N	25.9	2200.04	19	2.7	734.357	3	64.93	0	3	12867	RO-CS-190506_SoloskiM_MG_Sample_LTA.raw	0	0	142	160			PEAKS DB
10	166	NP_002107.3	Y.DGKDYIALNEDLRSWTAA.D	N	25.33	2036.98	18	-0.1	680.001	3	64.56	33700	3	12735	RO-CS-190506_SoloskiM_MG_Sample_LTA.raw	1	1	143	160			PEAKS DB
10	166	NP_002107.3	Y.VDDTQFVRFDSDAASQR.M	Y	24.87	1955.9	17	1.8	652.974	3	47.46	9190	3	8368	RO-CS-190506_SoloskiM_MG_Sample_LTA.raw	1	1	52	68			PEAKS DB
5	188	XP_011519779.1	D.LEKDIISDTSGDFRK.L	Y	33.67	1722.88	15	-0.7	575.3	3	40.09	543000	3	6637	RO-CS-190506_SoloskiM_MG_Sample_LTA.raw	2	2	38	52			PEAKS DB
5	188	XP_011519779.1	K.TDLEKDIISDTSGDFRK.L	Y	33.51	1938.95	17	3.4	647.327	3	53.51	160000	3	9781	RO-CS-190506_SoloskiM_MG_Sample_LTA.raw	1	1	36	52			PEAKS DB
5	188	XP_011519779.1	D.LEKDIISDTSGDFR.K	Y	33.34	1594.78	14	3.3	532.604	3	45.67	95900	3	7925	RO-CS-190506_SoloskiM_MG_Sample_LTA.raw	2	2	38	51			PEAKS DB
5	188	XP_011519779.1	T.DLEKDIISDTSGDFRK.L	Y	33.14	1837.91	16	1.1	613.643	3	56.33	474000	3	10468	RO-CS-190506_SoloskiM_MG_Sample_LTA.raw	2	2	37	52			PEAKS DB
5	188	XP_011519779.1	L.YYYIQQDTKGDYQKA.L	Y	32.85	1882.87	15	4.4	628.635	3	37.44	51700	3	6074	RO-CS-190506_SoloskiM_MG_Sample_LTA.raw	2	2	199	213			PEAKS DB
5	188	XP_011519779.1	Y.ELIDQDARDLYDAG.V	Y	29.37	1592.73	14	3.2	797.376	2	53.96	135000	3	9835	RO-CS-190506_SoloskiM_MG_Sample_LTA.raw	1	1	72	85			PEAKS DB
5	188	XP_011519779.1	T.DLEKDIISDTSGDFR.K	Y	28	1709.81	15	4	570.947	3	61.18	6810	3	11691	RO-CS-190506_SoloskiM_MG_Sample_LTA.raw	1	1	37	51			PEAKS DB
5	188	XP_011519779.1	L.YYYIQQDTKGDYQK.A	Y	26.58	1811.84	14	4.3	604.955	3	36.35	32300	3	5899	RO-CS-190506_SoloskiM_MG_Sample_LTA.raw	1	1	199	212			PEAKS DB
5	188	XP_011519779.1	L.EKDIISDTSGDFRK.L	Y	25.12	1609.79	14	0.7	537.606	3	36.35	1880	3	5873	RO-CS-190506_SoloskiM_MG_Sample_LTA.raw	1	1	39	52			PEAKS DB
5	188	XP_011519779.1	E.KDIISDTSGDFRK.L	Y	24.45	1480.75	13	3.8	494.593	3	35.35	45900	3	5739	RO-CS-190506_SoloskiM_MG_Sample_LTA.raw	1	1	40	52			PEAKS DB
5	189	XP_016877581.1	D.LEKDIISDTSGDFRK.L	Y	33.67	1722.88	15	-0.7	575.3	3	40.09	543000	3	6637	RO-CS-190506_SoloskiM_MG_Sample_LTA.raw	2	2	38	52			PEAKS DB
5	189	XP_016877581.1	K.TDLEKDIISDTSGDFRK.L	Y	33.51	1938.95	17	3.4	647.327	3	53.51	160000	3	9781	RO-CS-190506_SoloskiM_MG_Sample_LTA.raw	1	1	36	52			PEAKS DB
5	189	XP_016877581.1	D.LEKDIISDTSGDFR.K	Y	33.34	1594.78	14	3.3	532.604	3	45.67	95900	3	7925	RO-CS-190506_SoloskiM_MG_Sample_LTA.raw	2	2	38	51			PEAKS DB
5	189	XP_016877581.1	T.DLEKDIISDTSGDFRK.L	Y	33.14	1837.91	16	1.1	613.643	3	56.33	474000	3	10468	RO-CS-190506_SoloskiM_MG_Sample_LTA.raw	2	2	37	52			PEAKS DB
5	189	XP_016877581.1	L.YYYIQQDTKGDYQKA.L	Y	32.85	1882.87	15	4.4	628.635	3	37.44	51700	3	6074	RO-CS-190506_SoloskiM_MG_Sample_LTA.raw	2	2	199	213			PEAKS DB
5	189	XP_016877581.1	Y.ELIDQDARDLYDAG.V	Y	29.37	1592.73	14	3.2	797.376	2	53.96	135000	3	9835	RO-CS-190506_SoloskiM_MG_Sample_LTA.raw	1	1	72	85			PEAKS DB
5	189	XP_016877581.1	T.DLEKDIISDTSGDFR.K	Y	28	1709.81	15	4	570.947	3	61.18	6810	3	11691	RO-CS-190506_SoloskiM_MG_Sample_LTA.raw	1	1	37	51			PEAKS DB
5	189	XP_016877581.1	L.YYYIQQDTKGDYQK.A	Y	26.58	1811.84	14	4.3	604.955	3	36.35	32300	3	5899	RO-CS-190506_SoloskiM_MG_Sample_LTA.raw	1	1	199	212			PEAKS DB
5	189	XP_016877581.1	L.EKDIISDTSGDFRK.L	Y	25.12	1609.79	14	0.7	537.606	3	36.35	1880	3	5873	RO-CS-190506_SoloskiM_MG_Sample_LTA.raw	1	1	39	52			PEAKS DB
5	189	XP_016877581.1	E.KDIISDTSGDFRK.L	Y	24.45	1480.75	13	3.8	494.593	3	35.35	45900	3	5739	RO-CS-190506_SoloskiM_MG_Sample_LTA.raw	1	1	40	52			PEAKS DB
5	190	XP_016877582.1	D.LEKDIISDTSGDFRK.L	Y	33.67	1722.88	15	-0.7	575.3	3	40.09	543000	3	6637	RO-CS-190506_SoloskiM_MG_Sample_LTA.raw	2	2	38	52			PEAKS DB
5	190	XP_016877582.1	K.TDLEKDIISDTSGDFRK.L	Y	33.51	1938.95	17	3.4	647.327	3	53.51	160000	3	9781	RO-CS-190506_SoloskiM_MG_Sample_LTA.raw	1	1	36	52			PEAKS DB
5	190	XP_016877582.1	D.LEKDIISDTSGDFR.K	Y	33.34	1594.78	14	3.3	532.604	3	45.67	95900	3	7925	RO-CS-190506_SoloskiM_MG_Sample_LTA.raw	2	2	38	51			PEAKS DB
5	190	XP_016877582.1	T.DLEKDIISDTSGDFRK.L	Y	33.14	1837.91	16	1.1	613.643	3	56.33	474000	3	10468	RO-CS-190506_SoloskiM_MG_Sample_LTA.raw	2	2	37	52			PEAKS DB
5	190	XP_016877582.1	L.YYYIQQDTKGDYQKA.L	Y	32.85	1882.87	15	4.4	628.635	3	37.44	51700	3	6074	RO-CS-190506_SoloskiM_MG_Sample_LTA.raw	2	2	199	213			PEAKS DB
5	190	XP_016877582.1	Y.ELIDQDARDLYDAG.V	Y	29.37	1592.73	14	3.2	797.376	2	53.96	135000	3	9835	RO-CS-190506_SoloskiM_MG_Sample_LTA.raw	1	1	72	85			PEAKS DB
5	190	XP_016877582.1	T.DLEKDIISDTSGDFR.K	Y	28	1709.81	15	4	570.947	3	61.18	6810	3	11691	RO-CS-190506_SoloskiM_MG_Sample_LTA.raw	1	1	37	51			PEAKS DB
5	190	XP_016877582.1	L.YYYIQQDTKGDYQK.A	Y	26.58	1811.84	14	4.3	604.955	3	36.35	32300	3	5899	RO-CS-190506_SoloskiM_MG_Sample_LTA.raw	1	1	199	212			PEAKS DB
5	190	XP_016877582.1	L.EKDIISDTSGDFRK.L	Y	25.12	1609.79	14	0.7	537.606	3	36.35	1880	3	5873	RO-CS-190506_SoloskiM_MG_Sample_LTA.raw	1	1	39	52			PEAKS DB
5	190	XP_016877582.1	E.KDIISDTSGDFRK.L	Y	24.45	1480.75	13	3.8	494.593	3	35.35	45900	3	5739	RO-CS-190506_SoloskiM_MG_Sample_LTA.raw	1	1	40	52			PEAKS DB
5	191	NP_004030.1	D.LEKDIISDTSGDFRK.L	Y	33.67	1722.88	15	-0.7	575.3	3	40.09	543000	3	6637	RO-CS-190506_SoloskiM_MG_Sample_LTA.raw	2	2	155	169			PEAKS DB
5	191	NP_004030.1	K.TDLEKDIISDTSGDFRK.L	Y	33.51	1938.95	17	3.4	647.327	3	53.51	160000	3	9781	RO-CS-190506_SoloskiM_MG_Sample_LTA.raw	1	1	153	169			PEAKS DB
5	191	NP_004030.1	D.LEKDIISDTSGDFR.K	Y	33.34	1594.78	14	3.3	532.604	3	45.67	95900	3	7925	RO-CS-190506_SoloskiM_MG_Sample_LTA.raw	2	2	155	168			PEAKS DB
5	191	NP_004030.1	T.DLEKDIISDTSGDFRK.L	Y	33.14	1837.91	16	1.1	613.643	3	56.33	474000	3	10468	RO-CS-190506_SoloskiM_MG_Sample_LTA.raw	2	2	154	169			PEAKS DB
5	191	NP_004030.1	L.YYYIQQDTKGDYQKA.L	Y	32.85	1882.87	15	4.4	628.635	3	37.44	51700	3	6074	RO-CS-190506_SoloskiM_MG_Sample_LTA.raw	2	2	316	330			PEAKS DB
5	191	NP_004030.1	Y.ELIDQDARDLYDAG.V	Y	29.37	1592.73	14	3.2	797.376	2	53.96	135000	3	9835	RO-CS-190506_SoloskiM_MG_Sample_LTA.raw	1	1	189	202			PEAKS DB
5	191	NP_004030.1	T.DLEKDIISDTSGDFR.K	Y	28	1709.81	15	4	570.947	3	61.18	6810	3	11691	RO-CS-190506_SoloskiM_MG_Sample_LTA.raw	1	1	154	168			PEAKS DB
5	191	NP_004030.1	L.YYYIQQDTKGDYQK.A	Y	26.58	1811.84	14	4.3	604.955	3	36.35	32300	3	5899	RO-CS-190506_SoloskiM_MG_Sample_LTA.raw	1	1	316	329			PEAKS DB
5	191	NP_004030.1	L.EKDIISDTSGDFRK.L	Y	25.12	1609.79	14	0.7	537.606	3	36.35	1880	3	5873	RO-CS-190506_SoloskiM_MG_Sample_LTA.raw	1	1	156	169			PEAKS DB
5	191	NP_004030.1	E.KDIISDTSGDFRK.L	Y	24.45	1480.75	13	3.8	494.593	3	35.35	45900	3	5739	RO-CS-190506_SoloskiM_MG_Sample_LTA.raw	1	1	157	169			PEAKS DB
5	192	NP_001002857.1	D.LEKDIISDTSGDFRK.L	Y	33.67	1722.88	15	-0.7	575.3	3	40.09	543000	3	6637	RO-CS-190506_SoloskiM_MG_Sample_LTA.raw	2	2	155	169			PEAKS DB
5	192	NP_001002857.1	K.TDLEKDIISDTSGDFRK.L	Y	33.51	1938.95	17	3.4	647.327	3	53.51	160000	3	9781	RO-CS-190506_SoloskiM_MG_Sample_LTA.raw	1	1	153	169			PEAKS DB
5	192	NP_001002857.1	D.LEKDIISDTSGDFR.K	Y	33.34	1594.78	14	3.3	532.604	3	45.67	95900	3	7925	RO-CS-190506_SoloskiM_MG_Sample_LTA.raw	2	2	155	168			PEAKS DB
5	192	NP_001002857.1	T.DLEKDIISDTSGDFRK.L	Y	33.14	1837.91	16	1.1	613.643	3	56.33	474000	3	10468	RO-CS-190506_SoloskiM_MG_Sample_LTA.raw	2	2	154	169			PEAKS DB
5	192	NP_001002857.1	L.YYYIQQDTKGDYQKA.L	Y	32.85	1882.87	15	4.4	628.635	3	37.44	51700	3	6074	RO-CS-190506_SoloskiM_MG_Sample_LTA.raw	2	2	316	330			PEAKS DB
5	192	NP_001002857.1	Y.ELIDQDARDLYDAG.V	Y	29.37	1592.73	14	3.2	797.376	2	53.96	135000	3	9835	RO-CS-190506_SoloskiM_MG_Sample_LTA.raw	1	1	189	202			PEAKS DB
5	192	NP_001002857.1	T.DLEKDIISDTSGDFR.K	Y	28	1709.81	15	4	570.947	3	61.18	6810	3	11691	RO-CS-190506_SoloskiM_MG_Sample_LTA.raw	1	1	154	168			PEAKS DB
5	192	NP_001002857.1	L.YYYIQQDTKGDYQK.A	Y	26.58	1811.84	14	4.3	604.955	3	36.35	32300	3	5899	RO-CS-190506_SoloskiM_MG_Sample_LTA.raw	1	1	316	329			PEAKS DB
5	192	NP_001002857.1	L.EKDIISDTSGDFRK.L	Y	25.12	1609.79	14	0.7	537.606	3	36.35	1880	3	5873	RO-CS-190506_SoloskiM_MG_Sample_LTA.raw	1	1	156	169			PEAKS DB
5	192	NP_001002857.1	E.KDIISDTSGDFRK.L	Y	24.45	1480.75	13	3.8	494.593	3	35.35	45900	3	5739	RO-CS-190506_SoloskiM_MG_Sample_LTA.raw	1	1	157	169			PEAKS DB
5	193	NP_001129487.1	D.LEKDIISDTSGDFRK.L	Y	33.67	1722.88	15	-0.7	575.3	3	40.09	543000	3	6637	RO-CS-190506_SoloskiM_MG_Sample_LTA.raw	2	2	155	169			PEAKS DB
5	193	NP_001129487.1	K.TDLEKDIISDTSGDFRK.L	Y	33.51	1938.95	17	3.4	647.327	3	53.51	160000	3	9781	RO-CS-190506_SoloskiM_MG_Sample_LTA.raw	1	1	153	169			PEAKS DB
5	193	NP_001129487.1	D.LEKDIISDTSGDFR.K	Y	33.34	1594.78	14	3.3	532.604	3	45.67	95900	3	7925	RO-CS-190506_SoloskiM_MG_Sample_LTA.raw	2	2	155	168			PEAKS DB
5	193	NP_001129487.1	T.DLEKDIISDTSGDFRK.L	Y	33.14	1837.91	16	1.1	613.643	3	56.33	474000	3	10468	RO-CS-190506_SoloskiM_MG_Sample_LTA.raw	2	2	154	169			PEAKS DB
5	193	NP_001129487.1	L.YYYIQQDTKGDYQKA.L	Y	32.85	1882.87	15	4.4	628.635	3	37.44	51700	3	6074	RO-CS-190506_SoloskiM_MG_Sample_LTA.raw	2	2	316	330			PEAKS DB
5	193	NP_001129487.1	Y.ELIDQDARDLYDAG.V	Y	29.37	1592.73	14	3.2	797.376	2	53.96	135000	3	9835	RO-CS-190506_SoloskiM_MG_Sample_LTA.raw	1	1	189	202			PEAKS DB
5	193	NP_001129487.1	T.DLEKDIISDTSGDFR.K	Y	28	1709.81	15	4	570.947	3	61.18	6810	3	11691	RO-CS-190506_SoloskiM_MG_Sample_LTA.raw	1	1	154	168			PEAKS DB
5	193	NP_001129487.1	L.YYYIQQDTKGDYQK.A	Y	26.58	1811.84	14	4.3	604.955	3	36.35	32300	3	5899	RO-CS-190506_SoloskiM_MG_Sample_LTA.raw	1	1	316	329			PEAKS DB
5	193	NP_001129487.1	L.EKDIISDTSGDFRK.L	Y	25.12	1609.79	14	0.7	537.606	3	36.35	1880	3	5873	RO-CS-190506_SoloskiM_MG_Sample_LTA.raw	1	1	156	169			PEAKS DB
5	193	NP_001129487.1	E.KDIISDTSGDFRK.L	Y	24.45	1480.75	13	3.8	494.593	3	35.35	45900	3	5739	RO-CS-190506_SoloskiM_MG_Sample_LTA.raw	1	1	157	169			PEAKS DB
5	194	XP_016877580.1	D.LEKDIISDTSGDFRK.L	Y	33.67	1722.88	15	-0.7	575.3	3	40.09	543000	3	6637	RO-CS-190506_SoloskiM_MG_Sample_LTA.raw	2	2	155	169			PEAKS DB
5	194	XP_016877580.1	K.TDLEKDIISDTSGDFRK.L	Y	33.51	1938.95	17	3.4	647.327	3	53.51	160000	3	9781	RO-CS-190506_SoloskiM_MG_Sample_LTA.raw	1	1	153	169			PEAKS DB
5	194	XP_016877580.1	D.LEKDIISDTSGDFR.K	Y	33.34	1594.78	14	3.3	532.604	3	45.67	95900	3	7925	RO-CS-190506_SoloskiM_MG_Sample_LTA.raw	2	2	155	168			PEAKS DB
5	194	XP_016877580.1	T.DLEKDIISDTSGDFRK.L	Y	33.14	1837.91	16	1.1	613.643	3	56.33	474000	3	10468	RO-CS-190506_SoloskiM_MG_Sample_LTA.raw	2	2	154	169			PEAKS DB
5	194	XP_016877580.1	L.YYYIQQDTKGDYQKA.L	Y	32.85	1882.87	15	4.4	628.635	3	37.44	51700	3	6074	RO-CS-190506_SoloskiM_MG_Sample_LTA.raw	2	2	316	330			PEAKS DB
5	194	XP_016877580.1	Y.ELIDQDARDLYDAG.V	Y	29.37	1592.73	14	3.2	797.376	2	53.96	135000	3	9835	RO-CS-190506_SoloskiM_MG_Sample_LTA.raw	1	1	189	202			PEAKS DB
5	194	XP_016877580.1	T.DLEKDIISDTSGDFR.K	Y	28	1709.81	15	4	570.947	3	61.18	6810	3	11691	RO-CS-190506_SoloskiM_MG_Sample_LTA.raw	1	1	154	168			PEAKS DB
5	194	XP_016877580.1	L.YYYIQQDTKGDYQK.A	Y	26.58	1811.84	14	4.3	604.955	3	36.35	32300	3	5899	RO-CS-190506_SoloskiM_MG_Sample_LTA.raw	1	1	316	329			PEAKS DB
5	194	XP_016877580.1	L.EKDIISDTSGDFRK.L	Y	25.12	1609.79	14	0.7	537.606	3	36.35	1880	3	5873	RO-CS-190506_SoloskiM_MG_Sample_LTA.raw	1	1	156	169			PEAKS DB
5	194	XP_016877580.1	E.KDIISDTSGDFRK.L	Y	24.45	1480.75	13	3.8	494.593	3	35.35	45900	3	5739	RO-CS-190506_SoloskiM_MG_Sample_LTA.raw	1	1	157	169			PEAKS DB
5	195	XP_016877579.1	D.LEKDIISDTSGDFRK.L	Y	33.67	1722.88	15	-0.7	575.3	3	40.09	543000	3	6637	RO-CS-190506_SoloskiM_MG_Sample_LTA.raw	2	2	155	169			PEAKS DB
5	195	XP_016877579.1	K.TDLEKDIISDTSGDFRK.L	Y	33.51	1938.95	17	3.4	647.327	3	53.51	160000	3	9781	RO-CS-190506_SoloskiM_MG_Sample_LTA.raw	1	1	153	169			PEAKS DB
5	195	XP_016877579.1	D.LEKDIISDTSGDFR.K	Y	33.34	1594.78	14	3.3	532.604	3	45.67	95900	3	7925	RO-CS-190506_SoloskiM_MG_Sample_LTA.raw	2	2	155	168			PEAKS DB
5	195	XP_016877579.1	T.DLEKDIISDTSGDFRK.L	Y	33.14	1837.91	16	1.1	613.643	3	56.33	474000	3	10468	RO-CS-190506_SoloskiM_MG_Sample_LTA.raw	2	2	154	169			PEAKS DB
5	195	XP_016877579.1	L.YYYIQQDTKGDYQKA.L	Y	32.85	1882.87	15	4.4	628.635	3	37.44	51700	3	6074	RO-CS-190506_SoloskiM_MG_Sample_LTA.raw	2	2	316	330			PEAKS DB
5	195	XP_016877579.1	Y.ELIDQDARDLYDAG.V	Y	29.37	1592.73	14	3.2	797.376	2	53.96	135000	3	9835	RO-CS-190506_SoloskiM_MG_Sample_LTA.raw	1	1	189	202			PEAKS DB
5	195	XP_016877579.1	T.DLEKDIISDTSGDFR.K	Y	28	1709.81	15	4	570.947	3	61.18	6810	3	11691	RO-CS-190506_SoloskiM_MG_Sample_LTA.raw	1	1	154	168			PEAKS DB
5	195	XP_016877579.1	L.YYYIQQDTKGDYQK.A	Y	26.58	1811.84	14	4.3	604.955	3	36.35	32300	3	5899	RO-CS-190506_SoloskiM_MG_Sample_LTA.raw	1	1	316	329			PEAKS DB
5	195	XP_016877579.1	L.EKDIISDTSGDFRK.L	Y	25.12	1609.79	14	0.7	537.606	3	36.35	1880	3	5873	RO-CS-190506_SoloskiM_MG_Sample_LTA.raw	1	1	156	169			PEAKS DB
5	195	XP_016877579.1	E.KDIISDTSGDFRK.L	Y	24.45	1480.75	13	3.8	494.593	3	35.35	45900	3	5739	RO-CS-190506_SoloskiM_MG_Sample_LTA.raw	1	1	157	169			PEAKS DB
5	196	NP_001002858.1	D.LEKDIISDTSGDFRK.L	Y	33.67	1722.88	15	-0.7	575.3	3	40.09	543000	3	6637	RO-CS-190506_SoloskiM_MG_Sample_LTA.raw	2	2	173	187			PEAKS DB
5	196	NP_001002858.1	K.TDLEKDIISDTSGDFRK.L	Y	33.51	1938.95	17	3.4	647.327	3	53.51	160000	3	9781	RO-CS-190506_SoloskiM_MG_Sample_LTA.raw	1	1	171	187			PEAKS DB
5	196	NP_001002858.1	D.LEKDIISDTSGDFR.K	Y	33.34	1594.78	14	3.3	532.604	3	45.67	95900	3	7925	RO-CS-190506_SoloskiM_MG_Sample_LTA.raw	2	2	173	186			PEAKS DB
5	196	NP_001002858.1	T.DLEKDIISDTSGDFRK.L	Y	33.14	1837.91	16	1.1	613.643	3	56.33	474000	3	10468	RO-CS-190506_SoloskiM_MG_Sample_LTA.raw	2	2	172	187			PEAKS DB
5	196	NP_001002858.1	L.YYYIQQDTKGDYQKA.L	Y	32.85	1882.87	15	4.4	628.635	3	37.44	51700	3	6074	RO-CS-190506_SoloskiM_MG_Sample_LTA.raw	2	2	334	348			PEAKS DB
5	196	NP_001002858.1	Y.ELIDQDARDLYDAG.V	Y	29.37	1592.73	14	3.2	797.376	2	53.96	135000	3	9835	RO-CS-190506_SoloskiM_MG_Sample_LTA.raw	1	1	207	220			PEAKS DB
5	196	NP_001002858.1	T.DLEKDIISDTSGDFR.K	Y	28	1709.81	15	4	570.947	3	61.18	6810	3	11691	RO-CS-190506_SoloskiM_MG_Sample_LTA.raw	1	1	172	186			PEAKS DB
5	196	NP_001002858.1	L.YYYIQQDTKGDYQK.A	Y	26.58	1811.84	14	4.3	604.955	3	36.35	32300	3	5899	RO-CS-190506_SoloskiM_MG_Sample_LTA.raw	1	1	334	347			PEAKS DB
5	196	NP_001002858.1	L.EKDIISDTSGDFRK.L	Y	25.12	1609.79	14	0.7	537.606	3	36.35	1880	3	5873	RO-CS-190506_SoloskiM_MG_Sample_LTA.raw	1	1	174	187			PEAKS DB
5	196	NP_001002858.1	E.KDIISDTSGDFRK.L	Y	24.45	1480.75	13	3.8	494.593	3	35.35	45900	3	5739	RO-CS-190506_SoloskiM_MG_Sample_LTA.raw	1	1	175	187			PEAKS DB
16	152	NP_000349.1	N.KDILATNGVIHYIDE.L	Y	39.99	1699.88	15	4.4	567.636	3	58.43	309000	3	10926	RO-CS-190506_SoloskiM_MG_Sample_LTA.raw	1	1	355	369			PEAKS DB
16	152	NP_000349.1	S.NKDILATNGVIHYIDE.L	Y	36.09	1813.92	16	2.3	605.649	3	58.62	192000	3	10961	RO-CS-190506_SoloskiM_MG_Sample_LTA.raw	1	1	354	369			PEAKS DB
16	152	NP_000349.1	N.KDILATNGVIHYID.E	Y	35.18	1570.84	14	1.5	786.426	2	57.04	124000	3	10595	RO-CS-190506_SoloskiM_MG_Sample_LTA.raw	1	1	355	368			PEAKS DB
16	152	NP_000349.1	E.TLNRILGDPEALRDL.L	Y	27.83	1694.93	15	2.5	565.986	3	63.22	66300	3	12301	RO-CS-190506_SoloskiM_MG_Sample_LTA.raw	1	1	292	306			PEAKS DB
16	152	NP_000349.1	K.DILATNGVIHYIDE.L	Y	27.64	1571.78	14	1.5	786.9	2	64.4	27000	3	12693	RO-CS-190506_SoloskiM_MG_Sample_LTA.raw	1	1	356	369			PEAKS DB
16	152	NP_000349.1	A.EPDIM(+15.99)ATNGVVHVITNV.L	Y	25.86	1823.91	17	1.9	912.963	2	62.63	20200	3	12130	RO-CS-190506_SoloskiM_MG_Sample_LTA.raw	1	1	615	631	Oxidation (M)	M5:Oxidation (M):1000.00	PEAKS DB
16	152	NP_000349.1	T.TTQLYTDRTEKLRPE.M	Y	21.43	1849.95	15	-1.4	617.658	3	33.53	36200	3	5466	RO-CS-190506_SoloskiM_MG_Sample_LTA.raw	1	1	117	131			PEAKS DB
18	153	XP_011544152.1	N.LRPVLAEDAQRLFT.A	Y	37.76	1627.9	14	0.3	543.642	3	63.26	83800	3	12315	RO-CS-190506_SoloskiM_MG_Sample_LTA.raw	1	1	687	700			PEAKS DB
18	153	XP_011544152.1	E.DSDIAFLIDGSGSIIPHD.F	Y	36.79	1870.89	18	-4.1	936.451	2	70.19	119000	3	14437	RO-CS-190506_SoloskiM_MG_Sample_LTA.raw	1	1	86	103			PEAKS DB
18	153	XP_011544152.1	D.SDIAFLIDGSGSIIPH.D	Y	34.26	1640.84	16	-1.8	547.953	3	69.56	54400	3	14263	RO-CS-190506_SoloskiM_MG_Sample_LTA.raw	1	1	87	102			PEAKS DB
18	153	XP_011544152.1	Q.EDSDIAFLIDGSGSIIPH.D	Y	32.79	1884.91	18	4.8	943.467	2	70.36	889000	3	14499	RO-CS-190506_SoloskiM_MG_Sample_LTA.raw	1	1	85	102			PEAKS DB
18	153	XP_011544152.1	S.DIAFLIDGSGSIIPHD.F	Y	29.47	1668.84	16	2.6	835.427	2	70.56	26700	3	14577	RO-CS-190506_SoloskiM_MG_Sample_LTA.raw	1	1	88	103			PEAKS DB
18	153	XP_011544152.1	D.IAFLIDGSGSIIPHD.F	Y	29.17	1553.81	15	3.4	777.914	2	67.67	0	3	13726	RO-CS-190506_SoloskiM_MG_Sample_LTA.raw	0	0	89	103			PEAKS DB
18	153	XP_011544152.1	S.DIAFLIDGSGSIIPH.D	Y	26.9	1553.81	15	4	777.915	2	71.06	485000	3	14684	RO-CS-190506_SoloskiM_MG_Sample_LTA.raw	1	1	88	102			PEAKS DB
18	154	NP_000623.2	N.LRPVLAEDAQRLFT.A	Y	37.76	1627.9	14	0.3	543.642	3	63.26	83800	3	12315	RO-CS-190506_SoloskiM_MG_Sample_LTA.raw	1	1	748	761			PEAKS DB
18	154	NP_000623.2	E.DSDIAFLIDGSGSIIPHD.F	Y	36.79	1870.89	18	-4.1	936.451	2	70.19	119000	3	14437	RO-CS-190506_SoloskiM_MG_Sample_LTA.raw	1	1	148	165			PEAKS DB
18	154	NP_000623.2	D.SDIAFLIDGSGSIIPH.D	Y	34.26	1640.84	16	-1.8	547.953	3	69.56	54400	3	14263	RO-CS-190506_SoloskiM_MG_Sample_LTA.raw	1	1	149	164			PEAKS DB
18	154	NP_000623.2	Q.EDSDIAFLIDGSGSIIPH.D	Y	32.79	1884.91	18	4.8	943.467	2	70.36	889000	3	14499	RO-CS-190506_SoloskiM_MG_Sample_LTA.raw	1	1	147	164			PEAKS DB
18	154	NP_000623.2	S.DIAFLIDGSGSIIPHD.F	Y	29.47	1668.84	16	2.6	835.427	2	70.56	26700	3	14577	RO-CS-190506_SoloskiM_MG_Sample_LTA.raw	1	1	150	165			PEAKS DB
18	154	NP_000623.2	D.IAFLIDGSGSIIPHD.F	Y	29.17	1553.81	15	3.4	777.914	2	67.67	0	3	13726	RO-CS-190506_SoloskiM_MG_Sample_LTA.raw	0	0	151	165			PEAKS DB
18	154	NP_000623.2	S.DIAFLIDGSGSIIPH.D	Y	26.9	1553.81	15	4	777.915	2	71.06	485000	3	14684	RO-CS-190506_SoloskiM_MG_Sample_LTA.raw	1	1	150	164			PEAKS DB
18	155	NP_001139280.1	N.LRPVLAEDAQRLFT.A	Y	37.76	1627.9	14	0.3	543.642	3	63.26	83800	3	12315	RO-CS-190506_SoloskiM_MG_Sample_LTA.raw	1	1	749	762			PEAKS DB
18	155	NP_001139280.1	E.DSDIAFLIDGSGSIIPHD.F	Y	36.79	1870.89	18	-4.1	936.451	2	70.19	119000	3	14437	RO-CS-190506_SoloskiM_MG_Sample_LTA.raw	1	1	148	165			PEAKS DB
18	155	NP_001139280.1	D.SDIAFLIDGSGSIIPH.D	Y	34.26	1640.84	16	-1.8	547.953	3	69.56	54400	3	14263	RO-CS-190506_SoloskiM_MG_Sample_LTA.raw	1	1	149	164			PEAKS DB
18	155	NP_001139280.1	Q.EDSDIAFLIDGSGSIIPH.D	Y	32.79	1884.91	18	4.8	943.467	2	70.36	889000	3	14499	RO-CS-190506_SoloskiM_MG_Sample_LTA.raw	1	1	147	164			PEAKS DB
18	155	NP_001139280.1	S.DIAFLIDGSGSIIPHD.F	Y	29.47	1668.84	16	2.6	835.427	2	70.56	26700	3	14577	RO-CS-190506_SoloskiM_MG_Sample_LTA.raw	1	1	150	165			PEAKS DB
18	155	NP_001139280.1	D.IAFLIDGSGSIIPHD.F	Y	29.17	1553.81	15	3.4	777.914	2	67.67	0	3	13726	RO-CS-190506_SoloskiM_MG_Sample_LTA.raw	0	0	151	165			PEAKS DB
18	155	NP_001139280.1	S.DIAFLIDGSGSIIPH.D	Y	26.9	1553.81	15	4	777.915	2	71.06	485000	3	14684	RO-CS-190506_SoloskiM_MG_Sample_LTA.raw	1	1	150	164			PEAKS DB
18	160	XP_016878705.1	N.LRPVLAEDAQRLFT.A	Y	37.76	1627.9	14	0.3	543.642	3	63.26	83800	3	12315	RO-CS-190506_SoloskiM_MG_Sample_LTA.raw	1	1	749	762			PEAKS DB
18	160	XP_016878705.1	E.DSDIAFLIDGSGSIIPHD.F	Y	36.79	1870.89	18	-4.1	936.451	2	70.19	119000	3	14437	RO-CS-190506_SoloskiM_MG_Sample_LTA.raw	1	1	148	165			PEAKS DB
18	160	XP_016878705.1	D.SDIAFLIDGSGSIIPH.D	Y	34.26	1640.84	16	-1.8	547.953	3	69.56	54400	3	14263	RO-CS-190506_SoloskiM_MG_Sample_LTA.raw	1	1	149	164			PEAKS DB
18	160	XP_016878705.1	Q.EDSDIAFLIDGSGSIIPH.D	Y	32.79	1884.91	18	4.8	943.467	2	70.36	889000	3	14499	RO-CS-190506_SoloskiM_MG_Sample_LTA.raw	1	1	147	164			PEAKS DB
18	160	XP_016878705.1	S.DIAFLIDGSGSIIPHD.F	Y	29.47	1668.84	16	2.6	835.427	2	70.56	26700	3	14577	RO-CS-190506_SoloskiM_MG_Sample_LTA.raw	1	1	150	165			PEAKS DB
18	160	XP_016878705.1	D.IAFLIDGSGSIIPHD.F	Y	29.17	1553.81	15	3.4	777.914	2	67.67	0	3	13726	RO-CS-190506_SoloskiM_MG_Sample_LTA.raw	0	0	151	165			PEAKS DB
18	160	XP_016878705.1	S.DIAFLIDGSGSIIPH.D	Y	26.9	1553.81	15	4	777.915	2	71.06	485000	3	14684	RO-CS-190506_SoloskiM_MG_Sample_LTA.raw	1	1	150	164			PEAKS DB
12	169	NP_694881.1	A.AKNQVAM(+15.99)NPTNTVFDAK.R	Y	39.39	1863.91	17	3.7	932.968	2	36.41	139000	3	5884	RO-CS-190506_SoloskiM_MG_Sample_LTA.raw	2	2	55	71	Oxidation (M)	M7:Oxidation (M):1000.00	PEAKS DB
12	169	NP_694881.1	A.AAIAYGLDKKVGAER.N	Y	30.86	1560.86	15	0.5	521.295	3	35.9	3240	3	5797	RO-CS-190506_SoloskiM_MG_Sample_LTA.raw	1	1	179	193			PEAKS DB
12	169	NP_694881.1	G.DAAKNQVAM(+15.99)NPTNTVFDAK.R	Y	29.64	2049.98	19	0.1	684.334	3	39.04	55500	3	6373	RO-CS-190506_SoloskiM_MG_Sample_LTA.raw	1	1	53	71	Oxidation (M)	M9:Oxidation (M):1000.00	PEAKS DB
12	169	NP_694881.1	A.AKNQVAM(+15.99)NPTNTVFDA.K	Y	26.86	1735.82	16	0.7	868.918	2	44.63	298000	3	7718	RO-CS-190506_SoloskiM_MG_Sample_LTA.raw	1	1	55	70	Oxidation (M)	M7:Oxidation (M):1000.00	PEAKS DB
12	169	NP_694881.1	A.KNQVAM(+15.99)NPTNTVFDA.K	Y	25.62	1664.78	15	4.3	833.402	2	44.47	74900	3	7602	RO-CS-190506_SoloskiM_MG_Sample_LTA.raw	1	1	56	70	Oxidation (M)	M6:Oxidation (M):1000.00	PEAKS DB
12	169	NP_694881.1	E.LNKSINPDEAVAYG.A	N	24.28	1489.74	14	5	745.882	2	42.41	34200	3	7122	RO-CS-190506_SoloskiM_MG_Sample_LTA.raw	1	1	359	372			PEAKS DB
12	169	NP_694881.1	V.TVPAYFNDSQRQA.T	N	24.18	1495.71	13	3.2	748.862	2	40.63	15400	3	6732	RO-CS-190506_SoloskiM_MG_Sample_LTA.raw	1	1	145	157			PEAKS DB
12	169	NP_694881.1	H.GKVEIIANDQGNRTTPS.Y	N	23.08	1798.92	17	1	600.647	3	29.76	27000	3	4727	RO-CS-190506_SoloskiM_MG_Sample_LTA.raw	1	1	24	40			PEAKS DB
12	169	NP_694881.1	Q.TFTTYSDNQPGVLIQ.V	Y	20.13	1682.82	15	1.6	842.416	2	60.13	20300	3	11377	RO-CS-190506_SoloskiM_MG_Sample_LTA.raw	1	1	427	441			PEAKS DB
12	170	XP_011541100.1	A.AKNQVAM(+15.99)NPTNTVFDAK.R	Y	39.39	1863.91	17	3.7	932.968	2	36.41	139000	3	5884	RO-CS-190506_SoloskiM_MG_Sample_LTA.raw	2	2	55	71	Oxidation (M)	M7:Oxidation (M):1000.00	PEAKS DB
12	170	XP_011541100.1	A.AAIAYGLDKKVGAER.N	Y	30.86	1560.86	15	0.5	521.295	3	35.9	3240	3	5797	RO-CS-190506_SoloskiM_MG_Sample_LTA.raw	1	1	179	193			PEAKS DB
12	170	XP_011541100.1	G.DAAKNQVAM(+15.99)NPTNTVFDAK.R	Y	29.64	2049.98	19	0.1	684.334	3	39.04	55500	3	6373	RO-CS-190506_SoloskiM_MG_Sample_LTA.raw	1	1	53	71	Oxidation (M)	M9:Oxidation (M):1000.00	PEAKS DB
12	170	XP_011541100.1	A.AKNQVAM(+15.99)NPTNTVFDA.K	Y	26.86	1735.82	16	0.7	868.918	2	44.63	298000	3	7718	RO-CS-190506_SoloskiM_MG_Sample_LTA.raw	1	1	55	70	Oxidation (M)	M7:Oxidation (M):1000.00	PEAKS DB
12	170	XP_011541100.1	A.KNQVAM(+15.99)NPTNTVFDA.K	Y	25.62	1664.78	15	4.3	833.402	2	44.47	74900	3	7602	RO-CS-190506_SoloskiM_MG_Sample_LTA.raw	1	1	56	70	Oxidation (M)	M6:Oxidation (M):1000.00	PEAKS DB
12	170	XP_011541100.1	E.LNKSINPDEAVAYG.A	N	24.28	1489.74	14	5	745.882	2	42.41	34200	3	7122	RO-CS-190506_SoloskiM_MG_Sample_LTA.raw	1	1	359	372			PEAKS DB
12	170	XP_011541100.1	V.TVPAYFNDSQRQA.T	N	24.18	1495.71	13	3.2	748.862	2	40.63	15400	3	6732	RO-CS-190506_SoloskiM_MG_Sample_LTA.raw	1	1	145	157			PEAKS DB
12	170	XP_011541100.1	H.GKVEIIANDQGNRTTPS.Y	N	23.08	1798.92	17	1	600.647	3	29.76	27000	3	4727	RO-CS-190506_SoloskiM_MG_Sample_LTA.raw	1	1	24	40			PEAKS DB
12	170	XP_011541100.1	Q.TFTTYSDNQPGVLIQ.V	Y	20.13	1682.82	15	1.6	842.416	2	60.13	20300	3	11377	RO-CS-190506_SoloskiM_MG_Sample_LTA.raw	1	1	427	441			PEAKS DB
12	171	NP_006588.1	A.AKNQVAM(+15.99)NPTNTVFDAK.R	Y	39.39	1863.91	17	3.7	932.968	2	36.41	139000	3	5884	RO-CS-190506_SoloskiM_MG_Sample_LTA.raw	2	2	55	71	Oxidation (M)	M7:Oxidation (M):1000.00	PEAKS DB
12	171	NP_006588.1	A.AAIAYGLDKKVGAER.N	Y	30.86	1560.86	15	0.5	521.295	3	35.9	3240	3	5797	RO-CS-190506_SoloskiM_MG_Sample_LTA.raw	1	1	179	193			PEAKS DB
12	171	NP_006588.1	G.DAAKNQVAM(+15.99)NPTNTVFDAK.R	Y	29.64	2049.98	19	0.1	684.334	3	39.04	55500	3	6373	RO-CS-190506_SoloskiM_MG_Sample_LTA.raw	1	1	53	71	Oxidation (M)	M9:Oxidation (M):1000.00	PEAKS DB
12	171	NP_006588.1	A.AKNQVAM(+15.99)NPTNTVFDA.K	Y	26.86	1735.82	16	0.7	868.918	2	44.63	298000	3	7718	RO-CS-190506_SoloskiM_MG_Sample_LTA.raw	1	1	55	70	Oxidation (M)	M7:Oxidation (M):1000.00	PEAKS DB
12	171	NP_006588.1	A.KNQVAM(+15.99)NPTNTVFDA.K	Y	25.62	1664.78	15	4.3	833.402	2	44.47	74900	3	7602	RO-CS-190506_SoloskiM_MG_Sample_LTA.raw	1	1	56	70	Oxidation (M)	M6:Oxidation (M):1000.00	PEAKS DB
12	171	NP_006588.1	E.LNKSINPDEAVAYG.A	N	24.28	1489.74	14	5	745.882	2	42.41	34200	3	7122	RO-CS-190506_SoloskiM_MG_Sample_LTA.raw	1	1	359	372			PEAKS DB
12	171	NP_006588.1	V.TVPAYFNDSQRQA.T	N	24.18	1495.71	13	3.2	748.862	2	40.63	15400	3	6732	RO-CS-190506_SoloskiM_MG_Sample_LTA.raw	1	1	145	157			PEAKS DB
12	171	NP_006588.1	H.GKVEIIANDQGNRTTPS.Y	N	23.08	1798.92	17	1	600.647	3	29.76	27000	3	4727	RO-CS-190506_SoloskiM_MG_Sample_LTA.raw	1	1	24	40			PEAKS DB
12	171	NP_006588.1	Q.TFTTYSDNQPGVLIQ.V	Y	20.13	1682.82	15	1.6	842.416	2	60.13	20300	3	11377	RO-CS-190506_SoloskiM_MG_Sample_LTA.raw	1	1	427	441			PEAKS DB
34	272	NP_001129601.1	L.LPVNGEFSLDDLQPWHS.F	Y	43.14	1952.93	17	4.2	977.475	2	68.22	447000	3	13868	RO-CS-190506_SoloskiM_MG_Sample_LTA.raw	1	1	476	492			PEAKS DB
34	272	NP_001129601.1	E.LLPVNGEFSLDDLQPWHS.F	Y	41.91	2066.01	18	1.9	1034.01	2	69.97	48600	3	14397	RO-CS-190506_SoloskiM_MG_Sample_LTA.raw	1	1	475	492			PEAKS DB
34	272	NP_001129601.1	N.GEFSLDDLQPWH.S	Y	35.67	1442.65	12	1.6	722.332	2	66.61	1160000	3	13385	RO-CS-190506_SoloskiM_MG_Sample_LTA.raw	1	1	480	491			PEAKS DB
34	272	NP_001129601.1	N.GEFSLDDLQPWHS.F	Y	34.77	1529.68	13	-3.4	765.844	2	66.28	59100	3	13292	RO-CS-190506_SoloskiM_MG_Sample_LTA.raw	1	1	480	492			PEAKS DB
34	272	NP_001129601.1	L.LPVNGEFSLDDLQPW.H	Y	21.55	1728.84	15	4.2	865.429	2	73.38	37800	3	15398	RO-CS-190506_SoloskiM_MG_Sample_LTA.raw	1	1	476	490			PEAKS DB
34	273	NP_001129603.1	L.LPVNGEFSLDDLQPWHS.F	Y	43.14	1952.93	17	4.2	977.475	2	68.22	447000	3	13868	RO-CS-190506_SoloskiM_MG_Sample_LTA.raw	1	1	497	513			PEAKS DB
34	273	NP_001129603.1	E.LLPVNGEFSLDDLQPWHS.F	Y	41.91	2066.01	18	1.9	1034.01	2	69.97	48600	3	14397	RO-CS-190506_SoloskiM_MG_Sample_LTA.raw	1	1	496	513			PEAKS DB
34	273	NP_001129603.1	N.GEFSLDDLQPWH.S	Y	35.67	1442.65	12	1.6	722.332	2	66.61	1160000	3	13385	RO-CS-190506_SoloskiM_MG_Sample_LTA.raw	1	1	501	512			PEAKS DB
34	273	NP_001129603.1	N.GEFSLDDLQPWHS.F	Y	34.77	1529.68	13	-3.4	765.844	2	66.28	59100	3	13292	RO-CS-190506_SoloskiM_MG_Sample_LTA.raw	1	1	501	513			PEAKS DB
34	273	NP_001129603.1	L.LPVNGEFSLDDLQPW.H	Y	21.55	1728.84	15	4.2	865.429	2	73.38	37800	3	15398	RO-CS-190506_SoloskiM_MG_Sample_LTA.raw	1	1	497	511			PEAKS DB
34	279	NP_001191232.1	L.LPVNGEFSLDDLQPWHS.F	Y	43.14	1952.93	17	4.2	977.475	2	68.22	447000	3	13868	RO-CS-190506_SoloskiM_MG_Sample_LTA.raw	1	1	532	548			PEAKS DB
34	279	NP_001191232.1	E.LLPVNGEFSLDDLQPWHS.F	Y	41.91	2066.01	18	1.9	1034.01	2	69.97	48600	3	14397	RO-CS-190506_SoloskiM_MG_Sample_LTA.raw	1	1	531	548			PEAKS DB
34	279	NP_001191232.1	N.GEFSLDDLQPWH.S	Y	35.67	1442.65	12	1.6	722.332	2	66.61	1160000	3	13385	RO-CS-190506_SoloskiM_MG_Sample_LTA.raw	1	1	536	547			PEAKS DB
34	279	NP_001191232.1	N.GEFSLDDLQPWHS.F	Y	34.77	1529.68	13	-3.4	765.844	2	66.28	59100	3	13292	RO-CS-190506_SoloskiM_MG_Sample_LTA.raw	1	1	536	548			PEAKS DB
34	279	NP_001191232.1	L.LPVNGEFSLDDLQPW.H	Y	21.55	1728.84	15	4.2	865.429	2	73.38	37800	3	15398	RO-CS-190506_SoloskiM_MG_Sample_LTA.raw	1	1	532	546			PEAKS DB
34	274	NP_958817.1	L.LPVNGEFSLDDLQPWHS.F	Y	43.14	1952.93	17	4.2	977.475	2	68.22	447000	3	13868	RO-CS-190506_SoloskiM_MG_Sample_LTA.raw	1	1	532	548			PEAKS DB
34	274	NP_958817.1	E.LLPVNGEFSLDDLQPWHS.F	Y	41.91	2066.01	18	1.9	1034.01	2	69.97	48600	3	14397	RO-CS-190506_SoloskiM_MG_Sample_LTA.raw	1	1	531	548			PEAKS DB
34	274	NP_958817.1	N.GEFSLDDLQPWH.S	Y	35.67	1442.65	12	1.6	722.332	2	66.61	1160000	3	13385	RO-CS-190506_SoloskiM_MG_Sample_LTA.raw	1	1	536	547			PEAKS DB
34	274	NP_958817.1	N.GEFSLDDLQPWHS.F	Y	34.77	1529.68	13	-3.4	765.844	2	66.28	59100	3	13292	RO-CS-190506_SoloskiM_MG_Sample_LTA.raw	1	1	536	548			PEAKS DB
34	274	NP_958817.1	L.LPVNGEFSLDDLQPW.H	Y	21.55	1728.84	15	4.2	865.429	2	73.38	37800	3	15398	RO-CS-190506_SoloskiM_MG_Sample_LTA.raw	1	1	532	546			PEAKS DB
34	275	NP_001129602.1	L.LPVNGEFSLDDLQPWHS.F	Y	43.14	1952.93	17	4.2	977.475	2	68.22	447000	3	13868	RO-CS-190506_SoloskiM_MG_Sample_LTA.raw	1	1	551	567			PEAKS DB
34	275	NP_001129602.1	E.LLPVNGEFSLDDLQPWHS.F	Y	41.91	2066.01	18	1.9	1034.01	2	69.97	48600	3	14397	RO-CS-190506_SoloskiM_MG_Sample_LTA.raw	1	1	550	567			PEAKS DB
34	275	NP_001129602.1	N.GEFSLDDLQPWH.S	Y	35.67	1442.65	12	1.6	722.332	2	66.61	1160000	3	13385	RO-CS-190506_SoloskiM_MG_Sample_LTA.raw	1	1	555	566			PEAKS DB
34	275	NP_001129602.1	N.GEFSLDDLQPWHS.F	Y	34.77	1529.68	13	-3.4	765.844	2	66.28	59100	3	13292	RO-CS-190506_SoloskiM_MG_Sample_LTA.raw	1	1	555	567			PEAKS DB
34	275	NP_001129602.1	L.LPVNGEFSLDDLQPW.H	Y	21.55	1728.84	15	4.2	865.429	2	73.38	37800	3	15398	RO-CS-190506_SoloskiM_MG_Sample_LTA.raw	1	1	551	565			PEAKS DB
34	280	NP_001191231.1	L.LPVNGEFSLDDLQPWHS.F	Y	43.14	1952.93	17	4.2	977.475	2	68.22	447000	3	13868	RO-CS-190506_SoloskiM_MG_Sample_LTA.raw	1	1	588	604			PEAKS DB
34	280	NP_001191231.1	E.LLPVNGEFSLDDLQPWHS.F	Y	41.91	2066.01	18	1.9	1034.01	2	69.97	48600	3	14397	RO-CS-190506_SoloskiM_MG_Sample_LTA.raw	1	1	587	604			PEAKS DB
34	280	NP_001191231.1	N.GEFSLDDLQPWH.S	Y	35.67	1442.65	12	1.6	722.332	2	66.61	1160000	3	13385	RO-CS-190506_SoloskiM_MG_Sample_LTA.raw	1	1	592	603			PEAKS DB
34	280	NP_001191231.1	N.GEFSLDDLQPWHS.F	Y	34.77	1529.68	13	-3.4	765.844	2	66.28	59100	3	13292	RO-CS-190506_SoloskiM_MG_Sample_LTA.raw	1	1	592	604			PEAKS DB
34	280	NP_001191231.1	L.LPVNGEFSLDDLQPW.H	Y	21.55	1728.84	15	4.2	865.429	2	73.38	37800	3	15398	RO-CS-190506_SoloskiM_MG_Sample_LTA.raw	1	1	588	602			PEAKS DB
34	276	NP_001129488.1	L.LPVNGEFSLDDLQPWHS.F	Y	43.14	1952.93	17	4.2	977.475	2	68.22	447000	3	13868	RO-CS-190506_SoloskiM_MG_Sample_LTA.raw	1	1	583	599			PEAKS DB
34	276	NP_001129488.1	E.LLPVNGEFSLDDLQPWHS.F	Y	41.91	2066.01	18	1.9	1034.01	2	69.97	48600	3	14397	RO-CS-190506_SoloskiM_MG_Sample_LTA.raw	1	1	582	599			PEAKS DB
34	276	NP_001129488.1	N.GEFSLDDLQPWH.S	Y	35.67	1442.65	12	1.6	722.332	2	66.61	1160000	3	13385	RO-CS-190506_SoloskiM_MG_Sample_LTA.raw	1	1	587	598			PEAKS DB
34	276	NP_001129488.1	N.GEFSLDDLQPWHS.F	Y	34.77	1529.68	13	-3.4	765.844	2	66.28	59100	3	13292	RO-CS-190506_SoloskiM_MG_Sample_LTA.raw	1	1	587	599			PEAKS DB
34	276	NP_001129488.1	L.LPVNGEFSLDDLQPW.H	Y	21.55	1728.84	15	4.2	865.429	2	73.38	37800	3	15398	RO-CS-190506_SoloskiM_MG_Sample_LTA.raw	1	1	583	597			PEAKS DB
34	277	NP_958816.1	L.LPVNGEFSLDDLQPWHS.F	Y	43.14	1952.93	17	4.2	977.475	2	68.22	447000	3	13868	RO-CS-190506_SoloskiM_MG_Sample_LTA.raw	1	1	588	604			PEAKS DB
34	277	NP_958816.1	E.LLPVNGEFSLDDLQPWHS.F	Y	41.91	2066.01	18	1.9	1034.01	2	69.97	48600	3	14397	RO-CS-190506_SoloskiM_MG_Sample_LTA.raw	1	1	587	604			PEAKS DB
34	277	NP_958816.1	N.GEFSLDDLQPWH.S	Y	35.67	1442.65	12	1.6	722.332	2	66.61	1160000	3	13385	RO-CS-190506_SoloskiM_MG_Sample_LTA.raw	1	1	592	603			PEAKS DB
34	277	NP_958816.1	N.GEFSLDDLQPWHS.F	Y	34.77	1529.68	13	-3.4	765.844	2	66.28	59100	3	13292	RO-CS-190506_SoloskiM_MG_Sample_LTA.raw	1	1	592	604			PEAKS DB
34	277	NP_958816.1	L.LPVNGEFSLDDLQPW.H	Y	21.55	1728.84	15	4.2	865.429	2	73.38	37800	3	15398	RO-CS-190506_SoloskiM_MG_Sample_LTA.raw	1	1	588	602			PEAKS DB
34	281	NP_001191230.1	L.LPVNGEFSLDDLQPWHS.F	Y	43.14	1952.93	17	4.2	977.475	2	68.22	447000	3	13868	RO-CS-190506_SoloskiM_MG_Sample_LTA.raw	1	1	607	623			PEAKS DB
34	281	NP_001191230.1	E.LLPVNGEFSLDDLQPWHS.F	Y	41.91	2066.01	18	1.9	1034.01	2	69.97	48600	3	14397	RO-CS-190506_SoloskiM_MG_Sample_LTA.raw	1	1	606	623			PEAKS DB
34	281	NP_001191230.1	N.GEFSLDDLQPWH.S	Y	35.67	1442.65	12	1.6	722.332	2	66.61	1160000	3	13385	RO-CS-190506_SoloskiM_MG_Sample_LTA.raw	1	1	611	622			PEAKS DB
34	281	NP_001191230.1	N.GEFSLDDLQPWHS.F	Y	34.77	1529.68	13	-3.4	765.844	2	66.28	59100	3	13292	RO-CS-190506_SoloskiM_MG_Sample_LTA.raw	1	1	611	623			PEAKS DB
34	281	NP_001191230.1	L.LPVNGEFSLDDLQPW.H	Y	21.55	1728.84	15	4.2	865.429	2	73.38	37800	3	15398	RO-CS-190506_SoloskiM_MG_Sample_LTA.raw	1	1	607	621			PEAKS DB
34	278	NP_000475.1	L.LPVNGEFSLDDLQPWHS.F	Y	43.14	1952.93	17	4.2	977.475	2	68.22	447000	3	13868	RO-CS-190506_SoloskiM_MG_Sample_LTA.raw	1	1	607	623			PEAKS DB
34	278	NP_000475.1	E.LLPVNGEFSLDDLQPWHS.F	Y	41.91	2066.01	18	1.9	1034.01	2	69.97	48600	3	14397	RO-CS-190506_SoloskiM_MG_Sample_LTA.raw	1	1	606	623			PEAKS DB
34	278	NP_000475.1	N.GEFSLDDLQPWH.S	Y	35.67	1442.65	12	1.6	722.332	2	66.61	1160000	3	13385	RO-CS-190506_SoloskiM_MG_Sample_LTA.raw	1	1	611	622			PEAKS DB
34	278	NP_000475.1	N.GEFSLDDLQPWHS.F	Y	34.77	1529.68	13	-3.4	765.844	2	66.28	59100	3	13292	RO-CS-190506_SoloskiM_MG_Sample_LTA.raw	1	1	611	623			PEAKS DB
34	278	NP_000475.1	L.LPVNGEFSLDDLQPW.H	Y	21.55	1728.84	15	4.2	865.429	2	73.38	37800	3	15398	RO-CS-190506_SoloskiM_MG_Sample_LTA.raw	1	1	607	621			PEAKS DB
30	480	NP_001193727.1	R.TATESFASDPILYRPVA.V	Y	37.89	1836.93	17	3.6	919.473	2	62.75	48500	3	12155	RO-CS-190506_SoloskiM_MG_Sample_LTA.raw	1	1	78	94			PEAKS DB
30	480	NP_001193727.1	T.ATESFASDPILYRPVA.V	Y	37.26	1735.88	16	-1.1	868.945	2	62.42	357000	3	12038	RO-CS-190506_SoloskiM_MG_Sample_LTA.raw	1	1	79	94			PEAKS DB
30	480	NP_001193727.1	T.ATESFASDPILYRPV.A	Y	36.29	1664.84	15	4.3	833.431	2	62.9	26500	3	12211	RO-CS-190506_SoloskiM_MG_Sample_LTA.raw	1	1	79	93			PEAKS DB
30	480	NP_001193727.1	T.ESFASDPILYRPVA.V	Y	33.94	1563.79	14	3.7	782.907	2	62.07	27600	3	11957	RO-CS-190506_SoloskiM_MG_Sample_LTA.raw	1	1	81	94			PEAKS DB
30	480	NP_001193727.1	A.TESFASDPILYRPVA.V	Y	29.87	1664.84	15	0.4	833.428	2	62.35	62400	3	12035	RO-CS-190506_SoloskiM_MG_Sample_LTA.raw	1	1	80	94			PEAKS DB
30	480	NP_001193727.1	T.ATESFASDPILYRP.V	Y	22.07	1565.77	14	2.6	783.896	2	60.84	10500	3	11581	RO-CS-190506_SoloskiM_MG_Sample_LTA.raw	1	1	79	92			PEAKS DB
30	481	XP_016877802.1	R.TATESFASDPILYRPVA.V	Y	37.89	1836.93	17	3.6	919.473	2	62.75	48500	3	12155	RO-CS-190506_SoloskiM_MG_Sample_LTA.raw	1	1	93	109			PEAKS DB
30	481	XP_016877802.1	T.ATESFASDPILYRPVA.V	Y	37.26	1735.88	16	-1.1	868.945	2	62.42	357000	3	12038	RO-CS-190506_SoloskiM_MG_Sample_LTA.raw	1	1	94	109			PEAKS DB
30	481	XP_016877802.1	T.ATESFASDPILYRPV.A	Y	36.29	1664.84	15	4.3	833.431	2	62.9	26500	3	12211	RO-CS-190506_SoloskiM_MG_Sample_LTA.raw	1	1	94	108			PEAKS DB
30	481	XP_016877802.1	T.ESFASDPILYRPVA.V	Y	33.94	1563.79	14	3.7	782.907	2	62.07	27600	3	11957	RO-CS-190506_SoloskiM_MG_Sample_LTA.raw	1	1	96	109			PEAKS DB
30	481	XP_016877802.1	A.TESFASDPILYRPVA.V	Y	29.87	1664.84	15	0.4	833.428	2	62.35	62400	3	12035	RO-CS-190506_SoloskiM_MG_Sample_LTA.raw	1	1	95	109			PEAKS DB
30	481	XP_016877802.1	T.ATESFASDPILYRP.V	Y	22.07	1565.77	14	2.6	783.896	2	60.84	10500	3	11581	RO-CS-190506_SoloskiM_MG_Sample_LTA.raw	1	1	94	107			PEAKS DB
30	482	NP_872270.1	R.TATESFASDPILYRPVA.V	Y	37.89	1836.93	17	3.6	919.473	2	62.75	48500	3	12155	RO-CS-190506_SoloskiM_MG_Sample_LTA.raw	1	1	93	109			PEAKS DB
30	482	NP_872270.1	T.ATESFASDPILYRPVA.V	Y	37.26	1735.88	16	-1.1	868.945	2	62.42	357000	3	12038	RO-CS-190506_SoloskiM_MG_Sample_LTA.raw	1	1	94	109			PEAKS DB
30	482	NP_872270.1	T.ATESFASDPILYRPV.A	Y	36.29	1664.84	15	4.3	833.431	2	62.9	26500	3	12211	RO-CS-190506_SoloskiM_MG_Sample_LTA.raw	1	1	94	108			PEAKS DB
30	482	NP_872270.1	T.ESFASDPILYRPVA.V	Y	33.94	1563.79	14	3.7	782.907	2	62.07	27600	3	11957	RO-CS-190506_SoloskiM_MG_Sample_LTA.raw	1	1	96	109			PEAKS DB
30	482	NP_872270.1	A.TESFASDPILYRPVA.V	Y	29.87	1664.84	15	0.4	833.428	2	62.35	62400	3	12035	RO-CS-190506_SoloskiM_MG_Sample_LTA.raw	1	1	95	109			PEAKS DB
30	482	NP_872270.1	T.ATESFASDPILYRP.V	Y	22.07	1565.77	14	2.6	783.896	2	60.84	10500	3	11581	RO-CS-190506_SoloskiM_MG_Sample_LTA.raw	1	1	94	107			PEAKS DB
30	483	NP_002645.3	R.TATESFASDPILYRPVA.V	Y	37.89	1836.93	17	3.6	919.473	2	62.75	48500	3	12155	RO-CS-190506_SoloskiM_MG_Sample_LTA.raw	1	1	93	109			PEAKS DB
30	483	NP_002645.3	T.ATESFASDPILYRPVA.V	Y	37.26	1735.88	16	-1.1	868.945	2	62.42	357000	3	12038	RO-CS-190506_SoloskiM_MG_Sample_LTA.raw	1	1	94	109			PEAKS DB
30	483	NP_002645.3	T.ATESFASDPILYRPV.A	Y	36.29	1664.84	15	4.3	833.431	2	62.9	26500	3	12211	RO-CS-190506_SoloskiM_MG_Sample_LTA.raw	1	1	94	108			PEAKS DB
30	483	NP_002645.3	T.ESFASDPILYRPVA.V	Y	33.94	1563.79	14	3.7	782.907	2	62.07	27600	3	11957	RO-CS-190506_SoloskiM_MG_Sample_LTA.raw	1	1	96	109			PEAKS DB
30	483	NP_002645.3	A.TESFASDPILYRPVA.V	Y	29.87	1664.84	15	0.4	833.428	2	62.35	62400	3	12035	RO-CS-190506_SoloskiM_MG_Sample_LTA.raw	1	1	95	109			PEAKS DB
30	483	NP_002645.3	T.ATESFASDPILYRP.V	Y	22.07	1565.77	14	2.6	783.896	2	60.84	10500	3	11581	RO-CS-190506_SoloskiM_MG_Sample_LTA.raw	1	1	94	107			PEAKS DB
30	484	NP_872271.1	R.TATESFASDPILYRPVA.V	Y	37.89	1836.93	17	3.6	919.473	2	62.75	48500	3	12155	RO-CS-190506_SoloskiM_MG_Sample_LTA.raw	1	1	93	109			PEAKS DB
30	484	NP_872271.1	T.ATESFASDPILYRPVA.V	Y	37.26	1735.88	16	-1.1	868.945	2	62.42	357000	3	12038	RO-CS-190506_SoloskiM_MG_Sample_LTA.raw	1	1	94	109			PEAKS DB
30	484	NP_872271.1	T.ATESFASDPILYRPV.A	Y	36.29	1664.84	15	4.3	833.431	2	62.9	26500	3	12211	RO-CS-190506_SoloskiM_MG_Sample_LTA.raw	1	1	94	108			PEAKS DB
30	484	NP_872271.1	T.ESFASDPILYRPVA.V	Y	33.94	1563.79	14	3.7	782.907	2	62.07	27600	3	11957	RO-CS-190506_SoloskiM_MG_Sample_LTA.raw	1	1	96	109			PEAKS DB
30	484	NP_872271.1	A.TESFASDPILYRPVA.V	Y	29.87	1664.84	15	0.4	833.428	2	62.35	62400	3	12035	RO-CS-190506_SoloskiM_MG_Sample_LTA.raw	1	1	95	109			PEAKS DB
30	484	NP_872271.1	T.ATESFASDPILYRP.V	Y	22.07	1565.77	14	2.6	783.896	2	60.84	10500	3	11581	RO-CS-190506_SoloskiM_MG_Sample_LTA.raw	1	1	94	107			PEAKS DB
30	485	XP_005254502.1	R.TATESFASDPILYRPVA.V	Y	37.89	1836.93	17	3.6	919.473	2	62.75	48500	3	12155	RO-CS-190506_SoloskiM_MG_Sample_LTA.raw	1	1	93	109			PEAKS DB
30	485	XP_005254502.1	T.ATESFASDPILYRPVA.V	Y	37.26	1735.88	16	-1.1	868.945	2	62.42	357000	3	12038	RO-CS-190506_SoloskiM_MG_Sample_LTA.raw	1	1	94	109			PEAKS DB
30	485	XP_005254502.1	T.ATESFASDPILYRPV.A	Y	36.29	1664.84	15	4.3	833.431	2	62.9	26500	3	12211	RO-CS-190506_SoloskiM_MG_Sample_LTA.raw	1	1	94	108			PEAKS DB
30	485	XP_005254502.1	T.ESFASDPILYRPVA.V	Y	33.94	1563.79	14	3.7	782.907	2	62.07	27600	3	11957	RO-CS-190506_SoloskiM_MG_Sample_LTA.raw	1	1	96	109			PEAKS DB
30	485	XP_005254502.1	A.TESFASDPILYRPVA.V	Y	29.87	1664.84	15	0.4	833.428	2	62.35	62400	3	12035	RO-CS-190506_SoloskiM_MG_Sample_LTA.raw	1	1	95	109			PEAKS DB
30	485	XP_005254502.1	T.ATESFASDPILYRP.V	Y	22.07	1565.77	14	2.6	783.896	2	60.84	10500	3	11581	RO-CS-190506_SoloskiM_MG_Sample_LTA.raw	1	1	94	107			PEAKS DB
30	486	NP_001193728.1	R.TATESFASDPILYRPVA.V	Y	37.89	1836.93	17	3.6	919.473	2	62.75	48500	3	12155	RO-CS-190506_SoloskiM_MG_Sample_LTA.raw	1	1	98	114			PEAKS DB
30	486	NP_001193728.1	T.ATESFASDPILYRPVA.V	Y	37.26	1735.88	16	-1.1	868.945	2	62.42	357000	3	12038	RO-CS-190506_SoloskiM_MG_Sample_LTA.raw	1	1	99	114			PEAKS DB
30	486	NP_001193728.1	T.ATESFASDPILYRPV.A	Y	36.29	1664.84	15	4.3	833.431	2	62.9	26500	3	12211	RO-CS-190506_SoloskiM_MG_Sample_LTA.raw	1	1	99	113			PEAKS DB
30	486	NP_001193728.1	T.ESFASDPILYRPVA.V	Y	33.94	1563.79	14	3.7	782.907	2	62.07	27600	3	11957	RO-CS-190506_SoloskiM_MG_Sample_LTA.raw	1	1	101	114			PEAKS DB
30	486	NP_001193728.1	A.TESFASDPILYRPVA.V	Y	29.87	1664.84	15	0.4	833.428	2	62.35	62400	3	12035	RO-CS-190506_SoloskiM_MG_Sample_LTA.raw	1	1	100	114			PEAKS DB
30	486	NP_001193728.1	T.ATESFASDPILYRP.V	Y	22.07	1565.77	14	2.6	783.896	2	60.84	10500	3	11581	RO-CS-190506_SoloskiM_MG_Sample_LTA.raw	1	1	99	112			PEAKS DB
30	487	XP_011519972.1	R.TATESFASDPILYRPVA.V	Y	37.89	1836.93	17	3.6	919.473	2	62.75	48500	3	12155	RO-CS-190506_SoloskiM_MG_Sample_LTA.raw	1	1	128	144			PEAKS DB
30	487	XP_011519972.1	T.ATESFASDPILYRPVA.V	Y	37.26	1735.88	16	-1.1	868.945	2	62.42	357000	3	12038	RO-CS-190506_SoloskiM_MG_Sample_LTA.raw	1	1	129	144			PEAKS DB
30	487	XP_011519972.1	T.ATESFASDPILYRPV.A	Y	36.29	1664.84	15	4.3	833.431	2	62.9	26500	3	12211	RO-CS-190506_SoloskiM_MG_Sample_LTA.raw	1	1	129	143			PEAKS DB
30	487	XP_011519972.1	T.ESFASDPILYRPVA.V	Y	33.94	1563.79	14	3.7	782.907	2	62.07	27600	3	11957	RO-CS-190506_SoloskiM_MG_Sample_LTA.raw	1	1	131	144			PEAKS DB
30	487	XP_011519972.1	A.TESFASDPILYRPVA.V	Y	29.87	1664.84	15	0.4	833.428	2	62.35	62400	3	12035	RO-CS-190506_SoloskiM_MG_Sample_LTA.raw	1	1	130	144			PEAKS DB
30	487	XP_011519972.1	T.ATESFASDPILYRP.V	Y	22.07	1565.77	14	2.6	783.896	2	60.84	10500	3	11581	RO-CS-190506_SoloskiM_MG_Sample_LTA.raw	1	1	129	142			PEAKS DB
30	488	NP_001303247.1	R.TATESFASDPILYRPVA.V	Y	37.89	1836.93	17	3.6	919.473	2	62.75	48500	3	12155	RO-CS-190506_SoloskiM_MG_Sample_LTA.raw	1	1	128	144			PEAKS DB
30	488	NP_001303247.1	T.ATESFASDPILYRPVA.V	Y	37.26	1735.88	16	-1.1	868.945	2	62.42	357000	3	12038	RO-CS-190506_SoloskiM_MG_Sample_LTA.raw	1	1	129	144			PEAKS DB
30	488	NP_001303247.1	T.ATESFASDPILYRPV.A	Y	36.29	1664.84	15	4.3	833.431	2	62.9	26500	3	12211	RO-CS-190506_SoloskiM_MG_Sample_LTA.raw	1	1	129	143			PEAKS DB
30	488	NP_001303247.1	T.ESFASDPILYRPVA.V	Y	33.94	1563.79	14	3.7	782.907	2	62.07	27600	3	11957	RO-CS-190506_SoloskiM_MG_Sample_LTA.raw	1	1	131	144			PEAKS DB
30	488	NP_001303247.1	A.TESFASDPILYRPVA.V	Y	29.87	1664.84	15	0.4	833.428	2	62.35	62400	3	12035	RO-CS-190506_SoloskiM_MG_Sample_LTA.raw	1	1	130	144			PEAKS DB
30	488	NP_001303247.1	T.ATESFASDPILYRP.V	Y	22.07	1565.77	14	2.6	783.896	2	60.84	10500	3	11581	RO-CS-190506_SoloskiM_MG_Sample_LTA.raw	1	1	129	142			PEAKS DB
30	489	XP_005254500.1	R.TATESFASDPILYRPVA.V	Y	37.89	1836.93	17	3.6	919.473	2	62.75	48500	3	12155	RO-CS-190506_SoloskiM_MG_Sample_LTA.raw	1	1	153	169			PEAKS DB
30	489	XP_005254500.1	T.ATESFASDPILYRPVA.V	Y	37.26	1735.88	16	-1.1	868.945	2	62.42	357000	3	12038	RO-CS-190506_SoloskiM_MG_Sample_LTA.raw	1	1	154	169			PEAKS DB
30	489	XP_005254500.1	T.ATESFASDPILYRPV.A	Y	36.29	1664.84	15	4.3	833.431	2	62.9	26500	3	12211	RO-CS-190506_SoloskiM_MG_Sample_LTA.raw	1	1	154	168			PEAKS DB
30	489	XP_005254500.1	T.ESFASDPILYRPVA.V	Y	33.94	1563.79	14	3.7	782.907	2	62.07	27600	3	11957	RO-CS-190506_SoloskiM_MG_Sample_LTA.raw	1	1	156	169			PEAKS DB
30	489	XP_005254500.1	A.TESFASDPILYRPVA.V	Y	29.87	1664.84	15	0.4	833.428	2	62.35	62400	3	12035	RO-CS-190506_SoloskiM_MG_Sample_LTA.raw	1	1	155	169			PEAKS DB
30	489	XP_005254500.1	T.ATESFASDPILYRP.V	Y	22.07	1565.77	14	2.6	783.896	2	60.84	10500	3	11581	RO-CS-190506_SoloskiM_MG_Sample_LTA.raw	1	1	154	167			PEAKS DB
30	490	NP_001193725.1	R.TATESFASDPILYRPVA.V	Y	37.89	1836.93	17	3.6	919.473	2	62.75	48500	3	12155	RO-CS-190506_SoloskiM_MG_Sample_LTA.raw	1	1	167	183			PEAKS DB
30	490	NP_001193725.1	T.ATESFASDPILYRPVA.V	Y	37.26	1735.88	16	-1.1	868.945	2	62.42	357000	3	12038	RO-CS-190506_SoloskiM_MG_Sample_LTA.raw	1	1	168	183			PEAKS DB
30	490	NP_001193725.1	T.ATESFASDPILYRPV.A	Y	36.29	1664.84	15	4.3	833.431	2	62.9	26500	3	12211	RO-CS-190506_SoloskiM_MG_Sample_LTA.raw	1	1	168	182			PEAKS DB
30	490	NP_001193725.1	T.ESFASDPILYRPVA.V	Y	33.94	1563.79	14	3.7	782.907	2	62.07	27600	3	11957	RO-CS-190506_SoloskiM_MG_Sample_LTA.raw	1	1	170	183			PEAKS DB
30	490	NP_001193725.1	A.TESFASDPILYRPVA.V	Y	29.87	1664.84	15	0.4	833.428	2	62.35	62400	3	12035	RO-CS-190506_SoloskiM_MG_Sample_LTA.raw	1	1	169	183			PEAKS DB
30	490	NP_001193725.1	T.ATESFASDPILYRP.V	Y	22.07	1565.77	14	2.6	783.896	2	60.84	10500	3	11581	RO-CS-190506_SoloskiM_MG_Sample_LTA.raw	1	1	168	181			PEAKS DB
30	491	XP_006720633.1	R.TATESFASDPILYRPVA.V	Y	37.89	1836.93	17	3.6	919.473	2	62.75	48500	3	12155	RO-CS-190506_SoloskiM_MG_Sample_LTA.raw	1	1	167	183			PEAKS DB
30	491	XP_006720633.1	T.ATESFASDPILYRPVA.V	Y	37.26	1735.88	16	-1.1	868.945	2	62.42	357000	3	12038	RO-CS-190506_SoloskiM_MG_Sample_LTA.raw	1	1	168	183			PEAKS DB
30	491	XP_006720633.1	T.ATESFASDPILYRPV.A	Y	36.29	1664.84	15	4.3	833.431	2	62.9	26500	3	12211	RO-CS-190506_SoloskiM_MG_Sample_LTA.raw	1	1	168	182			PEAKS DB
30	491	XP_006720633.1	T.ESFASDPILYRPVA.V	Y	33.94	1563.79	14	3.7	782.907	2	62.07	27600	3	11957	RO-CS-190506_SoloskiM_MG_Sample_LTA.raw	1	1	170	183			PEAKS DB
30	491	XP_006720633.1	A.TESFASDPILYRPVA.V	Y	29.87	1664.84	15	0.4	833.428	2	62.35	62400	3	12035	RO-CS-190506_SoloskiM_MG_Sample_LTA.raw	1	1	169	183			PEAKS DB
30	491	XP_006720633.1	T.ATESFASDPILYRP.V	Y	22.07	1565.77	14	2.6	783.896	2	60.84	10500	3	11581	RO-CS-190506_SoloskiM_MG_Sample_LTA.raw	1	1	168	181			PEAKS DB
27	167	NP_002289.2	T.DGNGYISFNELNDLFK.A	Y	37.77	1844.86	16	1.7	923.438	2	71.41	66900	3	14796	RO-CS-190506_SoloskiM_MG_Sample_LTA.raw	1	1	24	39			PEAKS DB
27	167	NP_002289.2	N.GYISFNELNDLFK.A	Y	32.77	1558.77	13	3.2	780.393	2	70.93	175000	3	14656	RO-CS-190506_SoloskiM_MG_Sample_LTA.raw	1	1	27	39			PEAKS DB
27	167	NP_002289.2	G.NGYISFNELNDLFK.A	Y	32.44	1672.81	14	2.7	837.414	2	70.59	38900	3	14599	RO-CS-190506_SoloskiM_MG_Sample_LTA.raw	1	1	26	39			PEAKS DB
27	167	NP_002289.2	K.VNDDIIVNWVNETLR.E	Y	29.91	1798.92	15	4	900.472	2	72.79	53600	3	15168	RO-CS-190506_SoloskiM_MG_Sample_LTA.raw	1	1	516	530			PEAKS DB
27	167	NP_002289.2	K.VNDDIIVNWVNETLRE.A	Y	29.84	1927.96	16	2	964.991	2	73.57	62400	3	15421	RO-CS-190506_SoloskiM_MG_Sample_LTA.raw	1	1	516	531			PEAKS DB
27	167	NP_002289.2	N.DDIIVNWVNETLR.E	Y	27.71	1585.81	13	3	793.915	2	72.01	12900	3	14983	RO-CS-190506_SoloskiM_MG_Sample_LTA.raw	1	1	518	530			PEAKS DB
27	168	XP_005266431.1	T.DGNGYISFNELNDLFK.A	Y	37.77	1844.86	16	1.7	923.438	2	71.41	66900	3	14796	RO-CS-190506_SoloskiM_MG_Sample_LTA.raw	1	1	24	39			PEAKS DB
27	168	XP_005266431.1	N.GYISFNELNDLFK.A	Y	32.77	1558.77	13	3.2	780.393	2	70.93	175000	3	14656	RO-CS-190506_SoloskiM_MG_Sample_LTA.raw	1	1	27	39			PEAKS DB
27	168	XP_005266431.1	G.NGYISFNELNDLFK.A	Y	32.44	1672.81	14	2.7	837.414	2	70.59	38900	3	14599	RO-CS-190506_SoloskiM_MG_Sample_LTA.raw	1	1	26	39			PEAKS DB
27	168	XP_005266431.1	K.VNDDIIVNWVNETLR.E	Y	29.91	1798.92	15	4	900.472	2	72.79	53600	3	15168	RO-CS-190506_SoloskiM_MG_Sample_LTA.raw	1	1	516	530			PEAKS DB
27	168	XP_005266431.1	K.VNDDIIVNWVNETLRE.A	Y	29.84	1927.96	16	2	964.991	2	73.57	62400	3	15421	RO-CS-190506_SoloskiM_MG_Sample_LTA.raw	1	1	516	531			PEAKS DB
27	168	XP_005266431.1	N.DDIIVNWVNETLR.E	Y	27.71	1585.81	13	3	793.915	2	72.01	12900	3	14983	RO-CS-190506_SoloskiM_MG_Sample_LTA.raw	1	1	518	530			PEAKS DB
11	453	NP_000843.1	G.DLTLYQSNTILRHLG.R	Y	35.46	1742.93	15	3.9	872.476	2	63.75	203000	3	12499	RO-CS-190506_SoloskiM_MG_Sample_LTA.raw	2	2	60	74			PEAKS DB
11	453	NP_000843.1	D.LTLYQSNTILRHLG.R	Y	31.38	1627.9	14	3.6	814.962	2	61.39	93400	3	11745	RO-CS-190506_SoloskiM_MG_Sample_LTA.raw	2	2	61	74			PEAKS DB
11	453	NP_000843.1	D.GDLTLYQSNTILRHLG.R	Y	31.31	1799.95	16	2.1	600.993	3	62.56	126000	3	12100	RO-CS-190506_SoloskiM_MG_Sample_LTA.raw	2	2	59	74			PEAKS DB
11	453	NP_000843.1	Q.DGDLTLYQSNTILRHLG.R	Y	30.98	1914.98	17	-0.1	639.334	3	63.69	48300	3	12469	RO-CS-190506_SoloskiM_MG_Sample_LTA.raw	1	1	58	74			PEAKS DB
11	453	NP_000843.1	D.GDLTLYQSNTILRH.L	Y	25.67	1629.85	14	4.3	815.934	2	51.18	17300	3	9227	RO-CS-190506_SoloskiM_MG_Sample_LTA.raw	1	1	59	72			PEAKS DB
11	453	NP_000843.1	Q.DGDLTLYQSNTILRHLGRT.L	Y	25.43	2172.13	19	-1.3	725.049	3	61.55	23200	3	11778	RO-CS-190506_SoloskiM_MG_Sample_LTA.raw	1	1	58	76			PEAKS DB
11	453	NP_000843.1	G.DLTLYQSNTILRH.L	Y	24.29	1572.83	13	3.2	525.284	3	53.31	6810	3	9713	RO-CS-190506_SoloskiM_MG_Sample_LTA.raw	1	1	60	72			PEAKS DB
39	180	NP_000055.2	M.QDFFIDLRLPYSVV.R	Y	39.29	1710.9	14	1.6	856.458	2	74.16	243000	3	15538	RO-CS-190506_SoloskiM_MG_Sample_LTA.raw	1	1	827	840			PEAKS DB
39	180	NP_000055.2	T.VM(+15.99)QDFFIDLRLPYSVV.R	Y	39.2	1957	16	4.3	979.512	2	73.76	33400	3	15472	RO-CS-190506_SoloskiM_MG_Sample_LTA.raw	1	1	825	840	Oxidation (M)	M2:Oxidation (M):1000.00	PEAKS DB
39	180	NP_000055.2	M.QDFFIDLRLPYS.V	Y	31.67	1512.76	12	2.1	757.389	2	71.2	301000	3	14735	RO-CS-190506_SoloskiM_MG_Sample_LTA.raw	1	1	827	838			PEAKS DB
39	180	NP_000055.2	V.M(+15.99)QDFFIDLRLPYS.V	Y	27.57	1659.8	13	-0.3	830.905	2	70.8	15900	3	14647	RO-CS-190506_SoloskiM_MG_Sample_LTA.raw	1	1	826	838	Oxidation (M)	M1:Oxidation (M):1000.00	PEAKS DB
39	180	NP_000055.2	T.VM(+15.99)QDFFIDLRLPYSVVR.N	Y	24	2113.1	17	-1.2	705.374	3	69.44	40500	3	14243	RO-CS-190506_SoloskiM_MG_Sample_LTA.raw	1	1	825	841	Oxidation (M)	M2:Oxidation (M):1000.00	PEAKS DB
23	147	NP_002323.2	A.YEQAFQGDESVRIDA.M	Y	33.3	1726.78	15	4.7	864.401	2	49.13	141000	3	8751	RO-CS-190506_SoloskiM_MG_Sample_LTA.raw	1	1	3890	3904			PEAKS DB
23	147	NP_002323.2	R.EPRALVVDVQNGYLY.W	Y	32.44	1734.89	15	3.5	868.457	2	63.44	57000	3	12380	RO-CS-190506_SoloskiM_MG_Sample_LTA.raw	1	1	3146	3160			PEAKS DB
23	147	NP_002323.2	R.EPRALVVDVQNGYLYW.T	Y	31.79	1920.97	16	2.5	961.496	2	69.01	41900	3	14116	RO-CS-190506_SoloskiM_MG_Sample_LTA.raw	1	1	3146	3161			PEAKS DB
23	147	NP_002323.2	Y.EQAFQGDESVRIDA.M	Y	27.24	1563.72	14	3.9	782.869	2	45.55	58100	3	7893	RO-CS-190506_SoloskiM_MG_Sample_LTA.raw	1	1	3891	3904			PEAKS DB
23	147	NP_002323.2	V.AGNVYWTDSGRDV.I	Y	24.38	1438.65	13	1.4	720.332	2	46.43	17200	3	8115	RO-CS-190506_SoloskiM_MG_Sample_LTA.raw	1	1	3969	3981			PEAKS DB
23	147	NP_002323.2	D.RPPVLLIANSQNILAT.Y	Y	23.33	1719	16	3.7	860.513	2	65.41	0	3	13027	RO-CS-190506_SoloskiM_MG_Sample_LTA.raw	0	0	197	212			PEAKS DB
23	147	NP_002323.2	A.GNVYWTDSGRDV.I	Y	22.18	1367.61	12	2.7	684.814	2	46.01	35200	3	8009	RO-CS-190506_SoloskiM_MG_Sample_LTA.raw	1	1	3970	3981			PEAKS DB
23	148	XP_016874792.1	A.YEQAFQGDESVRIDA.M	Y	33.3	1726.78	15	4.7	864.401	2	49.13	141000	3	8751	RO-CS-190506_SoloskiM_MG_Sample_LTA.raw	1	1	3907	3921			PEAKS DB
23	148	XP_016874792.1	R.EPRALVVDVQNGYLY.W	Y	32.44	1734.89	15	3.5	868.457	2	63.44	57000	3	12380	RO-CS-190506_SoloskiM_MG_Sample_LTA.raw	1	1	3163	3177			PEAKS DB
23	148	XP_016874792.1	R.EPRALVVDVQNGYLYW.T	Y	31.79	1920.97	16	2.5	961.496	2	69.01	41900	3	14116	RO-CS-190506_SoloskiM_MG_Sample_LTA.raw	1	1	3163	3178			PEAKS DB
23	148	XP_016874792.1	Y.EQAFQGDESVRIDA.M	Y	27.24	1563.72	14	3.9	782.869	2	45.55	58100	3	7893	RO-CS-190506_SoloskiM_MG_Sample_LTA.raw	1	1	3908	3921			PEAKS DB
23	148	XP_016874792.1	V.AGNVYWTDSGRDV.I	Y	24.38	1438.65	13	1.4	720.332	2	46.43	17200	3	8115	RO-CS-190506_SoloskiM_MG_Sample_LTA.raw	1	1	3986	3998			PEAKS DB
23	148	XP_016874792.1	D.RPPVLLIANSQNILAT.Y	Y	23.33	1719	16	3.7	860.513	2	65.41	0	3	13027	RO-CS-190506_SoloskiM_MG_Sample_LTA.raw	0	0	197	212			PEAKS DB
23	148	XP_016874792.1	A.GNVYWTDSGRDV.I	Y	22.18	1367.61	12	2.7	684.814	2	46.01	35200	3	8009	RO-CS-190506_SoloskiM_MG_Sample_LTA.raw	1	1	3987	3998			PEAKS DB
13	149	NP_001166969.1	V.NTRIYITDGNM(+15.99)QLT.V	Y	35.13	1654.8	14	0.4	828.407	2	45.03	40100	3	7755	RO-CS-190506_SoloskiM_MG_Sample_LTA.raw	1	1	778	791	Oxidation (M)	M11:Oxidation (M):1000.00	PEAKS DB
13	149	NP_001166969.1	V.NTRIYITDGNM(+15.99)QL.T	Y	32.28	1553.75	13	4	777.886	2	48.15	101000	3	8585	RO-CS-190506_SoloskiM_MG_Sample_LTA.raw	1	1	778	790	Oxidation (M)	M11:Oxidation (M):1000.00	PEAKS DB
13	149	NP_001166969.1	N.TRIYITDGNM(+15.99)QL.T	Y	31.86	1439.71	12	0.8	720.862	2	48.1	94100	3	8501	RO-CS-190506_SoloskiM_MG_Sample_LTA.raw	1	1	779	790	Oxidation (M)	M10:Oxidation (M):1000.00	PEAKS DB
13	149	NP_001166969.1	Y.YPVNTRIYITDGNM(+15.99)QL.T	Y	31.42	1912.94	16	4.7	957.479	2	57.62	65600	3	10773	RO-CS-190506_SoloskiM_MG_Sample_LTA.raw	1	1	775	790	Oxidation (M)	M14:Oxidation (M):1000.00	PEAKS DB
13	149	NP_001166969.1	H.IRATFDPDTGLLM(+15.99)E.I	Y	26.26	1593.77	14	0	797.893	2	60.17	441000	3	11427	RO-CS-190506_SoloskiM_MG_Sample_LTA.raw	1	1	611	624	Oxidation (M)	M13:Oxidation (M):1000.00	PEAKS DB
13	149	NP_001166969.1	S.VISALLADPTRRF.I	Y	20.11	1457.84	13	-1.9	486.952	3	59.47	26100	3	11198	RO-CS-190506_SoloskiM_MG_Sample_LTA.raw	1	1	104	116			PEAKS DB
13	150	NP_000519.2	V.NTRIYITDGNM(+15.99)QLT.V	Y	35.13	1654.8	14	0.4	828.407	2	45.03	40100	3	7755	RO-CS-190506_SoloskiM_MG_Sample_LTA.raw	1	1	779	792	Oxidation (M)	M11:Oxidation (M):1000.00	PEAKS DB
13	150	NP_000519.2	V.NTRIYITDGNM(+15.99)QL.T	Y	32.28	1553.75	13	4	777.886	2	48.15	101000	3	8585	RO-CS-190506_SoloskiM_MG_Sample_LTA.raw	1	1	779	791	Oxidation (M)	M11:Oxidation (M):1000.00	PEAKS DB
13	150	NP_000519.2	N.TRIYITDGNM(+15.99)QL.T	Y	31.86	1439.71	12	0.8	720.862	2	48.1	94100	3	8501	RO-CS-190506_SoloskiM_MG_Sample_LTA.raw	1	1	780	791	Oxidation (M)	M10:Oxidation (M):1000.00	PEAKS DB
13	150	NP_000519.2	Y.YPVNTRIYITDGNM(+15.99)QL.T	Y	31.42	1912.94	16	4.7	957.479	2	57.62	65600	3	10773	RO-CS-190506_SoloskiM_MG_Sample_LTA.raw	1	1	776	791	Oxidation (M)	M14:Oxidation (M):1000.00	PEAKS DB
13	150	NP_000519.2	H.IRATFDPDTGLLM(+15.99)E.I	Y	26.26	1593.77	14	0	797.893	2	60.17	441000	3	11427	RO-CS-190506_SoloskiM_MG_Sample_LTA.raw	1	1	612	625	Oxidation (M)	M13:Oxidation (M):1000.00	PEAKS DB
13	150	NP_000519.2	S.VISALLADPTRRF.I	Y	20.11	1457.84	13	-1.9	486.952	3	59.47	26100	3	11198	RO-CS-190506_SoloskiM_MG_Sample_LTA.raw	1	1	104	116			PEAKS DB
13	151	XP_005259970.1	V.NTRIYITDGNM(+15.99)QLT.V	Y	35.13	1654.8	14	0.4	828.407	2	45.03	40100	3	7755	RO-CS-190506_SoloskiM_MG_Sample_LTA.raw	1	1	780	793	Oxidation (M)	M11:Oxidation (M):1000.00	PEAKS DB
13	151	XP_005259970.1	V.NTRIYITDGNM(+15.99)QL.T	Y	32.28	1553.75	13	4	777.886	2	48.15	101000	3	8585	RO-CS-190506_SoloskiM_MG_Sample_LTA.raw	1	1	780	792	Oxidation (M)	M11:Oxidation (M):1000.00	PEAKS DB
13	151	XP_005259970.1	N.TRIYITDGNM(+15.99)QL.T	Y	31.86	1439.71	12	0.8	720.862	2	48.1	94100	3	8501	RO-CS-190506_SoloskiM_MG_Sample_LTA.raw	1	1	781	792	Oxidation (M)	M10:Oxidation (M):1000.00	PEAKS DB
13	151	XP_005259970.1	Y.YPVNTRIYITDGNM(+15.99)QL.T	Y	31.42	1912.94	16	4.7	957.479	2	57.62	65600	3	10773	RO-CS-190506_SoloskiM_MG_Sample_LTA.raw	1	1	777	792	Oxidation (M)	M14:Oxidation (M):1000.00	PEAKS DB
13	151	XP_005259970.1	H.IRATFDPDTGLLM(+15.99)E.I	Y	26.26	1593.77	14	0	797.893	2	60.17	441000	3	11427	RO-CS-190506_SoloskiM_MG_Sample_LTA.raw	1	1	613	626	Oxidation (M)	M13:Oxidation (M):1000.00	PEAKS DB
13	151	XP_005259970.1	S.VISALLADPTRRF.I	Y	20.11	1457.84	13	-1.9	486.952	3	59.47	26100	3	11198	RO-CS-190506_SoloskiM_MG_Sample_LTA.raw	1	1	104	116			PEAKS DB
19	250	NP_003371.2	D.FSLADAINTEFKN.T	Y	32.87	1468.72	13	-4.2	735.364	2	66.1	65300	3	13232	RO-CS-190506_SoloskiM_MG_Sample_LTA.raw	1	1	86	98			PEAKS DB
19	250	NP_003371.2	F.SLADAINTEFKN.T	Y	29.61	1321.65	12	0.3	661.833	2	55.49	245000	3	10202	RO-CS-190506_SoloskiM_MG_Sample_LTA.raw	1	1	87	98			PEAKS DB
19	250	NP_003371.2	D.GQVINETSQHHDDLE	Y	26.26	1720.77	15	4.5	861.394	2	27.96	78600	3	4437	RO-CS-190506_SoloskiM_MG_Sample_LTA.raw	2	2	452	466			PEAKS DB
19	250	NP_003371.2	S.LADAINTEFKN.T	Y	25.82	1234.62	11	3.9	618.319	2	42.71	85100	3	7195	RO-CS-190506_SoloskiM_MG_Sample_LTA.raw	1	1	88	98			PEAKS DB
19	250	NP_003371.2	F.SLADAINTEFKNTRTN.E	Y	23.29	1793.89	16	3.6	598.973	3	54.53	135000	3	9967	RO-CS-190506_SoloskiM_MG_Sample_LTA.raw	1	1	87	102			PEAKS DB
19	250	NP_003371.2	R.TNEKVELQELN.D	Y	23.08	1315.66	11	3.5	658.841	2	39.91	23500	3	6568	RO-CS-190506_SoloskiM_MG_Sample_LTA.raw	1	1	101	111			PEAKS DB
19	250	NP_003371.2	R.SSVPGVRLLQD.S	Y	22.12	1169.64	11	4.6	585.83	2	52.6	92100	3	9543	RO-CS-190506_SoloskiM_MG_Sample_LTA.raw	1	1	72	82			PEAKS DB
19	251	XP_006717563.1	D.FSLADAINTEFKN.T	Y	32.87	1468.72	13	-4.2	735.364	2	66.1	65300	3	13232	RO-CS-190506_SoloskiM_MG_Sample_LTA.raw	1	1	86	98			PEAKS DB
19	251	XP_006717563.1	F.SLADAINTEFKN.T	Y	29.61	1321.65	12	0.3	661.833	2	55.49	245000	3	10202	RO-CS-190506_SoloskiM_MG_Sample_LTA.raw	1	1	87	98			PEAKS DB
19	251	XP_006717563.1	D.GQVINETSQHHDDLE	Y	26.26	1720.77	15	4.5	861.394	2	27.96	78600	3	4437	RO-CS-190506_SoloskiM_MG_Sample_LTA.raw	2	2	452	466			PEAKS DB
19	251	XP_006717563.1	S.LADAINTEFKN.T	Y	25.82	1234.62	11	3.9	618.319	2	42.71	85100	3	7195	RO-CS-190506_SoloskiM_MG_Sample_LTA.raw	1	1	88	98			PEAKS DB
19	251	XP_006717563.1	F.SLADAINTEFKNTRTN.E	Y	23.29	1793.89	16	3.6	598.973	3	54.53	135000	3	9967	RO-CS-190506_SoloskiM_MG_Sample_LTA.raw	1	1	87	102			PEAKS DB
19	251	XP_006717563.1	R.TNEKVELQELN.D	Y	23.08	1315.66	11	3.5	658.841	2	39.91	23500	3	6568	RO-CS-190506_SoloskiM_MG_Sample_LTA.raw	1	1	101	111			PEAKS DB
19	251	XP_006717563.1	R.SSVPGVRLLQD.S	Y	22.12	1169.64	11	4.6	585.83	2	52.6	92100	3	9543	RO-CS-190506_SoloskiM_MG_Sample_LTA.raw	1	1	72	82			PEAKS DB
25	293	NP_002296.1	K.FPNRLNLEAINYM(+15.99)AAD.G	Y	34.04	1866.89	16	0	934.454	2	61.86	387000	3	11942	RO-CS-190506_SoloskiM_MG_Sample_LTA.raw	1	1	109	124	Oxidation (M)	M13:Oxidation (M):1000.00	PEAKS DB
25	293	NP_002296.1	R.VRGEVAPDAKSFVLNL.G	Y	30.78	1713.94	16	2.7	857.98	2	63.13	45700	3	12279	RO-CS-190506_SoloskiM_MG_Sample_LTA.raw	1	1	20	35			PEAKS DB
25	293	NP_002296.1	R.GEVAPDAKSFVLNLG.K	Y	30.3	1515.79	15	1.8	758.905	2	64.02	104000	3	12567	RO-CS-190506_SoloskiM_MG_Sample_LTA.raw	1	1	22	36			PEAKS DB
25	293	NP_002296.1	R.VRGEVAPDAKSFVLNLG.K	Y	28.62	1770.96	17	4.3	886.492	2	61.04	115000	3	11619	RO-CS-190506_SoloskiM_MG_Sample_LTA.raw	1	1	20	36			PEAKS DB
25	293	NP_002296.1	R.VRGEVAPDAKSFVLN.L	Y	28.17	1600.86	15	4.2	534.629	3	46.43	131000	3	8085	RO-CS-190506_SoloskiM_MG_Sample_LTA.raw	1	1	20	34			PEAKS DB
25	293	NP_002296.1	K.FPNRLNLEAINYM(+15.99)AADG.D	Y	27.28	1923.91	17	2	962.967	2	61.73	23200	3	11836	RO-CS-190506_SoloskiM_MG_Sample_LTA.raw	1	1	109	125	Oxidation (M)	M13:Oxidation (M):1000.00	PEAKS DB
20	307	NP_001019820.1	V.KPDDWDEDAPAKIPDE.E	Y	42.12	1839.82	16	1.4	614.28	3	44.61	1270000	3	7696	RO-CS-190506_SoloskiM_MG_Sample_LTA.raw	2	2	300	315			PEAKS DB
20	307	NP_001019820.1	A.VKPDDWDEDAPAKIPDE.E	Y	35.33	1938.88	17	4.4	970.454	2	46.91	228000	3	8212	RO-CS-190506_SoloskiM_MG_Sample_LTA.raw	2	2	299	315			PEAKS DB
20	307	NP_001019820.1	D.DWDEDAPAKIPDE.E	Y	30.94	1499.64	13	2.8	750.83	2	49.46	49400	3	8834	RO-CS-190506_SoloskiM_MG_Sample_LTA.raw	1	1	303	315			PEAKS DB
20	308	XP_011532967.1	V.KPDDWDEDAPAKIPDE.E	Y	42.12	1839.82	16	1.4	614.28	3	44.61	1270000	3	7696	RO-CS-190506_SoloskiM_MG_Sample_LTA.raw	2	2	300	315			PEAKS DB
20	308	XP_011532967.1	A.VKPDDWDEDAPAKIPDE.E	Y	35.33	1938.88	17	4.4	970.454	2	46.91	228000	3	8212	RO-CS-190506_SoloskiM_MG_Sample_LTA.raw	2	2	299	315			PEAKS DB
20	308	XP_011532967.1	D.DWDEDAPAKIPDE.E	Y	30.94	1499.64	13	2.8	750.83	2	49.46	49400	3	8834	RO-CS-190506_SoloskiM_MG_Sample_LTA.raw	1	1	303	315			PEAKS DB
20	309	NP_001737.1	V.KPDDWDEDAPAKIPDE.E	Y	42.12	1839.82	16	1.4	614.28	3	44.61	1270000	3	7696	RO-CS-190506_SoloskiM_MG_Sample_LTA.raw	2	2	300	315			PEAKS DB
20	309	NP_001737.1	A.VKPDDWDEDAPAKIPDE.E	Y	35.33	1938.88	17	4.4	970.454	2	46.91	228000	3	8212	RO-CS-190506_SoloskiM_MG_Sample_LTA.raw	2	2	299	315			PEAKS DB
20	309	NP_001737.1	D.DWDEDAPAKIPDE.E	Y	30.94	1499.64	13	2.8	750.83	2	49.46	49400	3	8834	RO-CS-190506_SoloskiM_MG_Sample_LTA.raw	1	1	303	315			PEAKS DB
20	310	XP_011532966.1	V.KPDDWDEDAPAKIPDE.E	Y	42.12	1839.82	16	1.4	614.28	3	44.61	1270000	3	7696	RO-CS-190506_SoloskiM_MG_Sample_LTA.raw	2	2	354	369			PEAKS DB
20	310	XP_011532966.1	A.VKPDDWDEDAPAKIPDE.E	Y	35.33	1938.88	17	4.4	970.454	2	46.91	228000	3	8212	RO-CS-190506_SoloskiM_MG_Sample_LTA.raw	2	2	353	369			PEAKS DB
20	310	XP_011532966.1	D.DWDEDAPAKIPDE.E	Y	30.94	1499.64	13	2.8	750.83	2	49.46	49400	3	8834	RO-CS-190506_SoloskiM_MG_Sample_LTA.raw	1	1	357	369			PEAKS DB
26	351	NP_005507.3	F.ISVGYVDDTQFVR.F	N	34.11	1497.75	13	-2.8	749.878	2	56.54	532000	3	10461	RO-CS-190506_SoloskiM_MG_Sample_LTA.raw	1	1	44	56			PEAKS DB
26	351	NP_005507.3	F.ISVGYVDDTQFVRFD.N	N	30.51	1759.84	15	4.6	880.932	2	64.99	105000	3	12875	RO-CS-190506_SoloskiM_MG_Sample_LTA.raw	1	1	44	58			PEAKS DB
26	351	NP_005507.3	I.SVGYVDDTQFVR.F	N	28.25	1384.66	12	-0.5	693.338	2	48.75	27400	3	8671	RO-CS-190506_SoloskiM_MG_Sample_LTA.raw	1	1	45	56			PEAKS DB
26	351	NP_005507.3	D.DTQFVRFDNDAASPR.M	Y	27.37	1737.81	15	4.1	580.279	3	43.94	41300	3	7496	RO-CS-190506_SoloskiM_MG_Sample_LTA.raw	1	1	51	65			PEAKS DB
26	351	NP_005507.3	F.ISVGYVDDTQFVRF.D	N	26.54	1644.81	14	4.1	823.418	2	66.19	20500	3	13267	RO-CS-190506_SoloskiM_MG_Sample_LTA.raw	1	1	44	57			PEAKS DB
26	351	NP_005507.3	Y.VDDTQFVRFDNDAASPR.M	Y	23.78	1951.9	17	0.1	651.641	3	47.84	15000	3	8459	RO-CS-190506_SoloskiM_MG_Sample_LTA.raw	1	1	49	65			PEAKS DB
26	352	XP_016866298.1	F.ISVGYVDDTQFVR.F	N	34.11	1497.75	13	-2.8	749.878	2	56.54	532000	3	10461	RO-CS-190506_SoloskiM_MG_Sample_LTA.raw	1	1	44	56			PEAKS DB
26	352	XP_016866298.1	F.ISVGYVDDTQFVRFD.N	N	30.51	1759.84	15	4.6	880.932	2	64.99	105000	3	12875	RO-CS-190506_SoloskiM_MG_Sample_LTA.raw	1	1	44	58			PEAKS DB
26	352	XP_016866298.1	I.SVGYVDDTQFVR.F	N	28.25	1384.66	12	-0.5	693.338	2	48.75	27400	3	8671	RO-CS-190506_SoloskiM_MG_Sample_LTA.raw	1	1	45	56			PEAKS DB
26	352	XP_016866298.1	D.DTQFVRFDNDAASPR.M	Y	27.37	1737.81	15	4.1	580.279	3	43.94	41300	3	7496	RO-CS-190506_SoloskiM_MG_Sample_LTA.raw	1	1	51	65			PEAKS DB
26	352	XP_016866298.1	F.ISVGYVDDTQFVRF.D	N	26.54	1644.81	14	4.1	823.418	2	66.19	20500	3	13267	RO-CS-190506_SoloskiM_MG_Sample_LTA.raw	1	1	44	57			PEAKS DB
26	352	XP_016866298.1	Y.VDDTQFVRFDNDAASPR.M	Y	23.78	1951.9	17	0.1	651.641	3	47.84	15000	3	8459	RO-CS-190506_SoloskiM_MG_Sample_LTA.raw	1	1	49	65			PEAKS DB
26	353	XP_016866297.1	F.ISVGYVDDTQFVR.F	N	34.11	1497.75	13	-2.8	749.878	2	56.54	532000	3	10461	RO-CS-190506_SoloskiM_MG_Sample_LTA.raw	1	1	85	97			PEAKS DB
26	353	XP_016866297.1	F.ISVGYVDDTQFVRFD.N	N	30.51	1759.84	15	4.6	880.932	2	64.99	105000	3	12875	RO-CS-190506_SoloskiM_MG_Sample_LTA.raw	1	1	85	99			PEAKS DB
26	353	XP_016866297.1	I.SVGYVDDTQFVR.F	N	28.25	1384.66	12	-0.5	693.338	2	48.75	27400	3	8671	RO-CS-190506_SoloskiM_MG_Sample_LTA.raw	1	1	86	97			PEAKS DB
26	353	XP_016866297.1	D.DTQFVRFDNDAASPR.M	Y	27.37	1737.81	15	4.1	580.279	3	43.94	41300	3	7496	RO-CS-190506_SoloskiM_MG_Sample_LTA.raw	1	1	92	106			PEAKS DB
26	353	XP_016866297.1	F.ISVGYVDDTQFVRF.D	N	26.54	1644.81	14	4.1	823.418	2	66.19	20500	3	13267	RO-CS-190506_SoloskiM_MG_Sample_LTA.raw	1	1	85	98			PEAKS DB
26	353	XP_016866297.1	Y.VDDTQFVRFDNDAASPR.M	Y	23.78	1951.9	17	0.1	651.641	3	47.84	15000	3	8459	RO-CS-190506_SoloskiM_MG_Sample_LTA.raw	1	1	90	106			PEAKS DB
26	354	XP_016866296.1	F.ISVGYVDDTQFVR.F	N	34.11	1497.75	13	-2.8	749.878	2	56.54	532000	3	10461	RO-CS-190506_SoloskiM_MG_Sample_LTA.raw	1	1	85	97			PEAKS DB
26	354	XP_016866296.1	F.ISVGYVDDTQFVRFD.N	N	30.51	1759.84	15	4.6	880.932	2	64.99	105000	3	12875	RO-CS-190506_SoloskiM_MG_Sample_LTA.raw	1	1	85	99			PEAKS DB
26	354	XP_016866296.1	I.SVGYVDDTQFVR.F	N	28.25	1384.66	12	-0.5	693.338	2	48.75	27400	3	8671	RO-CS-190506_SoloskiM_MG_Sample_LTA.raw	1	1	86	97			PEAKS DB
26	354	XP_016866296.1	D.DTQFVRFDNDAASPR.M	Y	27.37	1737.81	15	4.1	580.279	3	43.94	41300	3	7496	RO-CS-190506_SoloskiM_MG_Sample_LTA.raw	1	1	92	106			PEAKS DB
26	354	XP_016866296.1	F.ISVGYVDDTQFVRF.D	N	26.54	1644.81	14	4.1	823.418	2	66.19	20500	3	13267	RO-CS-190506_SoloskiM_MG_Sample_LTA.raw	1	1	85	98			PEAKS DB
26	354	XP_016866296.1	Y.VDDTQFVRFDNDAASPR.M	Y	23.78	1951.9	17	0.1	651.641	3	47.84	15000	3	8459	RO-CS-190506_SoloskiM_MG_Sample_LTA.raw	1	1	90	106			PEAKS DB
24	312	NP_001337411.1	N.VSNLVIEDTELKQVAYI.Y	Y	36.84	1933.04	17	3.3	967.531	2	66.52	79800	3	13375	RO-CS-190506_SoloskiM_MG_Sample_LTA.raw	1	1	336	352			PEAKS DB
24	312	NP_001337411.1	N.VSNLVIEDTELKQVA.Y	Y	33.91	1656.89	15	0.3	829.454	2	59.13	481000	3	11093	RO-CS-190506_SoloskiM_MG_Sample_LTA.raw	1	1	336	350			PEAKS DB
24	312	NP_001337411.1	N.DAAM(+15.99)FYTNRVLKEYKD.V	Y	31.46	1978.95	16	-0.5	660.655	3	51	34500	3	9216	RO-CS-190506_SoloskiM_MG_Sample_LTA.raw	2	2	158	173	Oxidation (M)	M4:Oxidation (M):1000.00	PEAKS DB
24	312	NP_001337411.1	N.VSNLVIEDTELKQVAY.I	Y	23.08	1819.96	16	4.3	910.99	2	62.25	97400	3	11993	RO-CS-190506_SoloskiM_MG_Sample_LTA.raw	1	1	336	351			PEAKS DB
24	312	NP_001337411.1	N.VSNLVIEDTELKQ.V	Y	21.48	1486.79	13	1	744.402	2	50.87	53100	3	9151	RO-CS-190506_SoloskiM_MG_Sample_LTA.raw	1	1	336	348			PEAKS DB
24	313	NP_001317431.1	N.VSNLVIEDTELKQVAYI.Y	Y	36.84	1933.04	17	3.3	967.531	2	66.52	79800	3	13375	RO-CS-190506_SoloskiM_MG_Sample_LTA.raw	1	1	336	352			PEAKS DB
24	313	NP_001317431.1	N.VSNLVIEDTELKQVA.Y	Y	33.91	1656.89	15	0.3	829.454	2	59.13	481000	3	11093	RO-CS-190506_SoloskiM_MG_Sample_LTA.raw	1	1	336	350			PEAKS DB
24	313	NP_001317431.1	N.DAAM(+15.99)FYTNRVLKEYKD.V	Y	31.46	1978.95	16	-0.5	660.655	3	51	34500	3	9216	RO-CS-190506_SoloskiM_MG_Sample_LTA.raw	2	2	158	173	Oxidation (M)	M4:Oxidation (M):1000.00	PEAKS DB
24	313	NP_001317431.1	N.VSNLVIEDTELKQVAY.I	Y	23.08	1819.96	16	4.3	910.99	2	62.25	97400	3	11993	RO-CS-190506_SoloskiM_MG_Sample_LTA.raw	1	1	336	351			PEAKS DB
24	313	NP_001317431.1	N.VSNLVIEDTELKQ.V	Y	21.48	1486.79	13	1	744.402	2	50.87	53100	3	9151	RO-CS-190506_SoloskiM_MG_Sample_LTA.raw	1	1	336	348			PEAKS DB
24	314	XP_011538817.1	N.VSNLVIEDTELKQVAYI.Y	Y	36.84	1933.04	17	3.3	967.531	2	66.52	79800	3	13375	RO-CS-190506_SoloskiM_MG_Sample_LTA.raw	1	1	336	352			PEAKS DB
24	314	XP_011538817.1	N.VSNLVIEDTELKQVA.Y	Y	33.91	1656.89	15	0.3	829.454	2	59.13	481000	3	11093	RO-CS-190506_SoloskiM_MG_Sample_LTA.raw	1	1	336	350			PEAKS DB
24	314	XP_011538817.1	N.DAAM(+15.99)FYTNRVLKEYKD.V	Y	31.46	1978.95	16	-0.5	660.655	3	51	34500	3	9216	RO-CS-190506_SoloskiM_MG_Sample_LTA.raw	2	2	158	173	Oxidation (M)	M4:Oxidation (M):1000.00	PEAKS DB
24	314	XP_011538817.1	N.VSNLVIEDTELKQVAY.I	Y	23.08	1819.96	16	4.3	910.99	2	62.25	97400	3	11993	RO-CS-190506_SoloskiM_MG_Sample_LTA.raw	1	1	336	351			PEAKS DB
24	314	XP_011538817.1	N.VSNLVIEDTELKQ.V	Y	21.48	1486.79	13	1	744.402	2	50.87	53100	3	9151	RO-CS-190506_SoloskiM_MG_Sample_LTA.raw	1	1	336	348			PEAKS DB
24	315	NP_001337413.1	N.VSNLVIEDTELKQVAYI.Y	Y	36.84	1933.04	17	3.3	967.531	2	66.52	79800	3	13375	RO-CS-190506_SoloskiM_MG_Sample_LTA.raw	1	1	336	352			PEAKS DB
24	315	NP_001337413.1	N.VSNLVIEDTELKQVA.Y	Y	33.91	1656.89	15	0.3	829.454	2	59.13	481000	3	11093	RO-CS-190506_SoloskiM_MG_Sample_LTA.raw	1	1	336	350			PEAKS DB
24	315	NP_001337413.1	N.DAAM(+15.99)FYTNRVLKEYKD.V	Y	31.46	1978.95	16	-0.5	660.655	3	51	34500	3	9216	RO-CS-190506_SoloskiM_MG_Sample_LTA.raw	2	2	158	173	Oxidation (M)	M4:Oxidation (M):1000.00	PEAKS DB
24	315	NP_001337413.1	N.VSNLVIEDTELKQVAY.I	Y	23.08	1819.96	16	4.3	910.99	2	62.25	97400	3	11993	RO-CS-190506_SoloskiM_MG_Sample_LTA.raw	1	1	336	351			PEAKS DB
24	315	NP_001337413.1	N.VSNLVIEDTELKQ.V	Y	21.48	1486.79	13	1	744.402	2	50.87	53100	3	9151	RO-CS-190506_SoloskiM_MG_Sample_LTA.raw	1	1	336	348			PEAKS DB
24	316	NP_001337412.1	N.VSNLVIEDTELKQVAYI.Y	Y	36.84	1933.04	17	3.3	967.531	2	66.52	79800	3	13375	RO-CS-190506_SoloskiM_MG_Sample_LTA.raw	1	1	336	352			PEAKS DB
24	316	NP_001337412.1	N.VSNLVIEDTELKQVA.Y	Y	33.91	1656.89	15	0.3	829.454	2	59.13	481000	3	11093	RO-CS-190506_SoloskiM_MG_Sample_LTA.raw	1	1	336	350			PEAKS DB
24	316	NP_001337412.1	N.DAAM(+15.99)FYTNRVLKEYKD.V	Y	31.46	1978.95	16	-0.5	660.655	3	51	34500	3	9216	RO-CS-190506_SoloskiM_MG_Sample_LTA.raw	2	2	158	173	Oxidation (M)	M4:Oxidation (M):1000.00	PEAKS DB
24	316	NP_001337412.1	N.VSNLVIEDTELKQVAY.I	Y	23.08	1819.96	16	4.3	910.99	2	62.25	97400	3	11993	RO-CS-190506_SoloskiM_MG_Sample_LTA.raw	1	1	336	351			PEAKS DB
24	316	NP_001337412.1	N.VSNLVIEDTELKQ.V	Y	21.48	1486.79	13	1	744.402	2	50.87	53100	3	9151	RO-CS-190506_SoloskiM_MG_Sample_LTA.raw	1	1	336	348			PEAKS DB
24	317	NP_001337414.1	N.VSNLVIEDTELKQVAYI.Y	Y	36.84	1933.04	17	3.3	967.531	2	66.52	79800	3	13375	RO-CS-190506_SoloskiM_MG_Sample_LTA.raw	1	1	336	352			PEAKS DB
24	317	NP_001337414.1	N.VSNLVIEDTELKQVA.Y	Y	33.91	1656.89	15	0.3	829.454	2	59.13	481000	3	11093	RO-CS-190506_SoloskiM_MG_Sample_LTA.raw	1	1	336	350			PEAKS DB
24	317	NP_001337414.1	N.DAAM(+15.99)FYTNRVLKEYKD.V	Y	31.46	1978.95	16	-0.5	660.655	3	51	34500	3	9216	RO-CS-190506_SoloskiM_MG_Sample_LTA.raw	2	2	158	173	Oxidation (M)	M4:Oxidation (M):1000.00	PEAKS DB
24	317	NP_001337414.1	N.VSNLVIEDTELKQVAY.I	Y	23.08	1819.96	16	4.3	910.99	2	62.25	97400	3	11993	RO-CS-190506_SoloskiM_MG_Sample_LTA.raw	1	1	336	351			PEAKS DB
24	317	NP_001337414.1	N.VSNLVIEDTELKQ.V	Y	21.48	1486.79	13	1	744.402	2	50.87	53100	3	9151	RO-CS-190506_SoloskiM_MG_Sample_LTA.raw	1	1	336	348			PEAKS DB
24	318	NP_001099000.1	N.VSNLVIEDTELKQVAYI.Y	Y	36.84	1933.04	17	3.3	967.531	2	66.52	79800	3	13375	RO-CS-190506_SoloskiM_MG_Sample_LTA.raw	1	1	337	353			PEAKS DB
24	318	NP_001099000.1	N.VSNLVIEDTELKQVA.Y	Y	33.91	1656.89	15	0.3	829.454	2	59.13	481000	3	11093	RO-CS-190506_SoloskiM_MG_Sample_LTA.raw	1	1	337	351			PEAKS DB
24	318	NP_001099000.1	N.DAAM(+15.99)FYTNRVLKEYKD.V	Y	31.46	1978.95	16	-0.5	660.655	3	51	34500	3	9216	RO-CS-190506_SoloskiM_MG_Sample_LTA.raw	2	2	159	174	Oxidation (M)	M4:Oxidation (M):1000.00	PEAKS DB
24	318	NP_001099000.1	N.VSNLVIEDTELKQVAY.I	Y	23.08	1819.96	16	4.3	910.99	2	62.25	97400	3	11993	RO-CS-190506_SoloskiM_MG_Sample_LTA.raw	1	1	337	352			PEAKS DB
24	318	NP_001099000.1	N.VSNLVIEDTELKQ.V	Y	21.48	1486.79	13	1	744.402	2	50.87	53100	3	9151	RO-CS-190506_SoloskiM_MG_Sample_LTA.raw	1	1	337	349			PEAKS DB
24	319	XP_016855558.1	N.VSNLVIEDTELKQVAYI.Y	Y	36.84	1933.04	17	3.3	967.531	2	66.52	79800	3	13375	RO-CS-190506_SoloskiM_MG_Sample_LTA.raw	1	1	337	353			PEAKS DB
24	319	XP_016855558.1	N.VSNLVIEDTELKQVA.Y	Y	33.91	1656.89	15	0.3	829.454	2	59.13	481000	3	11093	RO-CS-190506_SoloskiM_MG_Sample_LTA.raw	1	1	337	351			PEAKS DB
24	319	XP_016855558.1	N.DAAM(+15.99)FYTNRVLKEYKD.V	Y	31.46	1978.95	16	-0.5	660.655	3	51	34500	3	9216	RO-CS-190506_SoloskiM_MG_Sample_LTA.raw	2	2	159	174	Oxidation (M)	M4:Oxidation (M):1000.00	PEAKS DB
24	319	XP_016855558.1	N.VSNLVIEDTELKQVAY.I	Y	23.08	1819.96	16	4.3	910.99	2	62.25	97400	3	11993	RO-CS-190506_SoloskiM_MG_Sample_LTA.raw	1	1	337	352			PEAKS DB
24	319	XP_016855558.1	N.VSNLVIEDTELKQ.V	Y	21.48	1486.79	13	1	744.402	2	50.87	53100	3	9151	RO-CS-190506_SoloskiM_MG_Sample_LTA.raw	1	1	337	349			PEAKS DB
24	320	NP_001337405.1	N.VSNLVIEDTELKQVAYI.Y	Y	36.84	1933.04	17	3.3	967.531	2	66.52	79800	3	13375	RO-CS-190506_SoloskiM_MG_Sample_LTA.raw	1	1	337	353			PEAKS DB
24	320	NP_001337405.1	N.VSNLVIEDTELKQVA.Y	Y	33.91	1656.89	15	0.3	829.454	2	59.13	481000	3	11093	RO-CS-190506_SoloskiM_MG_Sample_LTA.raw	1	1	337	351			PEAKS DB
24	320	NP_001337405.1	N.DAAM(+15.99)FYTNRVLKEYKD.V	Y	31.46	1978.95	16	-0.5	660.655	3	51	34500	3	9216	RO-CS-190506_SoloskiM_MG_Sample_LTA.raw	2	2	159	174	Oxidation (M)	M4:Oxidation (M):1000.00	PEAKS DB
24	320	NP_001337405.1	N.VSNLVIEDTELKQVAY.I	Y	23.08	1819.96	16	4.3	910.99	2	62.25	97400	3	11993	RO-CS-190506_SoloskiM_MG_Sample_LTA.raw	1	1	337	352			PEAKS DB
24	320	NP_001337405.1	N.VSNLVIEDTELKQ.V	Y	21.48	1486.79	13	1	744.402	2	50.87	53100	3	9151	RO-CS-190506_SoloskiM_MG_Sample_LTA.raw	1	1	337	349			PEAKS DB
24	321	NP_001337404.1	N.VSNLVIEDTELKQVAYI.Y	Y	36.84	1933.04	17	3.3	967.531	2	66.52	79800	3	13375	RO-CS-190506_SoloskiM_MG_Sample_LTA.raw	1	1	337	353			PEAKS DB
24	321	NP_001337404.1	N.VSNLVIEDTELKQVA.Y	Y	33.91	1656.89	15	0.3	829.454	2	59.13	481000	3	11093	RO-CS-190506_SoloskiM_MG_Sample_LTA.raw	1	1	337	351			PEAKS DB
24	321	NP_001337404.1	N.DAAM(+15.99)FYTNRVLKEYKD.V	Y	31.46	1978.95	16	-0.5	660.655	3	51	34500	3	9216	RO-CS-190506_SoloskiM_MG_Sample_LTA.raw	2	2	159	174	Oxidation (M)	M4:Oxidation (M):1000.00	PEAKS DB
24	321	NP_001337404.1	N.VSNLVIEDTELKQVAY.I	Y	23.08	1819.96	16	4.3	910.99	2	62.25	97400	3	11993	RO-CS-190506_SoloskiM_MG_Sample_LTA.raw	1	1	337	352			PEAKS DB
24	321	NP_001337404.1	N.VSNLVIEDTELKQ.V	Y	21.48	1486.79	13	1	744.402	2	50.87	53100	3	9151	RO-CS-190506_SoloskiM_MG_Sample_LTA.raw	1	1	337	349			PEAKS DB
24	322	NP_001337407.1	N.VSNLVIEDTELKQVAYI.Y	Y	36.84	1933.04	17	3.3	967.531	2	66.52	79800	3	13375	RO-CS-190506_SoloskiM_MG_Sample_LTA.raw	1	1	337	353			PEAKS DB
24	322	NP_001337407.1	N.VSNLVIEDTELKQVA.Y	Y	33.91	1656.89	15	0.3	829.454	2	59.13	481000	3	11093	RO-CS-190506_SoloskiM_MG_Sample_LTA.raw	1	1	337	351			PEAKS DB
24	322	NP_001337407.1	N.DAAM(+15.99)FYTNRVLKEYKD.V	Y	31.46	1978.95	16	-0.5	660.655	3	51	34500	3	9216	RO-CS-190506_SoloskiM_MG_Sample_LTA.raw	2	2	159	174	Oxidation (M)	M4:Oxidation (M):1000.00	PEAKS DB
24	322	NP_001337407.1	N.VSNLVIEDTELKQVAY.I	Y	23.08	1819.96	16	4.3	910.99	2	62.25	97400	3	11993	RO-CS-190506_SoloskiM_MG_Sample_LTA.raw	1	1	337	352			PEAKS DB
24	322	NP_001337407.1	N.VSNLVIEDTELKQ.V	Y	21.48	1486.79	13	1	744.402	2	50.87	53100	3	9151	RO-CS-190506_SoloskiM_MG_Sample_LTA.raw	1	1	337	349			PEAKS DB
24	323	NP_001337406.1	N.VSNLVIEDTELKQVAYI.Y	Y	36.84	1933.04	17	3.3	967.531	2	66.52	79800	3	13375	RO-CS-190506_SoloskiM_MG_Sample_LTA.raw	1	1	337	353			PEAKS DB
24	323	NP_001337406.1	N.VSNLVIEDTELKQVA.Y	Y	33.91	1656.89	15	0.3	829.454	2	59.13	481000	3	11093	RO-CS-190506_SoloskiM_MG_Sample_LTA.raw	1	1	337	351			PEAKS DB
24	323	NP_001337406.1	N.DAAM(+15.99)FYTNRVLKEYKD.V	Y	31.46	1978.95	16	-0.5	660.655	3	51	34500	3	9216	RO-CS-190506_SoloskiM_MG_Sample_LTA.raw	2	2	159	174	Oxidation (M)	M4:Oxidation (M):1000.00	PEAKS DB
24	323	NP_001337406.1	N.VSNLVIEDTELKQVAY.I	Y	23.08	1819.96	16	4.3	910.99	2	62.25	97400	3	11993	RO-CS-190506_SoloskiM_MG_Sample_LTA.raw	1	1	337	352			PEAKS DB
24	323	NP_001337406.1	N.VSNLVIEDTELKQ.V	Y	21.48	1486.79	13	1	744.402	2	50.87	53100	3	9151	RO-CS-190506_SoloskiM_MG_Sample_LTA.raw	1	1	337	349			PEAKS DB
24	324	NP_001337410.1	N.VSNLVIEDTELKQVAYI.Y	Y	36.84	1933.04	17	3.3	967.531	2	66.52	79800	3	13375	RO-CS-190506_SoloskiM_MG_Sample_LTA.raw	1	1	337	353			PEAKS DB
24	324	NP_001337410.1	N.VSNLVIEDTELKQVA.Y	Y	33.91	1656.89	15	0.3	829.454	2	59.13	481000	3	11093	RO-CS-190506_SoloskiM_MG_Sample_LTA.raw	1	1	337	351			PEAKS DB
24	324	NP_001337410.1	N.DAAM(+15.99)FYTNRVLKEYKD.V	Y	31.46	1978.95	16	-0.5	660.655	3	51	34500	3	9216	RO-CS-190506_SoloskiM_MG_Sample_LTA.raw	2	2	159	174	Oxidation (M)	M4:Oxidation (M):1000.00	PEAKS DB
24	324	NP_001337410.1	N.VSNLVIEDTELKQVAY.I	Y	23.08	1819.96	16	4.3	910.99	2	62.25	97400	3	11993	RO-CS-190506_SoloskiM_MG_Sample_LTA.raw	1	1	337	352			PEAKS DB
24	324	NP_001337410.1	N.VSNLVIEDTELKQ.V	Y	21.48	1486.79	13	1	744.402	2	50.87	53100	3	9151	RO-CS-190506_SoloskiM_MG_Sample_LTA.raw	1	1	337	349			PEAKS DB
24	325	NP_006358.1	N.VSNLVIEDTELKQVAYI.Y	Y	36.84	1933.04	17	3.3	967.531	2	66.52	79800	3	13375	RO-CS-190506_SoloskiM_MG_Sample_LTA.raw	1	1	337	353			PEAKS DB
24	325	NP_006358.1	N.VSNLVIEDTELKQVA.Y	Y	33.91	1656.89	15	0.3	829.454	2	59.13	481000	3	11093	RO-CS-190506_SoloskiM_MG_Sample_LTA.raw	1	1	337	351			PEAKS DB
24	325	NP_006358.1	N.DAAM(+15.99)FYTNRVLKEYKD.V	Y	31.46	1978.95	16	-0.5	660.655	3	51	34500	3	9216	RO-CS-190506_SoloskiM_MG_Sample_LTA.raw	2	2	159	174	Oxidation (M)	M4:Oxidation (M):1000.00	PEAKS DB
24	325	NP_006358.1	N.VSNLVIEDTELKQVAY.I	Y	23.08	1819.96	16	4.3	910.99	2	62.25	97400	3	11993	RO-CS-190506_SoloskiM_MG_Sample_LTA.raw	1	1	337	352			PEAKS DB
24	325	NP_006358.1	N.VSNLVIEDTELKQ.V	Y	21.48	1486.79	13	1	744.402	2	50.87	53100	3	9151	RO-CS-190506_SoloskiM_MG_Sample_LTA.raw	1	1	337	349			PEAKS DB
24	326	NP_001337409.1	N.VSNLVIEDTELKQVAYI.Y	Y	36.84	1933.04	17	3.3	967.531	2	66.52	79800	3	13375	RO-CS-190506_SoloskiM_MG_Sample_LTA.raw	1	1	337	353			PEAKS DB
24	326	NP_001337409.1	N.VSNLVIEDTELKQVA.Y	Y	33.91	1656.89	15	0.3	829.454	2	59.13	481000	3	11093	RO-CS-190506_SoloskiM_MG_Sample_LTA.raw	1	1	337	351			PEAKS DB
24	326	NP_001337409.1	N.DAAM(+15.99)FYTNRVLKEYKD.V	Y	31.46	1978.95	16	-0.5	660.655	3	51	34500	3	9216	RO-CS-190506_SoloskiM_MG_Sample_LTA.raw	2	2	159	174	Oxidation (M)	M4:Oxidation (M):1000.00	PEAKS DB
24	326	NP_001337409.1	N.VSNLVIEDTELKQVAY.I	Y	23.08	1819.96	16	4.3	910.99	2	62.25	97400	3	11993	RO-CS-190506_SoloskiM_MG_Sample_LTA.raw	1	1	337	352			PEAKS DB
24	326	NP_001337409.1	N.VSNLVIEDTELKQ.V	Y	21.48	1486.79	13	1	744.402	2	50.87	53100	3	9151	RO-CS-190506_SoloskiM_MG_Sample_LTA.raw	1	1	337	349			PEAKS DB
24	327	XP_011538812.1	N.VSNLVIEDTELKQVAYI.Y	Y	36.84	1933.04	17	3.3	967.531	2	66.52	79800	3	13375	RO-CS-190506_SoloskiM_MG_Sample_LTA.raw	1	1	337	353			PEAKS DB
24	327	XP_011538812.1	N.VSNLVIEDTELKQVA.Y	Y	33.91	1656.89	15	0.3	829.454	2	59.13	481000	3	11093	RO-CS-190506_SoloskiM_MG_Sample_LTA.raw	1	1	337	351			PEAKS DB
24	327	XP_011538812.1	N.DAAM(+15.99)FYTNRVLKEYKD.V	Y	31.46	1978.95	16	-0.5	660.655	3	51	34500	3	9216	RO-CS-190506_SoloskiM_MG_Sample_LTA.raw	2	2	159	174	Oxidation (M)	M4:Oxidation (M):1000.00	PEAKS DB
24	327	XP_011538812.1	N.VSNLVIEDTELKQVAY.I	Y	23.08	1819.96	16	4.3	910.99	2	62.25	97400	3	11993	RO-CS-190506_SoloskiM_MG_Sample_LTA.raw	1	1	337	352			PEAKS DB
24	327	XP_011538812.1	N.VSNLVIEDTELKQ.V	Y	21.48	1486.79	13	1	744.402	2	50.87	53100	3	9151	RO-CS-190506_SoloskiM_MG_Sample_LTA.raw	1	1	337	349			PEAKS DB
24	328	NP_001337408.1	N.VSNLVIEDTELKQVAYI.Y	Y	36.84	1933.04	17	3.3	967.531	2	66.52	79800	3	13375	RO-CS-190506_SoloskiM_MG_Sample_LTA.raw	1	1	337	353			PEAKS DB
24	328	NP_001337408.1	N.VSNLVIEDTELKQVA.Y	Y	33.91	1656.89	15	0.3	829.454	2	59.13	481000	3	11093	RO-CS-190506_SoloskiM_MG_Sample_LTA.raw	1	1	337	351			PEAKS DB
24	328	NP_001337408.1	N.DAAM(+15.99)FYTNRVLKEYKD.V	Y	31.46	1978.95	16	-0.5	660.655	3	51	34500	3	9216	RO-CS-190506_SoloskiM_MG_Sample_LTA.raw	2	2	159	174	Oxidation (M)	M4:Oxidation (M):1000.00	PEAKS DB
24	328	NP_001337408.1	N.VSNLVIEDTELKQVAY.I	Y	23.08	1819.96	16	4.3	910.99	2	62.25	97400	3	11993	RO-CS-190506_SoloskiM_MG_Sample_LTA.raw	1	1	337	352			PEAKS DB
24	328	NP_001337408.1	N.VSNLVIEDTELKQ.V	Y	21.48	1486.79	13	1	744.402	2	50.87	53100	3	9151	RO-CS-190506_SoloskiM_MG_Sample_LTA.raw	1	1	337	349			PEAKS DB
55	388	NP_002207.2	N.SPQPQNVVFDVQIPKGAF.I	Y	42.77	1970.03	18	4.8	986.025	2	67.01	537000	3	13505	RO-CS-190506_SoloskiM_MG_Sample_LTA.raw	1	1	98	115			PEAKS DB
55	388	NP_002207.2	N.SPQPQNVVFDVQIPKG.A	Y	41.49	1751.92	16	2.3	876.97	2	62.24	117000	3	11988	RO-CS-190506_SoloskiM_MG_Sample_LTA.raw	1	1	98	113			PEAKS DB
55	388	NP_002207.2	L.RAIFILNEANNLG.L	Y	32.06	1443.78	13	1.6	722.9	2	63.21	55400	3	12295	RO-CS-190506_SoloskiM_MG_Sample_LTA.raw	1	1	394	406			PEAKS DB
21	262	NP_005013.1	Q.DGEFSM(+15.99)DLRTKSTGGAPT.F	Y	37.03	1884.85	18	2.6	943.436	2	35.5	61900	3	5713	RO-CS-190506_SoloskiM_MG_Sample_LTA.raw	1	1	81	98	Oxidation (M)	M6:Oxidation (M):1000.00	PEAKS DB
21	262	NP_005013.1	K.DRSSFYVNGLTLGGQK.C	Y	32.15	1740.88	16	-0.4	871.447	2	54.91	122000	3	10089	RO-CS-190506_SoloskiM_MG_Sample_LTA.raw	2	2	55	70			PEAKS DB
21	262	NP_005013.1	Q.DGEFSM(+15.99)DLRTKSTGG.A	Y	28.44	1615.71	15	3.3	808.867	2	32.74	164000	3	5216	RO-CS-190506_SoloskiM_MG_Sample_LTA.raw	2	2	81	95	Oxidation (M)	M6:Oxidation (M):1000.00	PEAKS DB
21	262	NP_005013.1	K.DRSSFYVNGLTLGGQ.K	Y	27.51	1612.78	15	0.1	807.4	2	61.67	122000	3	11805	RO-CS-190506_SoloskiM_MG_Sample_LTA.raw	1	1	55	69			PEAKS DB
21	262	NP_005013.1	K.DRSSFYVNGLTLG.G	Y	20.56	1427.7	13	4.3	714.862	2	63.63	55000	3	12462	RO-CS-190506_SoloskiM_MG_Sample_LTA.raw	1	1	55	67			PEAKS DB
21	263	XP_016880250.1	Q.DGEFSM(+15.99)DLRTKSTGGAPT.F	Y	37.03	1884.85	18	2.6	943.436	2	35.5	61900	3	5713	RO-CS-190506_SoloskiM_MG_Sample_LTA.raw	1	1	81	98	Oxidation (M)	M6:Oxidation (M):1000.00	PEAKS DB
21	263	XP_016880250.1	K.DRSSFYVNGLTLGGQK.C	Y	32.15	1740.88	16	-0.4	871.447	2	54.91	122000	3	10089	RO-CS-190506_SoloskiM_MG_Sample_LTA.raw	2	2	55	70			PEAKS DB
21	263	XP_016880250.1	Q.DGEFSM(+15.99)DLRTKSTGG.A	Y	28.44	1615.71	15	3.3	808.867	2	32.74	164000	3	5216	RO-CS-190506_SoloskiM_MG_Sample_LTA.raw	2	2	81	95	Oxidation (M)	M6:Oxidation (M):1000.00	PEAKS DB
21	263	XP_016880250.1	K.DRSSFYVNGLTLGGQ.K	Y	27.51	1612.78	15	0.1	807.4	2	61.67	122000	3	11805	RO-CS-190506_SoloskiM_MG_Sample_LTA.raw	1	1	55	69			PEAKS DB
21	263	XP_016880250.1	K.DRSSFYVNGLTLG.G	Y	20.56	1427.7	13	4.3	714.862	2	63.63	55000	3	12462	RO-CS-190506_SoloskiM_MG_Sample_LTA.raw	1	1	55	67			PEAKS DB
33	222	NP_001186668.1	I.IDNKGIDSDASYPYK.A	Y	36.57	1684.79	15	4.3	843.408	2	34.45	132000	3	5530	RO-CS-190506_SoloskiM_MG_Sample_LTA.raw	2	2	143	157			PEAKS DB
33	222	NP_001186668.1	I.IDNKGIDSDASYPYKA.M	Y	32.29	1755.83	16	1.3	586.285	3	37.04	65400	3	5995	RO-CS-190506_SoloskiM_MG_Sample_LTA.raw	1	1	143	158			PEAKS DB
33	222	NP_001186668.1	I.DNKGIDSDASYPYKA.M	Y	31.61	1642.75	15	5	822.385	2	35.27	37900	3	5673	RO-CS-190506_SoloskiM_MG_Sample_LTA.raw	1	1	144	158			PEAKS DB
33	222	NP_001186668.1	T.TAFQYIIDNKGIDS.D	Y	31.58	1583.78	14	2.6	792.901	2	61.14	40600	3	11666	RO-CS-190506_SoloskiM_MG_Sample_LTA.raw	1	1	137	150			PEAKS DB
33	223	NP_004070.3	I.IDNKGIDSDASYPYK.A	Y	36.57	1684.79	15	4.3	843.408	2	34.45	132000	3	5530	RO-CS-190506_SoloskiM_MG_Sample_LTA.raw	2	2	193	207			PEAKS DB
33	223	NP_004070.3	I.IDNKGIDSDASYPYKA.M	Y	32.29	1755.83	16	1.3	586.285	3	37.04	65400	3	5995	RO-CS-190506_SoloskiM_MG_Sample_LTA.raw	1	1	193	208			PEAKS DB
33	223	NP_004070.3	I.DNKGIDSDASYPYKA.M	Y	31.61	1642.75	15	5	822.385	2	35.27	37900	3	5673	RO-CS-190506_SoloskiM_MG_Sample_LTA.raw	1	1	194	208			PEAKS DB
33	223	NP_004070.3	T.TAFQYIIDNKGIDS.D	Y	31.58	1583.78	14	2.6	792.901	2	61.14	40600	3	11666	RO-CS-190506_SoloskiM_MG_Sample_LTA.raw	1	1	187	200			PEAKS DB
59	539	NP_112576.1	L.FVEAVEQNTLQEFLK.L	Y	37.62	1793.92	15	-0.2	897.967	2	66.75	1380000	3	13422	RO-CS-190506_SoloskiM_MG_Sample_LTA.raw	1	1	77	91			PEAKS DB
59	539	NP_112576.1	F.VEAVEQNTLQEFLK.L	Y	34.26	1646.85	14	0.8	824.434	2	64.08	627000	3	12582	RO-CS-190506_SoloskiM_MG_Sample_LTA.raw	1	1	78	91			PEAKS DB
59	539	NP_112576.1	V.EAVEQNTLQEFLK.L	Y	31.81	1547.78	13	2.7	774.901	2	63.16	35500	3	12289	RO-CS-190506_SoloskiM_MG_Sample_LTA.raw	1	1	79	91			PEAKS DB
15	298	NP_001335268.1	K.ITSIVKDSSAARNGLL.T	Y	28.91	1643.92	16	4.1	822.971	2	48.75	216000	3	8665	RO-CS-190506_SoloskiM_MG_Sample_LTA.raw	2	2	159	174			PEAKS DB
15	298	NP_001335268.1	K.ITSIVKDSSAARNG.L	Y	28.28	1417.75	14	0.4	709.884	2	25.69	396000	3	4058	RO-CS-190506_SoloskiM_MG_Sample_LTA.raw	2	2	159	172			PEAKS DB
15	298	NP_001335268.1	K.ITSIVKDSSAARNGL.L	Y	27.76	1530.84	15	2.5	766.427	2	38.55	272000	3	6278	RO-CS-190506_SoloskiM_MG_Sample_LTA.raw	2	2	159	173			PEAKS DB
15	298	NP_001335268.1	G.KITSIVKDSSAARNGLL.T	Y	27.07	1772.02	17	1.4	591.68	3	47.6	10000	3	8396	RO-CS-190506_SoloskiM_MG_Sample_LTA.raw	1	1	158	174			PEAKS DB
15	298	NP_001335268.1	Q.AQTAFSANPANPAIL.S	Y	25.44	1484.76	15	0.6	743.389	2	62.8	37800	3	12168	RO-CS-190506_SoloskiM_MG_Sample_LTA.raw	1	1	18	32			PEAKS DB
15	298	NP_001335268.1	I.TSIVKDSSAARNG.L	Y	20.48	1304.67	13	3.6	653.344	2	25.68	16800	3	4072	RO-CS-190506_SoloskiM_MG_Sample_LTA.raw	1	1	160	172			PEAKS DB
15	299	NP_001007069.1	K.ITSIVKDSSAARNGLL.T	Y	28.91	1643.92	16	4.1	822.971	2	48.75	216000	3	8665	RO-CS-190506_SoloskiM_MG_Sample_LTA.raw	2	2	212	227			PEAKS DB
15	299	NP_001007069.1	K.ITSIVKDSSAARNG.L	Y	28.28	1417.75	14	0.4	709.884	2	25.69	396000	3	4058	RO-CS-190506_SoloskiM_MG_Sample_LTA.raw	2	2	212	225			PEAKS DB
15	299	NP_001007069.1	K.ITSIVKDSSAARNGL.L	Y	27.76	1530.84	15	2.5	766.427	2	38.55	272000	3	6278	RO-CS-190506_SoloskiM_MG_Sample_LTA.raw	2	2	212	226			PEAKS DB
15	299	NP_001007069.1	G.KITSIVKDSSAARNGLL.T	Y	27.07	1772.02	17	1.4	591.68	3	47.6	10000	3	8396	RO-CS-190506_SoloskiM_MG_Sample_LTA.raw	1	1	211	227			PEAKS DB
15	299	NP_001007069.1	K.AQTAFSANPANPAIL.S	Y	25.44	1484.76	15	0.6	743.389	2	62.8	37800	3	12168	RO-CS-190506_SoloskiM_MG_Sample_LTA.raw	1	1	12	26			PEAKS DB
15	299	NP_001007069.1	I.TSIVKDSSAARNG.L	Y	20.48	1304.67	13	3.6	653.344	2	25.68	16800	3	4072	RO-CS-190506_SoloskiM_MG_Sample_LTA.raw	1	1	213	225			PEAKS DB
15	300	NP_001007071.1	K.ITSIVKDSSAARNGLL.T	Y	28.91	1643.92	16	4.1	822.971	2	48.75	216000	3	8665	RO-CS-190506_SoloskiM_MG_Sample_LTA.raw	2	2	217	232			PEAKS DB
15	300	NP_001007071.1	K.ITSIVKDSSAARNG.L	Y	28.28	1417.75	14	0.4	709.884	2	25.69	396000	3	4058	RO-CS-190506_SoloskiM_MG_Sample_LTA.raw	2	2	217	230			PEAKS DB
15	300	NP_001007071.1	K.ITSIVKDSSAARNGL.L	Y	27.76	1530.84	15	2.5	766.427	2	38.55	272000	3	6278	RO-CS-190506_SoloskiM_MG_Sample_LTA.raw	2	2	217	231			PEAKS DB
15	300	NP_001007071.1	G.KITSIVKDSSAARNGLL.T	Y	27.07	1772.02	17	1.4	591.68	3	47.6	10000	3	8396	RO-CS-190506_SoloskiM_MG_Sample_LTA.raw	1	1	216	232			PEAKS DB
15	300	NP_001007071.1	Q.AQTAFSANPANPAIL.S	Y	25.44	1484.76	15	0.6	743.389	2	62.8	37800	3	12168	RO-CS-190506_SoloskiM_MG_Sample_LTA.raw	1	1	18	32			PEAKS DB
15	300	NP_001007071.1	I.TSIVKDSSAARNG.L	Y	20.48	1304.67	13	3.6	653.344	2	25.68	16800	3	4072	RO-CS-190506_SoloskiM_MG_Sample_LTA.raw	1	1	218	230			PEAKS DB
15	301	NP_001007070.1	K.ITSIVKDSSAARNGLL.T	Y	28.91	1643.92	16	4.1	822.971	2	48.75	216000	3	8665	RO-CS-190506_SoloskiM_MG_Sample_LTA.raw	2	2	217	232			PEAKS DB
15	301	NP_001007070.1	K.ITSIVKDSSAARNG.L	Y	28.28	1417.75	14	0.4	709.884	2	25.69	396000	3	4058	RO-CS-190506_SoloskiM_MG_Sample_LTA.raw	2	2	217	230			PEAKS DB
15	301	NP_001007070.1	K.ITSIVKDSSAARNGL.L	Y	27.76	1530.84	15	2.5	766.427	2	38.55	272000	3	6278	RO-CS-190506_SoloskiM_MG_Sample_LTA.raw	2	2	217	231			PEAKS DB
15	301	NP_001007070.1	G.KITSIVKDSSAARNGLL.T	Y	27.07	1772.02	17	1.4	591.68	3	47.6	10000	3	8396	RO-CS-190506_SoloskiM_MG_Sample_LTA.raw	1	1	216	232			PEAKS DB
15	301	NP_001007070.1	Q.AQTAFSANPANPAIL.S	Y	25.44	1484.76	15	0.6	743.389	2	62.8	37800	3	12168	RO-CS-190506_SoloskiM_MG_Sample_LTA.raw	1	1	18	32			PEAKS DB
15	301	NP_001007070.1	I.TSIVKDSSAARNG.L	Y	20.48	1304.67	13	3.6	653.344	2	25.68	16800	3	4072	RO-CS-190506_SoloskiM_MG_Sample_LTA.raw	1	1	218	230			PEAKS DB
15	302	NP_001007068.1	K.ITSIVKDSSAARNGLL.T	Y	28.91	1643.92	16	4.1	822.971	2	48.75	216000	3	8665	RO-CS-190506_SoloskiM_MG_Sample_LTA.raw	2	2	218	233			PEAKS DB
15	302	NP_001007068.1	K.ITSIVKDSSAARNG.L	Y	28.28	1417.75	14	0.4	709.884	2	25.69	396000	3	4058	RO-CS-190506_SoloskiM_MG_Sample_LTA.raw	2	2	218	231			PEAKS DB
15	302	NP_001007068.1	K.ITSIVKDSSAARNGL.L	Y	27.76	1530.84	15	2.5	766.427	2	38.55	272000	3	6278	RO-CS-190506_SoloskiM_MG_Sample_LTA.raw	2	2	218	232			PEAKS DB
15	302	NP_001007068.1	G.KITSIVKDSSAARNGLL.T	Y	27.07	1772.02	17	1.4	591.68	3	47.6	10000	3	8396	RO-CS-190506_SoloskiM_MG_Sample_LTA.raw	1	1	217	233			PEAKS DB
15	302	NP_001007068.1	Q.AQTAFSANPANPAIL.S	Y	25.44	1484.76	15	0.6	743.389	2	62.8	37800	3	12168	RO-CS-190506_SoloskiM_MG_Sample_LTA.raw	1	1	18	32			PEAKS DB
15	302	NP_001007068.1	I.TSIVKDSSAARNG.L	Y	20.48	1304.67	13	3.6	653.344	2	25.68	16800	3	4072	RO-CS-190506_SoloskiM_MG_Sample_LTA.raw	1	1	219	231			PEAKS DB
15	303	NP_005616.2	K.ITSIVKDSSAARNGLL.T	Y	28.91	1643.92	16	4.1	822.971	2	48.75	216000	3	8665	RO-CS-190506_SoloskiM_MG_Sample_LTA.raw	2	2	218	233			PEAKS DB
15	303	NP_005616.2	K.ITSIVKDSSAARNG.L	Y	28.28	1417.75	14	0.4	709.884	2	25.69	396000	3	4058	RO-CS-190506_SoloskiM_MG_Sample_LTA.raw	2	2	218	231			PEAKS DB
15	303	NP_005616.2	K.ITSIVKDSSAARNGL.L	Y	27.76	1530.84	15	2.5	766.427	2	38.55	272000	3	6278	RO-CS-190506_SoloskiM_MG_Sample_LTA.raw	2	2	218	232			PEAKS DB
15	303	NP_005616.2	G.KITSIVKDSSAARNGLL.T	Y	27.07	1772.02	17	1.4	591.68	3	47.6	10000	3	8396	RO-CS-190506_SoloskiM_MG_Sample_LTA.raw	1	1	217	233			PEAKS DB
15	303	NP_005616.2	Q.AQTAFSANPANPAIL.S	Y	25.44	1484.76	15	0.6	743.389	2	62.8	37800	3	12168	RO-CS-190506_SoloskiM_MG_Sample_LTA.raw	1	1	18	32			PEAKS DB
15	303	NP_005616.2	I.TSIVKDSSAARNG.L	Y	20.48	1304.67	13	3.6	653.344	2	25.68	16800	3	4072	RO-CS-190506_SoloskiM_MG_Sample_LTA.raw	1	1	219	231			PEAKS DB
15	304	NP_001317466.1	K.ITSIVKDSSAARNGLL.T	Y	28.91	1643.92	16	4.1	822.971	2	48.75	216000	3	8665	RO-CS-190506_SoloskiM_MG_Sample_LTA.raw	2	2	238	253			PEAKS DB
15	304	NP_001317466.1	K.ITSIVKDSSAARNG.L	Y	28.28	1417.75	14	0.4	709.884	2	25.69	396000	3	4058	RO-CS-190506_SoloskiM_MG_Sample_LTA.raw	2	2	238	251			PEAKS DB
15	304	NP_001317466.1	K.ITSIVKDSSAARNGL.L	Y	27.76	1530.84	15	2.5	766.427	2	38.55	272000	3	6278	RO-CS-190506_SoloskiM_MG_Sample_LTA.raw	2	2	238	252			PEAKS DB
15	304	NP_001317466.1	G.KITSIVKDSSAARNGLL.T	Y	27.07	1772.02	17	1.4	591.68	3	47.6	10000	3	8396	RO-CS-190506_SoloskiM_MG_Sample_LTA.raw	1	1	237	253			PEAKS DB
15	304	NP_001317466.1	Q.AQTAFSANPANPAIL.S	Y	25.44	1484.76	15	0.6	743.389	2	62.8	37800	3	12168	RO-CS-190506_SoloskiM_MG_Sample_LTA.raw	1	1	39	53			PEAKS DB
15	304	NP_001317466.1	I.TSIVKDSSAARNG.L	Y	20.48	1304.67	13	3.6	653.344	2	25.68	16800	3	4072	RO-CS-190506_SoloskiM_MG_Sample_LTA.raw	1	1	239	251			PEAKS DB
15	305	NP_001335269.1	K.ITSIVKDSSAARNGLL.T	Y	28.91	1643.92	16	4.1	822.971	2	48.75	216000	3	8665	RO-CS-190506_SoloskiM_MG_Sample_LTA.raw	2	2	238	253			PEAKS DB
15	305	NP_001335269.1	K.ITSIVKDSSAARNG.L	Y	28.28	1417.75	14	0.4	709.884	2	25.69	396000	3	4058	RO-CS-190506_SoloskiM_MG_Sample_LTA.raw	2	2	238	251			PEAKS DB
15	305	NP_001335269.1	K.ITSIVKDSSAARNGL.L	Y	27.76	1530.84	15	2.5	766.427	2	38.55	272000	3	6278	RO-CS-190506_SoloskiM_MG_Sample_LTA.raw	2	2	238	252			PEAKS DB
15	305	NP_001335269.1	G.KITSIVKDSSAARNGLL.T	Y	27.07	1772.02	17	1.4	591.68	3	47.6	10000	3	8396	RO-CS-190506_SoloskiM_MG_Sample_LTA.raw	1	1	237	253			PEAKS DB
15	305	NP_001335269.1	Q.AQTAFSANPANPAIL.S	Y	25.44	1484.76	15	0.6	743.389	2	62.8	37800	3	12168	RO-CS-190506_SoloskiM_MG_Sample_LTA.raw	1	1	38	52			PEAKS DB
15	305	NP_001335269.1	I.TSIVKDSSAARNG.L	Y	20.48	1304.67	13	3.6	653.344	2	25.68	16800	3	4072	RO-CS-190506_SoloskiM_MG_Sample_LTA.raw	1	1	239	251			PEAKS DB
15	306	NP_001335270.1	K.ITSIVKDSSAARNGLL.T	Y	28.91	1643.92	16	4.1	822.971	2	48.75	216000	3	8665	RO-CS-190506_SoloskiM_MG_Sample_LTA.raw	2	2	239	254			PEAKS DB
15	306	NP_001335270.1	K.ITSIVKDSSAARNG.L	Y	28.28	1417.75	14	0.4	709.884	2	25.69	396000	3	4058	RO-CS-190506_SoloskiM_MG_Sample_LTA.raw	2	2	239	252			PEAKS DB
15	306	NP_001335270.1	K.ITSIVKDSSAARNGL.L	Y	27.76	1530.84	15	2.5	766.427	2	38.55	272000	3	6278	RO-CS-190506_SoloskiM_MG_Sample_LTA.raw	2	2	239	253			PEAKS DB
15	306	NP_001335270.1	G.KITSIVKDSSAARNGLL.T	Y	27.07	1772.02	17	1.4	591.68	3	47.6	10000	3	8396	RO-CS-190506_SoloskiM_MG_Sample_LTA.raw	1	1	238	254			PEAKS DB
15	306	NP_001335270.1	Q.AQTAFSANPANPAIL.S	Y	25.44	1484.76	15	0.6	743.389	2	62.8	37800	3	12168	RO-CS-190506_SoloskiM_MG_Sample_LTA.raw	1	1	39	53			PEAKS DB
15	306	NP_001335270.1	I.TSIVKDSSAARNG.L	Y	20.48	1304.67	13	3.6	653.344	2	25.68	16800	3	4072	RO-CS-190506_SoloskiM_MG_Sample_LTA.raw	1	1	240	252			PEAKS DB
41	551	NP_001135750.1	K.VDENM(+15.99)VIDETLDVK.E	Y	35.23	1634.77	14	-0.3	818.393	2	57.62	58700	3	10701	RO-CS-190506_SoloskiM_MG_Sample_LTA.raw	1	1	408	421	Oxidation (M)	M5:Oxidation (M):1000.00	PEAKS DB
41	551	NP_001135750.1	K.VDENM(+15.99)VIDETLDVKE.M	Y	35.07	1763.81	15	0.7	882.915	2	57.62	147000	3	10752	RO-CS-190506_SoloskiM_MG_Sample_LTA.raw	1	1	408	422	Oxidation (M)	M5:Oxidation (M):1000.00	PEAKS DB
41	551	NP_001135750.1	D.ENM(+15.99)VIDETLDVK.E	Y	28.47	1420.68	12	4.3	711.348	2	48.93	0	3	8723	RO-CS-190506_SoloskiM_MG_Sample_LTA.raw	0	0	410	421	Oxidation (M)	M3:Oxidation (M):1000.00	PEAKS DB
41	553	NP_001135749.1	K.VDENM(+15.99)VIDETLDVK.E	Y	35.23	1634.77	14	-0.3	818.393	2	57.62	58700	3	10701	RO-CS-190506_SoloskiM_MG_Sample_LTA.raw	1	1	581	594	Oxidation (M)	M5:Oxidation (M):1000.00	PEAKS DB
41	553	NP_001135749.1	K.VDENM(+15.99)VIDETLDVKE.M	Y	35.07	1763.81	15	0.7	882.915	2	57.62	147000	3	10752	RO-CS-190506_SoloskiM_MG_Sample_LTA.raw	1	1	581	595	Oxidation (M)	M5:Oxidation (M):1000.00	PEAKS DB
41	553	NP_001135749.1	D.ENM(+15.99)VIDETLDVK.E	Y	28.47	1420.68	12	4.3	711.348	2	48.93	0	3	8723	RO-CS-190506_SoloskiM_MG_Sample_LTA.raw	0	0	583	594	Oxidation (M)	M3:Oxidation (M):1000.00	PEAKS DB
41	555	NP_001315611.1	K.VDENM(+15.99)VIDETLDVK.E	Y	35.23	1634.77	14	-0.3	818.393	2	57.62	58700	3	10701	RO-CS-190506_SoloskiM_MG_Sample_LTA.raw	1	1	593	606	Oxidation (M)	M5:Oxidation (M):1000.00	PEAKS DB
41	555	NP_001315611.1	K.VDENM(+15.99)VIDETLDVKE.M	Y	35.07	1763.81	15	0.7	882.915	2	57.62	147000	3	10752	RO-CS-190506_SoloskiM_MG_Sample_LTA.raw	1	1	593	607	Oxidation (M)	M5:Oxidation (M):1000.00	PEAKS DB
41	555	NP_001315611.1	D.ENM(+15.99)VIDETLDVK.E	Y	28.47	1420.68	12	4.3	711.348	2	48.93	0	3	8723	RO-CS-190506_SoloskiM_MG_Sample_LTA.raw	0	0	595	606	Oxidation (M)	M3:Oxidation (M):1000.00	PEAKS DB
41	556	NP_001315615.1	K.VDENM(+15.99)VIDETLDVK.E	Y	35.23	1634.77	14	-0.3	818.393	2	57.62	58700	3	10701	RO-CS-190506_SoloskiM_MG_Sample_LTA.raw	1	1	616	629	Oxidation (M)	M5:Oxidation (M):1000.00	PEAKS DB
41	556	NP_001315615.1	K.VDENM(+15.99)VIDETLDVKE.M	Y	35.07	1763.81	15	0.7	882.915	2	57.62	147000	3	10752	RO-CS-190506_SoloskiM_MG_Sample_LTA.raw	1	1	616	630	Oxidation (M)	M5:Oxidation (M):1000.00	PEAKS DB
41	556	NP_001315615.1	D.ENM(+15.99)VIDETLDVK.E	Y	28.47	1420.68	12	4.3	711.348	2	48.93	0	3	8723	RO-CS-190506_SoloskiM_MG_Sample_LTA.raw	0	0	618	629	Oxidation (M)	M3:Oxidation (M):1000.00	PEAKS DB
41	557	NP_001135748.1	K.VDENM(+15.99)VIDETLDVK.E	Y	35.23	1634.77	14	-0.3	818.393	2	57.62	58700	3	10701	RO-CS-190506_SoloskiM_MG_Sample_LTA.raw	1	1	637	650	Oxidation (M)	M5:Oxidation (M):1000.00	PEAKS DB
41	557	NP_001135748.1	K.VDENM(+15.99)VIDETLDVKE.M	Y	35.07	1763.81	15	0.7	882.915	2	57.62	147000	3	10752	RO-CS-190506_SoloskiM_MG_Sample_LTA.raw	1	1	637	651	Oxidation (M)	M5:Oxidation (M):1000.00	PEAKS DB
41	557	NP_001135748.1	D.ENM(+15.99)VIDETLDVK.E	Y	28.47	1420.68	12	4.3	711.348	2	48.93	0	3	8723	RO-CS-190506_SoloskiM_MG_Sample_LTA.raw	0	0	639	650	Oxidation (M)	M3:Oxidation (M):1000.00	PEAKS DB
41	558	NP_001230228.1	K.VDENM(+15.99)VIDETLDVK.E	Y	35.23	1634.77	14	-0.3	818.393	2	57.62	58700	3	10701	RO-CS-190506_SoloskiM_MG_Sample_LTA.raw	1	1	647	660	Oxidation (M)	M5:Oxidation (M):1000.00	PEAKS DB
41	558	NP_001230228.1	K.VDENM(+15.99)VIDETLDVKE.M	Y	35.07	1763.81	15	0.7	882.915	2	57.62	147000	3	10752	RO-CS-190506_SoloskiM_MG_Sample_LTA.raw	1	1	647	661	Oxidation (M)	M5:Oxidation (M):1000.00	PEAKS DB
41	558	NP_001230228.1	D.ENM(+15.99)VIDETLDVK.E	Y	28.47	1420.68	12	4.3	711.348	2	48.93	0	3	8723	RO-CS-190506_SoloskiM_MG_Sample_LTA.raw	0	0	649	660	Oxidation (M)	M3:Oxidation (M):1000.00	PEAKS DB
41	559	NP_001633.1	K.VDENM(+15.99)VIDETLDVK.E	Y	35.23	1634.77	14	-0.3	818.393	2	57.62	58700	3	10701	RO-CS-190506_SoloskiM_MG_Sample_LTA.raw	1	1	649	662	Oxidation (M)	M5:Oxidation (M):1000.00	PEAKS DB
41	559	NP_001633.1	K.VDENM(+15.99)VIDETLDVKE.M	Y	35.07	1763.81	15	0.7	882.915	2	57.62	147000	3	10752	RO-CS-190506_SoloskiM_MG_Sample_LTA.raw	1	1	649	663	Oxidation (M)	M5:Oxidation (M):1000.00	PEAKS DB
41	559	NP_001633.1	D.ENM(+15.99)VIDETLDVK.E	Y	28.47	1420.68	12	4.3	711.348	2	48.93	0	3	8723	RO-CS-190506_SoloskiM_MG_Sample_LTA.raw	0	0	651	662	Oxidation (M)	M3:Oxidation (M):1000.00	PEAKS DB
54	259	NP_000511.2	T.LDVM(+15.99)AYNKLNVFH.W	Y	35.13	1578.79	13	1.5	790.402	2	57.55	95500	3	10705	RO-CS-190506_SoloskiM_MG_Sample_LTA.raw	1	1	190	202	Oxidation (M)	M4:Oxidation (M):1000.00	PEAKS DB
54	259	NP_000511.2	L.SAPWYLNRISYGPD.W	Y	35.04	1637.78	14	3.9	819.902	2	63.44	0	3	12394	RO-CS-190506_SoloskiM_MG_Sample_LTA.raw	0	0	417	430			PEAKS DB
54	259	NP_000511.2	H.TLEKNVLVVSVVTPG.C	Y	24.77	1553.9	15	3.6	777.962	2	61.71	0	3	11838	RO-CS-190506_SoloskiM_MG_Sample_LTA.raw	0	0	89	103			PEAKS DB
54	259	NP_000511.2	T.LEKNVLVVSVVTPG.C	Y	22.54	1452.86	14	2.9	727.437	2	60.71	55500	3	11514	RO-CS-190506_SoloskiM_MG_Sample_LTA.raw	1	1	90	103			PEAKS DB
54	260	NP_001305754.1	T.LDVM(+15.99)AYNKLNVFH.W	Y	35.13	1578.79	13	1.5	790.402	2	57.55	95500	3	10705	RO-CS-190506_SoloskiM_MG_Sample_LTA.raw	1	1	201	213	Oxidation (M)	M4:Oxidation (M):1000.00	PEAKS DB
54	260	NP_001305754.1	L.SAPWYLNRISYGPD.W	Y	35.04	1637.78	14	3.9	819.902	2	63.44	0	3	12394	RO-CS-190506_SoloskiM_MG_Sample_LTA.raw	0	0	428	441			PEAKS DB
54	260	NP_001305754.1	H.TLEKNVLVVSVVTPG.C	Y	24.77	1553.9	15	3.6	777.962	2	61.71	0	3	11838	RO-CS-190506_SoloskiM_MG_Sample_LTA.raw	0	0	100	114			PEAKS DB
54	260	NP_001305754.1	T.LEKNVLVVSVVTPG.C	Y	22.54	1452.86	14	2.9	727.437	2	60.71	55500	3	11514	RO-CS-190506_SoloskiM_MG_Sample_LTA.raw	1	1	101	114			PEAKS DB
29	197	XP_016883830.1	R.LLVFATDDGFHFA.G	Y	33.18	1451.71	13	-1.3	726.861	2	69.84	864000	3	14335	RO-CS-190506_SoloskiM_MG_Sample_LTA.raw	1	1	189	201			PEAKS DB
29	197	XP_016883830.1	R.LLVFATDDGFHFAG.D	Y	32.45	1508.73	14	-1.9	755.371	2	68.91	787000	3	14074	RO-CS-190506_SoloskiM_MG_Sample_LTA.raw	1	1	189	202			PEAKS DB
29	197	XP_016883830.1	Q.LAHKLAENNIQPIFA.V	Y	29.3	1677.92	15	0.6	560.314	3	53.26	458000	3	9661	RO-CS-190506_SoloskiM_MG_Sample_LTA.raw	2	2	238	252			PEAKS DB
29	197	XP_016883830.1	R.LLVFATDDGFHFAGDG.K	Y	27.13	1680.78	16	0.1	841.396	2	68.01	37700	3	13827	RO-CS-190506_SoloskiM_MG_Sample_LTA.raw	1	1	189	204			PEAKS DB
29	198	NP_001290167.1	R.LLVFATDDGFHFA.G	Y	33.18	1451.71	13	-1.3	726.861	2	69.84	864000	3	14335	RO-CS-190506_SoloskiM_MG_Sample_LTA.raw	1	1	189	201			PEAKS DB
29	198	NP_001290167.1	R.LLVFATDDGFHFAG.D	Y	32.45	1508.73	14	-1.9	755.371	2	68.91	787000	3	14074	RO-CS-190506_SoloskiM_MG_Sample_LTA.raw	1	1	189	202			PEAKS DB
29	198	NP_001290167.1	Q.LAHKLAENNIQPIFA.V	Y	29.3	1677.92	15	0.6	560.314	3	53.26	458000	3	9661	RO-CS-190506_SoloskiM_MG_Sample_LTA.raw	2	2	238	252			PEAKS DB
29	198	NP_001290167.1	R.LLVFATDDGFHFAGDG.K	Y	27.13	1680.78	16	0.1	841.396	2	68.01	37700	3	13827	RO-CS-190506_SoloskiM_MG_Sample_LTA.raw	1	1	189	204			PEAKS DB
29	199	XP_006724064.1	R.LLVFATDDGFHFA.G	Y	33.18	1451.71	13	-1.3	726.861	2	69.84	864000	3	14335	RO-CS-190506_SoloskiM_MG_Sample_LTA.raw	1	1	189	201			PEAKS DB
29	199	XP_006724064.1	R.LLVFATDDGFHFAG.D	Y	32.45	1508.73	14	-1.9	755.371	2	68.91	787000	3	14074	RO-CS-190506_SoloskiM_MG_Sample_LTA.raw	1	1	189	202			PEAKS DB
29	199	XP_006724064.1	Q.LAHKLAENNIQPIFA.V	Y	29.3	1677.92	15	0.6	560.314	3	53.26	458000	3	9661	RO-CS-190506_SoloskiM_MG_Sample_LTA.raw	2	2	238	252			PEAKS DB
29	199	XP_006724064.1	R.LLVFATDDGFHFAGDG.K	Y	27.13	1680.78	16	0.1	841.396	2	68.01	37700	3	13827	RO-CS-190506_SoloskiM_MG_Sample_LTA.raw	1	1	189	204			PEAKS DB
29	200	NP_000202.3	R.LLVFATDDGFHFA.G	Y	33.18	1451.71	13	-1.3	726.861	2	69.84	864000	3	14335	RO-CS-190506_SoloskiM_MG_Sample_LTA.raw	1	1	258	270			PEAKS DB
29	200	NP_000202.3	R.LLVFATDDGFHFAG.D	Y	32.45	1508.73	14	-1.9	755.371	2	68.91	787000	3	14074	RO-CS-190506_SoloskiM_MG_Sample_LTA.raw	1	1	258	271			PEAKS DB
29	200	NP_000202.3	Q.LAHKLAENNIQPIFA.V	Y	29.3	1677.92	15	0.6	560.314	3	53.26	458000	3	9661	RO-CS-190506_SoloskiM_MG_Sample_LTA.raw	2	2	307	321			PEAKS DB
29	200	NP_000202.3	R.LLVFATDDGFHFAGDG.K	Y	27.13	1680.78	16	0.1	841.396	2	68.01	37700	3	13827	RO-CS-190506_SoloskiM_MG_Sample_LTA.raw	1	1	258	273			PEAKS DB
29	201	NP_001120963.2	R.LLVFATDDGFHFA.G	Y	33.18	1451.71	13	-1.3	726.861	2	69.84	864000	3	14335	RO-CS-190506_SoloskiM_MG_Sample_LTA.raw	1	1	258	270			PEAKS DB
29	201	NP_001120963.2	R.LLVFATDDGFHFAG.D	Y	32.45	1508.73	14	-1.9	755.371	2	68.91	787000	3	14074	RO-CS-190506_SoloskiM_MG_Sample_LTA.raw	1	1	258	271			PEAKS DB
29	201	NP_001120963.2	Q.LAHKLAENNIQPIFA.V	Y	29.3	1677.92	15	0.6	560.314	3	53.26	458000	3	9661	RO-CS-190506_SoloskiM_MG_Sample_LTA.raw	2	2	307	321			PEAKS DB
29	201	NP_001120963.2	R.LLVFATDDGFHFAGDG.K	Y	27.13	1680.78	16	0.1	841.396	2	68.01	37700	3	13827	RO-CS-190506_SoloskiM_MG_Sample_LTA.raw	1	1	258	273			PEAKS DB
53	341	NP_002285.1	S.VSGAFQINTFDLRVQ.P	Y	32.48	1693.88	15	3.9	847.95	2	65.2	65200	3	12956	RO-CS-190506_SoloskiM_MG_Sample_LTA.raw	1	1	339	353			PEAKS DB
53	341	NP_002285.1	S.GAFQINTFDLRVQP.F	Y	32.4	1604.83	14	1.1	803.424	2	65.82	73500	3	13130	RO-CS-190506_SoloskiM_MG_Sample_LTA.raw	1	1	341	354			PEAKS DB
53	341	NP_002285.1	S.GAFQINTFDLRVQ.P	Y	29.95	1507.78	13	4	754.899	2	64.97	0	3	12882	RO-CS-190506_SoloskiM_MG_Sample_LTA.raw	0	0	341	353			PEAKS DB
53	341	NP_002285.1	S.LSTLEKNDVVQHYWD.V	Y	27.18	1845.89	15	-3	616.302	3	52.3	1450	3	9489	RO-CS-190506_SoloskiM_MG_Sample_LTA.raw	1	1	156	170			PEAKS DB
53	342	NP_054701.1	S.VSGAFQINTFDLRVQ.P	Y	32.48	1693.88	15	3.9	847.95	2	65.2	65200	3	12956	RO-CS-190506_SoloskiM_MG_Sample_LTA.raw	1	1	339	353			PEAKS DB
53	342	NP_054701.1	S.GAFQINTFDLRVQP.F	Y	32.4	1604.83	14	1.1	803.424	2	65.82	73500	3	13130	RO-CS-190506_SoloskiM_MG_Sample_LTA.raw	1	1	341	354			PEAKS DB
53	342	NP_054701.1	S.GAFQINTFDLRVQ.P	Y	29.95	1507.78	13	4	754.899	2	64.97	0	3	12882	RO-CS-190506_SoloskiM_MG_Sample_LTA.raw	0	0	341	353			PEAKS DB
53	342	NP_054701.1	S.LSTLEKNDVVQHYWD.V	Y	27.18	1845.89	15	-3	616.302	3	52.3	1450	3	9489	RO-CS-190506_SoloskiM_MG_Sample_LTA.raw	1	1	156	170			PEAKS DB
53	343	NP_001116078.1	S.VSGAFQINTFDLRVQ.P	Y	32.48	1693.88	15	3.9	847.95	2	65.2	65200	3	12956	RO-CS-190506_SoloskiM_MG_Sample_LTA.raw	1	1	339	353			PEAKS DB
53	343	NP_001116078.1	S.GAFQINTFDLRVQP.F	Y	32.4	1604.83	14	1.1	803.424	2	65.82	73500	3	13130	RO-CS-190506_SoloskiM_MG_Sample_LTA.raw	1	1	341	354			PEAKS DB
53	343	NP_001116078.1	S.GAFQINTFDLRVQ.P	Y	29.95	1507.78	13	4	754.899	2	64.97	0	3	12882	RO-CS-190506_SoloskiM_MG_Sample_LTA.raw	0	0	341	353			PEAKS DB
53	343	NP_001116078.1	S.LSTLEKNDVVQHYWD.V	Y	27.18	1845.89	15	-3	616.302	3	52.3	1450	3	9489	RO-CS-190506_SoloskiM_MG_Sample_LTA.raw	1	1	156	170			PEAKS DB
56	282	NP_001141.2	R.FSTEYELQQLEQFKK.D	Y	41.25	1916.95	15	3.7	959.487	2	61.37	31600	3	11731	RO-CS-190506_SoloskiM_MG_Sample_LTA.raw	1	1	909	923			PEAKS DB
56	282	NP_001141.2	R.YLSYTLNPDLIRKQD.A	Y	29.86	1837.96	15	4.5	919.99	2	56.56	51000	3	10478	RO-CS-190506_SoloskiM_MG_Sample_LTA.raw	2	2	844	858			PEAKS DB
56	282	NP_001141.2	R.YLSYTLNPDLIRK.Q	Y	27.33	1594.87	13	0.8	532.632	3	56.55	55600	3	10480	RO-CS-190506_SoloskiM_MG_Sample_LTA.raw	1	1	844	856			PEAKS DB
56	283	XP_005254949.1	R.FSTEYELQQLEQFKK.D	Y	41.25	1916.95	15	3.7	959.487	2	61.37	31600	3	11731	RO-CS-190506_SoloskiM_MG_Sample_LTA.raw	1	1	909	923			PEAKS DB
56	283	XP_005254949.1	R.YLSYTLNPDLIRKQD.A	Y	29.86	1837.96	15	4.5	919.99	2	56.56	51000	3	10478	RO-CS-190506_SoloskiM_MG_Sample_LTA.raw	2	2	844	858			PEAKS DB
56	283	XP_005254949.1	R.YLSYTLNPDLIRK.Q	Y	27.33	1594.87	13	0.8	532.632	3	56.55	55600	3	10480	RO-CS-190506_SoloskiM_MG_Sample_LTA.raw	1	1	844	856			PEAKS DB
56	284	XP_011519775.1	R.FSTEYELQQLEQFKK.D	Y	41.25	1916.95	15	3.7	959.487	2	61.37	31600	3	11731	RO-CS-190506_SoloskiM_MG_Sample_LTA.raw	1	1	909	923			PEAKS DB
56	284	XP_011519775.1	R.YLSYTLNPDLIRKQD.A	Y	29.86	1837.96	15	4.5	919.99	2	56.56	51000	3	10478	RO-CS-190506_SoloskiM_MG_Sample_LTA.raw	2	2	844	858			PEAKS DB
56	284	XP_011519775.1	R.YLSYTLNPDLIRK.Q	Y	27.33	1594.87	13	0.8	532.632	3	56.55	55600	3	10480	RO-CS-190506_SoloskiM_MG_Sample_LTA.raw	1	1	844	856			PEAKS DB
14	295	NP_002769.1	E.VVAPFMANIPLLLYPQ.D	Y	31.69	1784.99	16	-0.4	893.502	2	79.54	67700	3	16810	RO-CS-190506_SoloskiM_MG_Sample_LTA.raw	1	1	167	182			PEAKS DB
14	295	NP_002769.1	E.VVAPFM(+15.99)ANIPLLLYPQ.D	Y	29.51	1800.98	16	-1	901.499	2	75.4	1650000	3	15873	RO-CS-190506_SoloskiM_MG_Sample_LTA.raw	2	2	167	182	Oxidation (M)	M6:Oxidation (M):1000.00	PEAKS DB
14	295	NP_002769.1	E.VVAPFM(+15.99)ANIPLLLYPQD.G	Y	27.85	1916.01	17	3.2	959.016	2	74.87	242000	3	15683	RO-CS-190506_SoloskiM_MG_Sample_LTA.raw	1	1	167	183	Oxidation (M)	M6:Oxidation (M):1000.00	PEAKS DB
14	295	NP_002769.1	V.APFMANIPLLLYPQ.D	Y	25.82	1586.85	14	4.2	794.437	2	77.02	0	3	16130	RO-CS-190506_SoloskiM_MG_Sample_LTA.raw	0	0	169	182			PEAKS DB
14	295	NP_002769.1	V.VAPFM(+15.99)ANIPLLLYPQ.D	Y	23.39	1701.92	15	2.4	851.967	2	74.49	809000	3	15605	RO-CS-190506_SoloskiM_MG_Sample_LTA.raw	1	1	168	182	Oxidation (M)	M5:Oxidation (M):1000.00	PEAKS DB
14	295	NP_002769.1	T.EVVAPFMANIPLLLYPQ.D	Y	22.87	1914.03	17	4.6	958.028	2	79.83	0	3	16859	RO-CS-190506_SoloskiM_MG_Sample_LTA.raw	0	0	166	182			PEAKS DB
14	296	NP_001035931.1	E.VVAPFMANIPLLLYPQ.D	Y	31.69	1784.99	16	-0.4	893.502	2	79.54	67700	3	16810	RO-CS-190506_SoloskiM_MG_Sample_LTA.raw	1	1	167	182			PEAKS DB
14	296	NP_001035931.1	E.VVAPFM(+15.99)ANIPLLLYPQ.D	Y	29.51	1800.98	16	-1	901.499	2	75.4	1650000	3	15873	RO-CS-190506_SoloskiM_MG_Sample_LTA.raw	2	2	167	182	Oxidation (M)	M6:Oxidation (M):1000.00	PEAKS DB
14	296	NP_001035931.1	E.VVAPFM(+15.99)ANIPLLLYPQD.G	Y	27.85	1916.01	17	3.2	959.016	2	74.87	242000	3	15683	RO-CS-190506_SoloskiM_MG_Sample_LTA.raw	1	1	167	183	Oxidation (M)	M6:Oxidation (M):1000.00	PEAKS DB
14	296	NP_001035931.1	V.APFMANIPLLLYPQ.D	Y	25.82	1586.85	14	4.2	794.437	2	77.02	0	3	16130	RO-CS-190506_SoloskiM_MG_Sample_LTA.raw	0	0	169	182			PEAKS DB
14	296	NP_001035931.1	V.VAPFM(+15.99)ANIPLLLYPQ.D	Y	23.39	1701.92	15	2.4	851.967	2	74.49	809000	3	15605	RO-CS-190506_SoloskiM_MG_Sample_LTA.raw	1	1	168	182	Oxidation (M)	M5:Oxidation (M):1000.00	PEAKS DB
14	296	NP_001035931.1	T.EVVAPFMANIPLLLYPQ.D	Y	22.87	1914.03	17	4.6	958.028	2	79.83	0	3	16859	RO-CS-190506_SoloskiM_MG_Sample_LTA.raw	0	0	166	182			PEAKS DB
14	297	NP_001035930.1	E.VVAPFMANIPLLLYPQ.D	Y	31.69	1784.99	16	-0.4	893.502	2	79.54	67700	3	16810	RO-CS-190506_SoloskiM_MG_Sample_LTA.raw	1	1	167	182			PEAKS DB
14	297	NP_001035930.1	E.VVAPFM(+15.99)ANIPLLLYPQ.D	Y	29.51	1800.98	16	-1	901.499	2	75.4	1650000	3	15873	RO-CS-190506_SoloskiM_MG_Sample_LTA.raw	2	2	167	182	Oxidation (M)	M6:Oxidation (M):1000.00	PEAKS DB
14	297	NP_001035930.1	E.VVAPFM(+15.99)ANIPLLLYPQD.G	Y	27.85	1916.01	17	3.2	959.016	2	74.87	242000	3	15683	RO-CS-190506_SoloskiM_MG_Sample_LTA.raw	1	1	167	183	Oxidation (M)	M6:Oxidation (M):1000.00	PEAKS DB
14	297	NP_001035930.1	V.APFMANIPLLLYPQ.D	Y	25.82	1586.85	14	4.2	794.437	2	77.02	0	3	16130	RO-CS-190506_SoloskiM_MG_Sample_LTA.raw	0	0	169	182			PEAKS DB
14	297	NP_001035930.1	V.VAPFM(+15.99)ANIPLLLYPQ.D	Y	23.39	1701.92	15	2.4	851.967	2	74.49	809000	3	15605	RO-CS-190506_SoloskiM_MG_Sample_LTA.raw	1	1	168	182	Oxidation (M)	M5:Oxidation (M):1000.00	PEAKS DB
14	297	NP_001035930.1	T.EVVAPFMANIPLLLYPQ.D	Y	22.87	1914.03	17	4.6	958.028	2	79.83	0	3	16859	RO-CS-190506_SoloskiM_MG_Sample_LTA.raw	0	0	166	182			PEAKS DB
52	446	NP_001264153.1	N.FSDNQLQEGKNVIGLQM(+15.99)GTN.R	Y	38.43	2208.05	20	4.1	1105.04	2	51.09	139000	3	9205	RO-CS-190506_SoloskiM_MG_Sample_LTA.raw	1	1	183	202	Oxidation (M)	M17:Oxidation (M):1000.00	PEAKS DB
52	446	NP_001264153.1	N.Q(+.98)LQEGKNVIGLQM(+15.99)GTN.R	Y	32.27	1745.86	16	3.7	873.941	2	42.06	206000	3	7015	RO-CS-190506_SoloskiM_MG_Sample_LTA.raw	1	1	187	202	Deamidation (NQ); Oxidation (M)	Q1:Deamidation (NQ):0.00;M13:Oxidation (M):1000.00	PEAKS DB
52	446	NP_001264153.1	F.SDNQLQEGKNVIGL.Q	Y	30.02	1513.77	14	3.3	757.896	2	53.19	0	3	9667	RO-CS-190506_SoloskiM_MG_Sample_LTA.raw	0	0	184	197			PEAKS DB
52	444	NP_003555.1	N.FSDNQLQEGKNVIGLQM(+15.99)GTN.R	Y	38.43	2208.05	20	4.1	1105.04	2	51.09	139000	3	9205	RO-CS-190506_SoloskiM_MG_Sample_LTA.raw	1	1	162	181	Oxidation (M)	M17:Oxidation (M):1000.00	PEAKS DB
52	444	NP_003555.1	N.Q(+.98)LQEGKNVIGLQM(+15.99)GTN.R	Y	32.27	1745.86	16	3.7	873.941	2	42.06	206000	3	7015	RO-CS-190506_SoloskiM_MG_Sample_LTA.raw	1	1	166	181	Deamidation (NQ); Oxidation (M)	Q1:Deamidation (NQ):0.00;M13:Oxidation (M):1000.00	PEAKS DB
52	444	NP_003555.1	F.SDNQLQEGKNVIGL.Q	Y	30.02	1513.77	14	3.3	757.896	2	53.19	0	3	9667	RO-CS-190506_SoloskiM_MG_Sample_LTA.raw	0	0	163	176			PEAKS DB
52	445	NP_001264152.1	N.FSDNQLQEGKNVIGLQM(+15.99)GTN.R	Y	38.43	2208.05	20	4.1	1105.04	2	51.09	139000	3	9205	RO-CS-190506_SoloskiM_MG_Sample_LTA.raw	1	1	162	181	Oxidation (M)	M17:Oxidation (M):1000.00	PEAKS DB
52	445	NP_001264152.1	N.Q(+.98)LQEGKNVIGLQM(+15.99)GTN.R	Y	32.27	1745.86	16	3.7	873.941	2	42.06	206000	3	7015	RO-CS-190506_SoloskiM_MG_Sample_LTA.raw	1	1	166	181	Deamidation (NQ); Oxidation (M)	Q1:Deamidation (NQ):0.00;M13:Oxidation (M):1000.00	PEAKS DB
52	445	NP_001264152.1	F.SDNQLQEGKNVIGL.Q	Y	30.02	1513.77	14	3.3	757.896	2	53.19	0	3	9667	RO-CS-190506_SoloskiM_MG_Sample_LTA.raw	0	0	163	176			PEAKS DB
57	2878	NP_112420.1	N.FGGGGSYNDFGNYNNQSSNFGPM(+15.99)KGGN.F	Y	42.21	2802.14	27	3.7	935.056	3	49.54	102000	3	8880	RO-CS-190506_SoloskiM_MG_Sample_LTA.raw	1	1	306	332	Oxidation (M)	M23:Oxidation (M):1000.00	PEAKS DB
57	2878	NP_112420.1	N.FGGGGSYNDFGNYNNQS.S	Y	27.18	1796.7	17	4.7	899.363	2	48.41	81700	3	8583	RO-CS-190506_SoloskiM_MG_Sample_LTA.raw	1	1	306	322			PEAKS DB
57	2878	NP_112420.1	N.FGGGGSYNDFGNYNNQSSN.F	Y	26.17	1997.78	19	3.9	999.9	2	47.17	40400	3	8284	RO-CS-190506_SoloskiM_MG_Sample_LTA.raw	1	1	306	324			PEAKS DB
38	347	NP_002406.1	M.FIVNTNVPRASVPDG.F	Y	36.2	1584.83	15	2.9	793.423	2	51.7	60500	3	9343	RO-CS-190506_SoloskiM_MG_Sample_LTA.raw	1	1	4	18			PEAKS DB
38	347	NP_002406.1	M.PM(+15.99)FIVNTNVPRASVPD.G	Y	34.85	1771.89	16	3.4	886.957	2	55.45	65500	3	10196	RO-CS-190506_SoloskiM_MG_Sample_LTA.raw	1	1	2	17	Oxidation (M)	M2:Oxidation (M):1000.00	PEAKS DB
38	347	NP_002406.1	M.FIVNTNVPRASVPD.G	Y	31.22	1527.8	14	3	764.912	2	52.37	265000	3	9473	RO-CS-190506_SoloskiM_MG_Sample_LTA.raw	1	1	4	17			PEAKS DB
36	616	NP_001300872.1	Y.VADIEVDGKQVEL.A	Y	31.09	1413.74	13	-3.3	707.872	2	60.47	93700	3	11457	RO-CS-190506_SoloskiM_MG_Sample_LTA.raw	1	1	43	55			PEAKS DB
36	616	NP_001300872.1	Y.VADIEVDGKQVELA.L	Y	30.81	1484.77	14	-2.4	743.392	2	57.62	360000	3	10751	RO-CS-190506_SoloskiM_MG_Sample_LTA.raw	2	2	43	56			PEAKS DB
36	616	NP_001300872.1	Y.VADIEVDGKQVE.L	Y	29.94	1300.65	12	4.9	651.336	2	40.34	0	3	6663	RO-CS-190506_SoloskiM_MG_Sample_LTA.raw	0	0	43	54			PEAKS DB
36	616	NP_001300872.1	Y.VADIEVDGKQVELAL.W	Y	29.68	1597.86	15	3.9	799.938	2	65.57	36600	3	13080	RO-CS-190506_SoloskiM_MG_Sample_LTA.raw	1	1	43	57			PEAKS DB
36	617	NP_001300870.1	Y.VADIEVDGKQVEL.A	Y	31.09	1413.74	13	-3.3	707.872	2	60.47	93700	3	11457	RO-CS-190506_SoloskiM_MG_Sample_LTA.raw	1	1	43	55			PEAKS DB
36	617	NP_001300870.1	Y.VADIEVDGKQVELA.L	Y	30.81	1484.77	14	-2.4	743.392	2	57.62	360000	3	10751	RO-CS-190506_SoloskiM_MG_Sample_LTA.raw	2	2	43	56			PEAKS DB
36	617	NP_001300870.1	Y.VADIEVDGKQVE.L	Y	29.94	1300.65	12	4.9	651.336	2	40.34	0	3	6663	RO-CS-190506_SoloskiM_MG_Sample_LTA.raw	0	0	43	54			PEAKS DB
36	617	NP_001300870.1	Y.VADIEVDGKQVELAL.W	Y	29.68	1597.86	15	3.9	799.938	2	65.57	36600	3	13080	RO-CS-190506_SoloskiM_MG_Sample_LTA.raw	1	1	43	57			PEAKS DB
36	618	NP_001655.1	Y.VADIEVDGKQVEL.A	Y	31.09	1413.74	13	-3.3	707.872	2	60.47	93700	3	11457	RO-CS-190506_SoloskiM_MG_Sample_LTA.raw	1	1	43	55			PEAKS DB
36	618	NP_001655.1	Y.VADIEVDGKQVELA.L	Y	30.81	1484.77	14	-2.4	743.392	2	57.62	360000	3	10751	RO-CS-190506_SoloskiM_MG_Sample_LTA.raw	2	2	43	56			PEAKS DB
36	618	NP_001655.1	Y.VADIEVDGKQVE.L	Y	29.94	1300.65	12	4.9	651.336	2	40.34	0	3	6663	RO-CS-190506_SoloskiM_MG_Sample_LTA.raw	0	0	43	54			PEAKS DB
36	618	NP_001655.1	Y.VADIEVDGKQVELAL.W	Y	29.68	1597.86	15	3.9	799.938	2	65.57	36600	3	13080	RO-CS-190506_SoloskiM_MG_Sample_LTA.raw	1	1	43	57			PEAKS DB
36	619	NP_004031.1	Y.VADIEVDGKQVEL.A	Y	31.09	1413.74	13	-3.3	707.872	2	60.47	93700	3	11457	RO-CS-190506_SoloskiM_MG_Sample_LTA.raw	1	1	43	55			PEAKS DB
36	619	NP_004031.1	Y.VADIEVDGKQVELA.L	Y	30.81	1484.77	14	-2.4	743.392	2	57.62	360000	3	10751	RO-CS-190506_SoloskiM_MG_Sample_LTA.raw	2	2	43	56			PEAKS DB
36	619	NP_004031.1	Y.VADIEVDGKQVE.L	Y	29.94	1300.65	12	4.9	651.336	2	40.34	0	3	6663	RO-CS-190506_SoloskiM_MG_Sample_LTA.raw	0	0	43	54			PEAKS DB
36	619	NP_004031.1	Y.VADIEVDGKQVELAL.W	Y	29.68	1597.86	15	3.9	799.938	2	65.57	36600	3	13080	RO-CS-190506_SoloskiM_MG_Sample_LTA.raw	1	1	43	57			PEAKS DB
22	586	NP_004896.1	D.VAPNFEANTTVGRIR.F	Y	35.63	1643.87	15	2.8	548.967	3	42.33	1880000	3	7137	RO-CS-190506_SoloskiM_MG_Sample_LTA.raw	2	2	10	24			PEAKS DB
22	586	NP_004896.1	A.PNFEANTTVGRIR.F	Y	28.89	1473.77	13	3.8	737.894	2	42.35	141000	3	7100	RO-CS-190506_SoloskiM_MG_Sample_LTA.raw	1	1	12	24			PEAKS DB
22	586	NP_004896.1	V.APNFEANTTVGRIR.F	Y	23.53	1544.81	14	5	515.945	3	40.11	385000	3	6644	RO-CS-190506_SoloskiM_MG_Sample_LTA.raw	2	2	11	24			PEAKS DB
64	367	XP_011540527.1	E.FNEVFNDVRLLLNNDN.L	Y	40.41	1934.95	16	3.4	968.485	2	70.64	38700	3	14579	RO-CS-190506_SoloskiM_MG_Sample_LTA.raw	1	1	29	44			PEAKS DB
64	367	XP_011540527.1	N.DVRLLLNNDNLLREG.A	Y	28.82	1752.95	15	4.7	585.326	3	63.4	18100	3	12379	RO-CS-190506_SoloskiM_MG_Sample_LTA.raw	1	1	35	49			PEAKS DB
64	367	XP_011540527.1	N.DVRLLLNNDNLLREGA.A	Y	23.46	1823.99	16	2.1	609.004	3	63.6	18500	3	12456	RO-CS-190506_SoloskiM_MG_Sample_LTA.raw	1	1	35	50			PEAKS DB
64	368	NP_006127.1	E.FNEVFNDVRLLLNNDN.L	Y	40.41	1934.95	16	3.4	968.485	2	70.64	38700	3	14579	RO-CS-190506_SoloskiM_MG_Sample_LTA.raw	1	1	29	44			PEAKS DB
64	368	NP_006127.1	N.DVRLLLNNDNLLREG.A	Y	28.82	1752.95	15	4.7	585.326	3	63.4	18100	3	12379	RO-CS-190506_SoloskiM_MG_Sample_LTA.raw	1	1	35	49			PEAKS DB
64	368	NP_006127.1	N.DVRLLLNNDNLLREGA.A	Y	23.46	1823.99	16	2.1	609.004	3	63.6	18500	3	12456	RO-CS-190506_SoloskiM_MG_Sample_LTA.raw	1	1	35	50			PEAKS DB
64	369	NP_006126.1	E.FNEVFNDVRLLLNNDN.L	Y	40.41	1934.95	16	3.4	968.485	2	70.64	38700	3	14579	RO-CS-190506_SoloskiM_MG_Sample_LTA.raw	1	1	29	44			PEAKS DB
64	369	NP_006126.1	N.DVRLLLNNDNLLREG.A	Y	28.82	1752.95	15	4.7	585.326	3	63.4	18100	3	12379	RO-CS-190506_SoloskiM_MG_Sample_LTA.raw	1	1	35	49			PEAKS DB
64	369	NP_006126.1	N.DVRLLLNNDNLLREGA.A	Y	23.46	1823.99	16	2.1	609.004	3	63.6	18500	3	12456	RO-CS-190506_SoloskiM_MG_Sample_LTA.raw	1	1	35	50			PEAKS DB
64	370	XP_016857913.1	E.FNEVFNDVRLLLNNDN.L	Y	40.41	1934.95	16	3.4	968.485	2	70.64	38700	3	14579	RO-CS-190506_SoloskiM_MG_Sample_LTA.raw	1	1	29	44			PEAKS DB
64	370	XP_016857913.1	N.DVRLLLNNDNLLREG.A	Y	28.82	1752.95	15	4.7	585.326	3	63.4	18100	3	12379	RO-CS-190506_SoloskiM_MG_Sample_LTA.raw	1	1	35	49			PEAKS DB
64	370	XP_016857913.1	N.DVRLLLNNDNLLREGA.A	Y	23.46	1823.99	16	2.1	609.004	3	63.6	18500	3	12456	RO-CS-190506_SoloskiM_MG_Sample_LTA.raw	1	1	35	50			PEAKS DB
60	477	NP_001265067.1	Q.GPPYVSWLIDANHNM(+15.99)Q.I	Y	37.15	1856.85	16	3.7	929.437	2	65.82	625000	3	13160	RO-CS-190506_SoloskiM_MG_Sample_LTA.raw	1	1	73	88	Oxidation (M)	M15:Oxidation (M):1000.00	PEAKS DB
60	477	NP_001265067.1	Q.GPPYVSWLIDANHNM(+15.99).Q	Y	33.09	1728.79	15	3.2	865.407	2	66.33	0	3	13318	RO-CS-190506_SoloskiM_MG_Sample_LTA.raw	0	0	73	87	Oxidation (M)	M15:Oxidation (M):1000.00	PEAKS DB
60	477	NP_001265067.1	Y.VSWLIDANHNM(+15.99)Q.I	Y	26.33	1442.66	12	2.3	722.34	2	54.53	12400	3	9988	RO-CS-190506_SoloskiM_MG_Sample_LTA.raw	1	1	77	88	Oxidation (M)	M11:Oxidation (M):1000.00	PEAKS DB
60	478	NP_000109.1	Q.GPPYVSWLIDANHNM(+15.99)Q.I	Y	37.15	1856.85	16	3.7	929.437	2	65.82	625000	3	13160	RO-CS-190506_SoloskiM_MG_Sample_LTA.raw	1	1	255	270	Oxidation (M)	M15:Oxidation (M):1000.00	PEAKS DB
60	478	NP_000109.1	Q.GPPYVSWLIDANHNM(+15.99).Q	Y	33.09	1728.79	15	3.2	865.407	2	66.33	0	3	13318	RO-CS-190506_SoloskiM_MG_Sample_LTA.raw	0	0	255	269	Oxidation (M)	M15:Oxidation (M):1000.00	PEAKS DB
60	478	NP_000109.1	Y.VSWLIDANHNM(+15.99)Q.I	Y	26.33	1442.66	12	2.3	722.34	2	54.53	12400	3	9988	RO-CS-190506_SoloskiM_MG_Sample_LTA.raw	1	1	259	270	Oxidation (M)	M11:Oxidation (M):1000.00	PEAKS DB
60	479	NP_001108225.1	Q.GPPYVSWLIDANHNM(+15.99)Q.I	Y	37.15	1856.85	16	3.7	929.437	2	65.82	625000	3	13160	RO-CS-190506_SoloskiM_MG_Sample_LTA.raw	1	1	255	270	Oxidation (M)	M15:Oxidation (M):1000.00	PEAKS DB
60	479	NP_001108225.1	Q.GPPYVSWLIDANHNM(+15.99).Q	Y	33.09	1728.79	15	3.2	865.407	2	66.33	0	3	13318	RO-CS-190506_SoloskiM_MG_Sample_LTA.raw	0	0	255	269	Oxidation (M)	M15:Oxidation (M):1000.00	PEAKS DB
60	479	NP_001108225.1	Y.VSWLIDANHNM(+15.99)Q.I	Y	26.33	1442.66	12	2.3	722.34	2	54.53	12400	3	9988	RO-CS-190506_SoloskiM_MG_Sample_LTA.raw	1	1	259	270	Oxidation (M)	M11:Oxidation (M):1000.00	PEAKS DB
48	501	NP_001193948.2	A.DLSSFKSQELNERNEA.S	Y	33.29	1865.88	16	3.3	933.948	2	40.76	66900	3	6751	RO-CS-190506_SoloskiM_MG_Sample_LTA.raw	1	1	118	133			PEAKS DB
48	501	NP_001193948.2	D.LSSFKSQELNERNEA.S	Y	29.83	1750.85	15	3.4	584.625	3	32.4	81400	3	5167	RO-CS-190506_SoloskiM_MG_Sample_LTA.raw	1	1	119	133			PEAKS DB
48	501	NP_001193948.2	Q.ADLSSFKSQELNERNEASD.L	Y	25.53	2138.97	19	-2.2	713.996	3	38.95	76500	3	6368	RO-CS-190506_SoloskiM_MG_Sample_LTA.raw	1	1	117	135			PEAKS DB
48	501	NP_001193948.2	Q.ADLSSFKSQELNERNEAS.D	Y	22.18	2023.94	18	-1.6	675.654	3	38.61	95700	3	6290	RO-CS-190506_SoloskiM_MG_Sample_LTA.raw	1	1	117	134			PEAKS DB
48	502	NP_001993.2	A.DLSSFKSQELNERNEA.S	Y	33.29	1865.88	16	3.3	933.948	2	40.76	66900	3	6751	RO-CS-190506_SoloskiM_MG_Sample_LTA.raw	1	1	119	134			PEAKS DB
48	502	NP_001993.2	D.LSSFKSQELNERNEA.S	Y	29.83	1750.85	15	3.4	584.625	3	32.4	81400	3	5167	RO-CS-190506_SoloskiM_MG_Sample_LTA.raw	1	1	120	134			PEAKS DB
48	502	NP_001993.2	Q.ADLSSFKSQELNERNEASD.L	Y	25.53	2138.97	19	-2.2	713.996	3	38.95	76500	3	6368	RO-CS-190506_SoloskiM_MG_Sample_LTA.raw	1	1	118	136			PEAKS DB
48	502	NP_001993.2	Q.ADLSSFKSQELNERNEAS.D	Y	22.18	2023.94	18	-1.6	675.654	3	38.61	95700	3	6290	RO-CS-190506_SoloskiM_MG_Sample_LTA.raw	1	1	118	135			PEAKS DB
48	503	XP_005272519.1	A.DLSSFKSQELNERNEA.S	Y	33.29	1865.88	16	3.3	933.948	2	40.76	66900	3	6751	RO-CS-190506_SoloskiM_MG_Sample_LTA.raw	1	1	119	134			PEAKS DB
48	503	XP_005272519.1	D.LSSFKSQELNERNEA.S	Y	29.83	1750.85	15	3.4	584.625	3	32.4	81400	3	5167	RO-CS-190506_SoloskiM_MG_Sample_LTA.raw	1	1	120	134			PEAKS DB
48	503	XP_005272519.1	Q.ADLSSFKSQELNERNEASD.L	Y	25.53	2138.97	19	-2.2	713.996	3	38.95	76500	3	6368	RO-CS-190506_SoloskiM_MG_Sample_LTA.raw	1	1	118	136			PEAKS DB
48	503	XP_005272519.1	Q.ADLSSFKSQELNERNEAS.D	Y	22.18	2023.94	18	-1.6	675.654	3	38.61	95700	3	6290	RO-CS-190506_SoloskiM_MG_Sample_LTA.raw	1	1	118	135			PEAKS DB
48	504	NP_001207429.1	A.DLSSFKSQELNERNEA.S	Y	33.29	1865.88	16	3.3	933.948	2	40.76	66900	3	6751	RO-CS-190506_SoloskiM_MG_Sample_LTA.raw	1	1	119	134			PEAKS DB
48	504	NP_001207429.1	D.LSSFKSQELNERNEA.S	Y	29.83	1750.85	15	3.4	584.625	3	32.4	81400	3	5167	RO-CS-190506_SoloskiM_MG_Sample_LTA.raw	1	1	120	134			PEAKS DB
48	504	NP_001207429.1	Q.ADLSSFKSQELNERNEASD.L	Y	25.53	2138.97	19	-2.2	713.996	3	38.95	76500	3	6368	RO-CS-190506_SoloskiM_MG_Sample_LTA.raw	1	1	118	136			PEAKS DB
48	504	NP_001207429.1	Q.ADLSSFKSQELNERNEAS.D	Y	22.18	2023.94	18	-1.6	675.654	3	38.61	95700	3	6290	RO-CS-190506_SoloskiM_MG_Sample_LTA.raw	1	1	118	135			PEAKS DB
40	333	NP_002464.1	L.QIDQINTDLNLERSHAQ.K	Y	33.35	1993.98	17	0.7	665.668	3	45.73	76600	3	7932	RO-CS-190506_SoloskiM_MG_Sample_LTA.raw	1	1	1758	1774			PEAKS DB
40	333	NP_002464.1	Y.VDKNFINNPLAQADW.A	Y	28.14	1743.86	15	4.4	872.94	2	65.82	38600	3	13144	RO-CS-190506_SoloskiM_MG_Sample_LTA.raw	1	1	12	26			PEAKS DB
40	333	NP_002464.1	Q.IDQINTDLNLERSHA.Q	Y	26.19	1737.86	15	3.3	580.297	3	45.29	31000	3	7838	RO-CS-190506_SoloskiM_MG_Sample_LTA.raw	1	1	1759	1773			PEAKS DB
40	333	NP_002464.1	Q.IDQINTDLNLERSHAQ.K	Y	22.55	1865.92	16	-2	622.98	3	43.56	59400	3	7389	RO-CS-190506_SoloskiM_MG_Sample_LTA.raw	1	1	1759	1774			PEAKS DB
40	334	XP_016884292.1	L.QIDQINTDLNLERSHAQ.K	Y	33.35	1993.98	17	0.7	665.668	3	45.73	76600	3	7932	RO-CS-190506_SoloskiM_MG_Sample_LTA.raw	1	1	1758	1774			PEAKS DB
40	334	XP_016884292.1	Y.VDKNFINNPLAQADW.A	Y	28.14	1743.86	15	4.4	872.94	2	65.82	38600	3	13144	RO-CS-190506_SoloskiM_MG_Sample_LTA.raw	1	1	12	26			PEAKS DB
40	334	XP_016884292.1	Q.IDQINTDLNLERSHA.Q	Y	26.19	1737.86	15	3.3	580.297	3	45.29	31000	3	7838	RO-CS-190506_SoloskiM_MG_Sample_LTA.raw	1	1	1759	1773			PEAKS DB
40	334	XP_016884292.1	Q.IDQINTDLNLERSHAQ.K	Y	22.55	1865.92	16	-2	622.98	3	43.56	59400	3	7389	RO-CS-190506_SoloskiM_MG_Sample_LTA.raw	1	1	1759	1774			PEAKS DB
40	335	XP_016884294.1	L.QIDQINTDLNLERSHAQ.K	Y	33.35	1993.98	17	0.7	665.668	3	45.73	76600	3	7932	RO-CS-190506_SoloskiM_MG_Sample_LTA.raw	1	1	1758	1774			PEAKS DB
40	335	XP_016884294.1	Y.VDKNFINNPLAQADW.A	Y	28.14	1743.86	15	4.4	872.94	2	65.82	38600	3	13144	RO-CS-190506_SoloskiM_MG_Sample_LTA.raw	1	1	12	26			PEAKS DB
40	335	XP_016884294.1	Q.IDQINTDLNLERSHA.Q	Y	26.19	1737.86	15	3.3	580.297	3	45.29	31000	3	7838	RO-CS-190506_SoloskiM_MG_Sample_LTA.raw	1	1	1759	1773			PEAKS DB
40	335	XP_016884294.1	Q.IDQINTDLNLERSHAQ.K	Y	22.55	1865.92	16	-2	622.98	3	43.56	59400	3	7389	RO-CS-190506_SoloskiM_MG_Sample_LTA.raw	1	1	1759	1774			PEAKS DB
40	336	XP_016884295.1	L.QIDQINTDLNLERSHAQ.K	Y	33.35	1993.98	17	0.7	665.668	3	45.73	76600	3	7932	RO-CS-190506_SoloskiM_MG_Sample_LTA.raw	1	1	1758	1774			PEAKS DB
40	336	XP_016884295.1	Y.VDKNFINNPLAQADW.A	Y	28.14	1743.86	15	4.4	872.94	2	65.82	38600	3	13144	RO-CS-190506_SoloskiM_MG_Sample_LTA.raw	1	1	12	26			PEAKS DB
40	336	XP_016884295.1	Q.IDQINTDLNLERSHA.Q	Y	26.19	1737.86	15	3.3	580.297	3	45.29	31000	3	7838	RO-CS-190506_SoloskiM_MG_Sample_LTA.raw	1	1	1759	1773			PEAKS DB
40	336	XP_016884295.1	Q.IDQINTDLNLERSHAQ.K	Y	22.55	1865.92	16	-2	622.98	3	43.56	59400	3	7389	RO-CS-190506_SoloskiM_MG_Sample_LTA.raw	1	1	1759	1774			PEAKS DB
40	337	XP_011528499.1	L.QIDQINTDLNLERSHAQ.K	Y	33.35	1993.98	17	0.7	665.668	3	45.73	76600	3	7932	RO-CS-190506_SoloskiM_MG_Sample_LTA.raw	1	1	1758	1774			PEAKS DB
40	337	XP_011528499.1	Y.VDKNFINNPLAQADW.A	Y	28.14	1743.86	15	4.4	872.94	2	65.82	38600	3	13144	RO-CS-190506_SoloskiM_MG_Sample_LTA.raw	1	1	12	26			PEAKS DB
40	337	XP_011528499.1	Q.IDQINTDLNLERSHA.Q	Y	26.19	1737.86	15	3.3	580.297	3	45.29	31000	3	7838	RO-CS-190506_SoloskiM_MG_Sample_LTA.raw	1	1	1759	1773			PEAKS DB
40	337	XP_011528499.1	Q.IDQINTDLNLERSHAQ.K	Y	22.55	1865.92	16	-2	622.98	3	43.56	59400	3	7389	RO-CS-190506_SoloskiM_MG_Sample_LTA.raw	1	1	1759	1774			PEAKS DB
40	338	XP_016884293.1	L.QIDQINTDLNLERSHAQ.K	Y	33.35	1993.98	17	0.7	665.668	3	45.73	76600	3	7932	RO-CS-190506_SoloskiM_MG_Sample_LTA.raw	1	1	1758	1774			PEAKS DB
40	338	XP_016884293.1	Y.VDKNFINNPLAQADW.A	Y	28.14	1743.86	15	4.4	872.94	2	65.82	38600	3	13144	RO-CS-190506_SoloskiM_MG_Sample_LTA.raw	1	1	12	26			PEAKS DB
40	338	XP_016884293.1	Q.IDQINTDLNLERSHA.Q	Y	26.19	1737.86	15	3.3	580.297	3	45.29	31000	3	7838	RO-CS-190506_SoloskiM_MG_Sample_LTA.raw	1	1	1759	1773			PEAKS DB
40	338	XP_016884293.1	Q.IDQINTDLNLERSHAQ.K	Y	22.55	1865.92	16	-2	622.98	3	43.56	59400	3	7389	RO-CS-190506_SoloskiM_MG_Sample_LTA.raw	1	1	1759	1774			PEAKS DB
61	455	XP_016867167.1	Y.VPIAQVKDVYVVTDQIPVFVTM(+15.99)FQKN.D	Y	44.92	2993.59	26	2	998.874	3	69.5	331000	3	14246	RO-CS-190506_SoloskiM_MG_Sample_LTA.raw	2	2	221	246	Oxidation (M)	M22:Oxidation (M):1000.00	PEAKS DB
61	455	XP_016867167.1	Y.VPIAQVKDVYVVTDQ.I	Y	33.65	1672.9	15	4.9	837.463	2	54.92	50200	3	10088	RO-CS-190506_SoloskiM_MG_Sample_LTA.raw	1	1	221	235			PEAKS DB
61	456	XP_005249635.1	Y.VPIAQVKDVYVVTDQIPVFVTM(+15.99)FQKN.D	Y	44.92	2993.59	26	2	998.874	3	69.5	331000	3	14246	RO-CS-190506_SoloskiM_MG_Sample_LTA.raw	2	2	221	246	Oxidation (M)	M22:Oxidation (M):1000.00	PEAKS DB
61	456	XP_005249635.1	Y.VPIAQVKDVYVVTDQ.I	Y	33.65	1672.9	15	4.9	837.463	2	54.92	50200	3	10088	RO-CS-190506_SoloskiM_MG_Sample_LTA.raw	1	1	221	235			PEAKS DB
61	457	XP_016867166.1	Y.VPIAQVKDVYVVTDQIPVFVTM(+15.99)FQKN.D	Y	44.92	2993.59	26	2	998.874	3	69.5	331000	3	14246	RO-CS-190506_SoloskiM_MG_Sample_LTA.raw	2	2	221	246	Oxidation (M)	M22:Oxidation (M):1000.00	PEAKS DB
61	457	XP_016867166.1	Y.VPIAQVKDVYVVTDQ.I	Y	33.65	1672.9	15	4.9	837.463	2	54.92	50200	3	10088	RO-CS-190506_SoloskiM_MG_Sample_LTA.raw	1	1	221	235			PEAKS DB
61	458	NP_002501.1	Y.VPIAQVKDVYVVTDQIPVFVTM(+15.99)FQKN.D	Y	44.92	2993.59	26	2	998.874	3	69.5	331000	3	14246	RO-CS-190506_SoloskiM_MG_Sample_LTA.raw	2	2	221	246	Oxidation (M)	M22:Oxidation (M):1000.00	PEAKS DB
61	458	NP_002501.1	Y.VPIAQVKDVYVVTDQ.I	Y	33.65	1672.9	15	4.9	837.463	2	54.92	50200	3	10088	RO-CS-190506_SoloskiM_MG_Sample_LTA.raw	1	1	221	235			PEAKS DB
61	459	NP_001005340.1	Y.VPIAQVKDVYVVTDQIPVFVTM(+15.99)FQKN.D	Y	44.92	2993.59	26	2	998.874	3	69.5	331000	3	14246	RO-CS-190506_SoloskiM_MG_Sample_LTA.raw	2	2	221	246	Oxidation (M)	M22:Oxidation (M):1000.00	PEAKS DB
61	459	NP_001005340.1	Y.VPIAQVKDVYVVTDQ.I	Y	33.65	1672.9	15	4.9	837.463	2	54.92	50200	3	10088	RO-CS-190506_SoloskiM_MG_Sample_LTA.raw	1	1	221	235			PEAKS DB
61	460	XP_016867165.1	Y.VPIAQVKDVYVVTDQIPVFVTM(+15.99)FQKN.D	Y	44.92	2993.59	26	2	998.874	3	69.5	331000	3	14246	RO-CS-190506_SoloskiM_MG_Sample_LTA.raw	2	2	221	246	Oxidation (M)	M22:Oxidation (M):1000.00	PEAKS DB
61	460	XP_016867165.1	Y.VPIAQVKDVYVVTDQ.I	Y	33.65	1672.9	15	4.9	837.463	2	54.92	50200	3	10088	RO-CS-190506_SoloskiM_MG_Sample_LTA.raw	1	1	221	235			PEAKS DB
28	574	NP_001900.1	M.AYPRISVNNVLPVFD.N	Y	28.02	1702.9	15	2.8	852.462	2	68.29	494000	3	13890	RO-CS-190506_SoloskiM_MG_Sample_LTA.raw	1	1	202	216			PEAKS DB
28	574	NP_001900.1	M.AYPRISVNNVLPVFDNL.M	Y	27.15	1930.03	17	3.2	966.026	2	71.86	402000	3	14910	RO-CS-190506_SoloskiM_MG_Sample_LTA.raw	1	1	202	218			PEAKS DB
28	574	NP_001900.1	A.YPRISVNNVLPVFDN.L	Y	25.16	1745.91	15	3.9	873.966	2	67.44	1390000	3	13611	RO-CS-190506_SoloskiM_MG_Sample_LTA.raw	1	1	203	217			PEAKS DB
28	574	NP_001900.1	A.YPRISVNNVLPVFDNL.M	Y	21.09	1858.99	16	1.9	930.506	2	71.99	76000	3	14967	RO-CS-190506_SoloskiM_MG_Sample_LTA.raw	1	1	203	218			PEAKS DB
7	392	NP_001230894.1	Y.LDRYFHNQEENVRFDS.D	Y	33.49	2067.94	16	-1.6	690.319	3	44.76	402000	3	8046	RO-CS-190506_SoloskiM_MG_Sample_LTA.raw	3	3	56	71			PEAKS DB
7	392	NP_001230894.1	Y.LDRYFHNQEENVRFDSD.V	Y	25.57	2182.97	17	3.7	728.666	3	46.37	27100	3	8154	RO-CS-190506_SoloskiM_MG_Sample_LTA.raw	1	1	56	72			PEAKS DB
7	392	NP_001230894.1	H.SGLQPRGFLS	Y	21.54	1060.57	10	1.2	531.291	2	50.86	76000	3	9140	RO-CS-190506_SoloskiM_MG_Sample_LTA.raw	1	1	257	266			PEAKS DB
90	500	NP_001269547.1	N.DSAAYYLNDLERIAQ.S	Y	39.06	1740.83	15	3.1	871.426	2	67.21	148000	3	13566	RO-CS-190506_SoloskiM_MG_Sample_LTA.raw	1	1	70	84			PEAKS DB
90	500	NP_001269547.1	N.DSAAYYLNDLERIAQS.D	Y	36.76	1827.86	16	4.9	914.944	2	68.41	71500	3	13940	RO-CS-190506_SoloskiM_MG_Sample_LTA.raw	1	1	70	85			PEAKS DB
90	357	NP_001269546.1	N.DSAAYYLNDLERIAQ.S	Y	39.06	1740.83	15	3.1	871.426	2	67.21	148000	3	13566	RO-CS-190506_SoloskiM_MG_Sample_LTA.raw	1	1	99	113			PEAKS DB
90	357	NP_001269546.1	N.DSAAYYLNDLERIAQS.D	Y	36.76	1827.86	16	4.9	914.944	2	68.41	71500	3	13940	RO-CS-190506_SoloskiM_MG_Sample_LTA.raw	1	1	99	114			PEAKS DB
90	358	NP_001159897.1	N.DSAAYYLNDLERIAQ.S	Y	39.06	1740.83	15	3.1	871.426	2	67.21	148000	3	13566	RO-CS-190506_SoloskiM_MG_Sample_LTA.raw	1	1	114	128			PEAKS DB
90	358	NP_001159897.1	N.DSAAYYLNDLERIAQS.D	Y	36.76	1827.86	16	4.9	914.944	2	68.41	71500	3	13940	RO-CS-190506_SoloskiM_MG_Sample_LTA.raw	1	1	114	129			PEAKS DB
90	359	NP_001269548.1	N.DSAAYYLNDLERIAQ.S	Y	39.06	1740.83	15	3.1	871.426	2	67.21	148000	3	13566	RO-CS-190506_SoloskiM_MG_Sample_LTA.raw	1	1	135	149			PEAKS DB
90	359	NP_001269548.1	N.DSAAYYLNDLERIAQS.D	Y	36.76	1827.86	16	4.9	914.944	2	68.41	71500	3	13940	RO-CS-190506_SoloskiM_MG_Sample_LTA.raw	1	1	135	150			PEAKS DB
90	360	NP_001269549.1	N.DSAAYYLNDLERIAQ.S	Y	39.06	1740.83	15	3.1	871.426	2	67.21	148000	3	13566	RO-CS-190506_SoloskiM_MG_Sample_LTA.raw	1	1	135	149			PEAKS DB
90	360	NP_001269549.1	N.DSAAYYLNDLERIAQS.D	Y	36.76	1827.86	16	4.9	914.944	2	68.41	71500	3	13940	RO-CS-190506_SoloskiM_MG_Sample_LTA.raw	1	1	135	150			PEAKS DB
90	361	NP_002061.1	N.DSAAYYLNDLERIAQ.S	Y	39.06	1740.83	15	3.1	871.426	2	67.21	148000	3	13566	RO-CS-190506_SoloskiM_MG_Sample_LTA.raw	1	1	151	165			PEAKS DB
90	361	NP_002061.1	N.DSAAYYLNDLERIAQS.D	Y	36.76	1827.86	16	4.9	914.944	2	68.41	71500	3	13940	RO-CS-190506_SoloskiM_MG_Sample_LTA.raw	1	1	151	166			PEAKS DB
91	2887	NP_001269582.1	N.M(+15.99)TYITNQAAVYFEKG.D	Y	37.96	1750.82	15	0	876.419	2	59.29	22100	3	11145	RO-CS-190506_SoloskiM_MG_Sample_LTA.raw	1	1	235	249	Oxidation (M)	M1:Oxidation (M):1000.00	PEAKS DB
91	2887	NP_001269582.1	L.DPTNM(+15.99)TYITNQAAVYFEKG.D	Y	37.63	2177.99	19	1.5	1090.01	2	62.4	13800	3	12049	RO-CS-190506_SoloskiM_MG_Sample_LTA.raw	1	1	231	249	Oxidation (M)	M5:Oxidation (M):1000.00	PEAKS DB
91	2888	NP_006810.1	N.M(+15.99)TYITNQAAVYFEKG.D	Y	37.96	1750.82	15	0	876.419	2	59.29	22100	3	11145	RO-CS-190506_SoloskiM_MG_Sample_LTA.raw	1	1	259	273	Oxidation (M)	M1:Oxidation (M):1000.00	PEAKS DB
91	2888	NP_006810.1	L.DPTNM(+15.99)TYITNQAAVYFEKG.D	Y	37.63	2177.99	19	1.5	1090.01	2	62.4	13800	3	12049	RO-CS-190506_SoloskiM_MG_Sample_LTA.raw	1	1	255	273	Oxidation (M)	M5:Oxidation (M):1000.00	PEAKS DB
91	2889	NP_001269581.1	N.M(+15.99)TYITNQAAVYFEKG.D	Y	37.96	1750.82	15	0	876.419	2	59.29	22100	3	11145	RO-CS-190506_SoloskiM_MG_Sample_LTA.raw	1	1	306	320	Oxidation (M)	M1:Oxidation (M):1000.00	PEAKS DB
91	2889	NP_001269581.1	L.DPTNM(+15.99)TYITNQAAVYFEKG.D	Y	37.63	2177.99	19	1.5	1090.01	2	62.4	13800	3	12049	RO-CS-190506_SoloskiM_MG_Sample_LTA.raw	1	1	302	320	Oxidation (M)	M5:Oxidation (M):1000.00	PEAKS DB
68	2876	NP_002784.1	E.DFAIVASDTRLSEGFS.I	Y	33.4	1713.82	16	2.1	857.919	2	64.18	12900	3	12633	RO-CS-190506_SoloskiM_MG_Sample_LTA.raw	1	1	47	62			PEAKS DB
68	2876	NP_002784.1	D.FAIVASDTRLSEGFS.I	Y	29.47	1598.79	15	4.9	800.408	2	61.54	0	3	11789	RO-CS-190506_SoloskiM_MG_Sample_LTA.raw	0	0	48	62			PEAKS DB
68	2876	NP_002784.1	K.GAVYSFDPVGSYQR.D	Y	24.59	1544.73	14	1.8	773.372	2	55.57	15100	3	10242	RO-CS-190506_SoloskiM_MG_Sample_LTA.raw	1	1	147	160			PEAKS DB
63	202	NP_001171810.1	G.KDSEIFTVNGILGESVT.F	Y	32.77	1807.92	17	3.8	904.971	2	66.57	18300	3	13398	RO-CS-190506_SoloskiM_MG_Sample_LTA.raw	1	1	22	38			PEAKS DB
63	202	NP_001171810.1	E.DAGDYKADINTQADPY.T	Y	32.69	1755.76	16	3.6	878.89	2	42.33	121000	3	7103	RO-CS-190506_SoloskiM_MG_Sample_LTA.raw	1	1	103	118			PEAKS DB
63	202	NP_001171810.1	N.YNLVISDLRM(+15.99)EDAGDY.K	Y	21.39	1888.85	16	1.5	945.434	2	62.43	38600	3	12062	RO-CS-190506_SoloskiM_MG_Sample_LTA.raw	1	1	92	107	Oxidation (M)	M10:Oxidation (M):1000.00	PEAKS DB
63	203	NP_003865.1	G.KDSEIFTVNGILGESVT.F	Y	32.77	1807.92	17	3.8	904.971	2	66.57	18300	3	13398	RO-CS-190506_SoloskiM_MG_Sample_LTA.raw	1	1	22	38			PEAKS DB
63	203	NP_003865.1	E.DAGDYKADINTQADPY.T	Y	32.69	1755.76	16	3.6	878.89	2	42.33	121000	3	7103	RO-CS-190506_SoloskiM_MG_Sample_LTA.raw	1	1	103	118			PEAKS DB
63	203	NP_003865.1	N.YNLVISDLRM(+15.99)EDAGDY.K	Y	21.39	1888.85	16	1.5	945.434	2	62.43	38600	3	12062	RO-CS-190506_SoloskiM_MG_Sample_LTA.raw	1	1	92	107	Oxidation (M)	M10:Oxidation (M):1000.00	PEAKS DB
63	204	NP_001317671.1	G.KDSEIFTVNGILGESVT.F	Y	32.77	1807.92	17	3.8	904.971	2	66.57	18300	3	13398	RO-CS-190506_SoloskiM_MG_Sample_LTA.raw	1	1	22	38			PEAKS DB
63	204	NP_001317671.1	E.DAGDYKADINTQADPY.T	Y	32.69	1755.76	16	3.6	878.89	2	42.33	121000	3	7103	RO-CS-190506_SoloskiM_MG_Sample_LTA.raw	1	1	103	118			PEAKS DB
63	204	NP_001317671.1	N.YNLVISDLRM(+15.99)EDAGDY.K	Y	21.39	1888.85	16	1.5	945.434	2	62.43	38600	3	12062	RO-CS-190506_SoloskiM_MG_Sample_LTA.raw	1	1	92	107	Oxidation (M)	M10:Oxidation (M):1000.00	PEAKS DB
63	205	NP_001171808.1	G.KDSEIFTVNGILGESVT.F	Y	32.77	1807.92	17	3.8	904.971	2	66.57	18300	3	13398	RO-CS-190506_SoloskiM_MG_Sample_LTA.raw	1	1	22	38			PEAKS DB
63	205	NP_001171808.1	E.DAGDYKADINTQADPY.T	Y	32.69	1755.76	16	3.6	878.89	2	42.33	121000	3	7103	RO-CS-190506_SoloskiM_MG_Sample_LTA.raw	1	1	103	118			PEAKS DB
63	205	NP_001171808.1	N.YNLVISDLRM(+15.99)EDAGDY.K	Y	21.39	1888.85	16	1.5	945.434	2	62.43	38600	3	12062	RO-CS-190506_SoloskiM_MG_Sample_LTA.raw	1	1	92	107	Oxidation (M)	M10:Oxidation (M):1000.00	PEAKS DB
88	471	NP_001181945.1	E.KAVWVLNPEAGM(+15.99)WQ.C	Y	40.11	1643.81	14	4.1	822.917	2	64.17	128000	3	12626	RO-CS-190506_SoloskiM_MG_Sample_LTA.raw	1	1	83	96	Oxidation (M)	M12:Oxidation (M):1000.00	PEAKS DB
88	471	NP_001181945.1	R.EKAVWVLNPEAGM(+15.99)WQ.C	Y	30.78	1772.86	15	4.5	887.439	2	64.62	66300	3	12759	RO-CS-190506_SoloskiM_MG_Sample_LTA.raw	1	1	82	96	Oxidation (M)	M13:Oxidation (M):1000.00	PEAKS DB
88	472	XP_016875717.1	E.KAVWVLNPEAGM(+15.99)WQ.C	Y	40.11	1643.81	14	4.1	822.917	2	64.17	128000	3	12626	RO-CS-190506_SoloskiM_MG_Sample_LTA.raw	1	1	83	96	Oxidation (M)	M12:Oxidation (M):1000.00	PEAKS DB
88	472	XP_016875717.1	R.EKAVWVLNPEAGM(+15.99)WQ.C	Y	30.78	1772.86	15	4.5	887.439	2	64.62	66300	3	12759	RO-CS-190506_SoloskiM_MG_Sample_LTA.raw	1	1	82	96	Oxidation (M)	M13:Oxidation (M):1000.00	PEAKS DB
88	473	NP_001181946.1	E.KAVWVLNPEAGM(+15.99)WQ.C	Y	40.11	1643.81	14	4.1	822.917	2	64.17	128000	3	12626	RO-CS-190506_SoloskiM_MG_Sample_LTA.raw	1	1	83	96	Oxidation (M)	M12:Oxidation (M):1000.00	PEAKS DB
88	473	NP_001181946.1	R.EKAVWVLNPEAGM(+15.99)WQ.C	Y	30.78	1772.86	15	4.5	887.439	2	64.62	66300	3	12759	RO-CS-190506_SoloskiM_MG_Sample_LTA.raw	1	1	82	96	Oxidation (M)	M13:Oxidation (M):1000.00	PEAKS DB
88	474	NP_001181944.1	E.KAVWVLNPEAGM(+15.99)WQ.C	Y	40.11	1643.81	14	4.1	822.917	2	64.17	128000	3	12626	RO-CS-190506_SoloskiM_MG_Sample_LTA.raw	1	1	83	96	Oxidation (M)	M12:Oxidation (M):1000.00	PEAKS DB
88	474	NP_001181944.1	R.EKAVWVLNPEAGM(+15.99)WQ.C	Y	30.78	1772.86	15	4.5	887.439	2	64.62	66300	3	12759	RO-CS-190506_SoloskiM_MG_Sample_LTA.raw	1	1	82	96	Oxidation (M)	M13:Oxidation (M):1000.00	PEAKS DB
88	475	NP_001181943.1	E.KAVWVLNPEAGM(+15.99)WQ.C	Y	40.11	1643.81	14	4.1	822.917	2	64.17	128000	3	12626	RO-CS-190506_SoloskiM_MG_Sample_LTA.raw	1	1	177	190	Oxidation (M)	M12:Oxidation (M):1000.00	PEAKS DB
88	475	NP_001181943.1	R.EKAVWVLNPEAGM(+15.99)WQ.C	Y	30.78	1772.86	15	4.5	887.439	2	64.62	66300	3	12759	RO-CS-190506_SoloskiM_MG_Sample_LTA.raw	1	1	176	190	Oxidation (M)	M13:Oxidation (M):1000.00	PEAKS DB
88	476	NP_000607.1	E.KAVWVLNPEAGM(+15.99)WQ.C	Y	40.11	1643.81	14	4.1	822.917	2	64.17	128000	3	12626	RO-CS-190506_SoloskiM_MG_Sample_LTA.raw	1	1	356	369	Oxidation (M)	M12:Oxidation (M):1000.00	PEAKS DB
88	476	NP_000607.1	R.EKAVWVLNPEAGM(+15.99)WQ.C	Y	30.78	1772.86	15	4.5	887.439	2	64.62	66300	3	12759	RO-CS-190506_SoloskiM_MG_Sample_LTA.raw	1	1	355	369	Oxidation (M)	M13:Oxidation (M):1000.00	PEAKS DB
80	362	NP_001159529.1	G.ISKFEVNNTILHPE.I	Y	37.71	1639.86	14	0.1	547.626	3	50.88	82600	3	9146	RO-CS-190506_SoloskiM_MG_Sample_LTA.raw	1	1	102	115			PEAKS DB
80	362	NP_001159529.1	F.DGISKFEVNNTILHPE.I	Y	32.33	1811.91	16	2.7	604.977	3	57.37	45600	3	10664	RO-CS-190506_SoloskiM_MG_Sample_LTA.raw	1	1	100	115			PEAKS DB
80	363	NP_001159528.1	G.ISKFEVNNTILHPE.I	Y	37.71	1639.86	14	0.1	547.626	3	50.88	82600	3	9146	RO-CS-190506_SoloskiM_MG_Sample_LTA.raw	1	1	166	179			PEAKS DB
80	363	NP_001159528.1	F.DGISKFEVNNTILHPE.I	Y	32.33	1811.91	16	2.7	604.977	3	57.37	45600	3	10664	RO-CS-190506_SoloskiM_MG_Sample_LTA.raw	1	1	164	179			PEAKS DB
80	364	NP_000276.2	G.ISKFEVNNTILHPE.I	Y	37.71	1639.86	14	0.1	547.626	3	50.88	82600	3	9146	RO-CS-190506_SoloskiM_MG_Sample_LTA.raw	1	1	166	179			PEAKS DB
80	364	NP_000276.2	F.DGISKFEVNNTILHPE.I	Y	32.33	1811.91	16	2.7	604.977	3	57.37	45600	3	10664	RO-CS-190506_SoloskiM_MG_Sample_LTA.raw	1	1	164	179			PEAKS DB
37	181	NP_005337.2	D.LNKSINPDEAVAYG.A	N	24.28	1489.74	14	5	745.882	2	42.41	34200	3	7122	RO-CS-190506_SoloskiM_MG_Sample_LTA.raw	1	1	359	372			PEAKS DB
37	181	NP_005337.2	I.TVPAYFNDSQRQA.T	N	24.18	1495.71	13	3.2	748.862	2	40.63	15400	3	6732	RO-CS-190506_SoloskiM_MG_Sample_LTA.raw	1	1	145	157			PEAKS DB
37	181	NP_005337.2	H.GKVEIIANDQGNRTTPS.Y	N	23.08	1798.92	17	1	600.647	3	29.76	27000	3	4727	RO-CS-190506_SoloskiM_MG_Sample_LTA.raw	1	1	24	40			PEAKS DB
37	181	NP_005337.2	Q.IFTTYSDNQPGVLIQ.V	Y	21.45	1694.85	15	1.1	848.434	2	63.42	47800	3	12382	RO-CS-190506_SoloskiM_MG_Sample_LTA.raw	1	1	427	441			PEAKS DB
37	181	NP_005337.2	A.AKNQVALNPQNTVFD.A	Y	20.78	1657.84	15	4.4	829.932	2	50.03	54300	3	8952	RO-CS-190506_SoloskiM_MG_Sample_LTA.raw	1	1	55	69			PEAKS DB
37	182	NP_005336.3	D.LNKSINPDEAVAYG.A	N	24.28	1489.74	14	5	745.882	2	42.41	34200	3	7122	RO-CS-190506_SoloskiM_MG_Sample_LTA.raw	1	1	359	372			PEAKS DB
37	182	NP_005336.3	I.TVPAYFNDSQRQA.T	N	24.18	1495.71	13	3.2	748.862	2	40.63	15400	3	6732	RO-CS-190506_SoloskiM_MG_Sample_LTA.raw	1	1	145	157			PEAKS DB
37	182	NP_005336.3	H.GKVEIIANDQGNRTTPS.Y	N	23.08	1798.92	17	1	600.647	3	29.76	27000	3	4727	RO-CS-190506_SoloskiM_MG_Sample_LTA.raw	1	1	24	40			PEAKS DB
37	182	NP_005336.3	Q.IFTTYSDNQPGVLIQ.V	Y	21.45	1694.85	15	1.1	848.434	2	63.42	47800	3	12382	RO-CS-190506_SoloskiM_MG_Sample_LTA.raw	1	1	427	441			PEAKS DB
37	182	NP_005336.3	A.AKNQVALNPQNTVFD.A	Y	20.78	1657.84	15	4.4	829.932	2	50.03	54300	3	8952	RO-CS-190506_SoloskiM_MG_Sample_LTA.raw	1	1	55	69			PEAKS DB
69	371	NP_563578.2	T.YGDIEVDLKDTDKS.S	Y	35.93	1596.75	14	3.7	799.386	2	43.16	39800	3	7314	RO-CS-190506_SoloskiM_MG_Sample_LTA.raw	1	1	922	935			PEAKS DB
69	371	NP_563578.2	Q.TYGDIEVDLKDTDKSS.T	Y	21.38	1784.83	16	-4	595.949	3	45.71	1090	3	7942	RO-CS-190506_SoloskiM_MG_Sample_LTA.raw	1	1	921	936			PEAKS DB
69	371	NP_563578.2	Q.TYGDIEVDLKDTDKS.S	Y	20.83	1697.8	15	1.3	566.941	3	45.87	68800	3	7963	RO-CS-190506_SoloskiM_MG_Sample_LTA.raw	1	1	921	935			PEAKS DB
69	372	XP_006711537.1	T.YGDIEVDLKDTDKS.S	Y	35.93	1596.75	14	3.7	799.386	2	43.16	39800	3	7314	RO-CS-190506_SoloskiM_MG_Sample_LTA.raw	1	1	969	982			PEAKS DB
69	372	XP_006711537.1	Q.TYGDIEVDLKDTDKSS.T	Y	21.38	1784.83	16	-4	595.949	3	45.71	1090	3	7942	RO-CS-190506_SoloskiM_MG_Sample_LTA.raw	1	1	968	983			PEAKS DB
69	372	XP_006711537.1	Q.TYGDIEVDLKDTDKS.S	Y	20.83	1697.8	15	1.3	566.941	3	45.87	68800	3	7963	RO-CS-190506_SoloskiM_MG_Sample_LTA.raw	1	1	968	982			PEAKS DB
69	373	XP_006711536.1	T.YGDIEVDLKDTDKS.S	Y	35.93	1596.75	14	3.7	799.386	2	43.16	39800	3	7314	RO-CS-190506_SoloskiM_MG_Sample_LTA.raw	1	1	1017	1030			PEAKS DB
69	373	XP_006711536.1	Q.TYGDIEVDLKDTDKSS.T	Y	21.38	1784.83	16	-4	595.949	3	45.71	1090	3	7942	RO-CS-190506_SoloskiM_MG_Sample_LTA.raw	1	1	1016	1031			PEAKS DB
69	373	XP_006711536.1	Q.TYGDIEVDLKDTDKS.S	Y	20.83	1697.8	15	1.3	566.941	3	45.87	68800	3	7963	RO-CS-190506_SoloskiM_MG_Sample_LTA.raw	1	1	1016	1030			PEAKS DB
69	339	XP_006711535.1	T.YGDIEVDLKDTDKS.S	Y	35.93	1596.75	14	3.7	799.386	2	43.16	39800	3	7314	RO-CS-190506_SoloskiM_MG_Sample_LTA.raw	1	1	1035	1048			PEAKS DB
69	339	XP_006711535.1	Q.TYGDIEVDLKDTDKSS.T	Y	21.38	1784.83	16	-4	595.949	3	45.71	1090	3	7942	RO-CS-190506_SoloskiM_MG_Sample_LTA.raw	1	1	1034	1049			PEAKS DB
69	339	XP_006711535.1	Q.TYGDIEVDLKDTDKS.S	Y	20.83	1697.8	15	1.3	566.941	3	45.87	68800	3	7963	RO-CS-190506_SoloskiM_MG_Sample_LTA.raw	1	1	1034	1048			PEAKS DB
69	340	NP_002829.3	T.YGDIEVDLKDTDKS.S	Y	35.93	1596.75	14	3.7	799.386	2	43.16	39800	3	7314	RO-CS-190506_SoloskiM_MG_Sample_LTA.raw	1	1	1083	1096			PEAKS DB
69	340	NP_002829.3	Q.TYGDIEVDLKDTDKSS.T	Y	21.38	1784.83	16	-4	595.949	3	45.71	1090	3	7942	RO-CS-190506_SoloskiM_MG_Sample_LTA.raw	1	1	1082	1097			PEAKS DB
69	340	NP_002829.3	Q.TYGDIEVDLKDTDKS.S	Y	20.83	1697.8	15	1.3	566.941	3	45.87	68800	3	7963	RO-CS-190506_SoloskiM_MG_Sample_LTA.raw	1	1	1082	1096			PEAKS DB
46	461	NP_001121167.1	E.KDTVVVQDLGNIF.T	Y	31.83	1446.77	13	1.8	724.394	2	66.75	33400	3	13438	RO-CS-190506_SoloskiM_MG_Sample_LTA.raw	1	1	293	305			PEAKS DB
46	461	NP_001121167.1	Y.EKDTVVVQDLGNIFT.R	Y	29.81	1676.86	15	4.6	839.442	2	66.87	0	3	13479	RO-CS-190506_SoloskiM_MG_Sample_LTA.raw	0	0	292	306			PEAKS DB
46	462	NP_001161066.1	E.KDTVVVQDLGNIF.T	Y	31.83	1446.77	13	1.8	724.394	2	66.75	33400	3	13438	RO-CS-190506_SoloskiM_MG_Sample_LTA.raw	1	1	294	306			PEAKS DB
46	462	NP_001161066.1	Y.EKDTVVVQDLGNIFT.R	Y	29.81	1676.86	15	4.6	839.442	2	66.87	0	3	13479	RO-CS-190506_SoloskiM_MG_Sample_LTA.raw	0	0	293	307			PEAKS DB
46	463	NP_000299.2	E.KDTVVVQDLGNIF.T	Y	31.83	1446.77	13	1.8	724.394	2	66.75	33400	3	13438	RO-CS-190506_SoloskiM_MG_Sample_LTA.raw	1	1	311	323			PEAKS DB
46	463	NP_000299.2	Y.EKDTVVVQDLGNIFT.R	Y	29.81	1676.86	15	4.6	839.442	2	66.87	0	3	13479	RO-CS-190506_SoloskiM_MG_Sample_LTA.raw	0	0	310	324			PEAKS DB
67	2872	NP_005525.2	Q.IEEYLKDPTQPIL.E	Y	31.8	1557.83	13	4.4	779.925	2	61.18	99600	3	11660	RO-CS-190506_SoloskiM_MG_Sample_LTA.raw	1	1	291	303			PEAKS DB
67	2872	NP_005525.2	E.EYLKDPTQPILE.A	Y	29.11	1444.74	12	4.5	723.383	2	51.65	54000	3	9341	RO-CS-190506_SoloskiM_MG_Sample_LTA.raw	1	1	293	304			PEAKS DB
67	2873	XP_011527856.1	Q.IEEYLKDPTQPIL.E	Y	31.8	1557.83	13	4.4	779.925	2	61.18	99600	3	11660	RO-CS-190506_SoloskiM_MG_Sample_LTA.raw	1	1	293	305			PEAKS DB
67	2873	XP_011527856.1	E.EYLKDPTQPILE.A	Y	29.11	1444.74	12	4.5	723.383	2	51.65	54000	3	9341	RO-CS-190506_SoloskiM_MG_Sample_LTA.raw	1	1	295	306			PEAKS DB
67	2874	NP_001316057.1	Q.IEEYLKDPTQPIL.E	Y	31.8	1557.83	13	4.4	779.925	2	61.18	99600	3	11660	RO-CS-190506_SoloskiM_MG_Sample_LTA.raw	1	1	310	322			PEAKS DB
67	2874	NP_001316057.1	E.EYLKDPTQPILE.A	Y	29.11	1444.74	12	4.5	723.383	2	51.65	54000	3	9341	RO-CS-190506_SoloskiM_MG_Sample_LTA.raw	1	1	312	323			PEAKS DB
67	2875	XP_011527855.1	Q.IEEYLKDPTQPIL.E	Y	31.8	1557.83	13	4.4	779.925	2	61.18	99600	3	11660	RO-CS-190506_SoloskiM_MG_Sample_LTA.raw	1	1	316	328			PEAKS DB
67	2875	XP_011527855.1	E.EYLKDPTQPILE.A	Y	29.11	1444.74	12	4.5	723.383	2	51.65	54000	3	9341	RO-CS-190506_SoloskiM_MG_Sample_LTA.raw	1	1	318	329			PEAKS DB
32	265	NP_001336665.1	G.LARDIM(+15.99)NDSNYIVK.G	Y	36.5	1666.83	14	0.9	556.619	3	38.08	251000	3	6268	RO-CS-190506_SoloskiM_MG_Sample_LTA.raw	2	2	799	812	Oxidation (M)	M6:Oxidation (M):1000.00	PEAKS DB
32	265	NP_001336665.1	G.IPVIEPSVPELVVKP.G	Y	31.3	1614.96	15	4.5	808.491	2	66.54	70700	3	13368	RO-CS-190506_SoloskiM_MG_Sample_LTA.raw	1	1	20	34			PEAKS DB
32	266	NP_001275634.1	G.LARDIM(+15.99)NDSNYIVK.G	Y	36.5	1666.83	14	0.9	556.619	3	38.08	251000	3	6268	RO-CS-190506_SoloskiM_MG_Sample_LTA.raw	2	2	799	812	Oxidation (M)	M6:Oxidation (M):1000.00	PEAKS DB
32	266	NP_001275634.1	G.IPVIEPSVPELVVKP.G	Y	31.3	1614.96	15	4.5	808.491	2	66.54	70700	3	13368	RO-CS-190506_SoloskiM_MG_Sample_LTA.raw	1	1	20	34			PEAKS DB
32	267	NP_005202.2	G.LARDIM(+15.99)NDSNYIVK.G	Y	36.5	1666.83	14	0.9	556.619	3	38.08	251000	3	6268	RO-CS-190506_SoloskiM_MG_Sample_LTA.raw	2	2	799	812	Oxidation (M)	M6:Oxidation (M):1000.00	PEAKS DB
32	267	NP_005202.2	G.IPVIEPSVPELVVKP.G	Y	31.3	1614.96	15	4.5	808.491	2	66.54	70700	3	13368	RO-CS-190506_SoloskiM_MG_Sample_LTA.raw	1	1	20	34			PEAKS DB
71	737	NP_000120.2	K.EREEYVLNDIGVIFY.G	Y	30.01	1857.91	15	0.8	929.965	2	71.69	57700	3	14872	RO-CS-190506_SoloskiM_MG_Sample_LTA.raw	1	1	201	215			PEAKS DB
71	737	NP_000120.2	K.EREEYVLNDIGVIFYG.E	Y	28.92	1914.94	16	3	958.478	2	71.87	154000	3	14919	RO-CS-190506_SoloskiM_MG_Sample_LTA.raw	1	1	201	216			PEAKS DB
71	737	NP_000120.2	K.EREEYVLNDIGVIF.Y	Y	21.77	1694.85	14	-2.8	848.431	2	70.97	23700	3	14691	RO-CS-190506_SoloskiM_MG_Sample_LTA.raw	1	1	201	214			PEAKS DB
77	226	NP_001189485.1	E.TPDQFM(+15.99)TADETRNLQN.V	Y	35.59	1895.83	16	1	948.924	2	36.92	64700	3	5955	RO-CS-190506_SoloskiM_MG_Sample_LTA.raw	1	1	318	333	Oxidation (M)	M6:Oxidation (M):1000.00	PEAKS DB
77	226	NP_001189485.1	E.DSPWITDSTDRIPAT.R	Y	31.42	1673.79	15	4.3	837.906	2	57.18	21900	3	10643	RO-CS-190506_SoloskiM_MG_Sample_LTA.raw	1	1	208	222			PEAKS DB
77	227	NP_001001391.1	E.TPDQFM(+15.99)TADETRNLQN.V	Y	35.59	1895.83	16	1	948.924	2	36.92	64700	3	5955	RO-CS-190506_SoloskiM_MG_Sample_LTA.raw	1	1	339	354	Oxidation (M)	M6:Oxidation (M):1000.00	PEAKS DB
77	227	NP_001001391.1	E.DSPWITDSTDRIPAT.R	Y	31.42	1673.79	15	4.3	837.906	2	57.18	21900	3	10643	RO-CS-190506_SoloskiM_MG_Sample_LTA.raw	1	1	208	222			PEAKS DB
77	228	XP_016874074.1	E.TPDQFM(+15.99)TADETRNLQN.V	Y	35.59	1895.83	16	1	948.924	2	36.92	64700	3	5955	RO-CS-190506_SoloskiM_MG_Sample_LTA.raw	1	1	381	396	Oxidation (M)	M6:Oxidation (M):1000.00	PEAKS DB
77	228	XP_016874074.1	E.DSPWITDSTDRIPAT.S	Y	31.42	1673.79	15	4.3	837.906	2	57.18	21900	3	10643	RO-CS-190506_SoloskiM_MG_Sample_LTA.raw	1	1	208	222			PEAKS DB
77	229	XP_011518790.1	E.TPDQFM(+15.99)TADETRNLQN.V	Y	35.59	1895.83	16	1	948.924	2	36.92	64700	3	5955	RO-CS-190506_SoloskiM_MG_Sample_LTA.raw	1	1	403	418	Oxidation (M)	M6:Oxidation (M):1000.00	PEAKS DB
77	229	XP_011518790.1	E.DSPWITDSTDRIPAT.N	Y	31.42	1673.79	15	4.3	837.906	2	57.18	21900	3	10643	RO-CS-190506_SoloskiM_MG_Sample_LTA.raw	1	1	208	222			PEAKS DB
77	230	NP_001189484.1	E.TPDQFM(+15.99)TADETRNLQN.V	Y	35.59	1895.83	16	1	948.924	2	36.92	64700	3	5955	RO-CS-190506_SoloskiM_MG_Sample_LTA.raw	1	1	407	422	Oxidation (M)	M6:Oxidation (M):1000.00	PEAKS DB
77	230	NP_001189484.1	E.DSPWITDSTDRIPAT.N	Y	31.42	1673.79	15	4.3	837.906	2	57.18	21900	3	10643	RO-CS-190506_SoloskiM_MG_Sample_LTA.raw	1	1	208	222			PEAKS DB
77	231	XP_016874073.1	E.TPDQFM(+15.99)TADETRNLQN.V	Y	35.59	1895.83	16	1	948.924	2	36.92	64700	3	5955	RO-CS-190506_SoloskiM_MG_Sample_LTA.raw	1	1	424	439	Oxidation (M)	M6:Oxidation (M):1000.00	PEAKS DB
77	231	XP_016874073.1	E.DSPWITDSTDRIPAT.T	Y	31.42	1673.79	15	4.3	837.906	2	57.18	21900	3	10643	RO-CS-190506_SoloskiM_MG_Sample_LTA.raw	1	1	208	222			PEAKS DB
77	232	NP_001001390.1	E.TPDQFM(+15.99)TADETRNLQN.V	Y	35.59	1895.83	16	1	948.924	2	36.92	64700	3	5955	RO-CS-190506_SoloskiM_MG_Sample_LTA.raw	1	1	471	486	Oxidation (M)	M6:Oxidation (M):1000.00	PEAKS DB
77	232	NP_001001390.1	E.DSPWITDSTDRIPAT.N	Y	31.42	1673.79	15	4.3	837.906	2	57.18	21900	3	10643	RO-CS-190506_SoloskiM_MG_Sample_LTA.raw	1	1	208	222			PEAKS DB
77	233	XP_005253297.1	E.TPDQFM(+15.99)TADETRNLQN.V	Y	35.59	1895.83	16	1	948.924	2	36.92	64700	3	5955	RO-CS-190506_SoloskiM_MG_Sample_LTA.raw	1	1	513	528	Oxidation (M)	M6:Oxidation (M):1000.00	PEAKS DB
77	233	XP_005253297.1	E.DSPWITDSTDRIPAT.S	Y	31.42	1673.79	15	4.3	837.906	2	57.18	21900	3	10643	RO-CS-190506_SoloskiM_MG_Sample_LTA.raw	1	1	208	222			PEAKS DB
77	234	XP_011518788.1	E.TPDQFM(+15.99)TADETRNLQN.V	Y	35.59	1895.83	16	1	948.924	2	36.92	64700	3	5955	RO-CS-190506_SoloskiM_MG_Sample_LTA.raw	1	1	515	530	Oxidation (M)	M6:Oxidation (M):1000.00	PEAKS DB
77	234	XP_011518788.1	E.DSPWITDSTDRIPAT.T	Y	31.42	1673.79	15	4.3	837.906	2	57.18	21900	3	10643	RO-CS-190506_SoloskiM_MG_Sample_LTA.raw	1	1	208	222			PEAKS DB
77	235	XP_005253296.1	E.TPDQFM(+15.99)TADETRNLQN.V	Y	35.59	1895.83	16	1	948.924	2	36.92	64700	3	5955	RO-CS-190506_SoloskiM_MG_Sample_LTA.raw	1	1	556	571	Oxidation (M)	M6:Oxidation (M):1000.00	PEAKS DB
77	235	XP_005253296.1	E.DSPWITDSTDRIPAT.T	Y	31.42	1673.79	15	4.3	837.906	2	57.18	21900	3	10643	RO-CS-190506_SoloskiM_MG_Sample_LTA.raw	1	1	208	222			PEAKS DB
77	236	XP_005253295.1	E.TPDQFM(+15.99)TADETRNLQN.V	Y	35.59	1895.83	16	1	948.924	2	36.92	64700	3	5955	RO-CS-190506_SoloskiM_MG_Sample_LTA.raw	1	1	558	573	Oxidation (M)	M6:Oxidation (M):1000.00	PEAKS DB
77	236	XP_005253295.1	E.DSPWITDSTDRIPAT.I	Y	31.42	1673.79	15	4.3	837.906	2	57.18	21900	3	10643	RO-CS-190506_SoloskiM_MG_Sample_LTA.raw	1	1	208	222			PEAKS DB
77	237	XP_011518787.1	E.TPDQFM(+15.99)TADETRNLQN.V	Y	35.59	1895.83	16	1	948.924	2	36.92	64700	3	5955	RO-CS-190506_SoloskiM_MG_Sample_LTA.raw	1	1	634	649	Oxidation (M)	M6:Oxidation (M):1000.00	PEAKS DB
77	237	XP_011518787.1	E.DSPWITDSTDRIPAT.I	Y	31.42	1673.79	15	4.3	837.906	2	57.18	21900	3	10643	RO-CS-190506_SoloskiM_MG_Sample_LTA.raw	1	1	208	222			PEAKS DB
77	238	XP_011518786.1	E.TPDQFM(+15.99)TADETRNLQN.V	Y	35.59	1895.83	16	1	948.924	2	36.92	64700	3	5955	RO-CS-190506_SoloskiM_MG_Sample_LTA.raw	1	1	635	650	Oxidation (M)	M6:Oxidation (M):1000.00	PEAKS DB
77	238	XP_011518786.1	E.DSPWITDSTDRIPAT.I	Y	31.42	1673.79	15	4.3	837.906	2	57.18	21900	3	10643	RO-CS-190506_SoloskiM_MG_Sample_LTA.raw	1	1	208	222			PEAKS DB
77	239	XP_011518785.1	E.TPDQFM(+15.99)TADETRNLQN.V	Y	35.59	1895.83	16	1	948.924	2	36.92	64700	3	5955	RO-CS-190506_SoloskiM_MG_Sample_LTA.raw	1	1	636	651	Oxidation (M)	M6:Oxidation (M):1000.00	PEAKS DB
77	239	XP_011518785.1	E.DSPWITDSTDRIPAT.I	Y	31.42	1673.79	15	4.3	837.906	2	57.18	21900	3	10643	RO-CS-190506_SoloskiM_MG_Sample_LTA.raw	1	1	208	222			PEAKS DB
77	240	XP_011518784.1	E.TPDQFM(+15.99)TADETRNLQN.V	Y	35.59	1895.83	16	1	948.924	2	36.92	64700	3	5955	RO-CS-190506_SoloskiM_MG_Sample_LTA.raw	1	1	653	668	Oxidation (M)	M6:Oxidation (M):1000.00	PEAKS DB
77	240	XP_011518784.1	E.DSPWITDSTDRIPAT.T	Y	31.42	1673.79	15	4.3	837.906	2	57.18	21900	3	10643	RO-CS-190506_SoloskiM_MG_Sample_LTA.raw	1	1	208	222			PEAKS DB
77	241	NP_001001389.1	E.TPDQFM(+15.99)TADETRNLQN.V	Y	35.59	1895.83	16	1	948.924	2	36.92	64700	3	5955	RO-CS-190506_SoloskiM_MG_Sample_LTA.raw	1	1	677	692	Oxidation (M)	M6:Oxidation (M):1000.00	PEAKS DB
77	241	NP_001001389.1	E.DSPWITDSTDRIPAT.S	Y	31.42	1673.79	15	4.3	837.906	2	57.18	21900	3	10643	RO-CS-190506_SoloskiM_MG_Sample_LTA.raw	1	1	208	222			PEAKS DB
77	242	XP_016874072.1	E.TPDQFM(+15.99)TADETRNLQN.V	Y	35.59	1895.83	16	1	948.924	2	36.92	64700	3	5955	RO-CS-190506_SoloskiM_MG_Sample_LTA.raw	1	1	677	692	Oxidation (M)	M6:Oxidation (M):1000.00	PEAKS DB
77	242	XP_016874072.1	E.DSPWITDSTDRIPAT.T	Y	31.42	1673.79	15	4.3	837.906	2	57.18	21900	3	10643	RO-CS-190506_SoloskiM_MG_Sample_LTA.raw	1	1	208	222			PEAKS DB
77	243	XP_005253292.1	E.TPDQFM(+15.99)TADETRNLQN.V	Y	35.59	1895.83	16	1	948.924	2	36.92	64700	3	5955	RO-CS-190506_SoloskiM_MG_Sample_LTA.raw	1	1	678	693	Oxidation (M)	M6:Oxidation (M):1000.00	PEAKS DB
77	243	XP_005253292.1	E.DSPWITDSTDRIPAT.S	Y	31.42	1673.79	15	4.3	837.906	2	57.18	21900	3	10643	RO-CS-190506_SoloskiM_MG_Sample_LTA.raw	1	1	208	222			PEAKS DB
77	244	XP_005253291.1	E.TPDQFM(+15.99)TADETRNLQN.V	Y	35.59	1895.83	16	1	948.924	2	36.92	64700	3	5955	RO-CS-190506_SoloskiM_MG_Sample_LTA.raw	1	1	680	695	Oxidation (M)	M6:Oxidation (M):1000.00	PEAKS DB
77	244	XP_005253291.1	E.DSPWITDSTDRIPAT.T	Y	31.42	1673.79	15	4.3	837.906	2	57.18	21900	3	10643	RO-CS-190506_SoloskiM_MG_Sample_LTA.raw	1	1	208	222			PEAKS DB
77	245	XP_005253290.1	E.TPDQFM(+15.99)TADETRNLQN.V	Y	35.59	1895.83	16	1	948.924	2	36.92	64700	3	5955	RO-CS-190506_SoloskiM_MG_Sample_LTA.raw	1	1	681	696	Oxidation (M)	M6:Oxidation (M):1000.00	PEAKS DB
77	245	XP_005253290.1	E.DSPWITDSTDRIPAT.T	Y	31.42	1673.79	15	4.3	837.906	2	57.18	21900	3	10643	RO-CS-190506_SoloskiM_MG_Sample_LTA.raw	1	1	208	222			PEAKS DB
77	246	XP_006718451.1	E.TPDQFM(+15.99)TADETRNLQN.V	Y	35.59	1895.83	16	1	948.924	2	36.92	64700	3	5955	RO-CS-190506_SoloskiM_MG_Sample_LTA.raw	1	1	719	734	Oxidation (M)	M6:Oxidation (M):1000.00	PEAKS DB
77	246	XP_006718451.1	E.DSPWITDSTDRIPAT.T	Y	31.42	1673.79	15	4.3	837.906	2	57.18	21900	3	10643	RO-CS-190506_SoloskiM_MG_Sample_LTA.raw	1	1	208	222			PEAKS DB
77	247	NP_000601.3	E.TPDQFM(+15.99)TADETRNLQN.V	Y	35.59	1895.83	16	1	948.924	2	36.92	64700	3	5955	RO-CS-190506_SoloskiM_MG_Sample_LTA.raw	1	1	720	735	Oxidation (M)	M6:Oxidation (M):1000.00	PEAKS DB
77	247	NP_000601.3	E.DSPWITDSTDRIPAT.T	Y	31.42	1673.79	15	4.3	837.906	2	57.18	21900	3	10643	RO-CS-190506_SoloskiM_MG_Sample_LTA.raw	1	1	208	222			PEAKS DB
77	248	XP_005253289.1	E.TPDQFM(+15.99)TADETRNLQN.V	Y	35.59	1895.83	16	1	948.924	2	36.92	64700	3	5955	RO-CS-190506_SoloskiM_MG_Sample_LTA.raw	1	1	720	735	Oxidation (M)	M6:Oxidation (M):1000.00	PEAKS DB
77	248	XP_005253289.1	E.DSPWITDSTDRIPAT.T	Y	31.42	1673.79	15	4.3	837.906	2	57.18	21900	3	10643	RO-CS-190506_SoloskiM_MG_Sample_LTA.raw	1	1	208	222			PEAKS DB
77	249	XP_005253288.1	E.TPDQFM(+15.99)TADETRNLQN.V	Y	35.59	1895.83	16	1	948.924	2	36.92	64700	3	5955	RO-CS-190506_SoloskiM_MG_Sample_LTA.raw	1	1	721	736	Oxidation (M)	M6:Oxidation (M):1000.00	PEAKS DB
77	249	XP_005253288.1	E.DSPWITDSTDRIPAT.T	Y	31.42	1673.79	15	4.3	837.906	2	57.18	21900	3	10643	RO-CS-190506_SoloskiM_MG_Sample_LTA.raw	1	1	208	222			PEAKS DB
65	185	NP_001275908.1	W.LADVYDVNILLTQITN.L	Y	30.71	1803.96	16	3.2	902.991	2	74.14	0	3	15552	RO-CS-190506_SoloskiM_MG_Sample_LTA.raw	0	0	231	246			PEAKS DB
65	185	NP_001275908.1	A.DVYDVNILLTQIT.N	Y	27.76	1505.8	13	1.6	753.907	2	73.74	81300	3	15457	RO-CS-190506_SoloskiM_MG_Sample_LTA.raw	1	1	233	245			PEAKS DB
65	186	NP_001121077.1	W.LADVYDVNILLTQITN.L	Y	30.71	1803.96	16	3.2	902.991	2	74.14	0	3	15552	RO-CS-190506_SoloskiM_MG_Sample_LTA.raw	0	0	347	362			PEAKS DB
65	186	NP_001121077.1	A.DVYDVNILLTQIT.N	Y	27.76	1505.8	13	1.6	753.907	2	73.74	81300	3	15457	RO-CS-190506_SoloskiM_MG_Sample_LTA.raw	1	1	349	361			PEAKS DB
65	187	NP_000226.2	W.LADVYDVNILLTQITN.L	Y	30.71	1803.96	16	3.2	902.991	2	74.14	0	3	15552	RO-CS-190506_SoloskiM_MG_Sample_LTA.raw	0	0	347	362			PEAKS DB
65	187	NP_000226.2	A.DVYDVNILLTQIT.N	Y	27.76	1505.8	13	1.6	753.907	2	73.74	81300	3	15457	RO-CS-190506_SoloskiM_MG_Sample_LTA.raw	1	1	349	361			PEAKS DB
70	450	NP_000375.2	K.IEGNLIFDPNNYL.P	Y	30.61	1520.75	13	4.4	761.386	2	72.39	14600	3	15083	RO-CS-190506_SoloskiM_MG_Sample_LTA.raw	1	1	655	667			PEAKS DB
70	450	NP_000375.2	K.IEGNLIFDPNNYLPKE.S	Y	25.8	1874.94	16	3.2	938.481	2	67.72	46800	3	13729	RO-CS-190506_SoloskiM_MG_Sample_LTA.raw	1	1	655	670			PEAKS DB
70	450	NP_000375.2	K.IEGNLIFDPNNYLPK.E	Y	20.41	1745.9	15	3.8	873.96	2	67.84	0	3	13778	RO-CS-190506_SoloskiM_MG_Sample_LTA.raw	0	0	655	669			PEAKS DB
50	505	XP_016873762.1	N.DSGNKVGIQLPEVELSVSTKKE	Y	37.09	2356.25	22	-0.3	786.423	3	58.44	105000	3	10998	RO-CS-190506_SoloskiM_MG_Sample_LTA.raw	1	1	4052	4073			PEAKS DB
50	505	XP_016873762.1	N.AKGPQVSGELKGPGVDVN.L	Y	26.38	1750.92	18	4.1	584.65	3	37.51	4920	3	6086	RO-CS-190506_SoloskiM_MG_Sample_LTA.raw	1	1	3607	3624			PEAKS DB
50	506	XP_016873761.1	N.DSGNKVGIQLPEVELSVSTKKE	Y	37.09	2356.25	22	-0.3	786.423	3	58.44	105000	3	10998	RO-CS-190506_SoloskiM_MG_Sample_LTA.raw	1	1	4052	4073			PEAKS DB
50	506	XP_016873761.1	N.AKGPQVSGELKGPGVDVN.L	Y	26.38	1750.92	18	4.1	584.65	3	37.51	4920	3	6086	RO-CS-190506_SoloskiM_MG_Sample_LTA.raw	1	1	3607	3624			PEAKS DB
50	454	XP_005274302.1	N.DSGNKVGIQLPEVELSVSTKKE	Y	37.09	2356.25	22	-0.3	786.423	3	58.44	105000	3	10998	RO-CS-190506_SoloskiM_MG_Sample_LTA.raw	1	1	5417	5438			PEAKS DB
50	454	XP_005274302.1	N.AKGPQVSGELKGPGVDVN.L	Y	26.38	1750.92	18	4.1	584.65	3	37.51	4920	3	6086	RO-CS-190506_SoloskiM_MG_Sample_LTA.raw	1	1	4972	4989			PEAKS DB
50	384	XP_016873759.1	N.DSGNKVGIQLPEVELSVSTKKE	Y	37.09	2356.25	22	-0.3	786.423	3	58.44	105000	3	10998	RO-CS-190506_SoloskiM_MG_Sample_LTA.raw	1	1	5802	5823			PEAKS DB
50	384	XP_016873759.1	N.AKGPQVSGELKGPGVDVN.L	Y	26.38	1750.92	18	4.1	584.65	3	37.51	4920	3	6086	RO-CS-190506_SoloskiM_MG_Sample_LTA.raw	1	1	5357	5374			PEAKS DB
50	385	NP_001333374.1	N.DSGNKVGIQLPEVELSVSTKKE	Y	37.09	2356.25	22	-0.3	786.423	3	58.44	105000	3	10998	RO-CS-190506_SoloskiM_MG_Sample_LTA.raw	1	1	5869	5890			PEAKS DB
50	385	NP_001333374.1	N.AKGPQVSGELKGPGVDVN.L	Y	26.38	1750.92	18	4.1	584.65	3	37.51	4920	3	6086	RO-CS-190506_SoloskiM_MG_Sample_LTA.raw	1	1	5424	5441			PEAKS DB
50	386	NP_001611.1	N.DSGNKVGIQLPEVELSVSTKKE	Y	37.09	2356.25	22	-0.3	786.423	3	58.44	105000	3	10998	RO-CS-190506_SoloskiM_MG_Sample_LTA.raw	1	1	5869	5890			PEAKS DB
50	386	NP_001611.1	N.AKGPQVSGELKGPGVDVN.L	Y	26.38	1750.92	18	4.1	584.65	3	37.51	4920	3	6086	RO-CS-190506_SoloskiM_MG_Sample_LTA.raw	1	1	5424	5441			PEAKS DB
50	387	NP_001333375.1	N.DSGNKVGIQLPEVELSVSTKKE	Y	37.09	2356.25	22	-0.3	786.423	3	58.44	105000	3	10998	RO-CS-190506_SoloskiM_MG_Sample_LTA.raw	1	1	5869	5890			PEAKS DB
50	387	NP_001333375.1	N.AKGPQVSGELKGPGVDVN.L	Y	26.38	1750.92	18	4.1	584.65	3	37.51	4920	3	6086	RO-CS-190506_SoloskiM_MG_Sample_LTA.raw	1	1	5424	5441			PEAKS DB
50	383	XP_016873760.1	N.DSGNKVGIQLPEVELSVSTKKE	Y	37.09	2356.25	22	-0.3	786.423	3	58.44	105000	3	10998	RO-CS-190506_SoloskiM_MG_Sample_LTA.raw	1	1	4236	4257			PEAKS DB
50	383	XP_016873760.1	N.AKGPQVSGELKGPGVDVN.L	Y	26.38	1750.92	18	4.1	584.65	3	37.51	4920	3	6086	RO-CS-190506_SoloskiM_MG_Sample_LTA.raw	1	1	3791	3808			PEAKS DB
47	521	NP_066932.1	N.PLPSKETIEQEKQAGES	Y	40.71	1869.93	17	0.9	935.974	2	29.98	962000	3	4765	RO-CS-190506_SoloskiM_MG_Sample_LTA.raw	2	2	28	44			PEAKS DB
79	331	NP_055146.1	I.SKGGYLQGNVNGRLPS.L	Y	37.57	1645.85	16	1.4	823.935	2	38.62	38400	3	6301	RO-CS-190506_SoloskiM_MG_Sample_LTA.raw	1	1	11	26			PEAKS DB
79	331	NP_055146.1	I.SKGGYLQGNVNGRLP.S	Y	25.13	1558.82	15	1.4	520.615	3	42.32	4020	3	7115	RO-CS-190506_SoloskiM_MG_Sample_LTA.raw	1	1	11	25			PEAKS DB
79	332	XP_011530104.1	I.SKGGYLQGNVNGRLPS.L	Y	37.57	1645.85	16	1.4	823.935	2	38.62	38400	3	6301	RO-CS-190506_SoloskiM_MG_Sample_LTA.raw	1	1	11	26			PEAKS DB
79	332	XP_011530104.1	I.SKGGYLQGNVNGRLP.S	Y	25.13	1558.82	15	1.4	520.615	3	42.32	4020	3	7115	RO-CS-190506_SoloskiM_MG_Sample_LTA.raw	1	1	11	25			PEAKS DB
31	640	XP_005273561.1	S.LDVYELDAKQGRWY.V	Y	28.57	1754.86	14	4.2	878.442	2	60.63	240000	3	11488	RO-CS-190506_SoloskiM_MG_Sample_LTA.raw	1	1	280	293			PEAKS DB
31	640	XP_005273561.1	E.SLDVYELDAKQGRWY.V	Y	25.74	1841.89	15	2.1	614.973	3	61.31	144000	3	11749	RO-CS-190506_SoloskiM_MG_Sample_LTA.raw	1	1	279	293			PEAKS DB
31	640	XP_005273561.1	L.DVYELDAKQGRWY.V	Y	25.39	1641.78	13	1.5	821.898	2	55.15	17000	3	10137	RO-CS-190506_SoloskiM_MG_Sample_LTA.raw	1	1	281	293			PEAKS DB
31	641	NP_001120977.1	S.LDVYELDAKQGRWY.V	Y	28.57	1754.86	14	4.2	878.442	2	60.63	240000	3	11488	RO-CS-190506_SoloskiM_MG_Sample_LTA.raw	1	1	296	309			PEAKS DB
31	641	NP_001120977.1	E.SLDVYELDAKQGRWY.V	Y	25.74	1841.89	15	2.1	614.973	3	61.31	144000	3	11749	RO-CS-190506_SoloskiM_MG_Sample_LTA.raw	1	1	295	309			PEAKS DB
31	641	NP_001120977.1	L.DVYELDAKQGRWY.V	Y	25.39	1641.78	13	1.5	821.898	2	55.15	17000	3	10137	RO-CS-190506_SoloskiM_MG_Sample_LTA.raw	1	1	297	309			PEAKS DB
31	642	NP_808592.2	S.LDVYELDAKQGRWY.V	Y	28.57	1754.86	14	4.2	878.442	2	60.63	240000	3	11488	RO-CS-190506_SoloskiM_MG_Sample_LTA.raw	1	1	302	315			PEAKS DB
31	642	NP_808592.2	E.SLDVYELDAKQGRWY.V	Y	25.74	1841.89	15	2.1	614.973	3	61.31	144000	3	11749	RO-CS-190506_SoloskiM_MG_Sample_LTA.raw	1	1	301	315			PEAKS DB
31	642	NP_808592.2	L.DVYELDAKQGRWY.V	Y	25.39	1641.78	13	1.5	821.898	2	55.15	17000	3	10137	RO-CS-190506_SoloskiM_MG_Sample_LTA.raw	1	1	303	315			PEAKS DB
31	643	NP_004306.3	S.LDVYELDAKQGRWY.V	Y	28.57	1754.86	14	4.2	878.442	2	60.63	240000	3	11488	RO-CS-190506_SoloskiM_MG_Sample_LTA.raw	1	1	318	331			PEAKS DB
31	643	NP_004306.3	E.SLDVYELDAKQGRWY.V	Y	25.74	1841.89	15	2.1	614.973	3	61.31	144000	3	11749	RO-CS-190506_SoloskiM_MG_Sample_LTA.raw	1	1	317	331			PEAKS DB
31	643	NP_004306.3	L.DVYELDAKQGRWY.V	Y	25.39	1641.78	13	1.5	821.898	2	55.15	17000	3	10137	RO-CS-190506_SoloskiM_MG_Sample_LTA.raw	1	1	319	331			PEAKS DB
92	467	XP_016861837.1	S.LPGGIVTDETLSFIQK.S	Y	37.72	1716.93	16	1	859.473	2	66.47	745000	3	13336	RO-CS-190506_SoloskiM_MG_Sample_LTA.raw	1	1	251	266			PEAKS DB
92	467	XP_016861837.1	S.LPGGIVTDETLSFIQKS.R	Y	24.07	1803.96	17	2.2	902.99	2	67.57	19800	3	13687	RO-CS-190506_SoloskiM_MG_Sample_LTA.raw	1	1	251	267			PEAKS DB
92	468	NP_001161401.1	S.LPGGIVTDETLSFIQK.S	Y	37.72	1716.93	16	1	859.473	2	66.47	745000	3	13336	RO-CS-190506_SoloskiM_MG_Sample_LTA.raw	1	1	445	460			PEAKS DB
92	468	NP_001161401.1	S.LPGGIVTDETLSFIQKS.R	Y	24.07	1803.96	17	2.2	902.99	2	67.57	19800	3	13687	RO-CS-190506_SoloskiM_MG_Sample_LTA.raw	1	1	445	461			PEAKS DB
92	469	NP_002173.1	S.LPGGIVTDETLSFIQK.S	Y	37.72	1716.93	16	1	859.473	2	66.47	745000	3	13336	RO-CS-190506_SoloskiM_MG_Sample_LTA.raw	1	1	445	460			PEAKS DB
92	469	NP_002173.1	S.LPGGIVTDETLSFIQKS.R	Y	24.07	1803.96	17	2.2	902.99	2	67.57	19800	3	13687	RO-CS-190506_SoloskiM_MG_Sample_LTA.raw	1	1	445	461			PEAKS DB
92	470	NP_001161400.1	S.LPGGIVTDETLSFIQK.S	Y	37.72	1716.93	16	1	859.473	2	66.47	745000	3	13336	RO-CS-190506_SoloskiM_MG_Sample_LTA.raw	1	1	445	460			PEAKS DB
92	470	NP_001161400.1	S.LPGGIVTDETLSFIQKS.R	Y	24.07	1803.96	17	2.2	902.99	2	67.57	19800	3	13687	RO-CS-190506_SoloskiM_MG_Sample_LTA.raw	1	1	445	461			PEAKS DB
98	561	NP_003038.2	E.DLPVITIDPASPQSPE.S	Y	33.16	1677.85	16	4.9	839.934	2	65.98	0	3	13199	RO-CS-190506_SoloskiM_MG_Sample_LTA.raw	0	0	713	728			PEAKS DB
98	561	NP_003038.2	Y.EPKEDLPVITIDPASPQSPE.S	Y	32.9	2161.08	20	2	1081.55	2	61.86	0	3	11884	RO-CS-190506_SoloskiM_MG_Sample_LTA.raw	0	0	709	728			PEAKS DB
96	572	NP_064440.1	E.DIVADHVASYGVN.F	Y	33.8	1358.65	13	1.4	680.332	2	45.6	79600	3	7909	RO-CS-190506_SoloskiM_MG_Sample_LTA.raw	1	1	25	37			PEAKS DB
96	572	NP_064440.1	E.DIVADHVASYG.V	Y	31.44	1145.54	11	3.2	573.777	2	41.97	85200	3	7012	RO-CS-190506_SoloskiM_MG_Sample_LTA.raw	1	1	25	35			PEAKS DB
42	217	NP_004346.1	A.TTAYFLYQQQGRLDK.L	Y	36.83	1830.93	15	1.9	916.472	2	49.53	203000	3	8846	RO-CS-190506_SoloskiM_MG_Sample_LTA.raw	2	2	66	80			PEAKS DB
42	217	NP_004346.1	R.M(+15.99)ATPLLM(+15.99)QALPM(+15.99)GAL.P	Y	23.94	1604.8	15	3	803.408	2	66.15	176000	3	13218	RO-CS-190506_SoloskiM_MG_Sample_LTA.raw	1	1	109	123	Oxidation (M)	M1:Oxidation (M):1000.00;M7:Oxidation (M):1000.00;M12:Oxidation (M):1000.00	PEAKS DB
42	219	NP_001020330.1	A.TTAYFLYQQQGRLDK.L	Y	36.83	1830.93	15	1.9	916.472	2	49.53	203000	3	8846	RO-CS-190506_SoloskiM_MG_Sample_LTA.raw	2	2	66	80			PEAKS DB
42	219	NP_001020330.1	R.M(+15.99)ATPLLM(+15.99)QALPM(+15.99)GAL.P	Y	23.94	1604.8	15	3	803.408	2	66.15	176000	3	13218	RO-CS-190506_SoloskiM_MG_Sample_LTA.raw	1	1	109	123	Oxidation (M)	M1:Oxidation (M):1000.00;M7:Oxidation (M):1000.00;M12:Oxidation (M):1000.00	PEAKS DB
42	216	NP_001020329.1	A.TTAYFLYQQQGRLDK.L	Y	36.83	1830.93	15	1.9	916.472	2	49.53	203000	3	8846	RO-CS-190506_SoloskiM_MG_Sample_LTA.raw	2	2	66	80			PEAKS DB
42	216	NP_001020329.1	R.M(+15.99)ATPLLM(+15.99)QALPM(+15.99)GAL.P	Y	23.94	1604.8	15	3	803.408	2	66.15	176000	3	13218	RO-CS-190506_SoloskiM_MG_Sample_LTA.raw	1	1	109	123	Oxidation (M)	M1:Oxidation (M):1000.00;M7:Oxidation (M):1000.00;M12:Oxidation (M):1000.00	PEAKS DB
42	218	XP_016865579.1	A.TTAYFLYQQQGRLDK.L	Y	36.83	1830.93	15	1.9	916.472	2	49.53	203000	3	8846	RO-CS-190506_SoloskiM_MG_Sample_LTA.raw	2	2	66	80			PEAKS DB
42	218	XP_016865579.1	R.M(+15.99)ATPLLM(+15.99)QALPM(+15.99)GAL.P	Y	23.94	1604.8	15	3	803.408	2	66.15	176000	3	13218	RO-CS-190506_SoloskiM_MG_Sample_LTA.raw	1	1	109	123	Oxidation (M)	M1:Oxidation (M):1000.00;M7:Oxidation (M):1000.00;M12:Oxidation (M):1000.00	PEAKS DB
42	220	XP_016865578.1	A.TTAYFLYQQQGRLDK.L	Y	36.83	1830.93	15	1.9	916.472	2	49.53	203000	3	8846	RO-CS-190506_SoloskiM_MG_Sample_LTA.raw	2	2	66	80			PEAKS DB
42	220	XP_016865578.1	R.M(+15.99)ATPLLM(+15.99)QALPM(+15.99)GAL.P	Y	23.94	1604.8	15	3	803.408	2	66.15	176000	3	13218	RO-CS-190506_SoloskiM_MG_Sample_LTA.raw	1	1	109	123	Oxidation (M)	M1:Oxidation (M):1000.00;M7:Oxidation (M):1000.00;M12:Oxidation (M):1000.00	PEAKS DB
97	497	NP_001254635.1	K.INQRILVVDPVTSEHE.L	Y	33.16	1847.97	16	0.1	616.999	3	50.27	48000	3	9009	RO-CS-190506_SoloskiM_MG_Sample_LTA.raw	1	1	23	38			PEAKS DB
97	497	NP_001254635.1	N.QRILVVDPVTSEHE.L	Y	30.42	1620.85	14	4.3	541.292	3	46.27	6350	3	8059	RO-CS-190506_SoloskiM_MG_Sample_LTA.raw	1	1	25	38			PEAKS DB
97	498	NP_001300958.1	K.INQRILVVDPVTSEHE.L	Y	33.16	1847.97	16	0.1	616.999	3	50.27	48000	3	9009	RO-CS-190506_SoloskiM_MG_Sample_LTA.raw	1	1	137	152			PEAKS DB
97	498	NP_001300958.1	N.QRILVVDPVTSEHE.L	Y	30.42	1620.85	14	4.3	541.292	3	46.27	6350	3	8059	RO-CS-190506_SoloskiM_MG_Sample_LTA.raw	1	1	139	152			PEAKS DB
97	499	NP_054862.1	K.INQRILVVDPVTSEHE.L	Y	33.16	1847.97	16	0.1	616.999	3	50.27	48000	3	9009	RO-CS-190506_SoloskiM_MG_Sample_LTA.raw	1	1	137	152			PEAKS DB
97	499	NP_054862.1	N.QRILVVDPVTSEHE.L	Y	30.42	1620.85	14	4.3	541.292	3	46.27	6350	3	8059	RO-CS-190506_SoloskiM_MG_Sample_LTA.raw	1	1	139	152			PEAKS DB
93	628	NP_001311019.1	G.IAAKYQLDPTASISAK.V	Y	35.41	1675.91	16	4.1	838.968	2	43.5	54600	3	7387	RO-CS-190506_SoloskiM_MG_Sample_LTA.raw	1	1	193	208			PEAKS DB
93	628	NP_001311019.1	G.IAAKYQLDPTASISA.K	Y	24.94	1547.82	15	1.6	774.918	2	51.09	81700	3	9206	RO-CS-190506_SoloskiM_MG_Sample_LTA.raw	1	1	193	207			PEAKS DB
93	629	NP_001311016.1	G.IAAKYQLDPTASISAK.V	Y	35.41	1675.91	16	4.1	838.968	2	43.5	54600	3	7387	RO-CS-190506_SoloskiM_MG_Sample_LTA.raw	1	1	193	208			PEAKS DB
93	629	NP_001311016.1	G.IAAKYQLDPTASISA.K	Y	24.94	1547.82	15	1.6	774.918	2	51.09	81700	3	9206	RO-CS-190506_SoloskiM_MG_Sample_LTA.raw	1	1	193	207			PEAKS DB
93	630	NP_001311018.1	G.IAAKYQLDPTASISAK.V	Y	35.41	1675.91	16	4.1	838.968	2	43.5	54600	3	7387	RO-CS-190506_SoloskiM_MG_Sample_LTA.raw	1	1	193	208			PEAKS DB
93	630	NP_001311018.1	G.IAAKYQLDPTASISA.K	Y	24.94	1547.82	15	1.6	774.918	2	51.09	81700	3	9206	RO-CS-190506_SoloskiM_MG_Sample_LTA.raw	1	1	193	207			PEAKS DB
93	631	NP_003366.2	G.IAAKYQLDPTASISAK.V	Y	35.41	1675.91	16	4.1	838.968	2	43.5	54600	3	7387	RO-CS-190506_SoloskiM_MG_Sample_LTA.raw	1	1	232	247			PEAKS DB
93	631	NP_003366.2	G.IAAKYQLDPTASISA.K	Y	24.94	1547.82	15	1.6	774.918	2	51.09	81700	3	9206	RO-CS-190506_SoloskiM_MG_Sample_LTA.raw	1	1	232	246			PEAKS DB
93	632	NP_001311017.1	G.IAAKYQLDPTASISAK.V	Y	35.41	1675.91	16	4.1	838.968	2	43.5	54600	3	7387	RO-CS-190506_SoloskiM_MG_Sample_LTA.raw	1	1	232	247			PEAKS DB
93	632	NP_001311017.1	G.IAAKYQLDPTASISA.K	Y	24.94	1547.82	15	1.6	774.918	2	51.09	81700	3	9206	RO-CS-190506_SoloskiM_MG_Sample_LTA.raw	1	1	232	246			PEAKS DB
93	633	NP_001171752.1	G.IAAKYQLDPTASISAK.V	Y	35.41	1675.91	16	4.1	838.968	2	43.5	54600	3	7387	RO-CS-190506_SoloskiM_MG_Sample_LTA.raw	1	1	232	247			PEAKS DB
93	633	NP_001171752.1	G.IAAKYQLDPTASISA.K	Y	24.94	1547.82	15	1.6	774.918	2	51.09	81700	3	9206	RO-CS-190506_SoloskiM_MG_Sample_LTA.raw	1	1	232	246			PEAKS DB
93	634	NP_001171712.1	G.IAAKYQLDPTASISAK.V	Y	35.41	1675.91	16	4.1	838.968	2	43.5	54600	3	7387	RO-CS-190506_SoloskiM_MG_Sample_LTA.raw	1	1	247	262			PEAKS DB
93	634	NP_001171712.1	G.IAAKYQLDPTASISA.K	Y	24.94	1547.82	15	1.6	774.918	2	51.09	81700	3	9206	RO-CS-190506_SoloskiM_MG_Sample_LTA.raw	1	1	247	261			PEAKS DB
17	345	NP_003364.1	T.ISPM(+15.99)VM(+15.99)DAKAVAGNI.S	Y	32.09	1547.77	15	4.6	774.895	2	46.33	377000	3	8080	RO-CS-190506_SoloskiM_MG_Sample_LTA.raw	2	2	794	808	Oxidation (M)	M4:Oxidation (M):1000.00;M6:Oxidation (M):1000.00	PEAKS DB
17	345	NP_003364.1	T.ISPM(+15.99)VM(+15.99)DAKAVAG.N	Y	30.49	1320.64	13	3.9	661.331	2	31.99	192000	3	5107	RO-CS-190506_SoloskiM_MG_Sample_LTA.raw	1	1	794	806	Oxidation (M)	M4:Oxidation (M):1000.00;M6:Oxidation (M):1000.00	PEAKS DB
17	346	NP_054706.1	T.ISPM(+15.99)VM(+15.99)DAKAVAGNI.S	Y	32.09	1547.77	15	4.6	774.895	2	46.33	377000	3	8080	RO-CS-190506_SoloskiM_MG_Sample_LTA.raw	2	2	794	808	Oxidation (M)	M4:Oxidation (M):1000.00;M6:Oxidation (M):1000.00	PEAKS DB
17	346	NP_054706.1	T.ISPM(+15.99)VM(+15.99)DAKAVAG.N	Y	30.49	1320.64	13	3.9	661.331	2	31.99	192000	3	5107	RO-CS-190506_SoloskiM_MG_Sample_LTA.raw	1	1	794	806	Oxidation (M)	M4:Oxidation (M):1000.00;M6:Oxidation (M):1000.00	PEAKS DB
81	587	NP_000228.1	D.SNVIVVDWLSRAQ.E	Y	33.31	1485.79	13	3	743.907	2	66.96	0	3	13506	RO-CS-190506_SoloskiM_MG_Sample_LTA.raw	0	0	106	118			PEAKS DB
81	587	NP_000228.1	R.EPDSNVIVVDWLSRAQEH.Y	Y	27.92	2093.02	18	-1.9	698.679	3	66.2	61500	3	13275	RO-CS-190506_SoloskiM_MG_Sample_LTA.raw	1	1	103	120			PEAKS DB
95	523	NP_001273596.1	H.GNQIATNGVVHVIDR.V	Y	34.31	1591.84	15	0.3	531.622	3	43.01	39200	3	7272	RO-CS-190506_SoloskiM_MG_Sample_LTA.raw	1	1	214	228			PEAKS DB
95	523	NP_001273596.1	I.HGNQIATNGVVHVIDR.V	Y	25.62	1728.9	16	1.7	577.309	3	41.27	8420	3	6878	RO-CS-190506_SoloskiM_MG_Sample_LTA.raw	1	1	213	228			PEAKS DB
95	524	NP_001273595.1	H.GNQIATNGVVHVIDR.V	Y	34.31	1591.84	15	0.3	531.622	3	43.01	39200	3	7272	RO-CS-190506_SoloskiM_MG_Sample_LTA.raw	1	1	214	228			PEAKS DB
95	524	NP_001273595.1	I.HGNQIATNGVVHVIDR.V	Y	25.62	1728.9	16	1.7	577.309	3	41.27	8420	3	6878	RO-CS-190506_SoloskiM_MG_Sample_LTA.raw	1	1	213	228			PEAKS DB
95	525	NP_001129408.1	H.GNQIATNGVVHVIDR.V	Y	34.31	1591.84	15	0.3	531.622	3	43.01	39200	3	7272	RO-CS-190506_SoloskiM_MG_Sample_LTA.raw	1	1	214	228			PEAKS DB
95	525	NP_001129408.1	I.HGNQIATNGVVHVIDR.V	Y	25.62	1728.9	16	1.7	577.309	3	41.27	8420	3	6878	RO-CS-190506_SoloskiM_MG_Sample_LTA.raw	1	1	213	228			PEAKS DB
95	526	NP_001129406.1	H.GNQIATNGVVHVIDR.V	Y	34.31	1591.84	15	0.3	531.622	3	43.01	39200	3	7272	RO-CS-190506_SoloskiM_MG_Sample_LTA.raw	1	1	214	228			PEAKS DB
95	526	NP_001129406.1	I.HGNQIATNGVVHVIDR.V	Y	25.62	1728.9	16	1.7	577.309	3	41.27	8420	3	6878	RO-CS-190506_SoloskiM_MG_Sample_LTA.raw	1	1	213	228			PEAKS DB
95	527	NP_001129407.1	H.GNQIATNGVVHVIDR.V	Y	34.31	1591.84	15	0.3	531.622	3	43.01	39200	3	7272	RO-CS-190506_SoloskiM_MG_Sample_LTA.raw	1	1	214	228			PEAKS DB
95	527	NP_001129407.1	I.HGNQIATNGVVHVIDR.V	Y	25.62	1728.9	16	1.7	577.309	3	41.27	8420	3	6878	RO-CS-190506_SoloskiM_MG_Sample_LTA.raw	1	1	213	228			PEAKS DB
95	528	XP_005266289.1	H.GNQIATNGVVHVIDR.V	Y	34.31	1591.84	15	0.3	531.622	3	43.01	39200	3	7272	RO-CS-190506_SoloskiM_MG_Sample_LTA.raw	1	1	214	228			PEAKS DB
95	528	XP_005266289.1	I.HGNQIATNGVVHVIDR.V	Y	25.62	1728.9	16	1.7	577.309	3	41.27	8420	3	6878	RO-CS-190506_SoloskiM_MG_Sample_LTA.raw	1	1	213	228			PEAKS DB
95	529	NP_001317446.1	H.GNQIATNGVVHVIDR.V	Y	34.31	1591.84	15	0.3	531.622	3	43.01	39200	3	7272	RO-CS-190506_SoloskiM_MG_Sample_LTA.raw	1	1	214	228			PEAKS DB
95	529	NP_001317446.1	I.HGNQIATNGVVHVIDR.V	Y	25.62	1728.9	16	1.7	577.309	3	41.27	8420	3	6878	RO-CS-190506_SoloskiM_MG_Sample_LTA.raw	1	1	213	228			PEAKS DB
95	530	NP_001273594.1	H.GNQIATNGVVHVIDR.V	Y	34.31	1591.84	15	0.3	531.622	3	43.01	39200	3	7272	RO-CS-190506_SoloskiM_MG_Sample_LTA.raw	1	1	214	228			PEAKS DB
95	530	NP_001273594.1	I.HGNQIATNGVVHVIDR.V	Y	25.62	1728.9	16	1.7	577.309	3	41.27	8420	3	6878	RO-CS-190506_SoloskiM_MG_Sample_LTA.raw	1	1	213	228			PEAKS DB
95	531	XP_016875845.1	H.GNQIATNGVVHVIDR.V	Y	34.31	1591.84	15	0.3	531.622	3	43.01	39200	3	7272	RO-CS-190506_SoloskiM_MG_Sample_LTA.raw	1	1	214	228			PEAKS DB
95	531	XP_016875845.1	I.HGNQIATNGVVHVIDR.V	Y	25.62	1728.9	16	1.7	577.309	3	41.27	8420	3	6878	RO-CS-190506_SoloskiM_MG_Sample_LTA.raw	1	1	213	228			PEAKS DB
95	532	XP_016875844.1	H.GNQIATNGVVHVIDR.V	Y	34.31	1591.84	15	0.3	531.622	3	43.01	39200	3	7272	RO-CS-190506_SoloskiM_MG_Sample_LTA.raw	1	1	214	228			PEAKS DB
95	532	XP_016875844.1	I.HGNQIATNGVVHVIDR.V	Y	25.62	1728.9	16	1.7	577.309	3	41.27	8420	3	6878	RO-CS-190506_SoloskiM_MG_Sample_LTA.raw	1	1	213	228			PEAKS DB
95	533	NP_006466.2	H.GNQIATNGVVHVIDR.V	Y	34.31	1591.84	15	0.3	531.622	3	43.01	39200	3	7272	RO-CS-190506_SoloskiM_MG_Sample_LTA.raw	1	1	214	228			PEAKS DB
95	533	NP_006466.2	I.HGNQIATNGVVHVIDR.V	Y	25.62	1728.9	16	1.7	577.309	3	41.27	8420	3	6878	RO-CS-190506_SoloskiM_MG_Sample_LTA.raw	1	1	213	228			PEAKS DB
66	562	NP_001276719.1	N.TPILVDGKDVM(+15.99)PE.V	Y	34.5	1428.72	13	3.3	715.368	2	44.76	353000	3	7721	RO-CS-190506_SoloskiM_MG_Sample_LTA.raw	1	1	109	121	Oxidation (M)	M11:Oxidation (M):1000.00	PEAKS DB
66	562	NP_001276719.1	R.SNTPILVDGKDVM(+15.99)PE.V	Y	24.07	1629.79	15	3.7	815.906	2	45.07	43600	3	7788	RO-CS-190506_SoloskiM_MG_Sample_LTA.raw	1	1	107	121	Oxidation (M)	M13:Oxidation (M):1000.00	PEAKS DB
66	563	NP_001316840.1	N.TPILVDGKDVM(+15.99)PE.V	Y	34.5	1428.72	13	3.3	715.368	2	44.76	353000	3	7721	RO-CS-190506_SoloskiM_MG_Sample_LTA.raw	1	1	109	121	Oxidation (M)	M11:Oxidation (M):1000.00	PEAKS DB
66	563	NP_001316840.1	R.SNTPILVDGKDVM(+15.99)PE.V	Y	24.07	1629.79	15	3.7	815.906	2	45.07	43600	3	7788	RO-CS-190506_SoloskiM_MG_Sample_LTA.raw	1	1	107	121	Oxidation (M)	M13:Oxidation (M):1000.00	PEAKS DB
66	564	NP_001316839.1	N.TPILVDGKDVM(+15.99)PE.V	Y	34.5	1428.72	13	3.3	715.368	2	44.76	353000	3	7721	RO-CS-190506_SoloskiM_MG_Sample_LTA.raw	1	1	109	121	Oxidation (M)	M11:Oxidation (M):1000.00	PEAKS DB
66	564	NP_001316839.1	R.SNTPILVDGKDVM(+15.99)PE.V	Y	24.07	1629.79	15	3.7	815.906	2	45.07	43600	3	7788	RO-CS-190506_SoloskiM_MG_Sample_LTA.raw	1	1	107	121	Oxidation (M)	M13:Oxidation (M):1000.00	PEAKS DB
66	565	NP_001316838.1	N.TPILVDGKDVM(+15.99)PE.V	Y	34.5	1428.72	13	3.3	715.368	2	44.76	353000	3	7721	RO-CS-190506_SoloskiM_MG_Sample_LTA.raw	1	1	109	121	Oxidation (M)	M11:Oxidation (M):1000.00	PEAKS DB
66	565	NP_001316838.1	R.SNTPILVDGKDVM(+15.99)PE.V	Y	24.07	1629.79	15	3.7	815.906	2	45.07	43600	3	7788	RO-CS-190506_SoloskiM_MG_Sample_LTA.raw	1	1	107	121	Oxidation (M)	M13:Oxidation (M):1000.00	PEAKS DB
66	566	NP_000166.2	N.TPILVDGKDVM(+15.99)PE.V	Y	34.5	1428.72	13	3.3	715.368	2	44.76	353000	3	7721	RO-CS-190506_SoloskiM_MG_Sample_LTA.raw	1	1	109	121	Oxidation (M)	M11:Oxidation (M):1000.00	PEAKS DB
66	566	NP_000166.2	R.SNTPILVDGKDVM(+15.99)PE.V	Y	24.07	1629.79	15	3.7	815.906	2	45.07	43600	3	7788	RO-CS-190506_SoloskiM_MG_Sample_LTA.raw	1	1	107	121	Oxidation (M)	M13:Oxidation (M):1000.00	PEAKS DB
66	567	NP_001171651.1	N.TPILVDGKDVM(+15.99)PE.V	Y	34.5	1428.72	13	3.3	715.368	2	44.76	353000	3	7721	RO-CS-190506_SoloskiM_MG_Sample_LTA.raw	1	1	148	160	Oxidation (M)	M11:Oxidation (M):1000.00	PEAKS DB
66	567	NP_001171651.1	R.SNTPILVDGKDVM(+15.99)PE.V	Y	24.07	1629.79	15	3.7	815.906	2	45.07	43600	3	7788	RO-CS-190506_SoloskiM_MG_Sample_LTA.raw	1	1	146	160	Oxidation (M)	M13:Oxidation (M):1000.00	PEAKS DB
66	568	NP_001276718.1	N.TPILVDGKDVM(+15.99)PE.V	Y	34.5	1428.72	13	3.3	715.368	2	44.76	353000	3	7721	RO-CS-190506_SoloskiM_MG_Sample_LTA.raw	1	1	148	160	Oxidation (M)	M11:Oxidation (M):1000.00	PEAKS DB
66	568	NP_001276718.1	R.SNTPILVDGKDVM(+15.99)PE.V	Y	24.07	1629.79	15	3.7	815.906	2	45.07	43600	3	7788	RO-CS-190506_SoloskiM_MG_Sample_LTA.raw	1	1	146	160	Oxidation (M)	M13:Oxidation (M):1000.00	PEAKS DB
66	569	XP_011525056.1	N.TPILVDGKDVM(+15.99)PE.V	Y	34.5	1428.72	13	3.3	715.368	2	44.76	353000	3	7721	RO-CS-190506_SoloskiM_MG_Sample_LTA.raw	1	1	148	160	Oxidation (M)	M11:Oxidation (M):1000.00	PEAKS DB
66	569	XP_011525056.1	R.SNTPILVDGKDVM(+15.99)PE.V	Y	24.07	1629.79	15	3.7	815.906	2	45.07	43600	3	7788	RO-CS-190506_SoloskiM_MG_Sample_LTA.raw	1	1	146	160	Oxidation (M)	M13:Oxidation (M):1000.00	PEAKS DB
45	264	NP_001131.3	I.RVSTGASLYAGSN.N	Y	28.32	1281.63	13	3.7	641.825	2	30.64	280000	3	4866	RO-CS-190506_SoloskiM_MG_Sample_LTA.raw	1	1	7	19			PEAKS DB
45	264	NP_001131.3	L.KQAGAFLTY.S	Y	21.06	997.523	9	4.3	499.771	2	50.44	39300	3	9064	RO-CS-190506_SoloskiM_MG_Sample_LTA.raw	1	1	430	438			PEAKS DB
45	264	NP_001131.3	R.IRVSTGASLYAGSN.N	Y	20.41	1394.72	14	4.5	698.368	2	47.74	0	3	8429	RO-CS-190506_SoloskiM_MG_Sample_LTA.raw	0	0	6	19			PEAKS DB
75	779	NP_003378.3	T.ALGGGSIRQSPLSSSSPFSN.R	Y	31.19	1947.96	20	4.2	974.994	2	53.1	62800	3	9646	RO-CS-190506_SoloskiM_MG_Sample_LTA.raw	1	1	229	248			PEAKS DB
75	779	NP_003378.3	L.GGGSIRQSPLSSSSPFSN.R	Y	26.81	1763.84	18	3.6	882.932	2	46.84	37100	3	8197	RO-CS-190506_SoloskiM_MG_Sample_LTA.raw	1	1	231	248			PEAKS DB
75	780	XP_011510082.1	T.ALGGGSIRQSPLSSSSPFSN.R	Y	31.19	1947.96	20	4.2	974.994	2	53.1	62800	3	9646	RO-CS-190506_SoloskiM_MG_Sample_LTA.raw	1	1	229	248			PEAKS DB
75	780	XP_011510082.1	L.GGGSIRQSPLSSSSPFSN.R	Y	26.81	1763.84	18	3.6	882.932	2	46.84	37100	3	8197	RO-CS-190506_SoloskiM_MG_Sample_LTA.raw	1	1	231	248			PEAKS DB
75	781	NP_001070737.1	T.ALGGGSIRQSPLSSSSPFSN.R	Y	31.19	1947.96	20	4.2	974.994	2	53.1	62800	3	9646	RO-CS-190506_SoloskiM_MG_Sample_LTA.raw	1	1	229	248			PEAKS DB
75	781	NP_001070737.1	L.GGGSIRQSPLSSSSPFSN.R	Y	26.81	1763.84	18	3.6	882.932	2	46.84	37100	3	8197	RO-CS-190506_SoloskiM_MG_Sample_LTA.raw	1	1	231	248			PEAKS DB
78	285	XP_016874466.1	Y.NNQWM(+15.99)IVDYKAFIPG.G	Y	30.99	1810.87	15	2.6	906.445	2	67.94	9390	3	13803	RO-CS-190506_SoloskiM_MG_Sample_LTA.raw	1	1	244	258	Oxidation (M)	M5:Oxidation (M):1000.00	PEAKS DB
78	285	XP_016874466.1	Q.IPGM(+15.99)VVVADKTSELYQK.T	Y	27.03	1892.99	17	1.3	632.005	3	45.02	19400	3	7782	RO-CS-190506_SoloskiM_MG_Sample_LTA.raw	1	1	273	289	Oxidation (M)	M4:Oxidation (M):1000.00	PEAKS DB
78	286	XP_011536325.1	Y.NNQWM(+15.99)IVDYKAFIPG.G	Y	30.99	1810.87	15	2.6	906.445	2	67.94	9390	3	13803	RO-CS-190506_SoloskiM_MG_Sample_LTA.raw	1	1	250	264	Oxidation (M)	M5:Oxidation (M):1000.00	PEAKS DB
78	286	XP_011536325.1	Q.IPGM(+15.99)VVVADKTSELYQK.T	Y	27.03	1892.99	17	1.3	632.005	3	45.02	19400	3	7782	RO-CS-190506_SoloskiM_MG_Sample_LTA.raw	1	1	279	295	Oxidation (M)	M4:Oxidation (M):1000.00	PEAKS DB
78	287	NP_775813.2	Y.NNQWM(+15.99)IVDYKAFIPG.G	Y	30.99	1810.87	15	2.6	906.445	2	67.94	9390	3	13803	RO-CS-190506_SoloskiM_MG_Sample_LTA.raw	1	1	375	389	Oxidation (M)	M5:Oxidation (M):1000.00	PEAKS DB
78	287	NP_775813.2	Q.IPGM(+15.99)VVVADKTSELYQK.T	Y	27.03	1892.99	17	1.3	632.005	3	45.02	19400	3	7782	RO-CS-190506_SoloskiM_MG_Sample_LTA.raw	1	1	404	420	Oxidation (M)	M4:Oxidation (M):1000.00	PEAKS DB
72	2923	NP_000572.2	D.DATALM(+15.99)TDPKLITWSPV.C	Y	28.52	1873.95	17	1.5	937.984	2	66.79	323000	3	13446	RO-CS-190506_SoloskiM_MG_Sample_LTA.raw	1	1	139	155	Oxidation (M)	M6:Oxidation (M):1000.00	PEAKS DB
86	389	NP_002196.4	L.IVGSFGVDKAVVYR.G	Y	31.78	1508.84	14	4.1	755.428	2	48.64	0	3	8652	RO-CS-190506_SoloskiM_MG_Sample_LTA.raw	0	0	475	488			PEAKS DB
86	389	NP_002196.4	S.YYPEYLINLVQGQLQ.T	Y	22.5	1839.94	15	3	920.98	2	74.25	0	3	15574	RO-CS-190506_SoloskiM_MG_Sample_LTA.raw	0	0	245	259			PEAKS DB
87	541	NP_006673.1	K.LNLVNM(+15.99)NNIENYVDSK.V	Y	31.64	1894.91	16	3.7	948.466	2	59.35	0	3	11176	RO-CS-190506_SoloskiM_MG_Sample_LTA.raw	0	0	161	176	Oxidation (M)	M6:Oxidation (M):1000.00	PEAKS DB
87	541	NP_006673.1	L.YDQFYVANEFLKYR.L	Y	22.28	1854.89	14	3.3	928.457	2	64.82	0	3	12838	RO-CS-190506_SoloskiM_MG_Sample_LTA.raw	0	0	316	329			PEAKS DB
82	344	NP_002417.2	R.GIQSLYGDPKENQRLPN.P	Y	32.36	1927.98	17	4.5	964.999	2	42.89	36300	3	7247	RO-CS-190506_SoloskiM_MG_Sample_LTA.raw	1	1	257	273			PEAKS DB
99	2911	NP_002892.1	N.GPEPDWVLSEREQFNEF.R	Y	30.46	2077.94	17	3.7	1039.98	2	66.19	3560	3	13270	RO-CS-190506_SoloskiM_MG_Sample_LTA.raw	1	1	239	255			PEAKS DB
99	2911	NP_002892.1	N.GPEPDWVLSEREQFNEFR.D	Y	22.41	2234.04	18	4.4	745.69	3	62.65	40100	3	12122	RO-CS-190506_SoloskiM_MG_Sample_LTA.raw	1	1	239	256			PEAKS DB
49	612	NP_038479.1	R.DHYIPNTLNPVFG.R	Y	27.62	1485.73	13	4.7	743.873	2	63.64	50700	3	12467	RO-CS-190506_SoloskiM_MG_Sample_LTA.raw	1	1	1591	1603			PEAKS DB
49	612	NP_038479.1	E.DRDHYIPNTLNPVFG.R	Y	26.94	1756.85	15	-0.9	586.625	3	61.42	435000	3	11744	RO-CS-190506_SoloskiM_MG_Sample_LTA.raw	2	2	1589	1603			PEAKS DB
76	402	NP_001239133.1	T.SLSDRYVSHFETEGPH.V	Y	27.52	1859.84	16	-0.8	620.955	3	43.56	17600	3	7465	RO-CS-190506_SoloskiM_MG_Sample_LTA.raw	1	1	1460	1475			PEAKS DB
76	402	NP_001239133.1	S.LSDRYVSHFETEGPH.V	Y	26.05	1772.81	15	4.5	591.947	3	40.72	0	3	6756	RO-CS-190506_SoloskiM_MG_Sample_LTA.raw	0	0	1461	1475			PEAKS DB
76	403	NP_001002029.3	T.SLSDRYVSHFETEGPH.V	Y	27.52	1859.84	16	-0.8	620.955	3	43.56	17600	3	7465	RO-CS-190506_SoloskiM_MG_Sample_LTA.raw	1	1	1506	1521			PEAKS DB
76	403	NP_001002029.3	S.LSDRYVSHFETEGPH.V	Y	26.05	1772.81	15	4.5	591.947	3	40.72	0	3	6756	RO-CS-190506_SoloskiM_MG_Sample_LTA.raw	0	0	1507	1521			PEAKS DB
76	405	NP_009224.2	T.SLSDRYVSHFETEGPH.V	Y	27.52	1859.84	16	-0.8	620.955	3	43.56	17600	3	7465	RO-CS-190506_SoloskiM_MG_Sample_LTA.raw	1	1	1506	1521			PEAKS DB
76	405	NP_009224.2	S.LSDRYVSHFETEGPH.V	Y	26.05	1772.81	15	4.5	591.947	3	40.72	0	3	6756	RO-CS-190506_SoloskiM_MG_Sample_LTA.raw	0	0	1507	1521			PEAKS DB
76	404	XP_016885778.1	T.SLSDRYVSHFETEGPH.V	Y	27.52	1859.84	16	-0.8	620.955	3	43.56	17600	3	7465	RO-CS-190506_SoloskiM_MG_Sample_LTA.raw	1	1	1506	1521			PEAKS DB
76	404	XP_016885778.1	S.LSDRYVSHFETEGPH.V	Y	26.05	1772.81	15	4.5	591.947	3	40.72	0	3	6756	RO-CS-190506_SoloskiM_MG_Sample_LTA.raw	0	0	1507	1521			PEAKS DB
76	406	NP_001338929.1	T.SLSDRYVSHFETEGPH.V	Y	27.52	1859.84	16	-0.8	620.955	3	43.56	17600	3	7465	RO-CS-190506_SoloskiM_MG_Sample_LTA.raw	1	1	1506	1521			PEAKS DB
76	406	NP_001338929.1	S.LSDRYVSHFETEGPH.V	Y	26.05	1772.81	15	4.5	591.947	3	40.72	0	3	6756	RO-CS-190506_SoloskiM_MG_Sample_LTA.raw	0	0	1507	1521			PEAKS DB
76	407	NP_001229752.1	T.SLSDRYVSHFETEGPH.V	Y	27.52	1859.84	16	-0.8	620.955	3	43.56	17600	3	7465	RO-CS-190506_SoloskiM_MG_Sample_LTA.raw	1	1	1506	1521			PEAKS DB
76	407	NP_001229752.1	S.LSDRYVSHFETEGPH.V	Y	26.05	1772.81	15	4.5	591.947	3	40.72	0	3	6756	RO-CS-190506_SoloskiM_MG_Sample_LTA.raw	0	0	1507	1521			PEAKS DB
101	2924	XP_006715142.1	Y.GPSGQYTHEFDGDEQFYVD.L	Y	28.1	2189.88	19	3.4	1095.95	2	56.51	54700	3	10469	RO-CS-190506_SoloskiM_MG_Sample_LTA.raw	1	1	43	61			PEAKS DB
101	2924	XP_006715142.1	Q.YTHEFDGDEQFYVD.L	Y	24.86	1763.7	14	4	882.858	2	54.02	41500	3	9865	RO-CS-190506_SoloskiM_MG_Sample_LTA.raw	1	1	48	61			PEAKS DB
101	2925	NP_002113.2	Y.GPSGQYTHEFDGDEQFYVD.L	Y	28.1	2189.88	19	3.4	1095.95	2	56.51	54700	3	10469	RO-CS-190506_SoloskiM_MG_Sample_LTA.raw	1	1	43	61			PEAKS DB
101	2925	NP_002113.2	Q.YTHEFDGDEQFYVD.L	Y	24.86	1763.7	14	4	882.858	2	54.02	41500	3	9865	RO-CS-190506_SoloskiM_MG_Sample_LTA.raw	1	1	48	61			PEAKS DB
122	2879	NP_001307194.1	L.TPTQGSYTFDPVTKVLT.W	Y	40.18	1853.94	17	0.1	927.978	2	62.71	31600	3	12148	RO-CS-190506_SoloskiM_MG_Sample_LTA.raw	1	1	270	286			PEAKS DB
122	2880	NP_001307192.1	L.TPTQGSYTFDPVTKVLT.W	Y	40.18	1853.94	17	0.1	927.978	2	62.71	31600	3	12148	RO-CS-190506_SoloskiM_MG_Sample_LTA.raw	1	1	324	340			PEAKS DB
122	2881	NP_001307193.1	L.TPTQGSYTFDPVTKVLT.W	Y	40.18	1853.94	17	0.1	927.978	2	62.71	31600	3	12148	RO-CS-190506_SoloskiM_MG_Sample_LTA.raw	1	1	324	340			PEAKS DB
122	2882	NP_036227.1	L.TPTQGSYTFDPVTKVLT.W	Y	40.18	1853.94	17	0.1	927.978	2	62.71	31600	3	12148	RO-CS-190506_SoloskiM_MG_Sample_LTA.raw	1	1	324	340			PEAKS DB
122	2883	NP_996895.1	L.TPTQGSYTFDPVTKVLT.W	Y	40.18	1853.94	17	0.1	927.978	2	62.71	31600	3	12148	RO-CS-190506_SoloskiM_MG_Sample_LTA.raw	1	1	324	340			PEAKS DB
83	625	NP_001280142.1	H.GDSDLQLDRISVYYNE.A	Y	28.83	1885.87	16	3.8	943.946	2	61.49	47400	3	11766	RO-CS-190506_SoloskiM_MG_Sample_LTA.raw	1	1	38	53			PEAKS DB
83	625	NP_001280142.1	H.GDSDLQLDRISVYYN.E	Y	22.59	1756.83	15	1	879.422	2	61.21	6880	3	11689	RO-CS-190506_SoloskiM_MG_Sample_LTA.raw	1	1	38	52			PEAKS DB
83	626	NP_821133.1	H.GDSDLQLDRISVYYNE.A	Y	28.83	1885.87	16	3.8	943.946	2	61.49	47400	3	11766	RO-CS-190506_SoloskiM_MG_Sample_LTA.raw	1	1	38	53			PEAKS DB
83	626	NP_821133.1	H.GDSDLQLDRISVYYN.E	Y	22.59	1756.83	15	1	879.422	2	61.21	6880	3	11689	RO-CS-190506_SoloskiM_MG_Sample_LTA.raw	1	1	38	52			PEAKS DB
83	627	NP_001280141.1	H.GDSDLQLDRISVYYNE.A	Y	28.83	1885.87	16	3.8	943.946	2	61.49	47400	3	11766	RO-CS-190506_SoloskiM_MG_Sample_LTA.raw	1	1	58	73			PEAKS DB
83	627	NP_001280141.1	H.GDSDLQLDRISVYYN.E	Y	22.59	1756.83	15	1	879.422	2	61.21	6880	3	11689	RO-CS-190506_SoloskiM_MG_Sample_LTA.raw	1	1	58	72			PEAKS DB
89	2884	NP_005773.3	N.SKQQLSAEELDAQLDAYNARM(+15.99)DTS	Y	39.47	2699.23	24	4.4	900.756	3	52.83	0	3	9594	RO-CS-190506_SoloskiM_MG_Sample_LTA.raw	0	0	241	264	Oxidation (M)	M21:Oxidation (M):1000.00	PEAKS DB
123	2885	NP_000293.2	H.DASTFTINIALNRVG.V	Y	39.28	1590.84	15	4.4	796.429	2	65.8	0	3	13147	RO-CS-190506_SoloskiM_MG_Sample_LTA.raw	0	0	658	672			PEAKS DB
123	2886	NP_001303249.1	H.DASTFTINIALNRVG.V	Y	39.28	1590.84	15	4.4	796.429	2	65.8	0	3	13147	RO-CS-190506_SoloskiM_MG_Sample_LTA.raw	0	0	705	719			PEAKS DB
100	755	NP_005556.1	N.SILPAKPFPNSN.S	Y	29.89	1283.69	12	2.1	642.852	2	49.81	101000	3	8909	RO-CS-190506_SoloskiM_MG_Sample_LTA.raw	1	1	159	170			PEAKS DB
58	269	NP_001188412.1	R.SGKYDLDFKSPDDPS.R	Y	39.1	1669.75	15	4.4	835.885	2	43.02	413000	3	7315	RO-CS-190506_SoloskiM_MG_Sample_LTA.raw	2	2	161	175			PEAKS DB
58	270	NP_001340275.1	R.SGKYDLDFKSPDDPS.R	Y	39.1	1669.75	15	4.4	835.885	2	43.02	413000	3	7315	RO-CS-190506_SoloskiM_MG_Sample_LTA.raw	2	2	254	268			PEAKS DB
58	271	NP_001419.1	R.SGKYDLDFKSPDDPS.R	Y	39.1	1669.75	15	4.4	835.885	2	43.02	413000	3	7315	RO-CS-190506_SoloskiM_MG_Sample_LTA.raw	2	2	254	268			PEAKS DB
102	2934	NP_001265518.1	R.AIEINPDSAQPYK.W	Y	26.01	1444.72	13	3.8	723.37	2	42.61	28800	3	7172	RO-CS-190506_SoloskiM_MG_Sample_LTA.raw	1	1	164	176			PEAKS DB
102	2934	NP_001265518.1	D.RAIEINPDSAQPYK.W	Y	25.83	1600.82	14	-0.9	534.614	3	37.07	6200	3	6010	RO-CS-190506_SoloskiM_MG_Sample_LTA.raw	1	1	163	176			PEAKS DB
102	2935	NP_003923.2	R.AIEINPDSAQPYK.W	Y	26.01	1444.72	13	3.8	723.37	2	42.61	28800	3	7172	RO-CS-190506_SoloskiM_MG_Sample_LTA.raw	1	1	174	186			PEAKS DB
102	2935	NP_003923.2	D.RAIEINPDSAQPYK.W	Y	25.83	1600.82	14	-0.9	534.614	3	37.07	6200	3	6010	RO-CS-190506_SoloskiM_MG_Sample_LTA.raw	1	1	173	186			PEAKS DB
73	374	NP_001339851.1	T.LVIFTSDNGIPFPSG.R	Y	21.7	1562.8	15	4.9	782.41	2	70.46	21400	3	14548	RO-CS-190506_SoloskiM_MG_Sample_LTA.raw	1	1	267	281			PEAKS DB
73	374	NP_001339851.1	V.LVPYFVPNTPAAR.A	Y	20.66	1443.79	13	2.4	722.903	2	59.22	85500	3	11126	RO-CS-190506_SoloskiM_MG_Sample_LTA.raw	1	1	221	233			PEAKS DB
73	376	XP_011523428.1	T.LVIFTSDNGIPFPSG.R	Y	21.7	1562.8	15	4.9	782.41	2	70.46	21400	3	14548	RO-CS-190506_SoloskiM_MG_Sample_LTA.raw	1	1	267	281			PEAKS DB
73	376	XP_011523428.1	V.LVPYFVPNTPAAR.A	Y	20.66	1443.79	13	2.4	722.903	2	59.22	85500	3	11126	RO-CS-190506_SoloskiM_MG_Sample_LTA.raw	1	1	221	233			PEAKS DB
73	379	NP_001339850.1	T.LVIFTSDNGIPFPSG.R	Y	21.7	1562.8	15	4.9	782.41	2	70.46	21400	3	14548	RO-CS-190506_SoloskiM_MG_Sample_LTA.raw	1	1	267	281			PEAKS DB
73	379	NP_001339850.1	V.LVPYFVPNTPAAR.A	Y	20.66	1443.79	13	2.4	722.903	2	59.22	85500	3	11126	RO-CS-190506_SoloskiM_MG_Sample_LTA.raw	1	1	221	233			PEAKS DB
73	380	NP_000190.1	T.LVIFTSDNGIPFPSG.R	Y	21.7	1562.8	15	4.9	782.41	2	70.46	21400	3	14548	RO-CS-190506_SoloskiM_MG_Sample_LTA.raw	1	1	267	281			PEAKS DB
73	380	NP_000190.1	V.LVPYFVPNTPAAR.A	Y	20.66	1443.79	13	2.4	722.903	2	59.22	85500	3	11126	RO-CS-190506_SoloskiM_MG_Sample_LTA.raw	1	1	221	233			PEAKS DB
44	754	NP_003237.2	K.GPDPSSPAFRIEDANLIPPVPD.D	Y	26.73	2303.14	22	-3.3	1152.58	2	66.27	638000	3	13283	RO-CS-190506_SoloskiM_MG_Sample_LTA.raw	2	2	51	72			PEAKS DB
44	754	NP_003237.2	K.GPDPSSPAFRIEDANLIPPVP.D	Y	22.55	2188.12	21	-0.2	730.379	3	67.69	413000	3	13738	RO-CS-190506_SoloskiM_MG_Sample_LTA.raw	2	2	51	71			PEAKS DB
124	2890	NP_001034485.1	Q.SSTSYSINTELSLFSK.V	Y	37.88	1762.86	16	1.2	882.439	2	65.07	87500	3	12921	RO-CS-190506_SoloskiM_MG_Sample_LTA.raw	1	1	109	124			PEAKS DB
84	750	NP_001243599.1	Q.DEKGAFNFDQETVINPE.T	Y	25.83	1951.88	17	2.8	976.95	2	60.84	61500	3	11571	RO-CS-190506_SoloskiM_MG_Sample_LTA.raw	1	1	434	450			PEAKS DB
84	750	NP_001243599.1	E.KGAFNFDQETVINP.E	Y	23.13	1578.77	14	3.1	790.394	2	59.63	0	3	11240	RO-CS-190506_SoloskiM_MG_Sample_LTA.raw	0	0	436	449			PEAKS DB
84	751	NP_569710.2	Q.DEKGAFNFDQETVINPE.T	Y	25.83	1951.88	17	2.8	976.95	2	60.84	61500	3	11571	RO-CS-190506_SoloskiM_MG_Sample_LTA.raw	1	1	464	480			PEAKS DB
84	751	NP_569710.2	E.KGAFNFDQETVINP.E	Y	23.13	1578.77	14	3.1	790.394	2	59.63	0	3	11240	RO-CS-190506_SoloskiM_MG_Sample_LTA.raw	0	0	466	479			PEAKS DB
84	752	NP_005691.2	Q.DEKGAFNFDQETVINPE.T	Y	25.83	1951.88	17	2.8	976.95	2	60.84	61500	3	11571	RO-CS-190506_SoloskiM_MG_Sample_LTA.raw	1	1	464	480			PEAKS DB
84	752	NP_005691.2	E.KGAFNFDQETVINP.E	Y	23.13	1578.77	14	3.1	790.394	2	59.63	0	3	11240	RO-CS-190506_SoloskiM_MG_Sample_LTA.raw	0	0	466	479			PEAKS DB
125	514	XP_011513768.1	R.AEQWNVNYVETSAK.T	Y	37.38	1637.77	14	2.2	819.893	2	48.99	21500	3	8732	RO-CS-190506_SoloskiM_MG_Sample_LTA.raw	1	1	146	159			PEAKS DB
125	515	XP_006715825.1	R.AEQWNVNYVETSAK.T	Y	37.38	1637.77	14	2.2	819.893	2	48.99	21500	3	8732	RO-CS-190506_SoloskiM_MG_Sample_LTA.raw	1	1	146	159			PEAKS DB
125	516	NP_005393.2	R.AEQWNVNYVETSAK.T	Y	37.38	1637.77	14	2.2	819.893	2	48.99	21500	3	8732	RO-CS-190506_SoloskiM_MG_Sample_LTA.raw	1	1	146	159			PEAKS DB
126	2891	NP_005207.2	Q.HTLIVADTENLLKAPT.I	Y	37.29	1734.95	16	0.6	579.325	3	60.22	5880	3	11400	RO-CS-190506_SoloskiM_MG_Sample_LTA.raw	1	1	170	185			PEAKS DB
127	517	XP_016878706.1	D.GPEGQAYDVDFTPPFR.R	Y	37.26	1794.82	16	5	898.422	2	62.91	152000	3	12191	RO-CS-190506_SoloskiM_MG_Sample_LTA.raw	1	1	221	236			PEAKS DB
127	518	NP_005539.1	D.GPEGQAYDVDFTPPFR.R	Y	37.26	1794.82	16	5	898.422	2	62.91	152000	3	12191	RO-CS-190506_SoloskiM_MG_Sample_LTA.raw	1	1	377	392			PEAKS DB
127	519	NP_001123561.1	D.GPEGQAYDVDFTPPFR.R	Y	37.26	1794.82	16	5	898.422	2	62.91	152000	3	12191	RO-CS-190506_SoloskiM_MG_Sample_LTA.raw	1	1	405	420			PEAKS DB
128	492	NP_922941.1	E.DGSTFSSNLFQIRTT.A	Y	37.2	1672.81	15	1.2	837.411	2	64.16	15900	3	12631	RO-CS-190506_SoloskiM_MG_Sample_LTA.raw	1	1	117	131			PEAKS DB
128	493	NP_072092.2	E.DGSTFSSNLFQIRTT.A	Y	37.2	1672.81	15	1.2	837.411	2	64.16	15900	3	12631	RO-CS-190506_SoloskiM_MG_Sample_LTA.raw	1	1	150	164			PEAKS DB
128	494	NP_922938.1	E.DGSTFSSNLFQIRTT.A	Y	37.2	1672.81	15	1.2	837.411	2	64.16	15900	3	12631	RO-CS-190506_SoloskiM_MG_Sample_LTA.raw	1	1	196	210			PEAKS DB
129	2892	NP_061174.1	N.TVTQVLSRFTSQQGPIKPVSPN.S	Y	36.46	2383.29	22	3.3	795.438	3	61.07	0	3	11647	RO-CS-190506_SoloskiM_MG_Sample_LTA.raw	0	0	504	525			PEAKS DB
129	2893	XP_016857295.1	N.TVTQVLSRFTSQQGPIKPVSPN.S	Y	36.46	2383.29	22	3.3	795.438	3	61.07	0	3	11647	RO-CS-190506_SoloskiM_MG_Sample_LTA.raw	0	0	504	525			PEAKS DB
129	2894	XP_011540083.1	N.TVTQVLSRFTSQQGPIKPVSPN.S	Y	36.46	2383.29	22	3.3	795.438	3	61.07	0	3	11647	RO-CS-190506_SoloskiM_MG_Sample_LTA.raw	0	0	504	525			PEAKS DB
113	451	NP_005497.1	L.IHVFRPDISPYFG.L	Y	34.59	1546.79	13	3.5	774.407	2	62.79	0	3	12171	RO-CS-190506_SoloskiM_MG_Sample_LTA.raw	0	0	188	200			PEAKS DB
130	522	NP_000867.2	G.AGNSFDLSSLSRYSDNW.E	Y	34.42	1917.85	17	1.8	959.934	2	66.41	45900	3	13341	RO-CS-190506_SoloskiM_MG_Sample_LTA.raw	1	1	1375	1391			PEAKS DB
131	2895	NP_004334.1	I.DNPEYSPDPSIYAY.D	Y	34.4	1629.68	14	1.2	815.85	2	60.21	29000	3	11384	RO-CS-190506_SoloskiM_MG_Sample_LTA.raw	1	1	295	308			PEAKS DB
94	535	NP_001013269.1	V.DM(+15.99)KEVELNELEPEK.Q	Y	34.37	1717.81	14	1.8	859.913	2	43.55	66900	3	7408	RO-CS-190506_SoloskiM_MG_Sample_LTA.raw	2	2	8	21	Oxidation (M)	M2:Oxidation (M):1000.00	PEAKS DB
94	536	NP_001012682.1	V.DM(+15.99)KEVELNELEPEK.Q	Y	34.37	1717.81	14	1.8	859.913	2	43.55	66900	3	7408	RO-CS-190506_SoloskiM_MG_Sample_LTA.raw	2	2	47	60	Oxidation (M)	M2:Oxidation (M):1000.00	PEAKS DB
94	537	NP_002385.3	V.DM(+15.99)KEVELNELEPEK.Q	Y	34.37	1717.81	14	1.8	859.913	2	43.55	66900	3	7408	RO-CS-190506_SoloskiM_MG_Sample_LTA.raw	2	2	109	122	Oxidation (M)	M2:Oxidation (M):1000.00	PEAKS DB
94	538	NP_001012680.1	V.DM(+15.99)KEVELNELEPEK.Q	Y	34.37	1717.81	14	1.8	859.913	2	43.55	66900	3	7408	RO-CS-190506_SoloskiM_MG_Sample_LTA.raw	2	2	110	123	Oxidation (M)	M2:Oxidation (M):1000.00	PEAKS DB
132	2896	NP_002023.2	G.LAEYLFDKHTLGDS.D	Y	34.31	1607.78	14	4	804.902	2	54.03	32000	3	9867	RO-CS-190506_SoloskiM_MG_Sample_LTA.raw	1	1	166	179			PEAKS DB
51	268	XP_006713128.1	R.VDVM(+15.99)AANGVIHM(+15.99)LDG.I	Y	34.17	1572.73	15	3.9	787.374	2	55.52	243000	3	10316	RO-CS-190506_SoloskiM_MG_Sample_LTA.raw	2	2	625	639	Oxidation (M)	M4:Oxidation (M):1000.00;M12:Oxidation (M):1000.00	PEAKS DB
51	206	XP_016861493.1	R.VDVM(+15.99)AANGVIHM(+15.99)LDG.I	Y	34.17	1572.73	15	3.9	787.374	2	55.52	243000	3	10316	RO-CS-190506_SoloskiM_MG_Sample_LTA.raw	2	2	625	639	Oxidation (M)	M4:Oxidation (M):1000.00;M12:Oxidation (M):1000.00	PEAKS DB
51	207	XP_016861492.1	R.VDVM(+15.99)AANGVIHM(+15.99)LDG.I	Y	34.17	1572.73	15	3.9	787.374	2	55.52	243000	3	10316	RO-CS-190506_SoloskiM_MG_Sample_LTA.raw	2	2	625	639	Oxidation (M)	M4:Oxidation (M):1000.00;M12:Oxidation (M):1000.00	PEAKS DB
51	208	XP_016861491.1	R.VDVM(+15.99)AANGVIHM(+15.99)LDG.I	Y	34.17	1572.73	15	3.9	787.374	2	55.52	243000	3	10316	RO-CS-190506_SoloskiM_MG_Sample_LTA.raw	2	2	625	639	Oxidation (M)	M4:Oxidation (M):1000.00;M12:Oxidation (M):1000.00	PEAKS DB
51	209	XP_005265031.1	R.VDVM(+15.99)AANGVIHM(+15.99)LDG.I	Y	34.17	1572.73	15	3.9	787.374	2	55.52	243000	3	10316	RO-CS-190506_SoloskiM_MG_Sample_LTA.raw	2	2	625	639	Oxidation (M)	M4:Oxidation (M):1000.00;M12:Oxidation (M):1000.00	PEAKS DB
51	210	NP_055951.2	R.VDVM(+15.99)AANGVIHM(+15.99)LDG.I	Y	34.17	1572.73	15	3.9	787.374	2	55.52	243000	3	10316	RO-CS-190506_SoloskiM_MG_Sample_LTA.raw	2	2	625	639	Oxidation (M)	M4:Oxidation (M):1000.00;M12:Oxidation (M):1000.00	PEAKS DB
51	211	XP_016861490.1	R.VDVM(+15.99)AANGVIHM(+15.99)LDG.I	Y	34.17	1572.73	15	3.9	787.374	2	55.52	243000	3	10316	RO-CS-190506_SoloskiM_MG_Sample_LTA.raw	2	2	625	639	Oxidation (M)	M4:Oxidation (M):1000.00;M12:Oxidation (M):1000.00	PEAKS DB
51	212	XP_016861489.1	R.VDVM(+15.99)AANGVIHM(+15.99)LDG.I	Y	34.17	1572.73	15	3.9	787.374	2	55.52	243000	3	10316	RO-CS-190506_SoloskiM_MG_Sample_LTA.raw	2	2	625	639	Oxidation (M)	M4:Oxidation (M):1000.00;M12:Oxidation (M):1000.00	PEAKS DB
51	213	XP_016861488.1	R.VDVM(+15.99)AANGVIHM(+15.99)LDG.I	Y	34.17	1572.73	15	3.9	787.374	2	55.52	243000	3	10316	RO-CS-190506_SoloskiM_MG_Sample_LTA.raw	2	2	625	639	Oxidation (M)	M4:Oxidation (M):1000.00;M12:Oxidation (M):1000.00	PEAKS DB
51	214	XP_005265030.1	R.VDVM(+15.99)AANGVIHM(+15.99)LDG.I	Y	34.17	1572.73	15	3.9	787.374	2	55.52	243000	3	10316	RO-CS-190506_SoloskiM_MG_Sample_LTA.raw	2	2	625	639	Oxidation (M)	M4:Oxidation (M):1000.00;M12:Oxidation (M):1000.00	PEAKS DB
51	215	XP_016861487.1	R.VDVM(+15.99)AANGVIHM(+15.99)LDG.I	Y	34.17	1572.73	15	3.9	787.374	2	55.52	243000	3	10316	RO-CS-190506_SoloskiM_MG_Sample_LTA.raw	2	2	625	639	Oxidation (M)	M4:Oxidation (M):1000.00;M12:Oxidation (M):1000.00	PEAKS DB
133	2897	XP_006711169.1	N.AAAGAAENAFRAP	Y	34.15	1215.6	13	1.6	608.808	2	40.49	22300	3	6702	RO-CS-190506_SoloskiM_MG_Sample_LTA.raw	1	1	268	280			PEAKS DB
133	2898	NP_443069.1	N.AAAGAAENAFRAP	Y	34.15	1215.6	13	1.6	608.808	2	40.49	22300	3	6702	RO-CS-190506_SoloskiM_MG_Sample_LTA.raw	1	1	309	321			PEAKS DB
133	2899	XP_006711168.1	N.AAAGAAENAFRAP	Y	34.15	1215.6	13	1.6	608.808	2	40.49	22300	3	6702	RO-CS-190506_SoloskiM_MG_Sample_LTA.raw	1	1	321	333			PEAKS DB
133	2900	NP_005689.2	N.AAAGAAENAFRAP	Y	34.15	1215.6	13	1.6	608.808	2	40.49	22300	3	6702	RO-CS-190506_SoloskiM_MG_Sample_LTA.raw	1	1	335	347			PEAKS DB
109	745	NP_001036144.1	Y.IADIEVDGKQVELA.L	Y	33.45	1498.79	14	5.1	750.405	2	59.28	23100	3	11162	RO-CS-190506_SoloskiM_MG_Sample_LTA.raw	1	1	43	56			PEAKS DB
109	746	NP_786886.1	Y.IADIEVDGKQVELA.L	Y	33.45	1498.79	14	5.1	750.405	2	59.28	23100	3	11162	RO-CS-190506_SoloskiM_MG_Sample_LTA.raw	1	1	43	56			PEAKS DB
109	747	NP_001036143.1	Y.IADIEVDGKQVELA.L	Y	33.45	1498.79	14	5.1	750.405	2	59.28	23100	3	11162	RO-CS-190506_SoloskiM_MG_Sample_LTA.raw	1	1	43	56			PEAKS DB
134	2901	NP_001280624.1	T.VASSTQKFQDLGVKN.S	Y	33.39	1620.85	15	4.4	541.292	3	34.55	27200	3	5554	RO-CS-190506_SoloskiM_MG_Sample_LTA.raw	1	1	37	51			PEAKS DB
134	2902	NP_006631.2	T.VASSTQKFQDLGVKN.S	Y	33.39	1620.85	15	4.4	541.292	3	34.55	27200	3	5554	RO-CS-190506_SoloskiM_MG_Sample_LTA.raw	1	1	38	52			PEAKS DB
134	2903	XP_011522508.1	T.VASSTQKFQDLGVKN.S	Y	33.39	1620.85	15	4.4	541.292	3	34.55	27200	3	5554	RO-CS-190506_SoloskiM_MG_Sample_LTA.raw	1	1	41	55			PEAKS DB
134	2904	NP_001106965.1	T.VASSTQKFQDLGVKN.S	Y	33.39	1620.85	15	4.4	541.292	3	34.55	27200	3	5554	RO-CS-190506_SoloskiM_MG_Sample_LTA.raw	1	1	49	63			PEAKS DB
134	2905	NP_001106963.1	T.VASSTQKFQDLGVKN.S	Y	33.39	1620.85	15	4.4	541.292	3	34.55	27200	3	5554	RO-CS-190506_SoloskiM_MG_Sample_LTA.raw	1	1	56	70			PEAKS DB
134	2906	XP_011522506.1	T.VASSTQKFQDLGVKN.S	Y	33.39	1620.85	15	4.4	541.292	3	34.55	27200	3	5554	RO-CS-190506_SoloskiM_MG_Sample_LTA.raw	1	1	87	101			PEAKS DB
111	507	NP_001276058.1	H.GDSDLQLERINVYYNEA.T	Y	32.86	1997.93	17	2.6	999.976	2	61.03	59100	3	11630	RO-CS-190506_SoloskiM_MG_Sample_LTA.raw	1	1	38	54			PEAKS DB
111	508	NP_006078.2	H.GDSDLQLERINVYYNEA.T	Y	32.86	1997.93	17	2.6	999.976	2	61.03	59100	3	11630	RO-CS-190506_SoloskiM_MG_Sample_LTA.raw	1	1	38	54			PEAKS DB
111	511	NP_821080.1	H.GDSDLQLERINVYYNEA.T	Y	32.86	1997.93	17	2.6	999.976	2	61.03	59100	3	11630	RO-CS-190506_SoloskiM_MG_Sample_LTA.raw	1	1	38	54			PEAKS DB
111	512	NP_001276056.1	H.GDSDLQLERINVYYNEA.T	Y	32.86	1997.93	17	2.6	999.976	2	61.03	59100	3	11630	RO-CS-190506_SoloskiM_MG_Sample_LTA.raw	1	1	83	99			PEAKS DB
111	513	NP_001276052.1	H.GDSDLQLERINVYYNEA.T	Y	32.86	1997.93	17	2.6	999.976	2	61.03	59100	3	11630	RO-CS-190506_SoloskiM_MG_Sample_LTA.raw	1	1	89	105			PEAKS DB
111	509	NP_001060.1	H.GDSDLQLERINVYYNEA.A	Y	32.86	1997.93	17	2.6	999.976	2	61.03	59100	3	11630	RO-CS-190506_SoloskiM_MG_Sample_LTA.raw	1	1	38	54			PEAKS DB
111	510	NP_006079.1	H.GDSDLQLERINVYYNEA.T	Y	32.86	1997.93	17	2.6	999.976	2	61.03	59100	3	11630	RO-CS-190506_SoloskiM_MG_Sample_LTA.raw	1	1	38	54			PEAKS DB
43	749	NP_005498.1	S.DGVIKVFNDM(+15.99)KVRKSSTPE.E	Y	23.49	2165.11	19	0	722.712	3	44.82	69000	3	7757	RO-CS-190506_SoloskiM_MG_Sample_LTA.raw	2	2	9	27	Oxidation (M)	M10:Oxidation (M):1000.00	PEAKS DB
112	702	XP_011510892.1	N.YNKILQLDPGQGLVV.V	Y	32.04	1655.92	15	3.3	828.972	2	65.73	0	3	13127	RO-CS-190506_SoloskiM_MG_Sample_LTA.raw	0	0	124	138			PEAKS DB
112	703	XP_011510891.1	N.YNKILQLDPGQGLVV.V	Y	32.04	1655.92	15	3.3	828.972	2	65.73	0	3	13127	RO-CS-190506_SoloskiM_MG_Sample_LTA.raw	0	0	124	138			PEAKS DB
112	704	XP_011510890.1	N.YNKILQLDPGQGLVV.V	Y	32.04	1655.92	15	3.3	828.972	2	65.73	0	3	13127	RO-CS-190506_SoloskiM_MG_Sample_LTA.raw	0	0	124	138			PEAKS DB
112	705	NP_055918.2	N.YNKILQLDPGQGLVV.V	Y	32.04	1655.92	15	3.3	828.972	2	65.73	0	3	13127	RO-CS-190506_SoloskiM_MG_Sample_LTA.raw	0	0	124	138			PEAKS DB
35	782	NP_066926.1	N.TLPTKETIEQEKRSEIS	Y	31.84	1988.04	17	4.8	995.033	2	32.69	373000	3	5247	RO-CS-190506_SoloskiM_MG_Sample_LTA.raw	2	2	28	44			PEAKS DB
135	2907	NP_001180499.1	N.FGPKGFGFGQGAGALVHSE	Y	31.68	1861.91	19	0.8	621.645	3	60.06	20900	3	11346	RO-CS-190506_SoloskiM_MG_Sample_LTA.raw	1	1	169	187			PEAKS DB
135	2908	NP_001180500.1	N.FGPKGFGFGQGAGALVHSE	Y	31.68	1861.91	19	0.8	621.645	3	60.06	20900	3	11346	RO-CS-190506_SoloskiM_MG_Sample_LTA.raw	1	1	175	193			PEAKS DB
135	2909	NP_001180501.1	N.FGPKGFGFGQGAGALVHSE	Y	31.68	1861.91	19	0.8	621.645	3	60.06	20900	3	11346	RO-CS-190506_SoloskiM_MG_Sample_LTA.raw	1	1	175	193			PEAKS DB
135	2910	NP_004069.1	N.FGPKGFGFGQGAGALVHSE	Y	31.68	1861.91	19	0.8	621.645	3	60.06	20900	3	11346	RO-CS-190506_SoloskiM_MG_Sample_LTA.raw	1	1	175	193			PEAKS DB
110	2877	NP_001092.1	D.DIAALVVDNGSGM(+15.99).C	Y	30.69	1276.6	13	-3.7	639.303	2	58.24	8840	3	10889	RO-CS-190506_SoloskiM_MG_Sample_LTA.raw	1	1	4	16	Oxidation (M)	M13:Oxidation (M):1000.00	PEAKS DB
136	688	XP_011512980.1	R.EM(+15.99)PFKINQEEQRPVQ.M	Y	30.61	1887.91	15	-1.5	630.311	3	36.86	1980	3	5966	RO-CS-190506_SoloskiM_MG_Sample_LTA.raw	1	1	131	145	Oxidation (M)	M2:Oxidation (M):1000.00	PEAKS DB
136	689	XP_016866432.1	R.EM(+15.99)PFKINQEEQRPVQ.M	Y	30.61	1887.91	15	-1.5	630.311	3	36.86	1980	3	5966	RO-CS-190506_SoloskiM_MG_Sample_LTA.raw	1	1	131	145	Oxidation (M)	M2:Oxidation (M):1000.00	PEAKS DB
136	690	XP_016866431.1	R.EM(+15.99)PFKINQEEQRPVQ.M	Y	30.61	1887.91	15	-1.5	630.311	3	36.86	1980	3	5966	RO-CS-190506_SoloskiM_MG_Sample_LTA.raw	1	1	131	145	Oxidation (M)	M2:Oxidation (M):1000.00	PEAKS DB
136	691	XP_005249241.1	R.EM(+15.99)PFKINQEEQRPVQ.M	Y	30.61	1887.91	15	-1.5	630.311	3	36.86	1980	3	5966	RO-CS-190506_SoloskiM_MG_Sample_LTA.raw	1	1	182	196	Oxidation (M)	M2:Oxidation (M):1000.00	PEAKS DB
136	692	NP_004146.1	R.EM(+15.99)PFKINQEEQRPVQ.M	Y	30.61	1887.91	15	-1.5	630.311	3	36.86	1980	3	5966	RO-CS-190506_SoloskiM_MG_Sample_LTA.raw	1	1	182	196	Oxidation (M)	M2:Oxidation (M):1000.00	PEAKS DB
104	2912	XP_011527634.1	A.SPNALRVDIEALRPS.D	Y	28.33	1636.89	15	2.7	546.639	3	58.12	8400	3	10878	RO-CS-190506_SoloskiM_MG_Sample_LTA.raw	1	1	1389	1403			PEAKS DB
104	2913	XP_011527633.1	A.SPNALRVDIEALRPS.D	Y	28.33	1636.89	15	2.7	546.639	3	58.12	8400	3	10878	RO-CS-190506_SoloskiM_MG_Sample_LTA.raw	1	1	1503	1517			PEAKS DB
104	2914	XP_011527632.1	A.SPNALRVDIEALRPS.D	Y	28.33	1636.89	15	2.7	546.639	3	58.12	8400	3	10878	RO-CS-190506_SoloskiM_MG_Sample_LTA.raw	1	1	1506	1520			PEAKS DB
104	2915	XP_011527631.1	A.SPNALRVDIEALRPS.D	Y	28.33	1636.89	15	2.7	546.639	3	58.12	8400	3	10878	RO-CS-190506_SoloskiM_MG_Sample_LTA.raw	1	1	1592	1606			PEAKS DB
104	2916	XP_011527628.1	A.SPNALRVDIEALRPS.D	Y	28.33	1636.89	15	2.7	546.639	3	58.12	8400	3	10878	RO-CS-190506_SoloskiM_MG_Sample_LTA.raw	1	1	1592	1606			PEAKS DB
104	2917	XP_011527627.1	A.SPNALRVDIEALRPS.D	Y	28.33	1636.89	15	2.7	546.639	3	58.12	8400	3	10878	RO-CS-190506_SoloskiM_MG_Sample_LTA.raw	1	1	1592	1606			PEAKS DB
104	2918	XP_011527630.1	A.SPNALRVDIEALRPS.D	Y	28.33	1636.89	15	2.7	546.639	3	58.12	8400	3	10878	RO-CS-190506_SoloskiM_MG_Sample_LTA.raw	1	1	1592	1606			PEAKS DB
104	2919	XP_011527626.1	A.SPNALRVDIEALRPS.D	Y	28.33	1636.89	15	2.7	546.639	3	58.12	8400	3	10878	RO-CS-190506_SoloskiM_MG_Sample_LTA.raw	1	1	1592	1606			PEAKS DB
104	2920	NP_075556.1	A.SPNALRVDIEALRPS.D	Y	28.33	1636.89	15	2.7	546.639	3	58.12	8400	3	10878	RO-CS-190506_SoloskiM_MG_Sample_LTA.raw	1	1	1592	1606			PEAKS DB
104	2921	XP_011527629.1	A.SPNALRVDIEALRPS.D	Y	28.33	1636.89	15	2.7	546.639	3	58.12	8400	3	10878	RO-CS-190506_SoloskiM_MG_Sample_LTA.raw	1	1	1592	1606			PEAKS DB
104	2922	XP_006723673.1	A.SPNALRVDIEALRPS.D	Y	28.33	1636.89	15	2.7	546.639	3	58.12	8400	3	10878	RO-CS-190506_SoloskiM_MG_Sample_LTA.raw	1	1	1592	1606			PEAKS DB
137	636	XP_011510990.1	G.IQLIVQDKESVFSPR.R	Y	28.29	1757.97	15	3.5	586.999	3	56.21	54800	3	10386	RO-CS-190506_SoloskiM_MG_Sample_LTA.raw	1	1	244	258			PEAKS DB
137	637	XP_006713649.1	G.IQLIVQDKESVFSPR.R	Y	28.29	1757.97	15	3.5	586.999	3	56.21	54800	3	10386	RO-CS-190506_SoloskiM_MG_Sample_LTA.raw	1	1	220	234			PEAKS DB
137	638	NP_055213.2	G.IQLIVQDKESVFSPR.R	Y	28.29	1757.97	15	3.5	586.999	3	56.21	54800	3	10386	RO-CS-190506_SoloskiM_MG_Sample_LTA.raw	1	1	244	258			PEAKS DB
137	639	XP_005247417.1	G.IQLIVQDKESVFSPR.R	Y	28.29	1757.97	15	3.5	586.999	3	56.21	54800	3	10386	RO-CS-190506_SoloskiM_MG_Sample_LTA.raw	1	1	244	258			PEAKS DB
138	709	NP_005338.1	R.VEIIANDQGNRITPS.Y	Y	28.26	1625.84	15	4.9	813.93	2	41.6	47900	3	6944	RO-CS-190506_SoloskiM_MG_Sample_LTA.raw	1	1	50	64			PEAKS DB
139	817	NP_000137.2	Q.IRQNYSTDVEAAVN.S	Y	28.05	1578.76	14	4.5	790.393	2	38.51	26800	3	6284	RO-CS-190506_SoloskiM_MG_Sample_LTA.raw	1	1	5	18			PEAKS DB
140	2926	NP_001170859.1	D.ALSGSGNPNPQGWPGAWGN.Q	Y	27.95	1865.84	19	3.5	933.933	2	61.42	38800	3	11765	RO-CS-190506_SoloskiM_MG_Sample_LTA.raw	1	1	10	28			PEAKS DB
140	2927	NP_002297.2	D.ALSGSGNPNPQGWPGAWGN.Q	Y	27.95	1865.84	19	3.5	933.933	2	61.42	38800	3	11765	RO-CS-190506_SoloskiM_MG_Sample_LTA.raw	1	1	10	28			PEAKS DB
140	2928	XP_011535061.2	D.ALSGSGNPNPQGWPGAWGN.Q	Y	27.95	1865.84	19	3.5	933.933	2	61.42	38800	3	11765	RO-CS-190506_SoloskiM_MG_Sample_LTA.raw	1	1	24	42			PEAKS DB
141	534	NP_001648.1	Q.IPGYIVDDSVRVE.Q	Y	27.77	1460.75	13	4.8	731.386	2	55.34	0	3	10192	RO-CS-190506_SoloskiM_MG_Sample_LTA.raw	0	0	93	105			PEAKS DB
142	2929	NP_001020092.1	K.DELILEGNDIELVSNS.A	Y	27.1	1758.85	16	3.5	880.437	2	66.78	0	3	13457	RO-CS-190506_SoloskiM_MG_Sample_LTA.raw	0	0	142	157			PEAKS DB
142	2930	NP_000652.2	K.DELILEGNDIELVSNS.A	Y	27.1	1758.85	16	3.5	880.437	2	66.78	0	3	13457	RO-CS-190506_SoloskiM_MG_Sample_LTA.raw	0	0	142	157			PEAKS DB
143	571	NP_003842.1	S.GVPYFYLSPLQLSVSN.L	Y	26.97	1782.92	16	4	892.47	2	73.92	30600	3	15498	RO-CS-190506_SoloskiM_MG_Sample_LTA.raw	1	1	101	116			PEAKS DB
115	1071	NP_001433.1	K.VKSTITLDGGVLVH.V	Y	26.59	1437.82	14	0.5	719.917	2	50.68	8950	3	9121	RO-CS-190506_SoloskiM_MG_Sample_LTA.raw	1	1	81	94			PEAKS DB
116	2933	NP_004085.1	E.DEREVLINNINRR.L	Y	26.51	1639.88	13	1.4	547.633	3	42.99	230000	3	7277	RO-CS-190506_SoloskiM_MG_Sample_LTA.raw	1	1	171	183			PEAKS DB
107	713	NP_056358.1	K.IRTIELDGKTIKLQ.I	Y	26.1	1626.97	14	2.8	543.331	3	50.85	191000	3	9164	RO-CS-190506_SoloskiM_MG_Sample_LTA.raw	1	1	50	63			PEAKS DB
107	714	XP_005264525.1	K.IRTIELDGKTIKLQ.I	Y	26.1	1626.97	14	2.8	543.331	3	50.85	191000	3	9164	RO-CS-190506_SoloskiM_MG_Sample_LTA.raw	1	1	50	63			PEAKS DB
107	715	NP_112243.1	K.IRTIELDGKTIKLQ.I	Y	26.1	1626.97	14	2.8	543.331	3	50.85	191000	3	9164	RO-CS-190506_SoloskiM_MG_Sample_LTA.raw	1	1	47	60			PEAKS DB
107	716	NP_004152.1	K.IRTIELDGKTIKLQ.I	Y	26.1	1626.97	14	2.8	543.331	3	50.85	191000	3	9164	RO-CS-190506_SoloskiM_MG_Sample_LTA.raw	1	1	50	63			PEAKS DB
107	717	XP_016873867.1	K.IRTIELDGKTIKLQ.I	Y	26.1	1626.97	14	2.8	543.331	3	50.85	191000	3	9164	RO-CS-190506_SoloskiM_MG_Sample_LTA.raw	1	1	47	60			PEAKS DB
144	599	XP_011530483.1	L.IPEAFGFDPKVDSYVE.K	Y	26.01	1811.86	16	1.9	906.94	2	64.76	248000	3	12783	RO-CS-190506_SoloskiM_MG_Sample_LTA.raw	1	1	182	197			PEAKS DB
144	600	NP_001128620.1	L.IPEAFGFDPKVDSYVE.K	Y	26.01	1811.86	16	1.9	906.94	2	64.76	248000	3	12783	RO-CS-190506_SoloskiM_MG_Sample_LTA.raw	1	1	115	130			PEAKS DB
144	601	XP_016864030.1	L.IPEAFGFDPKVDSYVE.K	Y	26.01	1811.86	16	1.9	906.94	2	64.76	248000	3	12783	RO-CS-190506_SoloskiM_MG_Sample_LTA.raw	1	1	115	130			PEAKS DB
144	602	NP_001128619.1	L.IPEAFGFDPKVDSYVE.K	Y	26.01	1811.86	16	1.9	906.94	2	64.76	248000	3	12783	RO-CS-190506_SoloskiM_MG_Sample_LTA.raw	1	1	182	197			PEAKS DB
144	603	XP_005263234.1	L.IPEAFGFDPKVDSYVE.K	Y	26.01	1811.86	16	1.9	906.94	2	64.76	248000	3	12783	RO-CS-190506_SoloskiM_MG_Sample_LTA.raw	1	1	182	197			PEAKS DB
144	604	NP_071437.3	L.IPEAFGFDPKVDSYVE.K	Y	26.01	1811.86	16	1.9	906.94	2	64.76	248000	3	12783	RO-CS-190506_SoloskiM_MG_Sample_LTA.raw	1	1	182	197			PEAKS DB
144	605	XP_016864029.1	L.IPEAFGFDPKVDSYVE.K	Y	26.01	1811.86	16	1.9	906.94	2	64.76	248000	3	12783	RO-CS-190506_SoloskiM_MG_Sample_LTA.raw	1	1	182	197			PEAKS DB
144	606	NP_001128618.1	L.IPEAFGFDPKVDSYVE.K	Y	26.01	1811.86	16	1.9	906.94	2	64.76	248000	3	12783	RO-CS-190506_SoloskiM_MG_Sample_LTA.raw	1	1	182	197			PEAKS DB
144	607	XP_016864031.1	L.IPEAFGFDPKVDSYVE.K	Y	26.01	1811.86	16	1.9	906.94	2	64.76	248000	3	12783	RO-CS-190506_SoloskiM_MG_Sample_LTA.raw	1	1	182	197			PEAKS DB
114	2931	NP_002814.3	N.GEQEADNEVDEEEEEGGEEEEEEEEGDGEEEDGDEDEEAESATGKRAAEDDEDDDVD.T	Y	25.97	6291.25	57	4.1	1573.83	4	41.24	462000	3	6835	RO-CS-190506_SoloskiM_MG_Sample_LTA.raw	1	1	44	100			PEAKS DB
114	2932	NP_001092755.1	N.GEQEADNEVDEEEEEGGEEEEEEEEGDGEEEDGDEDEEAESATGKRAAEDDEDDDVD.T	Y	25.97	6291.25	57	4.1	1573.83	4	41.24	462000	3	6835	RO-CS-190506_SoloskiM_MG_Sample_LTA.raw	1	1	45	101			PEAKS DB
114	2936	XP_011509823.1	N.GEQEADNEVDEEEEEGGEEEEEEEEGDGEEEDGDEDEEAESATGKRAAEDDEDDDVD.T	Y	25.97	6291.25	57	4.1	1573.83	4	41.24	462000	3	6835	RO-CS-190506_SoloskiM_MG_Sample_LTA.raw	1	1	195	251			PEAKS DB
114	2937	XP_011509821.1	N.GEQEADNEVDEEEEEGGEEEEEEEEGDGEEEDGDEDEEAESATGKRAAEDDEDDDVD.T	Y	25.97	6291.25	57	4.1	1573.83	4	41.24	462000	3	6835	RO-CS-190506_SoloskiM_MG_Sample_LTA.raw	1	1	196	252			PEAKS DB
114	2938	XP_011509822.1	N.GEQEADNEVDEEEEEGGEEEEEEEEGDGEEEDGDEDEEAESATGKRAAEDDEDDDVD.T	Y	25.97	6291.25	57	4.1	1573.83	4	41.24	462000	3	6835	RO-CS-190506_SoloskiM_MG_Sample_LTA.raw	1	1	196	252			PEAKS DB
114	2939	XP_011509820.1	N.GEQEADNEVDEEEEEGGEEEEEEEEGDGEEEDGDEDEEAESATGKRAAEDDEDDDVD.T	Y	25.97	6291.25	57	4.1	1573.83	4	41.24	462000	3	6835	RO-CS-190506_SoloskiM_MG_Sample_LTA.raw	1	1	197	253			PEAKS DB
106	940	NP_006280.3	S.AAKILADATAKM(+15.99)VEA.A	Y	25.6	1517.81	15	3.9	759.916	2	37.19	16100	3	6034	RO-CS-190506_SoloskiM_MG_Sample_LTA.raw	1	1	859	873	Oxidation (M)	M12:Oxidation (M):1000.00	PEAKS DB
145	2948	NP_848927.2	N.STAQDTEELEKEIREDLPVN.T	Y	25.48	2315.11	20	-4.4	772.708	3	63.59	7800	3	12440	RO-CS-190506_SoloskiM_MG_Sample_LTA.raw	1	1	457	476			PEAKS DB
85	1027	XP_005265215.1	N.GHPTLSGGGDQREAQTLDSQIQETSI	Y	25.45	2724.29	26	4.8	909.11	3	51.02	3910	3	9196	RO-CS-190506_SoloskiM_MG_Sample_LTA.raw	1	1	881	906			PEAKS DB
85	2940	XP_016861908.1	N.GHPTLSGGGDQREAQTLDSQIQETSI	Y	25.45	2724.29	26	4.8	909.11	3	51.02	3910	3	9196	RO-CS-190506_SoloskiM_MG_Sample_LTA.raw	1	1	912	937			PEAKS DB
85	2941	XP_016861902.1	N.GHPTLSGGGDQREAQTLDSQIQETSI	Y	25.45	2724.29	26	4.8	909.11	3	51.02	3910	3	9196	RO-CS-190506_SoloskiM_MG_Sample_LTA.raw	1	1	1058	1083			PEAKS DB
85	2942	XP_016861890.1	N.GHPTLSGGGDQREAQTLDSQIQETSI	Y	25.45	2724.29	26	4.8	909.11	3	51.02	3910	3	9196	RO-CS-190506_SoloskiM_MG_Sample_LTA.raw	1	1	1103	1128			PEAKS DB
85	2943	XP_016861883.1	N.GHPTLSGGGDQREAQTLDSQIQETSI	Y	25.45	2724.29	26	4.8	909.11	3	51.02	3910	3	9196	RO-CS-190506_SoloskiM_MG_Sample_LTA.raw	1	1	2243	2268			PEAKS DB
85	1031	XP_011532012.1	N.GHPTLSGGGDQREAQTLDSQIQETSI	Y	25.45	2724.29	26	4.8	909.11	3	51.02	3910	3	9196	RO-CS-190506_SoloskiM_MG_Sample_LTA.raw	1	1	2260	2285			PEAKS DB
85	2944	XP_011532011.1	N.GHPTLSGGGDQREAQTLDSQIQETSI	Y	25.45	2724.29	26	4.8	909.11	3	51.02	3910	3	9196	RO-CS-190506_SoloskiM_MG_Sample_LTA.raw	1	1	2263	2288			PEAKS DB
85	1032	XP_011532007.1	N.GHPTLSGGGDQREAQTLDSQIQETSI	Y	25.45	2724.29	26	4.8	909.11	3	51.02	3910	3	9196	RO-CS-190506_SoloskiM_MG_Sample_LTA.raw	1	1	2284	2309			PEAKS DB
85	2945	XP_006713215.1	N.GHPTLSGGGDQREAQTLDSQIQETSI	Y	25.45	2724.29	26	4.8	909.11	3	51.02	3910	3	9196	RO-CS-190506_SoloskiM_MG_Sample_LTA.raw	1	1	2284	2309			PEAKS DB
85	1033	XP_016861882.1	N.GHPTLSGGGDQREAQTLDSQIQETSI	Y	25.45	2724.29	26	4.8	909.11	3	51.02	3910	3	9196	RO-CS-190506_SoloskiM_MG_Sample_LTA.raw	1	1	2284	2309			PEAKS DB
85	1034	XP_005265190.1	N.GHPTLSGGGDQREAQTLDSQIQETSI	Y	25.45	2724.29	26	4.8	909.11	3	51.02	3910	3	9196	RO-CS-190506_SoloskiM_MG_Sample_LTA.raw	1	1	2289	2314			PEAKS DB
85	2946	XP_005265191.1	N.GHPTLSGGGDQREAQTLDSQIQETSI	Y	25.45	2724.29	26	4.8	909.11	3	51.02	3910	3	9196	RO-CS-190506_SoloskiM_MG_Sample_LTA.raw	1	1	2289	2314			PEAKS DB
85	2947	XP_006713210.1	N.GHPTLSGGGDQREAQTLDSQIQETSI	Y	25.45	2724.29	26	4.8	909.11	3	51.02	3910	3	9196	RO-CS-190506_SoloskiM_MG_Sample_LTA.raw	1	1	2301	2326			PEAKS DB
85	1035	XP_006713209.1	N.GHPTLSGGGDQREAQTLDSQIQETSI	Y	25.45	2724.29	26	4.8	909.11	3	51.02	3910	3	9196	RO-CS-190506_SoloskiM_MG_Sample_LTA.raw	1	1	2301	2326			PEAKS DB
85	2949	XP_016861899.1	N.GHPTLSGGGDQREAQTLDSQIQETSI	Y	25.45	2724.29	26	4.8	909.11	3	51.02	3910	3	9196	RO-CS-190506_SoloskiM_MG_Sample_LTA.raw	1	1	1088	1113			PEAKS DB
85	2950	XP_016861885.1	N.GHPTLSGGGDQREAQTLDSQIQETSI	Y	25.45	2724.29	26	4.8	909.11	3	51.02	3910	3	9196	RO-CS-190506_SoloskiM_MG_Sample_LTA.raw	1	1	1141	1166			PEAKS DB
85	2951	XP_011532010.1	N.GHPTLSGGGDQREAQTLDSQIQETSI	Y	25.45	2724.29	26	4.8	909.11	3	51.02	3910	3	9196	RO-CS-190506_SoloskiM_MG_Sample_LTA.raw	1	1	2269	2294			PEAKS DB
85	2952	XP_011532006.1	N.GHPTLSGGGDQREAQTLDSQIQETSI	Y	25.45	2724.29	26	4.8	909.11	3	51.02	3910	3	9196	RO-CS-190506_SoloskiM_MG_Sample_LTA.raw	1	1	2286	2311			PEAKS DB
146	595	NP_057406.2	L.SSWLTDARNLTNPN.T	Y	25.15	1587.76	14	4.1	794.893	2	59.84	0	3	11295	RO-CS-190506_SoloskiM_MG_Sample_LTA.raw	0	0	103	116			PEAKS DB
147	2953	NP_001276834.1	T.FSHFVVDPDQEYE.V	Y	24.92	1610.69	13	2.5	806.354	2	54.22	21900	3	9893	RO-CS-190506_SoloskiM_MG_Sample_LTA.raw	1	1	146	158			PEAKS DB
147	2954	NP_055154.3	T.FSHFVVDPDQEYE.V	Y	24.92	1610.69	13	2.5	806.354	2	54.22	21900	3	9893	RO-CS-190506_SoloskiM_MG_Sample_LTA.raw	1	1	146	158			PEAKS DB
117	542	NP_001166.3	G.DGPVVTDPKAPNVV.V	Y	24.85	1406.74	14	2.8	704.38	2	45	51300	3	7766	RO-CS-190506_SoloskiM_MG_Sample_LTA.raw	1	1	55	68			PEAKS DB
117	543	NP_001308351.1	G.DGPVVTDPKAPNVV.V	Y	24.85	1406.74	14	2.8	704.38	2	45	51300	3	7766	RO-CS-190506_SoloskiM_MG_Sample_LTA.raw	1	1	55	68			PEAKS DB
117	544	NP_001308352.1	G.DGPVVTDPKAPNVV.V	Y	24.85	1406.74	14	2.8	704.38	2	45	51300	3	7766	RO-CS-190506_SoloskiM_MG_Sample_LTA.raw	1	1	55	68			PEAKS DB
117	545	NP_001308350.1	G.DGPVVTDPKAPNVV.V	Y	24.85	1406.74	14	2.8	704.38	2	45	51300	3	7766	RO-CS-190506_SoloskiM_MG_Sample_LTA.raw	1	1	55	68			PEAKS DB
117	546	NP_001308349.1	G.DGPVVTDPKAPNVV.V	Y	24.85	1406.74	14	2.8	704.38	2	45	51300	3	7766	RO-CS-190506_SoloskiM_MG_Sample_LTA.raw	1	1	55	68			PEAKS DB
148	576	NP_000585.2	R.ANALLANGVELRDNQ.L	Y	24.85	1596.82	15	1.6	799.419	2	49.66	24100	3	8885	RO-CS-190506_SoloskiM_MG_Sample_LTA.raw	1	1	109	123			PEAKS DB
149	706	XP_011534136.1	A.IFFLPDSSKLLSG.V	Y	24.53	1422.78	13	4.8	712.399	2	69.76	58000	3	14320	RO-CS-190506_SoloskiM_MG_Sample_LTA.raw	1	1	142	154			PEAKS DB
149	707	NP_005898.2	A.IFFLPDSSKLLSG.V	Y	24.53	1422.78	13	4.8	712.399	2	69.76	58000	3	14320	RO-CS-190506_SoloskiM_MG_Sample_LTA.raw	1	1	59	71			PEAKS DB
149	708	XP_005267043.1	A.IFFLPDSSKLLSG.V	Y	24.53	1422.78	13	4.8	712.399	2	69.76	58000	3	14320	RO-CS-190506_SoloskiM_MG_Sample_LTA.raw	1	1	142	154			PEAKS DB
150	2956	NP_002116.2	S.DVGEYRAVTELGRPD.A	Y	23.76	1675.82	15	1.5	559.614	3	46.23	22900	3	8056	RO-CS-190506_SoloskiM_MG_Sample_LTA.raw	1	1	72	86			PEAKS DB
150	2957	XP_011512864.1	S.DVGEYRAVTELGRPD.A	Y	23.76	1675.82	15	1.5	559.614	3	46.23	22900	3	8056	RO-CS-190506_SoloskiM_MG_Sample_LTA.raw	1	1	72	86			PEAKS DB
151	2958	NP_000780.1	Y.NSPTFEDDLEHLYQ.Q	Y	23.16	1706.74	14	4.7	854.382	2	64.86	39900	3	12848	RO-CS-190506_SoloskiM_MG_Sample_LTA.raw	1	1	232	245			PEAKS DB
152	2960	NP_001193420.1	N.ALTNPAPSKLPIN.S	Y	22.85	1334.76	13	3.4	668.387	2	47	58700	3	8225	RO-CS-190506_SoloskiM_MG_Sample_LTA.raw	1	1	199	211			PEAKS DB
152	2961	NP_065797.2	N.ALTNPAPSKLPIN.S	Y	22.85	1334.76	13	3.4	668.387	2	47	58700	3	8225	RO-CS-190506_SoloskiM_MG_Sample_LTA.raw	1	1	340	352			PEAKS DB
153	2962	NP_001035149.1	N.AVSSEETNDFKQETLPSKSN.E	Y	22.64	2210.03	20	-0.8	737.685	3	34.2	7630	3	5501	RO-CS-190506_SoloskiM_MG_Sample_LTA.raw	1	1	33	52			PEAKS DB
153	2963	NP_001035147.1	N.AVSSEETNDFKQETLPSKSN.E	Y	22.64	2210.03	20	-0.8	737.685	3	34.2	7630	3	5501	RO-CS-190506_SoloskiM_MG_Sample_LTA.raw	1	1	60	79			PEAKS DB
153	2964	XP_016864053.1	N.AVSSEETNDFKQETLPSKSN.E	Y	22.64	2210.03	20	-0.8	737.685	3	34.2	7630	3	5501	RO-CS-190506_SoloskiM_MG_Sample_LTA.raw	1	1	73	92			PEAKS DB
153	2965	NP_001238759.1	N.AVSSEETNDFKQETLPSKSN.E	Y	22.64	2210.03	20	-0.8	737.685	3	34.2	7630	3	5501	RO-CS-190506_SoloskiM_MG_Sample_LTA.raw	1	1	73	92			PEAKS DB
118	850	NP_001280134.1	L.KSTLITDGSTPINL.F	Y	22.49	1458.79	14	2.7	730.406	2	58.93	105000	3	11057	RO-CS-190506_SoloskiM_MG_Sample_LTA.raw	1	1	762	775			PEAKS DB
119	2966	NP_057417.3	L.AGARTPAALAALSLTGSGTPPTAAN.Y	Y	22.41	2236.18	25	3.3	1119.1	2	62.09	40700	3	11944	RO-CS-190506_SoloskiM_MG_Sample_LTA.raw	1	1	2298	2322			PEAKS DB
154	648	NP_001338423.1	I.DDDIFEEDENFLVH.L	Y	21.16	1735.72	14	3.9	868.871	2	67.55	0	3	13689	RO-CS-190506_SoloskiM_MG_Sample_LTA.raw	0	0	481	494			PEAKS DB
154	649	NP_001106273.1	I.DDDIFEEDENFLVH.L	Y	21.16	1735.72	14	3.9	868.871	2	67.55	0	3	13689	RO-CS-190506_SoloskiM_MG_Sample_LTA.raw	0	0	481	494			PEAKS DB
154	650	NP_001338419.1	I.DDDIFEEDENFLVH.L	Y	21.16	1735.72	14	3.9	868.871	2	67.55	0	3	13689	RO-CS-190506_SoloskiM_MG_Sample_LTA.raw	0	0	481	494			PEAKS DB
154	651	NP_001338421.1	I.DDDIFEEDENFLVH.L	Y	21.16	1735.72	14	3.9	868.871	2	67.55	0	3	13689	RO-CS-190506_SoloskiM_MG_Sample_LTA.raw	0	0	481	494			PEAKS DB
154	652	NP_001338420.1	I.DDDIFEEDENFLVH.L	Y	21.16	1735.72	14	3.9	868.871	2	67.55	0	3	13689	RO-CS-190506_SoloskiM_MG_Sample_LTA.raw	0	0	481	494			PEAKS DB
154	653	NP_001338415.1	I.DDDIFEEDENFLVH.L	Y	21.16	1735.72	14	3.9	868.871	2	67.55	0	3	13689	RO-CS-190506_SoloskiM_MG_Sample_LTA.raw	0	0	481	494			PEAKS DB
154	654	NP_001338412.1	I.DDDIFEEDENFLVH.L	Y	21.16	1735.72	14	3.9	868.871	2	67.55	0	3	13689	RO-CS-190506_SoloskiM_MG_Sample_LTA.raw	0	0	481	494			PEAKS DB
154	655	NP_001338414.1	I.DDDIFEEDENFLVH.L	Y	21.16	1735.72	14	3.9	868.871	2	67.55	0	3	13689	RO-CS-190506_SoloskiM_MG_Sample_LTA.raw	0	0	481	494			PEAKS DB
154	656	NP_001338413.1	I.DDDIFEEDENFLVH.L	Y	21.16	1735.72	14	3.9	868.871	2	67.55	0	3	13689	RO-CS-190506_SoloskiM_MG_Sample_LTA.raw	0	0	481	494			PEAKS DB
154	657	NP_001106272.1	I.DDDIFEEDENFLVH.L	Y	21.16	1735.72	14	3.9	868.871	2	67.55	0	3	13689	RO-CS-190506_SoloskiM_MG_Sample_LTA.raw	0	0	481	494			PEAKS DB
154	658	NP_001338416.1	I.DDDIFEEDENFLVH.L	Y	21.16	1735.72	14	3.9	868.871	2	67.55	0	3	13689	RO-CS-190506_SoloskiM_MG_Sample_LTA.raw	0	0	481	494			PEAKS DB
154	659	NP_001338418.1	I.DDDIFEEDENFLVH.L	Y	21.16	1735.72	14	3.9	868.871	2	67.55	0	3	13689	RO-CS-190506_SoloskiM_MG_Sample_LTA.raw	0	0	481	494			PEAKS DB
154	660	XP_016860244.1	I.DDDIFEEDENFLVH.L	Y	21.16	1735.72	14	3.9	868.871	2	67.55	0	3	13689	RO-CS-190506_SoloskiM_MG_Sample_LTA.raw	0	0	481	494			PEAKS DB
154	661	NP_001338417.1	I.DDDIFEEDENFLVH.L	Y	21.16	1735.72	14	3.9	868.871	2	67.55	0	3	13689	RO-CS-190506_SoloskiM_MG_Sample_LTA.raw	0	0	481	494			PEAKS DB
154	662	NP_001239553.1	I.DDDIFEEDENFLVH.L	Y	21.16	1735.72	14	3.9	868.871	2	67.55	0	3	13689	RO-CS-190506_SoloskiM_MG_Sample_LTA.raw	0	0	481	494			PEAKS DB
154	663	NP_001338422.1	I.DDDIFEEDENFLVH.L	Y	21.16	1735.72	14	3.9	868.871	2	67.55	0	3	13689	RO-CS-190506_SoloskiM_MG_Sample_LTA.raw	0	0	481	494			PEAKS DB
154	664	NP_001106271.1	I.DDDIFEEDENFLVH.L	Y	21.16	1735.72	14	3.9	868.871	2	67.55	0	3	13689	RO-CS-190506_SoloskiM_MG_Sample_LTA.raw	0	0	481	494			PEAKS DB
154	665	XP_011531359.2	I.DDDIFEEDENFLVH.L	Y	21.16	1735.72	14	3.9	868.871	2	67.55	0	3	13689	RO-CS-190506_SoloskiM_MG_Sample_LTA.raw	0	0	511	524			PEAKS DB
154	666	XP_011531357.1	I.DDDIFEEDENFLVH.L	Y	21.16	1735.72	14	3.9	868.871	2	67.55	0	3	13689	RO-CS-190506_SoloskiM_MG_Sample_LTA.raw	0	0	481	494			PEAKS DB
154	667	XP_006712144.1	I.DDDIFEEDENFLVH.L	Y	21.16	1735.72	14	3.9	868.871	2	67.55	0	3	13689	RO-CS-190506_SoloskiM_MG_Sample_LTA.raw	0	0	481	494			PEAKS DB
154	668	XP_006712146.1	I.DDDIFEEDENFLVH.L	Y	21.16	1735.72	14	3.9	868.871	2	67.55	0	3	13689	RO-CS-190506_SoloskiM_MG_Sample_LTA.raw	0	0	481	494			PEAKS DB
154	669	XP_006712148.1	I.DDDIFEEDENFLVH.L	Y	21.16	1735.72	14	3.9	868.871	2	67.55	0	3	13689	RO-CS-190506_SoloskiM_MG_Sample_LTA.raw	0	0	481	494			PEAKS DB
154	670	XP_016860239.1	I.DDDIFEEDENFLVH.L	Y	21.16	1735.72	14	3.9	868.871	2	67.55	0	3	13689	RO-CS-190506_SoloskiM_MG_Sample_LTA.raw	0	0	481	494			PEAKS DB
154	671	XP_016860241.1	I.DDDIFEEDENFLVH.L	Y	21.16	1735.72	14	3.9	868.871	2	67.55	0	3	13689	RO-CS-190506_SoloskiM_MG_Sample_LTA.raw	0	0	481	494			PEAKS DB
154	672	XP_016860242.1	I.DDDIFEEDENFLVH.L	Y	21.16	1735.72	14	3.9	868.871	2	67.55	0	3	13689	RO-CS-190506_SoloskiM_MG_Sample_LTA.raw	0	0	481	494			PEAKS DB
154	673	XP_006712147.1	I.DDDIFEEDENFLVH.L	Y	21.16	1735.72	14	3.9	868.871	2	67.55	0	3	13689	RO-CS-190506_SoloskiM_MG_Sample_LTA.raw	0	0	481	494			PEAKS DB
154	674	NP_066920.1	I.DDDIFEEDENFLVH.L	Y	21.16	1735.72	14	3.9	868.871	2	67.55	0	3	13689	RO-CS-190506_SoloskiM_MG_Sample_LTA.raw	0	0	481	494			PEAKS DB
154	675	XP_011531356.1	I.DDDIFEEDENFLVH.L	Y	21.16	1735.72	14	3.9	868.871	2	67.55	0	3	13689	RO-CS-190506_SoloskiM_MG_Sample_LTA.raw	0	0	481	494			PEAKS DB
154	676	XP_011531358.1	I.DDDIFEEDENFLVH.L	Y	21.16	1735.72	14	3.9	868.871	2	67.55	0	3	13689	RO-CS-190506_SoloskiM_MG_Sample_LTA.raw	0	0	481	494			PEAKS DB
154	677	XP_016860240.1	I.DDDIFEEDENFLVH.L	Y	21.16	1735.72	14	3.9	868.871	2	67.55	0	3	13689	RO-CS-190506_SoloskiM_MG_Sample_LTA.raw	0	0	481	494			PEAKS DB
120	447	NP_002201.1	Y.WQGQLISDQVAEIVSK.Y	Y	21.03	1799.94	16	4.9	900.983	2	66.03	0	3	13215	RO-CS-190506_SoloskiM_MG_Sample_LTA.raw	0	0	209	224			PEAKS DB
120	520	NP_001138471.1	Y.WQGQLISDQVAEIVSK.Y	Y	21.03	1799.94	16	4.9	900.983	2	66.03	0	3	13215	RO-CS-190506_SoloskiM_MG_Sample_LTA.raw	0	0	163	178			PEAKS DB
155	1	NP_000468.1	A.DLAKYICENQDSIS.S	Y	21	1597.73	14	3.5	799.875	2	55.6	45200	3	10244	RO-CS-190506_SoloskiM_MG_Sample_LTA.raw	1	1	283	296			PEAKS DB
103	2968	NP_000091.1	K.HDELTYF	Y	20.35	923.403	7	-1.9	462.708	2	55.25	19900	3	10161	RO-CS-190506_SoloskiM_MG_Sample_LTA.raw	1	1	92	98			PEAKS DB
157	860	NP_006784.1	L.RGLFIIDPNGVIK.H	Y	20.06	1440.85	13	1.6	721.431	2	63.74	10300	3	12512	RO-CS-190506_SoloskiM_MG_Sample_LTA.raw	1	1	184	196			PEAKS DB
2	18	NP_005505.2	L.NEDLRSWTAADTAAQITQR.K	N	42.56	2146.04	19	1.3	716.355	3	27.47	473000	3	8219	RO-CS-190529_SoloskiM_MG_Sample_LTA.raw	1	1	151	169			PEAKS DB
2	18	NP_005505.2	D.DTQFVRFDSDAASPREEP.R	Y	42.12	2065.93	18	0.5	689.652	3	23.17	2630000	3	6600	RO-CS-190529_SoloskiM_MG_Sample_LTA.raw	1	1	54	71			PEAKS DB
2	18	NP_005505.2	D.DTQFVRFDSDAASPR.E	N	41.81	1710.8	15	0.2	856.405	2	21.22	58900000	3	5808	RO-CS-190529_SoloskiM_MG_Sample_LTA.raw	2	2	54	68			PEAKS DB
2	18	NP_005505.2	Y.VDDTQFVRFDSDAASPREEP.R	Y	41.39	2280.03	20	0.7	761.018	3	25.71	3290000	3	7586	RO-CS-190529_SoloskiM_MG_Sample_LTA.raw	2	2	52	71			PEAKS DB
2	18	NP_005505.2	A.LNEDLRSWTAADTAAQITQR.K	N	40.91	2259.12	20	1.1	754.05	3	29.98	363000	3	9164	RO-CS-190529_SoloskiM_MG_Sample_LTA.raw	1	1	150	169			PEAKS DB
2	18	NP_005505.2	Y.VDDTQFVRFDSDAASPRE.E	Y	40.22	2053.93	18	1.1	685.653	3	24.22	2590000	3	6927	RO-CS-190529_SoloskiM_MG_Sample_LTA.raw	2	2	52	69			PEAKS DB
2	18	NP_005505.2	E.DLRSWTAADTAAQITQR.K	N	39.95	1902.95	17	1	635.326	3	29.16	246000	3	8822	RO-CS-190529_SoloskiM_MG_Sample_LTA.raw	1	1	153	169			PEAKS DB
2	18	NP_005505.2	V.DDTQFVRFDSDAASPR.E	N	39.29	1825.82	16	1.5	609.616	3	22.86	1500000	3	6369	RO-CS-190529_SoloskiM_MG_Sample_LTA.raw	2	2	53	68			PEAKS DB
2	18	NP_005505.2	A.LNEDLRSWTAADTAAQITQ.R	N	38.58	2103.02	19	-0.2	1052.52	2	32.51	308000	3	10159	RO-CS-190529_SoloskiM_MG_Sample_LTA.raw	1	1	150	168			PEAKS DB
2	18	NP_005505.2	Y.VDDTQFVRFDSDAASPR.E	N	38.41	1924.89	17	0.3	642.638	3	24.03	17100000	3	6821	RO-CS-190529_SoloskiM_MG_Sample_LTA.raw	2	2	52	68			PEAKS DB
2	18	NP_005505.2	D.DTQFVRFDSDAASPRE.E	Y	37.64	1839.84	16	-0.2	614.287	3	21.52	1790000	3	5837	RO-CS-190529_SoloskiM_MG_Sample_LTA.raw	1	1	54	69			PEAKS DB
2	18	NP_005505.2	N.EDLRSWTAADTAAQITQR.K	N	37.33	2032	18	-0.2	678.34	3	27.79	1350000	3	8315	RO-CS-190529_SoloskiM_MG_Sample_LTA.raw	2	2	152	169			PEAKS DB
2	18	NP_005505.2	N.EDLRSWTAADTAAQITQ.R	N	35.3	1875.9	17	0.2	938.956	2	29.56	3080000	3	9074	RO-CS-190529_SoloskiM_MG_Sample_LTA.raw	1	1	152	168			PEAKS DB
2	18	NP_005505.2	E.DLRSWTAADTAAQITQ.R	N	34.91	1746.85	16	1.2	874.435	2	31.5	7880000	3	9798	RO-CS-190529_SoloskiM_MG_Sample_LTA.raw	2	2	153	168			PEAKS DB
2	18	NP_005505.2	D.DTQ(+.98)FVRFDSDAASPR.E	N	34.76	1711.78	15	0.1	571.601	3	22.58	150000	3	6318	RO-CS-190529_SoloskiM_MG_Sample_LTA.raw	1	1	54	68	Deamidation (NQ)	Q3:Deamidation (NQ):1000.00	PEAKS DB
2	18	NP_005505.2	D.DTQFVRFDSDAASPREEPR.A	Y	34.75	2222.04	19	1.3	556.517	4	19.43	5440000	3	4964	RO-CS-190529_SoloskiM_MG_Sample_LTA.raw	3	3	54	72			PEAKS DB
2	18	NP_005505.2	G.KDYIALNEDLRSWTA.A	N	34.51	1793.89	15	-0.7	897.954	2	35.3	107000	3	11310	RO-CS-190529_SoloskiM_MG_Sample_LTA.raw	1	1	145	159			PEAKS DB
2	18	NP_005505.2	G.YVDDTQFVRFDSDAASPR.E	N	34.36	2087.95	18	0.1	696.992	3	26.64	1270000	3	7919	RO-CS-190529_SoloskiM_MG_Sample_LTA.raw	1	1	51	68			PEAKS DB
2	18	NP_005505.2	L.NEDLRSWTAADTAAQITQ.R	N	34.12	1989.94	18	-0.6	995.976	2	29.28	590000	3	8862	RO-CS-190529_SoloskiM_MG_Sample_LTA.raw	1	1	151	168			PEAKS DB
2	18	NP_005505.2	D.TQFVRFDSDAASPR.E	N	33.56	1595.77	14	1.5	798.893	2	19.39	3130000	3	4955	RO-CS-190529_SoloskiM_MG_Sample_LTA.raw	2	2	55	68			PEAKS DB
2	18	NP_005505.2	D.GKDYIALNEDLRSWTA.A	N	33.28	1850.92	16	3.5	926.469	2	35.69	196000	3	11445	RO-CS-190529_SoloskiM_MG_Sample_LTA.raw	1	1	144	159			PEAKS DB
2	18	NP_005505.2	Y.VDDTQFVRFDSDAASPREE.P	Y	31.48	2182.98	19	0.5	728.667	3	24.3	274000	3	6973	RO-CS-190529_SoloskiM_MG_Sample_LTA.raw	1	1	52	70			PEAKS DB
2	18	NP_005505.2	Q.FVRFDSDAASPR.E	N	30.4	1366.66	12	-0.2	684.339	2	21.24	272000	3	5752	RO-CS-190529_SoloskiM_MG_Sample_LTA.raw	1	1	57	68			PEAKS DB
2	18	NP_005505.2	E.DLRSWTAADTAAQIT.Q	N	29.99	1618.8	15	1.3	810.406	2	31.84	1820000	3	9872	RO-CS-190529_SoloskiM_MG_Sample_LTA.raw	1	1	153	167			PEAKS DB
2	18	NP_005505.2	Y.VDDTQFVRFDSDAASPREEPR.A	Y	29.36	2436.13	21	1.3	610.041	4	21.58	10200000	3	5867	RO-CS-190529_SoloskiM_MG_Sample_LTA.raw	3	3	52	72			PEAKS DB
2	18	NP_005505.2	D.DTQFVRFDSDAASPREE.P	Y	28.61	1968.88	17	1.1	657.302	3	21.61	189000	3	5908	RO-CS-190529_SoloskiM_MG_Sample_LTA.raw	1	1	54	70			PEAKS DB
2	18	NP_005505.2	G.YVDDTQFVRFDSDAASPREEP.R	Y	28.37	2443.09	21	1.1	815.372	3	27.88	286000	3	8377	RO-CS-190529_SoloskiM_MG_Sample_LTA.raw	1	1	51	71			PEAKS DB
2	18	NP_005505.2	D.LRSWTAADTAAQITQ.R	N	27.96	1631.83	15	0.8	816.921	2	24.62	1600000	3	7081	RO-CS-190529_SoloskiM_MG_Sample_LTA.raw	1	1	154	168			PEAKS DB
2	18	NP_005505.2	T.QFVRFDSDAASPR.E	N	27.89	1494.72	13	1.4	748.369	2	21.24	333000	3	5763	RO-CS-190529_SoloskiM_MG_Sample_LTA.raw	2	2	56	68			PEAKS DB
2	18	NP_005505.2	D.LRSWTAADTAAQIT.Q	N	27.41	1503.77	14	0.3	752.892	2	24.67	1100000	3	7102	RO-CS-190529_SoloskiM_MG_Sample_LTA.raw	1	1	154	167			PEAKS DB
2	18	NP_005505.2	G.YVDDTQFVRFDSDAASPREEPR.A	Y	27.36	2599.19	22	0.1	650.806	4	24.03	4680000	3	6852	RO-CS-190529_SoloskiM_MG_Sample_LTA.raw	2	2	51	72			PEAKS DB
2	18	NP_005505.2	Y.DGKDYIALNEDLRSWTA.A	N	26.77	1965.94	17	0.8	983.98	2	39.12	464000	3	12688	RO-CS-190529_SoloskiM_MG_Sample_LTA.raw	1	1	143	159			PEAKS DB
2	18	NP_005505.2	G.YVDDTQFVRFDSDAASPRE.E	Y	26.54	2217	19	-3.6	740.004	3	26.83	0	3	7985	RO-CS-190529_SoloskiM_MG_Sample_LTA.raw	0	0	51	69			PEAKS DB
2	18	NP_005505.2	L.RSWTAADTAAQITQ.R	N	26.44	1518.74	14	1	760.379	2	21.1	199000	3	5697	RO-CS-190529_SoloskiM_MG_Sample_LTA.raw	1	1	155	168			PEAKS DB
2	18	NP_005505.2	N.EDLRSWTAADTAAQITQRK.W	N	25.98	2160.09	19	0.1	721.038	3	25.07	43100	3	7305	RO-CS-190529_SoloskiM_MG_Sample_LTA.raw	1	1	152	170			PEAKS DB
2	18	NP_005505.2	D.LRSWTAADTAAQITQR.K	N	25.77	1787.93	16	0.5	596.984	3	22.76	40400	3	6384	RO-CS-190529_SoloskiM_MG_Sample_LTA.raw	1	1	154	169			PEAKS DB
2	18	NP_005505.2	Y.VDDTQFVRFDSDAASP.R	N	23.59	1768.79	16	-0.2	885.402	2	28.51	132000	3	8598	RO-CS-190529_SoloskiM_MG_Sample_LTA.raw	1	1	52	67			PEAKS DB
2	18	NP_005505.2	E.DLRSWTAADTAAQ.I	N	22.51	1404.66	13	-0.3	703.339	2	23.99	137000	3	6856	RO-CS-190529_SoloskiM_MG_Sample_LTA.raw	1	1	153	165			PEAKS DB
2	18	NP_005505.2	A.YDGKDYIALNEDLRSWTAA.D	N	22.37	2200.04	19	-0.1	734.355	3	40.6	67900	3	13343	RO-CS-190529_SoloskiM_MG_Sample_LTA.raw	1	1	142	160			PEAKS DB
2	18	NP_005505.2	G.YVDDTQFVRFDSDAASPREEPRAPWIE.Q	Y	21.81	3195.49	27	1.5	799.881	4	35.72	0	3	11492	RO-CS-190529_SoloskiM_MG_Sample_LTA.raw	0	0	51	77			PEAKS DB
2	18	NP_005505.2	D.DTQFVRFDSDAASP.R	N	20.96	1554.69	14	1.9	778.356	2	26.19	155000	3	7705	RO-CS-190529_SoloskiM_MG_Sample_LTA.raw	1	1	54	67			PEAKS DB
2	18	NP_005505.2	D.TQFVRFDSDAASPREEP.R	Y	20.39	1950.91	17	-0.4	651.309	3	21.07	26400	3	5711	RO-CS-190529_SoloskiM_MG_Sample_LTA.raw	1	1	55	71			PEAKS DB
2	17	XP_011512859.1	L.NEDLRSWTAADTAAQITQR.K	N	42.56	2146.04	19	1.3	716.355	3	27.47	473000	3	8219	RO-CS-190529_SoloskiM_MG_Sample_LTA.raw	1	1	151	169			PEAKS DB
2	17	XP_011512859.1	D.DTQFVRFDSDAASPREEP.R	Y	42.12	2065.93	18	0.5	689.652	3	23.17	2630000	3	6600	RO-CS-190529_SoloskiM_MG_Sample_LTA.raw	1	1	54	71			PEAKS DB
2	17	XP_011512859.1	D.DTQFVRFDSDAASPR.E	N	41.81	1710.8	15	0.2	856.405	2	21.22	58900000	3	5808	RO-CS-190529_SoloskiM_MG_Sample_LTA.raw	2	2	54	68			PEAKS DB
2	17	XP_011512859.1	Y.VDDTQFVRFDSDAASPREEP.R	Y	41.39	2280.03	20	0.7	761.018	3	25.71	3290000	3	7586	RO-CS-190529_SoloskiM_MG_Sample_LTA.raw	2	2	52	71			PEAKS DB
2	17	XP_011512859.1	A.LNEDLRSWTAADTAAQITQR.K	N	40.91	2259.12	20	1.1	754.05	3	29.98	363000	3	9164	RO-CS-190529_SoloskiM_MG_Sample_LTA.raw	1	1	150	169			PEAKS DB
2	17	XP_011512859.1	Y.VDDTQFVRFDSDAASPRE.E	Y	40.22	2053.93	18	1.1	685.653	3	24.22	2590000	3	6927	RO-CS-190529_SoloskiM_MG_Sample_LTA.raw	2	2	52	69			PEAKS DB
2	17	XP_011512859.1	E.DLRSWTAADTAAQITQR.K	N	39.95	1902.95	17	1	635.326	3	29.16	246000	3	8822	RO-CS-190529_SoloskiM_MG_Sample_LTA.raw	1	1	153	169			PEAKS DB
2	17	XP_011512859.1	V.DDTQFVRFDSDAASPR.E	N	39.29	1825.82	16	1.5	609.616	3	22.86	1500000	3	6369	RO-CS-190529_SoloskiM_MG_Sample_LTA.raw	2	2	53	68			PEAKS DB
2	17	XP_011512859.1	A.LNEDLRSWTAADTAAQITQ.R	N	38.58	2103.02	19	-0.2	1052.52	2	32.51	308000	3	10159	RO-CS-190529_SoloskiM_MG_Sample_LTA.raw	1	1	150	168			PEAKS DB
2	17	XP_011512859.1	Y.VDDTQFVRFDSDAASPR.E	N	38.41	1924.89	17	0.3	642.638	3	24.03	17100000	3	6821	RO-CS-190529_SoloskiM_MG_Sample_LTA.raw	2	2	52	68			PEAKS DB
2	17	XP_011512859.1	D.DTQFVRFDSDAASPRE.E	Y	37.64	1839.84	16	-0.2	614.287	3	21.52	1790000	3	5837	RO-CS-190529_SoloskiM_MG_Sample_LTA.raw	1	1	54	69			PEAKS DB
2	17	XP_011512859.1	N.EDLRSWTAADTAAQITQR.K	N	37.33	2032	18	-0.2	678.34	3	27.79	1350000	3	8315	RO-CS-190529_SoloskiM_MG_Sample_LTA.raw	2	2	152	169			PEAKS DB
2	17	XP_011512859.1	N.EDLRSWTAADTAAQITQ.R	N	35.3	1875.9	17	0.2	938.956	2	29.56	3080000	3	9074	RO-CS-190529_SoloskiM_MG_Sample_LTA.raw	1	1	152	168			PEAKS DB
2	17	XP_011512859.1	E.DLRSWTAADTAAQITQ.R	N	34.91	1746.85	16	1.2	874.435	2	31.5	7880000	3	9798	RO-CS-190529_SoloskiM_MG_Sample_LTA.raw	2	2	153	168			PEAKS DB
2	17	XP_011512859.1	D.DTQ(+.98)FVRFDSDAASPR.E	N	34.76	1711.78	15	0.1	571.601	3	22.58	150000	3	6318	RO-CS-190529_SoloskiM_MG_Sample_LTA.raw	1	1	54	68	Deamidation (NQ)	Q3:Deamidation (NQ):1000.00	PEAKS DB
2	17	XP_011512859.1	D.DTQFVRFDSDAASPREEPR.A	Y	34.75	2222.04	19	1.3	556.517	4	19.43	5440000	3	4964	RO-CS-190529_SoloskiM_MG_Sample_LTA.raw	3	3	54	72			PEAKS DB
2	17	XP_011512859.1	G.KDYIALNEDLRSWTA.A	N	34.51	1793.89	15	-0.7	897.954	2	35.3	107000	3	11310	RO-CS-190529_SoloskiM_MG_Sample_LTA.raw	1	1	145	159			PEAKS DB
2	17	XP_011512859.1	G.YVDDTQFVRFDSDAASPR.E	N	34.36	2087.95	18	0.1	696.992	3	26.64	1270000	3	7919	RO-CS-190529_SoloskiM_MG_Sample_LTA.raw	1	1	51	68			PEAKS DB
2	17	XP_011512859.1	L.NEDLRSWTAADTAAQITQ.R	N	34.12	1989.94	18	-0.6	995.976	2	29.28	590000	3	8862	RO-CS-190529_SoloskiM_MG_Sample_LTA.raw	1	1	151	168			PEAKS DB
2	17	XP_011512859.1	D.TQFVRFDSDAASPR.E	N	33.56	1595.77	14	1.5	798.893	2	19.39	3130000	3	4955	RO-CS-190529_SoloskiM_MG_Sample_LTA.raw	2	2	55	68			PEAKS DB
2	17	XP_011512859.1	D.GKDYIALNEDLRSWTA.A	N	33.28	1850.92	16	3.5	926.469	2	35.69	196000	3	11445	RO-CS-190529_SoloskiM_MG_Sample_LTA.raw	1	1	144	159			PEAKS DB
2	17	XP_011512859.1	Y.VDDTQFVRFDSDAASPREE.P	Y	31.48	2182.98	19	0.5	728.667	3	24.3	274000	3	6973	RO-CS-190529_SoloskiM_MG_Sample_LTA.raw	1	1	52	70			PEAKS DB
2	17	XP_011512859.1	Q.FVRFDSDAASPR.E	N	30.4	1366.66	12	-0.2	684.339	2	21.24	272000	3	5752	RO-CS-190529_SoloskiM_MG_Sample_LTA.raw	1	1	57	68			PEAKS DB
2	17	XP_011512859.1	E.DLRSWTAADTAAQIT.Q	N	29.99	1618.8	15	1.3	810.406	2	31.84	1820000	3	9872	RO-CS-190529_SoloskiM_MG_Sample_LTA.raw	1	1	153	167			PEAKS DB
2	17	XP_011512859.1	Y.VDDTQFVRFDSDAASPREEPR.A	Y	29.36	2436.13	21	1.3	610.041	4	21.58	10200000	3	5867	RO-CS-190529_SoloskiM_MG_Sample_LTA.raw	3	3	52	72			PEAKS DB
2	17	XP_011512859.1	D.DTQFVRFDSDAASPREE.P	Y	28.61	1968.88	17	1.1	657.302	3	21.61	189000	3	5908	RO-CS-190529_SoloskiM_MG_Sample_LTA.raw	1	1	54	70			PEAKS DB
2	17	XP_011512859.1	G.YVDDTQFVRFDSDAASPREEP.R	Y	28.37	2443.09	21	1.1	815.372	3	27.88	286000	3	8377	RO-CS-190529_SoloskiM_MG_Sample_LTA.raw	1	1	51	71			PEAKS DB
2	17	XP_011512859.1	D.LRSWTAADTAAQITQ.R	N	27.96	1631.83	15	0.8	816.921	2	24.62	1600000	3	7081	RO-CS-190529_SoloskiM_MG_Sample_LTA.raw	1	1	154	168			PEAKS DB
2	17	XP_011512859.1	T.QFVRFDSDAASPR.E	N	27.89	1494.72	13	1.4	748.369	2	21.24	333000	3	5763	RO-CS-190529_SoloskiM_MG_Sample_LTA.raw	2	2	56	68			PEAKS DB
2	17	XP_011512859.1	D.LRSWTAADTAAQIT.Q	N	27.41	1503.77	14	0.3	752.892	2	24.67	1100000	3	7102	RO-CS-190529_SoloskiM_MG_Sample_LTA.raw	1	1	154	167			PEAKS DB
2	17	XP_011512859.1	G.YVDDTQFVRFDSDAASPREEPR.A	Y	27.36	2599.19	22	0.1	650.806	4	24.03	4680000	3	6852	RO-CS-190529_SoloskiM_MG_Sample_LTA.raw	2	2	51	72			PEAKS DB
2	17	XP_011512859.1	Y.DGKDYIALNEDLRSWTA.A	N	26.77	1965.94	17	0.8	983.98	2	39.12	464000	3	12688	RO-CS-190529_SoloskiM_MG_Sample_LTA.raw	1	1	143	159			PEAKS DB
2	17	XP_011512859.1	G.YVDDTQFVRFDSDAASPRE.E	Y	26.54	2217	19	-3.6	740.004	3	26.83	0	3	7985	RO-CS-190529_SoloskiM_MG_Sample_LTA.raw	0	0	51	69			PEAKS DB
2	17	XP_011512859.1	L.RSWTAADTAAQITQ.R	N	26.44	1518.74	14	1	760.379	2	21.1	199000	3	5697	RO-CS-190529_SoloskiM_MG_Sample_LTA.raw	1	1	155	168			PEAKS DB
2	17	XP_011512859.1	N.EDLRSWTAADTAAQITQRK.W	N	25.98	2160.09	19	0.1	721.038	3	25.07	43100	3	7305	RO-CS-190529_SoloskiM_MG_Sample_LTA.raw	1	1	152	170			PEAKS DB
2	17	XP_011512859.1	D.LRSWTAADTAAQITQR.K	N	25.77	1787.93	16	0.5	596.984	3	22.76	40400	3	6384	RO-CS-190529_SoloskiM_MG_Sample_LTA.raw	1	1	154	169			PEAKS DB
2	17	XP_011512859.1	Y.VDDTQFVRFDSDAASP.R	N	23.59	1768.79	16	-0.2	885.402	2	28.51	132000	3	8598	RO-CS-190529_SoloskiM_MG_Sample_LTA.raw	1	1	52	67			PEAKS DB
2	17	XP_011512859.1	E.DLRSWTAADTAAQ.I	N	22.51	1404.66	13	-0.3	703.339	2	23.99	137000	3	6856	RO-CS-190529_SoloskiM_MG_Sample_LTA.raw	1	1	153	165			PEAKS DB
2	17	XP_011512859.1	A.YDGKDYIALNEDLRSWTAA.D	N	22.37	2200.04	19	-0.1	734.355	3	40.6	67900	3	13343	RO-CS-190529_SoloskiM_MG_Sample_LTA.raw	1	1	142	160			PEAKS DB
2	17	XP_011512859.1	G.YVDDTQFVRFDSDAASPREEPRAPWIE.Q	Y	21.81	3195.49	27	1.5	799.881	4	35.72	0	3	11492	RO-CS-190529_SoloskiM_MG_Sample_LTA.raw	0	0	51	77			PEAKS DB
2	17	XP_011512859.1	D.DTQFVRFDSDAASP.R	N	20.96	1554.69	14	1.9	778.356	2	26.19	155000	3	7705	RO-CS-190529_SoloskiM_MG_Sample_LTA.raw	1	1	54	67			PEAKS DB
2	17	XP_011512859.1	D.TQFVRFDSDAASPREEP.R	Y	20.39	1950.91	17	-0.4	651.309	3	21.07	26400	3	5711	RO-CS-190529_SoloskiM_MG_Sample_LTA.raw	1	1	55	71			PEAKS DB
5	32	NP_001805.3	E.KKVVVYLQKLDTAYDD.L	Y	49.24	1897.02	16	0.8	949.518	2	23.75	5930000	3	6727	RO-CS-190529_SoloskiM_MG_Sample_LTA.raw	2	2	62	77			PEAKS DB
5	32	NP_001805.3	E.KKVVVYLQKLDTAYD.D	Y	49.2	1781.99	15	-0.1	892.004	2	23.64	2730000	3	6679	RO-CS-190529_SoloskiM_MG_Sample_LTA.raw	2	2	62	76			PEAKS DB
5	32	NP_001805.3	K.YDHNFVKAINAIQKS.W	Y	46.2	1746.91	15	0.9	874.461	2	23.87	28700000	3	6776	RO-CS-190529_SoloskiM_MG_Sample_LTA.raw	4	4	170	184			PEAKS DB
5	32	NP_001805.3	Y.KYDHNFVKAINAIQK.S	Y	44.42	1787.97	15	1	596.997	3	19.55	239000	3	5047	RO-CS-190529_SoloskiM_MG_Sample_LTA.raw	1	1	169	183			PEAKS DB
5	32	NP_001805.3	K.YDHNFVKAINAIQK.S	Y	44.42	1659.87	14	0.6	554.299	3	22.37	35000000	3	6279	RO-CS-190529_SoloskiM_MG_Sample_LTA.raw	4	4	170	183			PEAKS DB
5	32	NP_001805.3	Y.KYDHNFVKAINAIQKS.W	Y	44.35	1875	16	1.2	938.509	2	20.79	496000	3	5565	RO-CS-190529_SoloskiM_MG_Sample_LTA.raw	2	2	169	184			PEAKS DB
5	32	NP_001805.3	K.KVVVYLQKLDTAYDD.L	Y	43.63	1768.92	15	1.1	885.471	2	28.02	5760000	3	8424	RO-CS-190529_SoloskiM_MG_Sample_LTA.raw	2	2	63	77			PEAKS DB
5	32	NP_001805.3	K.YDHNFVKAINAIQKSW.T	Y	43.31	1932.98	16	0.2	645.336	3	38.12	1720000	3	12315	RO-CS-190529_SoloskiM_MG_Sample_LTA.raw	2	2	170	185			PEAKS DB
5	32	NP_001805.3	Q.EKKVVVYLQKLDTAYDD.L	Y	42.98	2026.06	17	0.3	676.362	3	26.94	1390000	3	8008	RO-CS-190529_SoloskiM_MG_Sample_LTA.raw	2	2	61	77			PEAKS DB
5	32	NP_001805.3	M.GPQEKKVVVYLQKLDTAYDD.L	Y	41.91	2308.2	20	1	770.406	3	31.01	699000	3	9608	RO-CS-190529_SoloskiM_MG_Sample_LTA.raw	1	1	58	77			PEAKS DB
5	32	NP_001805.3	K.KVVVYLQKLDTAYD.D	Y	39.37	1653.9	14	1.3	827.957	2	27.99	2690000	3	8405	RO-CS-190529_SoloskiM_MG_Sample_LTA.raw	2	2	63	76			PEAKS DB
5	32	NP_001805.3	K.VVVYLQKLDTAYDD.L	Y	39.1	1640.83	14	1.1	821.423	2	33.17	676000	3	10436	RO-CS-190529_SoloskiM_MG_Sample_LTA.raw	1	1	64	77			PEAKS DB
5	32	NP_001805.3	Y.DHNFVKAINAIQK.S	Y	38.43	1496.81	13	1.4	749.413	2	20.4	519000	3	5387	RO-CS-190529_SoloskiM_MG_Sample_LTA.raw	2	2	171	183			PEAKS DB
5	32	NP_001805.3	K.YDHNFVKAINAIQ(+.98)K.S	Y	37.8	1660.86	14	0.9	554.627	3	25.12	164000	3	7306	RO-CS-190529_SoloskiM_MG_Sample_LTA.raw	1	1	170	183	Deamidation (NQ)	Q13:Deamidation (NQ):16.66	PEAKS DB
5	32	NP_001805.3	K.YDHNFVKAINAIQ(+.98)KS.W	Y	36.95	1747.89	15	0.3	583.637	3	27.85	121000	3	8404	RO-CS-190529_SoloskiM_MG_Sample_LTA.raw	1	1	170	184	Deamidation (NQ)	Q13:Deamidation (NQ):4.52	PEAKS DB
5	32	NP_001805.3	Q.EKKVVVYLQKLDTAYD.D	Y	36.85	1911.04	16	0.4	956.525	2	26.87	435000	3	7995	RO-CS-190529_SoloskiM_MG_Sample_LTA.raw	2	2	61	76			PEAKS DB
5	32	NP_001805.3	K.YDHNFVKAIN(+.98)AIQK.S	Y	35.66	1660.86	14	1.3	554.627	3	24.72	152000	3	7190	RO-CS-190529_SoloskiM_MG_Sample_LTA.raw	2	2	170	183	Deamidation (NQ)	N10:Deamidation (NQ):49.37	PEAKS DB
5	32	NP_001805.3	A.SGMDYWIVKNSWGTG.W	Y	35.55	1699.77	15	1.1	850.891	2	40.86	190000	3	13439	RO-CS-190529_SoloskiM_MG_Sample_LTA.raw	1	1	418	432			PEAKS DB
5	32	NP_001805.3	Y.DHNFVKAINAIQKS.W	Y	34.85	1583.84	14	0.5	528.955	3	21.5	151000	3	5869	RO-CS-190529_SoloskiM_MG_Sample_LTA.raw	1	1	171	184			PEAKS DB
5	32	NP_001805.3	K.VVVYLQKLDTAYD.D	Y	32.76	1525.8	13	1	763.909	2	33.34	199000	3	10505	RO-CS-190529_SoloskiM_MG_Sample_LTA.raw	1	1	64	76			PEAKS DB
5	32	NP_001805.3	K.YDHNFVKAINA.I	Y	32.24	1290.64	11	-0.5	646.325	2	19.12	88100	3	4859	RO-CS-190529_SoloskiM_MG_Sample_LTA.raw	1	1	170	180			PEAKS DB
5	32	NP_001805.3	K.YDHNFVKAINAIQ.K	Y	31.41	1531.78	13	0.9	766.897	2	25.86	327000	3	7582	RO-CS-190529_SoloskiM_MG_Sample_LTA.raw	2	2	170	182			PEAKS DB
5	32	NP_001805.3	A.SGM(+15.99)DYWIVKNSWGTG.W	Y	28.37	1715.76	15	1	858.889	2	35.6	79100	3	11450	RO-CS-190529_SoloskiM_MG_Sample_LTA.raw	1	1	418	432	Oxidation (M)	M3:Oxidation (M):1000.00	PEAKS DB
5	32	NP_001805.3	K.YDHNFVKAIN(+.98)AIQKS.W	Y	27.42	1747.89	15	1.9	583.638	3	26.14	0	3	7714	RO-CS-190529_SoloskiM_MG_Sample_LTA.raw	0	0	170	184	Deamidation (NQ)	N10:Deamidation (NQ):14.84	PEAKS DB
5	32	NP_001805.3	D.HNFVKAINAIQK.S	Y	22.72	1381.78	12	0.7	461.602	3	16.08	21300	3	3700	RO-CS-190529_SoloskiM_MG_Sample_LTA.raw	1	1	172	183			PEAKS DB
5	32	NP_001805.3	M.GPQEKKVVVYLQKLDTAYD.D	Y	21.96	2193.17	19	0.3	732.063	3	30.88	89600	3	9534	RO-CS-190529_SoloskiM_MG_Sample_LTA.raw	1	1	58	76			PEAKS DB
5	32	NP_001805.3	E.KKVVVYLQKLDTAYDDLG.N	Y	21.38	2067.13	18	-0.8	690.048	3	30.97	55200	3	9561	RO-CS-190529_SoloskiM_MG_Sample_LTA.raw	1	1	62	79			PEAKS DB
3	19	NP_001229971.1	L.NEDLRSWTAADTAAQITQR.K	N	42.56	2146.04	19	1.3	716.355	3	27.47	473000	3	8219	RO-CS-190529_SoloskiM_MG_Sample_LTA.raw	1	1	151	169			PEAKS DB
3	19	NP_001229971.1	D.DTQFVRFDSDAASPR.G	N	41.81	1710.8	15	0.2	856.405	2	21.22	58900000	3	5808	RO-CS-190529_SoloskiM_MG_Sample_LTA.raw	2	2	54	68			PEAKS DB
3	19	NP_001229971.1	A.LNEDLRSWTAADTAAQITQR.K	N	40.91	2259.12	20	1.1	754.05	3	29.98	363000	3	9164	RO-CS-190529_SoloskiM_MG_Sample_LTA.raw	1	1	150	169			PEAKS DB
3	19	NP_001229971.1	E.DLRSWTAADTAAQITQR.K	N	39.95	1902.95	17	1	635.326	3	29.16	246000	3	8822	RO-CS-190529_SoloskiM_MG_Sample_LTA.raw	1	1	153	169			PEAKS DB
3	19	NP_001229971.1	V.DDTQFVRFDSDAASPR.G	N	39.29	1825.82	16	1.5	609.616	3	22.86	1500000	3	6369	RO-CS-190529_SoloskiM_MG_Sample_LTA.raw	2	2	53	68			PEAKS DB
3	19	NP_001229971.1	A.LNEDLRSWTAADTAAQITQ.R	N	38.58	2103.02	19	-0.2	1052.52	2	32.51	308000	3	10159	RO-CS-190529_SoloskiM_MG_Sample_LTA.raw	1	1	150	168			PEAKS DB
3	19	NP_001229971.1	Y.VDDTQFVRFDSDAASPR.G	N	38.41	1924.89	17	0.3	642.638	3	24.03	17100000	3	6821	RO-CS-190529_SoloskiM_MG_Sample_LTA.raw	2	2	52	68			PEAKS DB
3	19	NP_001229971.1	D.DTQFVRFDSDAASPRG.E	Y	37.65	1767.82	16	1.1	590.28	3	21.22	2950000	3	5721	RO-CS-190529_SoloskiM_MG_Sample_LTA.raw	2	2	54	69			PEAKS DB
3	19	NP_001229971.1	N.EDLRSWTAADTAAQITQR.K	N	37.33	2032	18	-0.2	678.34	3	27.79	1350000	3	8315	RO-CS-190529_SoloskiM_MG_Sample_LTA.raw	2	2	152	169			PEAKS DB
3	19	NP_001229971.1	N.EDLRSWTAADTAAQITQ.R	N	35.3	1875.9	17	0.2	938.956	2	29.56	3080000	3	9074	RO-CS-190529_SoloskiM_MG_Sample_LTA.raw	1	1	152	168			PEAKS DB
3	19	NP_001229971.1	E.DLRSWTAADTAAQITQ.R	N	34.91	1746.85	16	1.2	874.435	2	31.5	7880000	3	9798	RO-CS-190529_SoloskiM_MG_Sample_LTA.raw	2	2	153	168			PEAKS DB
3	19	NP_001229971.1	Y.VDDTQFVRFDSDAASPRG.E	Y	34.82	1981.91	18	0.9	661.645	3	23.94	2480000	3	6806	RO-CS-190529_SoloskiM_MG_Sample_LTA.raw	2	2	52	69			PEAKS DB
3	19	NP_001229971.1	D.DTQ(+.98)FVRFDSDAASPR.G	N	34.76	1711.78	15	0.1	571.601	3	22.58	150000	3	6318	RO-CS-190529_SoloskiM_MG_Sample_LTA.raw	1	1	54	68	Deamidation (NQ)	Q3:Deamidation (NQ):1000.00	PEAKS DB
3	19	NP_001229971.1	G.KDYIALNEDLRSWTA.A	N	34.51	1793.89	15	-0.7	897.954	2	35.3	107000	3	11310	RO-CS-190529_SoloskiM_MG_Sample_LTA.raw	1	1	145	159			PEAKS DB
3	19	NP_001229971.1	G.YVDDTQFVRFDSDAASPR.G	N	34.36	2087.95	18	0.1	696.992	3	26.64	1270000	3	7919	RO-CS-190529_SoloskiM_MG_Sample_LTA.raw	1	1	51	68			PEAKS DB
3	19	NP_001229971.1	G.YVDDTQFVRFDSDAASPRG.E	Y	34.19	2144.98	19	0.7	716	3	26.53	483000	3	7850	RO-CS-190529_SoloskiM_MG_Sample_LTA.raw	1	1	51	69			PEAKS DB
3	19	NP_001229971.1	L.NEDLRSWTAADTAAQITQ.R	N	34.12	1989.94	18	-0.6	995.976	2	29.28	590000	3	8862	RO-CS-190529_SoloskiM_MG_Sample_LTA.raw	1	1	151	168			PEAKS DB
3	19	NP_001229971.1	D.TQFVRFDSDAASPR.G	N	33.56	1595.77	14	1.5	798.893	2	19.39	3130000	3	4955	RO-CS-190529_SoloskiM_MG_Sample_LTA.raw	2	2	55	68			PEAKS DB
3	19	NP_001229971.1	Y.VDDTQFVRFDSDAASPRGEPR.A	Y	33.46	2364.11	21	0.8	592.035	4	21.36	16000000	3	5866	RO-CS-190529_SoloskiM_MG_Sample_LTA.raw	3	3	52	72			PEAKS DB
3	19	NP_001229971.1	D.GKDYIALNEDLRSWTA.A	N	33.28	1850.92	16	3.5	926.469	2	35.69	196000	3	11445	RO-CS-190529_SoloskiM_MG_Sample_LTA.raw	1	1	144	159			PEAKS DB
3	19	NP_001229971.1	D.DTQFVRFDSDAASPRGEPR.A	Y	32.85	2150.01	19	0.9	538.511	4	19.2	10200000	3	4855	RO-CS-190529_SoloskiM_MG_Sample_LTA.raw	3	3	54	72			PEAKS DB
3	19	NP_001229971.1	D.DTQFVRFDSDAASPRGEP.R	Y	32.2	1993.91	18	0.7	665.645	3	22.9	153000	3	6410	RO-CS-190529_SoloskiM_MG_Sample_LTA.raw	1	1	54	71			PEAKS DB
3	19	NP_001229971.1	G.YVDDTQFVRFDSDAASPRGEPR.A	Y	31.12	2527.17	22	0.6	843.399	3	23.76	10700000	3	6816	RO-CS-190529_SoloskiM_MG_Sample_LTA.raw	3	3	51	72			PEAKS DB
3	19	NP_001229971.1	Q.FVRFDSDAASPR.G	N	30.4	1366.66	12	-0.2	684.339	2	21.24	272000	3	5752	RO-CS-190529_SoloskiM_MG_Sample_LTA.raw	1	1	57	68			PEAKS DB
3	19	NP_001229971.1	E.DLRSWTAADTAAQIT.Q	N	29.99	1618.8	15	1.3	810.406	2	31.84	1820000	3	9872	RO-CS-190529_SoloskiM_MG_Sample_LTA.raw	1	1	153	167			PEAKS DB
3	19	NP_001229971.1	D.LRSWTAADTAAQITQ.R	N	27.96	1631.83	15	0.8	816.921	2	24.62	1600000	3	7081	RO-CS-190529_SoloskiM_MG_Sample_LTA.raw	1	1	154	168			PEAKS DB
3	19	NP_001229971.1	T.QFVRFDSDAASPR.G	N	27.89	1494.72	13	1.4	748.369	2	21.24	333000	3	5763	RO-CS-190529_SoloskiM_MG_Sample_LTA.raw	2	2	56	68			PEAKS DB
3	19	NP_001229971.1	D.LRSWTAADTAAQIT.Q	N	27.41	1503.77	14	0.3	752.892	2	24.67	1100000	3	7102	RO-CS-190529_SoloskiM_MG_Sample_LTA.raw	1	1	154	167			PEAKS DB
3	19	NP_001229971.1	Y.DGKDYIALNEDLRSWTA.A	N	26.77	1965.94	17	0.8	983.98	2	39.12	464000	3	12688	RO-CS-190529_SoloskiM_MG_Sample_LTA.raw	1	1	143	159			PEAKS DB
3	19	NP_001229971.1	L.RSWTAADTAAQITQ.R	N	26.44	1518.74	14	1	760.379	2	21.1	199000	3	5697	RO-CS-190529_SoloskiM_MG_Sample_LTA.raw	1	1	155	168			PEAKS DB
3	19	NP_001229971.1	N.EDLRSWTAADTAAQITQRK.L	N	25.98	2160.09	19	0.1	721.038	3	25.07	43100	3	7305	RO-CS-190529_SoloskiM_MG_Sample_LTA.raw	1	1	152	170			PEAKS DB
3	19	NP_001229971.1	D.LRSWTAADTAAQITQR.K	N	25.77	1787.93	16	0.5	596.984	3	22.76	40400	3	6384	RO-CS-190529_SoloskiM_MG_Sample_LTA.raw	1	1	154	169			PEAKS DB
3	19	NP_001229971.1	Y.VDDTQFVRFDSDAASPRGEP.R	Y	24.59	2208.01	20	0.5	737.01	3	25.42	302000	3	7454	RO-CS-190529_SoloskiM_MG_Sample_LTA.raw	1	1	52	71			PEAKS DB
3	19	NP_001229971.1	G.YVDDTQFVRFDSDAASPRGEPRAPWVE.Q	Y	23.73	3109.45	27	-1.6	1037.49	3	34.12	1520000	3	10832	RO-CS-190529_SoloskiM_MG_Sample_LTA.raw	2	2	51	77			PEAKS DB
3	19	NP_001229971.1	Y.VDDTQFVRFDSDAASP.R	N	23.59	1768.79	16	-0.2	885.402	2	28.51	132000	3	8598	RO-CS-190529_SoloskiM_MG_Sample_LTA.raw	1	1	52	67			PEAKS DB
3	19	NP_001229971.1	E.DLRSWTAADTAAQ.I	N	22.51	1404.66	13	-0.3	703.339	2	23.99	137000	3	6856	RO-CS-190529_SoloskiM_MG_Sample_LTA.raw	1	1	153	165			PEAKS DB
3	19	NP_001229971.1	A.YDGKDYIALNEDLRSWTAA.D	N	22.37	2200.04	19	-0.1	734.355	3	40.6	67900	3	13343	RO-CS-190529_SoloskiM_MG_Sample_LTA.raw	1	1	142	160			PEAKS DB
3	19	NP_001229971.1	G.YVDDTQFVRFDSDAASPRGEPRA.P	Y	21.65	2598.21	23	0.7	867.078	3	24.28	1330000	3	6983	RO-CS-190529_SoloskiM_MG_Sample_LTA.raw	2	2	51	73			PEAKS DB
3	19	NP_001229971.1	D.DTQFVRFDSDAASP.R	N	20.96	1554.69	14	1.9	778.356	2	26.19	155000	3	7705	RO-CS-190529_SoloskiM_MG_Sample_LTA.raw	1	1	54	67			PEAKS DB
3	20	NP_002108.4	L.NEDLRSWTAADTAAQITQR.K	N	42.56	2146.04	19	1.3	716.355	3	27.47	473000	3	8219	RO-CS-190529_SoloskiM_MG_Sample_LTA.raw	1	1	151	169			PEAKS DB
3	20	NP_002108.4	D.DTQFVRFDSDAASPR.G	N	41.81	1710.8	15	0.2	856.405	2	21.22	58900000	3	5808	RO-CS-190529_SoloskiM_MG_Sample_LTA.raw	2	2	54	68			PEAKS DB
3	20	NP_002108.4	A.LNEDLRSWTAADTAAQITQR.K	N	40.91	2259.12	20	1.1	754.05	3	29.98	363000	3	9164	RO-CS-190529_SoloskiM_MG_Sample_LTA.raw	1	1	150	169			PEAKS DB
3	20	NP_002108.4	E.DLRSWTAADTAAQITQR.K	N	39.95	1902.95	17	1	635.326	3	29.16	246000	3	8822	RO-CS-190529_SoloskiM_MG_Sample_LTA.raw	1	1	153	169			PEAKS DB
3	20	NP_002108.4	V.DDTQFVRFDSDAASPR.G	N	39.29	1825.82	16	1.5	609.616	3	22.86	1500000	3	6369	RO-CS-190529_SoloskiM_MG_Sample_LTA.raw	2	2	53	68			PEAKS DB
3	20	NP_002108.4	A.LNEDLRSWTAADTAAQITQ.R	N	38.58	2103.02	19	-0.2	1052.52	2	32.51	308000	3	10159	RO-CS-190529_SoloskiM_MG_Sample_LTA.raw	1	1	150	168			PEAKS DB
3	20	NP_002108.4	Y.VDDTQFVRFDSDAASPR.G	N	38.41	1924.89	17	0.3	642.638	3	24.03	17100000	3	6821	RO-CS-190529_SoloskiM_MG_Sample_LTA.raw	2	2	52	68			PEAKS DB
3	20	NP_002108.4	D.DTQFVRFDSDAASPRG.E	Y	37.65	1767.82	16	1.1	590.28	3	21.22	2950000	3	5721	RO-CS-190529_SoloskiM_MG_Sample_LTA.raw	2	2	54	69			PEAKS DB
3	20	NP_002108.4	N.EDLRSWTAADTAAQITQR.K	N	37.33	2032	18	-0.2	678.34	3	27.79	1350000	3	8315	RO-CS-190529_SoloskiM_MG_Sample_LTA.raw	2	2	152	169			PEAKS DB
3	20	NP_002108.4	N.EDLRSWTAADTAAQITQ.R	N	35.3	1875.9	17	0.2	938.956	2	29.56	3080000	3	9074	RO-CS-190529_SoloskiM_MG_Sample_LTA.raw	1	1	152	168			PEAKS DB
3	20	NP_002108.4	E.DLRSWTAADTAAQITQ.R	N	34.91	1746.85	16	1.2	874.435	2	31.5	7880000	3	9798	RO-CS-190529_SoloskiM_MG_Sample_LTA.raw	2	2	153	168			PEAKS DB
3	20	NP_002108.4	Y.VDDTQFVRFDSDAASPRG.E	Y	34.82	1981.91	18	0.9	661.645	3	23.94	2480000	3	6806	RO-CS-190529_SoloskiM_MG_Sample_LTA.raw	2	2	52	69			PEAKS DB
3	20	NP_002108.4	D.DTQ(+.98)FVRFDSDAASPR.G	N	34.76	1711.78	15	0.1	571.601	3	22.58	150000	3	6318	RO-CS-190529_SoloskiM_MG_Sample_LTA.raw	1	1	54	68	Deamidation (NQ)	Q3:Deamidation (NQ):1000.00	PEAKS DB
3	20	NP_002108.4	G.KDYIALNEDLRSWTA.A	N	34.51	1793.89	15	-0.7	897.954	2	35.3	107000	3	11310	RO-CS-190529_SoloskiM_MG_Sample_LTA.raw	1	1	145	159			PEAKS DB
3	20	NP_002108.4	G.YVDDTQFVRFDSDAASPR.G	N	34.36	2087.95	18	0.1	696.992	3	26.64	1270000	3	7919	RO-CS-190529_SoloskiM_MG_Sample_LTA.raw	1	1	51	68			PEAKS DB
3	20	NP_002108.4	G.YVDDTQFVRFDSDAASPRG.E	Y	34.19	2144.98	19	0.7	716	3	26.53	483000	3	7850	RO-CS-190529_SoloskiM_MG_Sample_LTA.raw	1	1	51	69			PEAKS DB
3	20	NP_002108.4	L.NEDLRSWTAADTAAQITQ.R	N	34.12	1989.94	18	-0.6	995.976	2	29.28	590000	3	8862	RO-CS-190529_SoloskiM_MG_Sample_LTA.raw	1	1	151	168			PEAKS DB
3	20	NP_002108.4	D.TQFVRFDSDAASPR.G	N	33.56	1595.77	14	1.5	798.893	2	19.39	3130000	3	4955	RO-CS-190529_SoloskiM_MG_Sample_LTA.raw	2	2	55	68			PEAKS DB
3	20	NP_002108.4	Y.VDDTQFVRFDSDAASPRGEPR.A	Y	33.46	2364.11	21	0.8	592.035	4	21.36	16000000	3	5866	RO-CS-190529_SoloskiM_MG_Sample_LTA.raw	3	3	52	72			PEAKS DB
3	20	NP_002108.4	D.GKDYIALNEDLRSWTA.A	N	33.28	1850.92	16	3.5	926.469	2	35.69	196000	3	11445	RO-CS-190529_SoloskiM_MG_Sample_LTA.raw	1	1	144	159			PEAKS DB
3	20	NP_002108.4	D.DTQFVRFDSDAASPRGEPR.A	Y	32.85	2150.01	19	0.9	538.511	4	19.2	10200000	3	4855	RO-CS-190529_SoloskiM_MG_Sample_LTA.raw	3	3	54	72			PEAKS DB
3	20	NP_002108.4	D.DTQFVRFDSDAASPRGEP.R	Y	32.2	1993.91	18	0.7	665.645	3	22.9	153000	3	6410	RO-CS-190529_SoloskiM_MG_Sample_LTA.raw	1	1	54	71			PEAKS DB
3	20	NP_002108.4	G.YVDDTQFVRFDSDAASPRGEPR.A	Y	31.12	2527.17	22	0.6	843.399	3	23.76	10700000	3	6816	RO-CS-190529_SoloskiM_MG_Sample_LTA.raw	3	3	51	72			PEAKS DB
3	20	NP_002108.4	Q.FVRFDSDAASPR.G	N	30.4	1366.66	12	-0.2	684.339	2	21.24	272000	3	5752	RO-CS-190529_SoloskiM_MG_Sample_LTA.raw	1	1	57	68			PEAKS DB
3	20	NP_002108.4	E.DLRSWTAADTAAQIT.Q	N	29.99	1618.8	15	1.3	810.406	2	31.84	1820000	3	9872	RO-CS-190529_SoloskiM_MG_Sample_LTA.raw	1	1	153	167			PEAKS DB
3	20	NP_002108.4	D.LRSWTAADTAAQITQ.R	N	27.96	1631.83	15	0.8	816.921	2	24.62	1600000	3	7081	RO-CS-190529_SoloskiM_MG_Sample_LTA.raw	1	1	154	168			PEAKS DB
3	20	NP_002108.4	T.QFVRFDSDAASPR.G	N	27.89	1494.72	13	1.4	748.369	2	21.24	333000	3	5763	RO-CS-190529_SoloskiM_MG_Sample_LTA.raw	2	2	56	68			PEAKS DB
3	20	NP_002108.4	D.LRSWTAADTAAQIT.Q	N	27.41	1503.77	14	0.3	752.892	2	24.67	1100000	3	7102	RO-CS-190529_SoloskiM_MG_Sample_LTA.raw	1	1	154	167			PEAKS DB
3	20	NP_002108.4	Y.DGKDYIALNEDLRSWTA.A	N	26.77	1965.94	17	0.8	983.98	2	39.12	464000	3	12688	RO-CS-190529_SoloskiM_MG_Sample_LTA.raw	1	1	143	159			PEAKS DB
3	20	NP_002108.4	L.RSWTAADTAAQITQ.R	N	26.44	1518.74	14	1	760.379	2	21.1	199000	3	5697	RO-CS-190529_SoloskiM_MG_Sample_LTA.raw	1	1	155	168			PEAKS DB
3	20	NP_002108.4	N.EDLRSWTAADTAAQITQRK.L	N	25.98	2160.09	19	0.1	721.038	3	25.07	43100	3	7305	RO-CS-190529_SoloskiM_MG_Sample_LTA.raw	1	1	152	170			PEAKS DB
3	20	NP_002108.4	D.LRSWTAADTAAQITQR.K	N	25.77	1787.93	16	0.5	596.984	3	22.76	40400	3	6384	RO-CS-190529_SoloskiM_MG_Sample_LTA.raw	1	1	154	169			PEAKS DB
3	20	NP_002108.4	Y.VDDTQFVRFDSDAASPRGEP.R	Y	24.59	2208.01	20	0.5	737.01	3	25.42	302000	3	7454	RO-CS-190529_SoloskiM_MG_Sample_LTA.raw	1	1	52	71			PEAKS DB
3	20	NP_002108.4	G.YVDDTQFVRFDSDAASPRGEPRAPWVE.Q	Y	23.73	3109.45	27	-1.6	1037.49	3	34.12	1520000	3	10832	RO-CS-190529_SoloskiM_MG_Sample_LTA.raw	2	2	51	77			PEAKS DB
3	20	NP_002108.4	Y.VDDTQFVRFDSDAASP.R	N	23.59	1768.79	16	-0.2	885.402	2	28.51	132000	3	8598	RO-CS-190529_SoloskiM_MG_Sample_LTA.raw	1	1	52	67			PEAKS DB
3	20	NP_002108.4	E.DLRSWTAADTAAQ.I	N	22.51	1404.66	13	-0.3	703.339	2	23.99	137000	3	6856	RO-CS-190529_SoloskiM_MG_Sample_LTA.raw	1	1	153	165			PEAKS DB
3	20	NP_002108.4	A.YDGKDYIALNEDLRSWTAA.D	N	22.37	2200.04	19	-0.1	734.355	3	40.6	67900	3	13343	RO-CS-190529_SoloskiM_MG_Sample_LTA.raw	1	1	142	160			PEAKS DB
3	20	NP_002108.4	G.YVDDTQFVRFDSDAASPRGEPRA.P	Y	21.65	2598.21	23	0.7	867.078	3	24.28	1330000	3	6983	RO-CS-190529_SoloskiM_MG_Sample_LTA.raw	2	2	51	73			PEAKS DB
3	20	NP_002108.4	D.DTQFVRFDSDAASP.R	N	20.96	1554.69	14	1.9	778.356	2	26.19	155000	3	7705	RO-CS-190529_SoloskiM_MG_Sample_LTA.raw	1	1	54	67			PEAKS DB
8	2	XP_016867598.1	N.FRGGSDGYGSGRGFGDGYNGYGGGPGGGN.F	Y	44.6	2698.12	29	1.3	900.381	3	19.09	248000	3	4853	RO-CS-190529_SoloskiM_MG_Sample_LTA.raw	1	1	215	243			PEAKS DB
8	2	XP_016867598.1	R.GGSDGYGSGRGFGDGYNGYGGGPGGGN.F	Y	42.09	2394.95	27	-0.3	1198.48	2	19.48	121000	3	5018	RO-CS-190529_SoloskiM_MG_Sample_LTA.raw	1	1	217	243			PEAKS DB
8	2	XP_016867598.1	R.GGSDGYGSGRGFGDGYN.G	Y	41.62	1621.64	17	1.3	811.828	2	16.57	1140000	3	3853	RO-CS-190529_SoloskiM_MG_Sample_LTA.raw	1	1	217	233			PEAKS DB
8	2	XP_016867598.1	G.SPGYGGGRGGYGGGGP.G	Y	40.83	1351.59	16	0	676.803	2	11.98	156000	3	2280	RO-CS-190529_SoloskiM_MG_Sample_LTA.raw	1	1	247	262			PEAKS DB
8	2	XP_016867598.1	G.GSDGYGSGRGFGDGYN.G	Y	36.16	1564.62	16	1.2	783.317	2	16.57	784000	3	3842	RO-CS-190529_SoloskiM_MG_Sample_LTA.raw	1	1	218	233			PEAKS DB
8	2	XP_016867598.1	R.GGSDGYGSGRGFGDGYN(+.98)GYGGGPGGGN.F	Y	36.01	2395.93	27	-1.2	1198.97	2	19.75	30500	3	5150	RO-CS-190529_SoloskiM_MG_Sample_LTA.raw	1	1	217	243	Deamidation (NQ)	N17:Deamidation (NQ):57.10	PEAKS DB
8	2	XP_016867598.1	N.FGGSRNMGGPYGGGN.Y	Y	35.58	1426.6	15	-0.3	714.309	2	14.6	278000	3	3129	RO-CS-190529_SoloskiM_MG_Sample_LTA.raw	1	1	309	323			PEAKS DB
8	2	XP_016867598.1	D.GYGSGRGFGDGYN.G	Y	35.02	1305.54	13	0.7	653.776	2	16.19	267000	3	3712	RO-CS-190529_SoloskiM_MG_Sample_LTA.raw	1	1	221	233			PEAKS DB
8	2	XP_016867598.1	N.FRGGSDGYGSGRGFGDGYN(+.98)GYGGGPGGGN.F	Y	34.32	2699.1	29	3.3	900.711	3	19.51	0	3	5028	RO-CS-190529_SoloskiM_MG_Sample_LTA.raw	0	0	215	243	Deamidation (NQ)	N19:Deamidation (NQ):112.07	PEAKS DB
8	2	XP_016867598.1	N.FGFGDSRGGGGNFGPGPGSN.F	Y	34.07	1839.79	20	0.9	920.904	2	25.66	1700000	3	7558	RO-CS-190529_SoloskiM_MG_Sample_LTA.raw	2	2	195	214			PEAKS DB
8	2	XP_016867598.1	N.YGPGGSGGSGGYGGRS.R	Y	33.87	1371.58	16	0.8	686.798	2	9.83	548000	3	1699	RO-CS-190529_SoloskiM_MG_Sample_LTA.raw	1	1	324	339			PEAKS DB
8	2	XP_016867598.1	G.YGSGRGFGDGYN.G	Y	33.43	1248.52	12	0.3	625.265	2	15.37	180000	3	3385	RO-CS-190529_SoloskiM_MG_Sample_LTA.raw	1	1	222	233			PEAKS DB
8	2	XP_016867598.1	N.YGPGGSGGSGGYGGR.S	Y	33.42	1284.55	15	0.4	643.282	2	10.03	366000	3	1753	RO-CS-190529_SoloskiM_MG_Sample_LTA.raw	1	1	324	338			PEAKS DB
8	2	XP_016867598.1	N.FGFGDSRGGGGNFGP.G	Y	33	1427.62	15	0.2	714.818	2	29.07	1030000	3	8845	RO-CS-190529_SoloskiM_MG_Sample_LTA.raw	1	1	195	209			PEAKS DB
8	2	XP_016867598.1	F.GGSRNMGGPYGGGN.Y	Y	32.94	1279.54	14	0.8	640.776	2	10.12	185000	3	1809	RO-CS-190529_SoloskiM_MG_Sample_LTA.raw	1	1	310	323			PEAKS DB
8	2	XP_016867598.1	N.FGFGDSRGGGGN.F	Y	31.99	1126.48	12	1.3	564.248	2	17.46	1060000	3	4167	RO-CS-190529_SoloskiM_MG_Sample_LTA.raw	1	1	195	206			PEAKS DB
8	2	XP_016867598.1	G.SDGYGSGRGFGDGYN.G	Y	31.55	1507.6	15	0.6	754.806	2	16.63	537000	3	3850	RO-CS-190529_SoloskiM_MG_Sample_LTA.raw	2	2	219	233			PEAKS DB
8	2	XP_016867598.1	F.GGSPGYGGGRGGYGGGGPGY.G	Y	30.64	1685.72	20	-0.4	843.866	2	15.1	32300	3	3309	RO-CS-190529_SoloskiM_MG_Sample_LTA.raw	1	1	245	264			PEAKS DB
8	2	XP_016867598.1	G.SPGYGGGRGGYGGGGPGY.G	Y	30.25	1571.68	18	1.1	786.846	2	15.27	72100	3	3380	RO-CS-190529_SoloskiM_MG_Sample_LTA.raw	1	1	247	264			PEAKS DB
8	2	XP_016867598.1	F.GGSPGYGGGRGGYGGGGP.G	Y	30.13	1465.63	18	0.6	733.824	2	11.92	68200	3	2274	RO-CS-190529_SoloskiM_MG_Sample_LTA.raw	1	1	245	262			PEAKS DB
8	2	XP_016867598.1	G.FGDSRGGGGNFGPGPGSN.F	Y	29.49	1635.7	18	1.3	818.86	2	15.17	197000	3	3319	RO-CS-190529_SoloskiM_MG_Sample_LTA.raw	1	1	197	214			PEAKS DB
8	2	XP_016867598.1	N.YGSGNYNDFGNYNQQPSN.Y	Y	29.49	2037.81	18	-1.3	1019.91	2	21.26	920000	3	5744	RO-CS-190529_SoloskiM_MG_Sample_LTA.raw	1	1	283	300			PEAKS DB
8	2	XP_016867598.1	G.GYGGGYDNYGGGN.Y	Y	28.29	1249.46	13	0.7	625.74	2	14.8	34400	3	3222	RO-CS-190529_SoloskiM_MG_Sample_LTA.raw	1	1	270	282			PEAKS DB
8	2	XP_016867598.1	Y.GGGRGGYGGGGPGY.G	Y	27.7	1167.51	14	0.4	584.76	2	11.91	113000	3	2268	RO-CS-190529_SoloskiM_MG_Sample_LTA.raw	1	1	251	264			PEAKS DB
8	2	XP_016867598.1	N.FRGGSDGYGSGRGFGDGYN.G	Y	27.62	1924.81	19	1.6	642.611	3	16.72	229000	3	3917	RO-CS-190529_SoloskiM_MG_Sample_LTA.raw	1	1	215	233			PEAKS DB
8	2	XP_016867598.1	N.YGPGGSGGSGGYGGRSRY	Y	27.62	1690.74	18	0.6	846.38	2	11.61	1660000	3	2216	RO-CS-190529_SoloskiM_MG_Sample_LTA.raw	2	2	324	341			PEAKS DB
8	2	XP_016867598.1	S.GNYNDFGNYNQQPSN.Y	Y	25.94	1730.69	15	1.3	866.354	2	19.02	97300	3	4810	RO-CS-190529_SoloskiM_MG_Sample_LTA.raw	1	1	286	300			PEAKS DB
8	2	XP_016867598.1	G.GGYGGGYDNYGGGN.Y	Y	25.62	1306.48	14	0.7	654.25	2	14.94	58900	3	3256	RO-CS-190529_SoloskiM_MG_Sample_LTA.raw	1	1	269	282			PEAKS DB
8	2	XP_016867598.1	N.FGGSRNM(+15.99)GGPYGGGN.Y	Y	25.53	1442.6	15	0.2	722.307	2	11.16	223000	3	2114	RO-CS-190529_SoloskiM_MG_Sample_LTA.raw	1	1	309	323	Oxidation (M)	M7:Oxidation (M):1000.00	PEAKS DB
8	2	XP_016867598.1	N.YGGGNYGSGNYNDFGNYNQQPSN.Y	Y	24.87	2485.98	23	-0.4	829.667	3	23.37	127000	3	6623	RO-CS-190529_SoloskiM_MG_Sample_LTA.raw	1	1	278	300			PEAKS DB
8	2	XP_016867598.1	G.YGGGRGGYGGGGP.G	Y	24.71	1110.48	13	0.9	556.25	2	10.5	26800	3	1919	RO-CS-190529_SoloskiM_MG_Sample_LTA.raw	1	1	250	262			PEAKS DB
8	2	XP_016867598.1	F.GFGDSRGGGGNFGPGPGSN.F	Y	24.34	1692.72	19	1.6	847.371	2	16.8	125000	3	3931	RO-CS-190529_SoloskiM_MG_Sample_LTA.raw	1	1	196	214			PEAKS DB
8	2	XP_016867598.1	F.GDSRGGGGNFGPGPGSN.F	Y	24.3	1488.63	17	1.6	745.326	2	10.62	30500	3	1950	RO-CS-190529_SoloskiM_MG_Sample_LTA.raw	1	1	198	214			PEAKS DB
8	2	XP_016867598.1	N.YGPMKSGNFGGSRN.M	Y	24.25	1470.67	14	0.8	736.342	2	12.77	82500	3	2560	RO-CS-190529_SoloskiM_MG_Sample_LTA.raw	2	2	301	314			PEAKS DB
8	2	XP_016867598.1	N.YGPM(+15.99)KSGNFGGSRN.M	Y	24.08	1486.66	14	0.4	744.339	2	9.56	49800	3	1668	RO-CS-190529_SoloskiM_MG_Sample_LTA.raw	1	1	301	314	Oxidation (M)	M4:Oxidation (M):1000.00	PEAKS DB
8	2	XP_016867598.1	S.GRGFGDGYN.G	Y	23.17	941.399	9	1.3	471.707	2	13.08	255000	3	2636	RO-CS-190529_SoloskiM_MG_Sample_LTA.raw	1	1	225	233			PEAKS DB
8	2	XP_016867598.1	R.GGSDGYGSGRGF.G	Y	22.74	1115.46	12	-0.6	558.739	2	15.01	209000	3	3266	RO-CS-190529_SoloskiM_MG_Sample_LTA.raw	1	1	217	228			PEAKS DB
8	2	XP_016867598.1	G.GSPGYGGGRGGYGGGGP.G	Y	22.41	1408.61	17	0.7	705.314	2	11.92	36300	3	2285	RO-CS-190529_SoloskiM_MG_Sample_LTA.raw	1	1	246	262			PEAKS DB
8	2	XP_016867598.1	Y.NDFGNYNQQPSN.Y	Y	21.65	1396.56	12	0.5	699.29	2	14.57	66500	3	3140	RO-CS-190529_SoloskiM_MG_Sample_LTA.raw	1	1	289	300			PEAKS DB
8	2	XP_016867598.1	N.FGPGPGSNFRGGSDGYGSGRGFGDGYN.G	Y	21.11	2638.12	27	-0.9	880.38	3	23.62	96300	3	6717	RO-CS-190529_SoloskiM_MG_Sample_LTA.raw	1	1	207	233			PEAKS DB
8	2	XP_016867598.1	N.FGPGPGSNFRGGSD.G	Y	20.72	1350.6	14	4	676.308	2	16.94	0	3	4002	RO-CS-190529_SoloskiM_MG_Sample_LTA.raw	0	0	207	220			PEAKS DB
8	2	XP_016867598.1	N.YNDFGNYNQQPSN.Y	Y	20.52	1559.63	13	0.4	780.821	2	17.67	310000	3	4265	RO-CS-190529_SoloskiM_MG_Sample_LTA.raw	1	1	288	300			PEAKS DB
8	3	XP_016867599.1	N.FRGGSDGYGSGRGFGDGYNGYGGGPGGGN.F	Y	44.6	2698.12	29	1.3	900.381	3	19.09	248000	3	4853	RO-CS-190529_SoloskiM_MG_Sample_LTA.raw	1	1	215	243			PEAKS DB
8	3	XP_016867599.1	R.GGSDGYGSGRGFGDGYNGYGGGPGGGN.F	Y	42.09	2394.95	27	-0.3	1198.48	2	19.48	121000	3	5018	RO-CS-190529_SoloskiM_MG_Sample_LTA.raw	1	1	217	243			PEAKS DB
8	3	XP_016867599.1	R.GGSDGYGSGRGFGDGYN.G	Y	41.62	1621.64	17	1.3	811.828	2	16.57	1140000	3	3853	RO-CS-190529_SoloskiM_MG_Sample_LTA.raw	1	1	217	233			PEAKS DB
8	3	XP_016867599.1	G.SPGYGGGRGGYGGGGP.G	Y	40.83	1351.59	16	0	676.803	2	11.98	156000	3	2280	RO-CS-190529_SoloskiM_MG_Sample_LTA.raw	1	1	247	262			PEAKS DB
8	3	XP_016867599.1	G.GSDGYGSGRGFGDGYN.G	Y	36.16	1564.62	16	1.2	783.317	2	16.57	784000	3	3842	RO-CS-190529_SoloskiM_MG_Sample_LTA.raw	1	1	218	233			PEAKS DB
8	3	XP_016867599.1	R.GGSDGYGSGRGFGDGYN(+.98)GYGGGPGGGN.F	Y	36.01	2395.93	27	-1.2	1198.97	2	19.75	30500	3	5150	RO-CS-190529_SoloskiM_MG_Sample_LTA.raw	1	1	217	243	Deamidation (NQ)	N17:Deamidation (NQ):57.10	PEAKS DB
8	3	XP_016867599.1	N.FGGSRNMGGPYGGGN.Y	Y	35.58	1426.6	15	-0.3	714.309	2	14.6	278000	3	3129	RO-CS-190529_SoloskiM_MG_Sample_LTA.raw	1	1	309	323			PEAKS DB
8	3	XP_016867599.1	D.GYGSGRGFGDGYN.G	Y	35.02	1305.54	13	0.7	653.776	2	16.19	267000	3	3712	RO-CS-190529_SoloskiM_MG_Sample_LTA.raw	1	1	221	233			PEAKS DB
8	3	XP_016867599.1	N.FRGGSDGYGSGRGFGDGYN(+.98)GYGGGPGGGN.F	Y	34.32	2699.1	29	3.3	900.711	3	19.51	0	3	5028	RO-CS-190529_SoloskiM_MG_Sample_LTA.raw	0	0	215	243	Deamidation (NQ)	N19:Deamidation (NQ):112.07	PEAKS DB
8	3	XP_016867599.1	N.FGFGDSRGGGGNFGPGPGSN.F	Y	34.07	1839.79	20	0.9	920.904	2	25.66	1700000	3	7558	RO-CS-190529_SoloskiM_MG_Sample_LTA.raw	2	2	195	214			PEAKS DB
8	3	XP_016867599.1	N.YGPGGSGGSGGYGGRS.R	Y	33.87	1371.58	16	0.8	686.798	2	9.83	548000	3	1699	RO-CS-190529_SoloskiM_MG_Sample_LTA.raw	1	1	324	339			PEAKS DB
8	3	XP_016867599.1	G.YGSGRGFGDGYN.G	Y	33.43	1248.52	12	0.3	625.265	2	15.37	180000	3	3385	RO-CS-190529_SoloskiM_MG_Sample_LTA.raw	1	1	222	233			PEAKS DB
8	3	XP_016867599.1	N.YGPGGSGGSGGYGGR.S	Y	33.42	1284.55	15	0.4	643.282	2	10.03	366000	3	1753	RO-CS-190529_SoloskiM_MG_Sample_LTA.raw	1	1	324	338			PEAKS DB
8	3	XP_016867599.1	N.FGFGDSRGGGGNFGP.G	Y	33	1427.62	15	0.2	714.818	2	29.07	1030000	3	8845	RO-CS-190529_SoloskiM_MG_Sample_LTA.raw	1	1	195	209			PEAKS DB
8	3	XP_016867599.1	F.GGSRNMGGPYGGGN.Y	Y	32.94	1279.54	14	0.8	640.776	2	10.12	185000	3	1809	RO-CS-190529_SoloskiM_MG_Sample_LTA.raw	1	1	310	323			PEAKS DB
8	3	XP_016867599.1	N.FGFGDSRGGGGN.F	Y	31.99	1126.48	12	1.3	564.248	2	17.46	1060000	3	4167	RO-CS-190529_SoloskiM_MG_Sample_LTA.raw	1	1	195	206			PEAKS DB
8	3	XP_016867599.1	G.SDGYGSGRGFGDGYN.G	Y	31.55	1507.6	15	0.6	754.806	2	16.63	537000	3	3850	RO-CS-190529_SoloskiM_MG_Sample_LTA.raw	2	2	219	233			PEAKS DB
8	3	XP_016867599.1	F.GGSPGYGGGRGGYGGGGPGY.G	Y	30.64	1685.72	20	-0.4	843.866	2	15.1	32300	3	3309	RO-CS-190529_SoloskiM_MG_Sample_LTA.raw	1	1	245	264			PEAKS DB
8	3	XP_016867599.1	G.SPGYGGGRGGYGGGGPGY.G	Y	30.25	1571.68	18	1.1	786.846	2	15.27	72100	3	3380	RO-CS-190529_SoloskiM_MG_Sample_LTA.raw	1	1	247	264			PEAKS DB
8	3	XP_016867599.1	F.GGSPGYGGGRGGYGGGGP.G	Y	30.13	1465.63	18	0.6	733.824	2	11.92	68200	3	2274	RO-CS-190529_SoloskiM_MG_Sample_LTA.raw	1	1	245	262			PEAKS DB
8	3	XP_016867599.1	G.FGDSRGGGGNFGPGPGSN.F	Y	29.49	1635.7	18	1.3	818.86	2	15.17	197000	3	3319	RO-CS-190529_SoloskiM_MG_Sample_LTA.raw	1	1	197	214			PEAKS DB
8	3	XP_016867599.1	N.YGSGNYNDFGNYNQQPSN.Y	Y	29.49	2037.81	18	-1.3	1019.91	2	21.26	920000	3	5744	RO-CS-190529_SoloskiM_MG_Sample_LTA.raw	1	1	283	300			PEAKS DB
8	3	XP_016867599.1	G.GYGGGYDNYGGGN.Y	Y	28.29	1249.46	13	0.7	625.74	2	14.8	34400	3	3222	RO-CS-190529_SoloskiM_MG_Sample_LTA.raw	1	1	270	282			PEAKS DB
8	3	XP_016867599.1	Y.GGGRGGYGGGGPGY.G	Y	27.7	1167.51	14	0.4	584.76	2	11.91	113000	3	2268	RO-CS-190529_SoloskiM_MG_Sample_LTA.raw	1	1	251	264			PEAKS DB
8	3	XP_016867599.1	N.FRGGSDGYGSGRGFGDGYN.G	Y	27.62	1924.81	19	1.6	642.611	3	16.72	229000	3	3917	RO-CS-190529_SoloskiM_MG_Sample_LTA.raw	1	1	215	233			PEAKS DB
8	3	XP_016867599.1	N.YGPGGSGGSGGYGGRSRY	Y	27.62	1690.74	18	0.6	846.38	2	11.61	1660000	3	2216	RO-CS-190529_SoloskiM_MG_Sample_LTA.raw	2	2	324	341			PEAKS DB
8	3	XP_016867599.1	S.GNYNDFGNYNQQPSN.Y	Y	25.94	1730.69	15	1.3	866.354	2	19.02	97300	3	4810	RO-CS-190529_SoloskiM_MG_Sample_LTA.raw	1	1	286	300			PEAKS DB
8	3	XP_016867599.1	G.GGYGGGYDNYGGGN.Y	Y	25.62	1306.48	14	0.7	654.25	2	14.94	58900	3	3256	RO-CS-190529_SoloskiM_MG_Sample_LTA.raw	1	1	269	282			PEAKS DB
8	3	XP_016867599.1	N.FGGSRNM(+15.99)GGPYGGGN.Y	Y	25.53	1442.6	15	0.2	722.307	2	11.16	223000	3	2114	RO-CS-190529_SoloskiM_MG_Sample_LTA.raw	1	1	309	323	Oxidation (M)	M7:Oxidation (M):1000.00	PEAKS DB
8	3	XP_016867599.1	N.YGGGNYGSGNYNDFGNYNQQPSN.Y	Y	24.87	2485.98	23	-0.4	829.667	3	23.37	127000	3	6623	RO-CS-190529_SoloskiM_MG_Sample_LTA.raw	1	1	278	300			PEAKS DB
8	3	XP_016867599.1	G.YGGGRGGYGGGGP.G	Y	24.71	1110.48	13	0.9	556.25	2	10.5	26800	3	1919	RO-CS-190529_SoloskiM_MG_Sample_LTA.raw	1	1	250	262			PEAKS DB
8	3	XP_016867599.1	F.GFGDSRGGGGNFGPGPGSN.F	Y	24.34	1692.72	19	1.6	847.371	2	16.8	125000	3	3931	RO-CS-190529_SoloskiM_MG_Sample_LTA.raw	1	1	196	214			PEAKS DB
8	3	XP_016867599.1	F.GDSRGGGGNFGPGPGSN.F	Y	24.3	1488.63	17	1.6	745.326	2	10.62	30500	3	1950	RO-CS-190529_SoloskiM_MG_Sample_LTA.raw	1	1	198	214			PEAKS DB
8	3	XP_016867599.1	N.YGPMKSGNFGGSRN.M	Y	24.25	1470.67	14	0.8	736.342	2	12.77	82500	3	2560	RO-CS-190529_SoloskiM_MG_Sample_LTA.raw	2	2	301	314			PEAKS DB
8	3	XP_016867599.1	N.YGPM(+15.99)KSGNFGGSRN.M	Y	24.08	1486.66	14	0.4	744.339	2	9.56	49800	3	1668	RO-CS-190529_SoloskiM_MG_Sample_LTA.raw	1	1	301	314	Oxidation (M)	M4:Oxidation (M):1000.00	PEAKS DB
8	3	XP_016867599.1	S.GRGFGDGYN.G	Y	23.17	941.399	9	1.3	471.707	2	13.08	255000	3	2636	RO-CS-190529_SoloskiM_MG_Sample_LTA.raw	1	1	225	233			PEAKS DB
8	3	XP_016867599.1	R.GGSDGYGSGRGF.G	Y	22.74	1115.46	12	-0.6	558.739	2	15.01	209000	3	3266	RO-CS-190529_SoloskiM_MG_Sample_LTA.raw	1	1	217	228			PEAKS DB
8	3	XP_016867599.1	G.GSPGYGGGRGGYGGGGP.G	Y	22.41	1408.61	17	0.7	705.314	2	11.92	36300	3	2285	RO-CS-190529_SoloskiM_MG_Sample_LTA.raw	1	1	246	262			PEAKS DB
8	3	XP_016867599.1	Y.NDFGNYNQQPSN.Y	Y	21.65	1396.56	12	0.5	699.29	2	14.57	66500	3	3140	RO-CS-190529_SoloskiM_MG_Sample_LTA.raw	1	1	289	300			PEAKS DB
8	3	XP_016867599.1	N.FGPGPGSNFRGGSDGYGSGRGFGDGYN.G	Y	21.11	2638.12	27	-0.9	880.38	3	23.62	96300	3	6717	RO-CS-190529_SoloskiM_MG_Sample_LTA.raw	1	1	207	233			PEAKS DB
8	3	XP_016867599.1	N.FGPGPGSNFRGGSD.G	Y	20.72	1350.6	14	4	676.308	2	16.94	0	3	4002	RO-CS-190529_SoloskiM_MG_Sample_LTA.raw	0	0	207	220			PEAKS DB
8	3	XP_016867599.1	N.YNDFGNYNQQPSN.Y	Y	20.52	1559.63	13	0.4	780.821	2	17.67	310000	3	4265	RO-CS-190529_SoloskiM_MG_Sample_LTA.raw	1	1	288	300			PEAKS DB
8	4	NP_002128.1	N.FRGGSDGYGSGRGFGDGYNGYGGGPGGGN.F	Y	44.6	2698.12	29	1.3	900.381	3	19.09	248000	3	4853	RO-CS-190529_SoloskiM_MG_Sample_LTA.raw	1	1	215	243			PEAKS DB
8	4	NP_002128.1	R.GGSDGYGSGRGFGDGYNGYGGGPGGGN.F	Y	42.09	2394.95	27	-0.3	1198.48	2	19.48	121000	3	5018	RO-CS-190529_SoloskiM_MG_Sample_LTA.raw	1	1	217	243			PEAKS DB
8	4	NP_002128.1	R.GGSDGYGSGRGFGDGYN.G	Y	41.62	1621.64	17	1.3	811.828	2	16.57	1140000	3	3853	RO-CS-190529_SoloskiM_MG_Sample_LTA.raw	1	1	217	233			PEAKS DB
8	4	NP_002128.1	G.SPGYGGGRGGYGGGGP.G	Y	40.83	1351.59	16	0	676.803	2	11.98	156000	3	2280	RO-CS-190529_SoloskiM_MG_Sample_LTA.raw	1	1	247	262			PEAKS DB
8	4	NP_002128.1	G.GSDGYGSGRGFGDGYN.G	Y	36.16	1564.62	16	1.2	783.317	2	16.57	784000	3	3842	RO-CS-190529_SoloskiM_MG_Sample_LTA.raw	1	1	218	233			PEAKS DB
8	4	NP_002128.1	R.GGSDGYGSGRGFGDGYN(+.98)GYGGGPGGGN.F	Y	36.01	2395.93	27	-1.2	1198.97	2	19.75	30500	3	5150	RO-CS-190529_SoloskiM_MG_Sample_LTA.raw	1	1	217	243	Deamidation (NQ)	N17:Deamidation (NQ):57.10	PEAKS DB
8	4	NP_002128.1	N.FGGSRNMGGPYGGGN.Y	Y	35.58	1426.6	15	-0.3	714.309	2	14.6	278000	3	3129	RO-CS-190529_SoloskiM_MG_Sample_LTA.raw	1	1	309	323			PEAKS DB
8	4	NP_002128.1	D.GYGSGRGFGDGYN.G	Y	35.02	1305.54	13	0.7	653.776	2	16.19	267000	3	3712	RO-CS-190529_SoloskiM_MG_Sample_LTA.raw	1	1	221	233			PEAKS DB
8	4	NP_002128.1	N.FRGGSDGYGSGRGFGDGYN(+.98)GYGGGPGGGN.F	Y	34.32	2699.1	29	3.3	900.711	3	19.51	0	3	5028	RO-CS-190529_SoloskiM_MG_Sample_LTA.raw	0	0	215	243	Deamidation (NQ)	N19:Deamidation (NQ):112.07	PEAKS DB
8	4	NP_002128.1	N.FGFGDSRGGGGNFGPGPGSN.F	Y	34.07	1839.79	20	0.9	920.904	2	25.66	1700000	3	7558	RO-CS-190529_SoloskiM_MG_Sample_LTA.raw	2	2	195	214			PEAKS DB
8	4	NP_002128.1	N.YGPGGSGGSGGYGGRS.R	Y	33.87	1371.58	16	0.8	686.798	2	9.83	548000	3	1699	RO-CS-190529_SoloskiM_MG_Sample_LTA.raw	1	1	324	339			PEAKS DB
8	4	NP_002128.1	G.YGSGRGFGDGYN.G	Y	33.43	1248.52	12	0.3	625.265	2	15.37	180000	3	3385	RO-CS-190529_SoloskiM_MG_Sample_LTA.raw	1	1	222	233			PEAKS DB
8	4	NP_002128.1	N.YGPGGSGGSGGYGGR.S	Y	33.42	1284.55	15	0.4	643.282	2	10.03	366000	3	1753	RO-CS-190529_SoloskiM_MG_Sample_LTA.raw	1	1	324	338			PEAKS DB
8	4	NP_002128.1	N.FGFGDSRGGGGNFGP.G	Y	33	1427.62	15	0.2	714.818	2	29.07	1030000	3	8845	RO-CS-190529_SoloskiM_MG_Sample_LTA.raw	1	1	195	209			PEAKS DB
8	4	NP_002128.1	F.GGSRNMGGPYGGGN.Y	Y	32.94	1279.54	14	0.8	640.776	2	10.12	185000	3	1809	RO-CS-190529_SoloskiM_MG_Sample_LTA.raw	1	1	310	323			PEAKS DB
8	4	NP_002128.1	N.FGFGDSRGGGGN.F	Y	31.99	1126.48	12	1.3	564.248	2	17.46	1060000	3	4167	RO-CS-190529_SoloskiM_MG_Sample_LTA.raw	1	1	195	206			PEAKS DB
8	4	NP_002128.1	G.SDGYGSGRGFGDGYN.G	Y	31.55	1507.6	15	0.6	754.806	2	16.63	537000	3	3850	RO-CS-190529_SoloskiM_MG_Sample_LTA.raw	2	2	219	233			PEAKS DB
8	4	NP_002128.1	F.GGSPGYGGGRGGYGGGGPGY.G	Y	30.64	1685.72	20	-0.4	843.866	2	15.1	32300	3	3309	RO-CS-190529_SoloskiM_MG_Sample_LTA.raw	1	1	245	264			PEAKS DB
8	4	NP_002128.1	G.SPGYGGGRGGYGGGGPGY.G	Y	30.25	1571.68	18	1.1	786.846	2	15.27	72100	3	3380	RO-CS-190529_SoloskiM_MG_Sample_LTA.raw	1	1	247	264			PEAKS DB
8	4	NP_002128.1	F.GGSPGYGGGRGGYGGGGP.G	Y	30.13	1465.63	18	0.6	733.824	2	11.92	68200	3	2274	RO-CS-190529_SoloskiM_MG_Sample_LTA.raw	1	1	245	262			PEAKS DB
8	4	NP_002128.1	G.FGDSRGGGGNFGPGPGSN.F	Y	29.49	1635.7	18	1.3	818.86	2	15.17	197000	3	3319	RO-CS-190529_SoloskiM_MG_Sample_LTA.raw	1	1	197	214			PEAKS DB
8	4	NP_002128.1	N.YGSGNYNDFGNYNQQPSN.Y	Y	29.49	2037.81	18	-1.3	1019.91	2	21.26	920000	3	5744	RO-CS-190529_SoloskiM_MG_Sample_LTA.raw	1	1	283	300			PEAKS DB
8	4	NP_002128.1	G.GYGGGYDNYGGGN.Y	Y	28.29	1249.46	13	0.7	625.74	2	14.8	34400	3	3222	RO-CS-190529_SoloskiM_MG_Sample_LTA.raw	1	1	270	282			PEAKS DB
8	4	NP_002128.1	Y.GGGRGGYGGGGPGY.G	Y	27.7	1167.51	14	0.4	584.76	2	11.91	113000	3	2268	RO-CS-190529_SoloskiM_MG_Sample_LTA.raw	1	1	251	264			PEAKS DB
8	4	NP_002128.1	N.FRGGSDGYGSGRGFGDGYN.G	Y	27.62	1924.81	19	1.6	642.611	3	16.72	229000	3	3917	RO-CS-190529_SoloskiM_MG_Sample_LTA.raw	1	1	215	233			PEAKS DB
8	4	NP_002128.1	N.YGPGGSGGSGGYGGRSRY	Y	27.62	1690.74	18	0.6	846.38	2	11.61	1660000	3	2216	RO-CS-190529_SoloskiM_MG_Sample_LTA.raw	2	2	324	341			PEAKS DB
8	4	NP_002128.1	S.GNYNDFGNYNQQPSN.Y	Y	25.94	1730.69	15	1.3	866.354	2	19.02	97300	3	4810	RO-CS-190529_SoloskiM_MG_Sample_LTA.raw	1	1	286	300			PEAKS DB
8	4	NP_002128.1	G.GGYGGGYDNYGGGN.Y	Y	25.62	1306.48	14	0.7	654.25	2	14.94	58900	3	3256	RO-CS-190529_SoloskiM_MG_Sample_LTA.raw	1	1	269	282			PEAKS DB
8	4	NP_002128.1	N.FGGSRNM(+15.99)GGPYGGGN.Y	Y	25.53	1442.6	15	0.2	722.307	2	11.16	223000	3	2114	RO-CS-190529_SoloskiM_MG_Sample_LTA.raw	1	1	309	323	Oxidation (M)	M7:Oxidation (M):1000.00	PEAKS DB
8	4	NP_002128.1	N.YGGGNYGSGNYNDFGNYNQQPSN.Y	Y	24.87	2485.98	23	-0.4	829.667	3	23.37	127000	3	6623	RO-CS-190529_SoloskiM_MG_Sample_LTA.raw	1	1	278	300			PEAKS DB
8	4	NP_002128.1	G.YGGGRGGYGGGGP.G	Y	24.71	1110.48	13	0.9	556.25	2	10.5	26800	3	1919	RO-CS-190529_SoloskiM_MG_Sample_LTA.raw	1	1	250	262			PEAKS DB
8	4	NP_002128.1	F.GFGDSRGGGGNFGPGPGSN.F	Y	24.34	1692.72	19	1.6	847.371	2	16.8	125000	3	3931	RO-CS-190529_SoloskiM_MG_Sample_LTA.raw	1	1	196	214			PEAKS DB
8	4	NP_002128.1	F.GDSRGGGGNFGPGPGSN.F	Y	24.3	1488.63	17	1.6	745.326	2	10.62	30500	3	1950	RO-CS-190529_SoloskiM_MG_Sample_LTA.raw	1	1	198	214			PEAKS DB
8	4	NP_002128.1	N.YGPMKSGNFGGSRN.M	Y	24.25	1470.67	14	0.8	736.342	2	12.77	82500	3	2560	RO-CS-190529_SoloskiM_MG_Sample_LTA.raw	2	2	301	314			PEAKS DB
8	4	NP_002128.1	N.YGPM(+15.99)KSGNFGGSRN.M	Y	24.08	1486.66	14	0.4	744.339	2	9.56	49800	3	1668	RO-CS-190529_SoloskiM_MG_Sample_LTA.raw	1	1	301	314	Oxidation (M)	M4:Oxidation (M):1000.00	PEAKS DB
8	4	NP_002128.1	S.GRGFGDGYN.G	Y	23.17	941.399	9	1.3	471.707	2	13.08	255000	3	2636	RO-CS-190529_SoloskiM_MG_Sample_LTA.raw	1	1	225	233			PEAKS DB
8	4	NP_002128.1	R.GGSDGYGSGRGF.G	Y	22.74	1115.46	12	-0.6	558.739	2	15.01	209000	3	3266	RO-CS-190529_SoloskiM_MG_Sample_LTA.raw	1	1	217	228			PEAKS DB
8	4	NP_002128.1	G.GSPGYGGGRGGYGGGGP.G	Y	22.41	1408.61	17	0.7	705.314	2	11.92	36300	3	2285	RO-CS-190529_SoloskiM_MG_Sample_LTA.raw	1	1	246	262			PEAKS DB
8	4	NP_002128.1	Y.NDFGNYNQQPSN.Y	Y	21.65	1396.56	12	0.5	699.29	2	14.57	66500	3	3140	RO-CS-190529_SoloskiM_MG_Sample_LTA.raw	1	1	289	300			PEAKS DB
8	4	NP_002128.1	N.FGPGPGSNFRGGSDGYGSGRGFGDGYN.G	Y	21.11	2638.12	27	-0.9	880.38	3	23.62	96300	3	6717	RO-CS-190529_SoloskiM_MG_Sample_LTA.raw	1	1	207	233			PEAKS DB
8	4	NP_002128.1	N.FGPGPGSNFRGGSD.G	Y	20.72	1350.6	14	4	676.308	2	16.94	0	3	4002	RO-CS-190529_SoloskiM_MG_Sample_LTA.raw	0	0	207	220			PEAKS DB
8	4	NP_002128.1	N.YNDFGNYNQQPSN.Y	Y	20.52	1559.63	13	0.4	780.821	2	17.67	310000	3	4265	RO-CS-190529_SoloskiM_MG_Sample_LTA.raw	1	1	288	300			PEAKS DB
8	5	NP_112533.1	N.FRGGSDGYGSGRGFGDGYNGYGGGPGGGN.F	Y	44.6	2698.12	29	1.3	900.381	3	19.09	248000	3	4853	RO-CS-190529_SoloskiM_MG_Sample_LTA.raw	1	1	227	255			PEAKS DB
8	5	NP_112533.1	R.GGSDGYGSGRGFGDGYNGYGGGPGGGN.F	Y	42.09	2394.95	27	-0.3	1198.48	2	19.48	121000	3	5018	RO-CS-190529_SoloskiM_MG_Sample_LTA.raw	1	1	229	255			PEAKS DB
8	5	NP_112533.1	R.GGSDGYGSGRGFGDGYN.G	Y	41.62	1621.64	17	1.3	811.828	2	16.57	1140000	3	3853	RO-CS-190529_SoloskiM_MG_Sample_LTA.raw	1	1	229	245			PEAKS DB
8	5	NP_112533.1	G.SPGYGGGRGGYGGGGP.G	Y	40.83	1351.59	16	0	676.803	2	11.98	156000	3	2280	RO-CS-190529_SoloskiM_MG_Sample_LTA.raw	1	1	259	274			PEAKS DB
8	5	NP_112533.1	G.GSDGYGSGRGFGDGYN.G	Y	36.16	1564.62	16	1.2	783.317	2	16.57	784000	3	3842	RO-CS-190529_SoloskiM_MG_Sample_LTA.raw	1	1	230	245			PEAKS DB
8	5	NP_112533.1	R.GGSDGYGSGRGFGDGYN(+.98)GYGGGPGGGN.F	Y	36.01	2395.93	27	-1.2	1198.97	2	19.75	30500	3	5150	RO-CS-190529_SoloskiM_MG_Sample_LTA.raw	1	1	229	255	Deamidation (NQ)	N17:Deamidation (NQ):57.10	PEAKS DB
8	5	NP_112533.1	N.FGGSRNMGGPYGGGN.Y	Y	35.58	1426.6	15	-0.3	714.309	2	14.6	278000	3	3129	RO-CS-190529_SoloskiM_MG_Sample_LTA.raw	1	1	321	335			PEAKS DB
8	5	NP_112533.1	D.GYGSGRGFGDGYN.G	Y	35.02	1305.54	13	0.7	653.776	2	16.19	267000	3	3712	RO-CS-190529_SoloskiM_MG_Sample_LTA.raw	1	1	233	245			PEAKS DB
8	5	NP_112533.1	N.FRGGSDGYGSGRGFGDGYN(+.98)GYGGGPGGGN.F	Y	34.32	2699.1	29	3.3	900.711	3	19.51	0	3	5028	RO-CS-190529_SoloskiM_MG_Sample_LTA.raw	0	0	227	255	Deamidation (NQ)	N19:Deamidation (NQ):112.07	PEAKS DB
8	5	NP_112533.1	N.FGFGDSRGGGGNFGPGPGSN.F	Y	34.07	1839.79	20	0.9	920.904	2	25.66	1700000	3	7558	RO-CS-190529_SoloskiM_MG_Sample_LTA.raw	2	2	207	226			PEAKS DB
8	5	NP_112533.1	N.YGPGGSGGSGGYGGRS.R	Y	33.87	1371.58	16	0.8	686.798	2	9.83	548000	3	1699	RO-CS-190529_SoloskiM_MG_Sample_LTA.raw	1	1	336	351			PEAKS DB
8	5	NP_112533.1	G.YGSGRGFGDGYN.G	Y	33.43	1248.52	12	0.3	625.265	2	15.37	180000	3	3385	RO-CS-190529_SoloskiM_MG_Sample_LTA.raw	1	1	234	245			PEAKS DB
8	5	NP_112533.1	N.YGPGGSGGSGGYGGR.S	Y	33.42	1284.55	15	0.4	643.282	2	10.03	366000	3	1753	RO-CS-190529_SoloskiM_MG_Sample_LTA.raw	1	1	336	350			PEAKS DB
8	5	NP_112533.1	N.FGFGDSRGGGGNFGP.G	Y	33	1427.62	15	0.2	714.818	2	29.07	1030000	3	8845	RO-CS-190529_SoloskiM_MG_Sample_LTA.raw	1	1	207	221			PEAKS DB
8	5	NP_112533.1	F.GGSRNMGGPYGGGN.Y	Y	32.94	1279.54	14	0.8	640.776	2	10.12	185000	3	1809	RO-CS-190529_SoloskiM_MG_Sample_LTA.raw	1	1	322	335			PEAKS DB
8	5	NP_112533.1	N.FGFGDSRGGGGN.F	Y	31.99	1126.48	12	1.3	564.248	2	17.46	1060000	3	4167	RO-CS-190529_SoloskiM_MG_Sample_LTA.raw	1	1	207	218			PEAKS DB
8	5	NP_112533.1	G.SDGYGSGRGFGDGYN.G	Y	31.55	1507.6	15	0.6	754.806	2	16.63	537000	3	3850	RO-CS-190529_SoloskiM_MG_Sample_LTA.raw	2	2	231	245			PEAKS DB
8	5	NP_112533.1	F.GGSPGYGGGRGGYGGGGPGY.G	Y	30.64	1685.72	20	-0.4	843.866	2	15.1	32300	3	3309	RO-CS-190529_SoloskiM_MG_Sample_LTA.raw	1	1	257	276			PEAKS DB
8	5	NP_112533.1	G.SPGYGGGRGGYGGGGPGY.G	Y	30.25	1571.68	18	1.1	786.846	2	15.27	72100	3	3380	RO-CS-190529_SoloskiM_MG_Sample_LTA.raw	1	1	259	276			PEAKS DB
8	5	NP_112533.1	F.GGSPGYGGGRGGYGGGGP.G	Y	30.13	1465.63	18	0.6	733.824	2	11.92	68200	3	2274	RO-CS-190529_SoloskiM_MG_Sample_LTA.raw	1	1	257	274			PEAKS DB
8	5	NP_112533.1	G.FGDSRGGGGNFGPGPGSN.F	Y	29.49	1635.7	18	1.3	818.86	2	15.17	197000	3	3319	RO-CS-190529_SoloskiM_MG_Sample_LTA.raw	1	1	209	226			PEAKS DB
8	5	NP_112533.1	N.YGSGNYNDFGNYNQQPSN.Y	Y	29.49	2037.81	18	-1.3	1019.91	2	21.26	920000	3	5744	RO-CS-190529_SoloskiM_MG_Sample_LTA.raw	1	1	295	312			PEAKS DB
8	5	NP_112533.1	G.GYGGGYDNYGGGN.Y	Y	28.29	1249.46	13	0.7	625.74	2	14.8	34400	3	3222	RO-CS-190529_SoloskiM_MG_Sample_LTA.raw	1	1	282	294			PEAKS DB
8	5	NP_112533.1	Y.GGGRGGYGGGGPGY.G	Y	27.7	1167.51	14	0.4	584.76	2	11.91	113000	3	2268	RO-CS-190529_SoloskiM_MG_Sample_LTA.raw	1	1	263	276			PEAKS DB
8	5	NP_112533.1	N.FRGGSDGYGSGRGFGDGYN.G	Y	27.62	1924.81	19	1.6	642.611	3	16.72	229000	3	3917	RO-CS-190529_SoloskiM_MG_Sample_LTA.raw	1	1	227	245			PEAKS DB
8	5	NP_112533.1	N.YGPGGSGGSGGYGGRSRY	Y	27.62	1690.74	18	0.6	846.38	2	11.61	1660000	3	2216	RO-CS-190529_SoloskiM_MG_Sample_LTA.raw	2	2	336	353			PEAKS DB
8	5	NP_112533.1	S.GNYNDFGNYNQQPSN.Y	Y	25.94	1730.69	15	1.3	866.354	2	19.02	97300	3	4810	RO-CS-190529_SoloskiM_MG_Sample_LTA.raw	1	1	298	312			PEAKS DB
8	5	NP_112533.1	G.GGYGGGYDNYGGGN.Y	Y	25.62	1306.48	14	0.7	654.25	2	14.94	58900	3	3256	RO-CS-190529_SoloskiM_MG_Sample_LTA.raw	1	1	281	294			PEAKS DB
8	5	NP_112533.1	N.FGGSRNM(+15.99)GGPYGGGN.Y	Y	25.53	1442.6	15	0.2	722.307	2	11.16	223000	3	2114	RO-CS-190529_SoloskiM_MG_Sample_LTA.raw	1	1	321	335	Oxidation (M)	M7:Oxidation (M):1000.00	PEAKS DB
8	5	NP_112533.1	N.YGGGNYGSGNYNDFGNYNQQPSN.Y	Y	24.87	2485.98	23	-0.4	829.667	3	23.37	127000	3	6623	RO-CS-190529_SoloskiM_MG_Sample_LTA.raw	1	1	290	312			PEAKS DB
8	5	NP_112533.1	G.YGGGRGGYGGGGP.G	Y	24.71	1110.48	13	0.9	556.25	2	10.5	26800	3	1919	RO-CS-190529_SoloskiM_MG_Sample_LTA.raw	1	1	262	274			PEAKS DB
8	5	NP_112533.1	F.GFGDSRGGGGNFGPGPGSN.F	Y	24.34	1692.72	19	1.6	847.371	2	16.8	125000	3	3931	RO-CS-190529_SoloskiM_MG_Sample_LTA.raw	1	1	208	226			PEAKS DB
8	5	NP_112533.1	F.GDSRGGGGNFGPGPGSN.F	Y	24.3	1488.63	17	1.6	745.326	2	10.62	30500	3	1950	RO-CS-190529_SoloskiM_MG_Sample_LTA.raw	1	1	210	226			PEAKS DB
8	5	NP_112533.1	N.YGPMKSGNFGGSRN.M	Y	24.25	1470.67	14	0.8	736.342	2	12.77	82500	3	2560	RO-CS-190529_SoloskiM_MG_Sample_LTA.raw	2	2	313	326			PEAKS DB
8	5	NP_112533.1	N.YGPM(+15.99)KSGNFGGSRN.M	Y	24.08	1486.66	14	0.4	744.339	2	9.56	49800	3	1668	RO-CS-190529_SoloskiM_MG_Sample_LTA.raw	1	1	313	326	Oxidation (M)	M4:Oxidation (M):1000.00	PEAKS DB
8	5	NP_112533.1	S.GRGFGDGYN.G	Y	23.17	941.399	9	1.3	471.707	2	13.08	255000	3	2636	RO-CS-190529_SoloskiM_MG_Sample_LTA.raw	1	1	237	245			PEAKS DB
8	5	NP_112533.1	R.GGSDGYGSGRGF.G	Y	22.74	1115.46	12	-0.6	558.739	2	15.01	209000	3	3266	RO-CS-190529_SoloskiM_MG_Sample_LTA.raw	1	1	229	240			PEAKS DB
8	5	NP_112533.1	G.GSPGYGGGRGGYGGGGP.G	Y	22.41	1408.61	17	0.7	705.314	2	11.92	36300	3	2285	RO-CS-190529_SoloskiM_MG_Sample_LTA.raw	1	1	258	274			PEAKS DB
8	5	NP_112533.1	Y.NDFGNYNQQPSN.Y	Y	21.65	1396.56	12	0.5	699.29	2	14.57	66500	3	3140	RO-CS-190529_SoloskiM_MG_Sample_LTA.raw	1	1	301	312			PEAKS DB
8	5	NP_112533.1	N.FGPGPGSNFRGGSDGYGSGRGFGDGYN.G	Y	21.11	2638.12	27	-0.9	880.38	3	23.62	96300	3	6717	RO-CS-190529_SoloskiM_MG_Sample_LTA.raw	1	1	219	245			PEAKS DB
8	5	NP_112533.1	N.FGPGPGSNFRGGSD.G	Y	20.72	1350.6	14	4	676.308	2	16.94	0	3	4002	RO-CS-190529_SoloskiM_MG_Sample_LTA.raw	0	0	219	232			PEAKS DB
8	5	NP_112533.1	N.YNDFGNYNQQPSN.Y	Y	20.52	1559.63	13	0.4	780.821	2	17.67	310000	3	4265	RO-CS-190529_SoloskiM_MG_Sample_LTA.raw	1	1	300	312			PEAKS DB
8	6	XP_005249786.1	N.FRGGSDGYGSGRGFGDGYNGYGGGPGGGN.F	Y	44.6	2698.12	29	1.3	900.381	3	19.09	248000	3	4853	RO-CS-190529_SoloskiM_MG_Sample_LTA.raw	1	1	227	255			PEAKS DB
8	6	XP_005249786.1	R.GGSDGYGSGRGFGDGYNGYGGGPGGGN.F	Y	42.09	2394.95	27	-0.3	1198.48	2	19.48	121000	3	5018	RO-CS-190529_SoloskiM_MG_Sample_LTA.raw	1	1	229	255			PEAKS DB
8	6	XP_005249786.1	R.GGSDGYGSGRGFGDGYN.G	Y	41.62	1621.64	17	1.3	811.828	2	16.57	1140000	3	3853	RO-CS-190529_SoloskiM_MG_Sample_LTA.raw	1	1	229	245			PEAKS DB
8	6	XP_005249786.1	G.SPGYGGGRGGYGGGGP.G	Y	40.83	1351.59	16	0	676.803	2	11.98	156000	3	2280	RO-CS-190529_SoloskiM_MG_Sample_LTA.raw	1	1	259	274			PEAKS DB
8	6	XP_005249786.1	G.GSDGYGSGRGFGDGYN.G	Y	36.16	1564.62	16	1.2	783.317	2	16.57	784000	3	3842	RO-CS-190529_SoloskiM_MG_Sample_LTA.raw	1	1	230	245			PEAKS DB
8	6	XP_005249786.1	R.GGSDGYGSGRGFGDGYN(+.98)GYGGGPGGGN.F	Y	36.01	2395.93	27	-1.2	1198.97	2	19.75	30500	3	5150	RO-CS-190529_SoloskiM_MG_Sample_LTA.raw	1	1	229	255	Deamidation (NQ)	N17:Deamidation (NQ):57.10	PEAKS DB
8	6	XP_005249786.1	N.FGGSRNMGGPYGGGN.Y	Y	35.58	1426.6	15	-0.3	714.309	2	14.6	278000	3	3129	RO-CS-190529_SoloskiM_MG_Sample_LTA.raw	1	1	321	335			PEAKS DB
8	6	XP_005249786.1	D.GYGSGRGFGDGYN.G	Y	35.02	1305.54	13	0.7	653.776	2	16.19	267000	3	3712	RO-CS-190529_SoloskiM_MG_Sample_LTA.raw	1	1	233	245			PEAKS DB
8	6	XP_005249786.1	N.FRGGSDGYGSGRGFGDGYN(+.98)GYGGGPGGGN.F	Y	34.32	2699.1	29	3.3	900.711	3	19.51	0	3	5028	RO-CS-190529_SoloskiM_MG_Sample_LTA.raw	0	0	227	255	Deamidation (NQ)	N19:Deamidation (NQ):112.07	PEAKS DB
8	6	XP_005249786.1	N.FGFGDSRGGGGNFGPGPGSN.F	Y	34.07	1839.79	20	0.9	920.904	2	25.66	1700000	3	7558	RO-CS-190529_SoloskiM_MG_Sample_LTA.raw	2	2	207	226			PEAKS DB
8	6	XP_005249786.1	N.YGPGGSGGSGGYGGRS.R	Y	33.87	1371.58	16	0.8	686.798	2	9.83	548000	3	1699	RO-CS-190529_SoloskiM_MG_Sample_LTA.raw	1	1	336	351			PEAKS DB
8	6	XP_005249786.1	G.YGSGRGFGDGYN.G	Y	33.43	1248.52	12	0.3	625.265	2	15.37	180000	3	3385	RO-CS-190529_SoloskiM_MG_Sample_LTA.raw	1	1	234	245			PEAKS DB
8	6	XP_005249786.1	N.YGPGGSGGSGGYGGR.S	Y	33.42	1284.55	15	0.4	643.282	2	10.03	366000	3	1753	RO-CS-190529_SoloskiM_MG_Sample_LTA.raw	1	1	336	350			PEAKS DB
8	6	XP_005249786.1	N.FGFGDSRGGGGNFGP.G	Y	33	1427.62	15	0.2	714.818	2	29.07	1030000	3	8845	RO-CS-190529_SoloskiM_MG_Sample_LTA.raw	1	1	207	221			PEAKS DB
8	6	XP_005249786.1	F.GGSRNMGGPYGGGN.Y	Y	32.94	1279.54	14	0.8	640.776	2	10.12	185000	3	1809	RO-CS-190529_SoloskiM_MG_Sample_LTA.raw	1	1	322	335			PEAKS DB
8	6	XP_005249786.1	N.FGFGDSRGGGGN.F	Y	31.99	1126.48	12	1.3	564.248	2	17.46	1060000	3	4167	RO-CS-190529_SoloskiM_MG_Sample_LTA.raw	1	1	207	218			PEAKS DB
8	6	XP_005249786.1	G.SDGYGSGRGFGDGYN.G	Y	31.55	1507.6	15	0.6	754.806	2	16.63	537000	3	3850	RO-CS-190529_SoloskiM_MG_Sample_LTA.raw	2	2	231	245			PEAKS DB
8	6	XP_005249786.1	F.GGSPGYGGGRGGYGGGGPGY.G	Y	30.64	1685.72	20	-0.4	843.866	2	15.1	32300	3	3309	RO-CS-190529_SoloskiM_MG_Sample_LTA.raw	1	1	257	276			PEAKS DB
8	6	XP_005249786.1	G.SPGYGGGRGGYGGGGPGY.G	Y	30.25	1571.68	18	1.1	786.846	2	15.27	72100	3	3380	RO-CS-190529_SoloskiM_MG_Sample_LTA.raw	1	1	259	276			PEAKS DB
8	6	XP_005249786.1	F.GGSPGYGGGRGGYGGGGP.G	Y	30.13	1465.63	18	0.6	733.824	2	11.92	68200	3	2274	RO-CS-190529_SoloskiM_MG_Sample_LTA.raw	1	1	257	274			PEAKS DB
8	6	XP_005249786.1	G.FGDSRGGGGNFGPGPGSN.F	Y	29.49	1635.7	18	1.3	818.86	2	15.17	197000	3	3319	RO-CS-190529_SoloskiM_MG_Sample_LTA.raw	1	1	209	226			PEAKS DB
8	6	XP_005249786.1	N.YGSGNYNDFGNYNQQPSN.Y	Y	29.49	2037.81	18	-1.3	1019.91	2	21.26	920000	3	5744	RO-CS-190529_SoloskiM_MG_Sample_LTA.raw	1	1	295	312			PEAKS DB
8	6	XP_005249786.1	G.GYGGGYDNYGGGN.Y	Y	28.29	1249.46	13	0.7	625.74	2	14.8	34400	3	3222	RO-CS-190529_SoloskiM_MG_Sample_LTA.raw	1	1	282	294			PEAKS DB
8	6	XP_005249786.1	Y.GGGRGGYGGGGPGY.G	Y	27.7	1167.51	14	0.4	584.76	2	11.91	113000	3	2268	RO-CS-190529_SoloskiM_MG_Sample_LTA.raw	1	1	263	276			PEAKS DB
8	6	XP_005249786.1	N.FRGGSDGYGSGRGFGDGYN.G	Y	27.62	1924.81	19	1.6	642.611	3	16.72	229000	3	3917	RO-CS-190529_SoloskiM_MG_Sample_LTA.raw	1	1	227	245			PEAKS DB
[truncated: 38,292 more rows]

## Sheet: Unstimulated
Protein Group	Protein ID	Protein Accession	Peptide	Unique	-10lgP	Mass	Length	ppm	m/z	z	RT	Area Sample 7	Fraction	Scan	Source File	#Feature	#Feature Sample 7	Start	End	PTM	AScore	Found By
1	2575	NP_000217.2	G.SHGGGSGFGGESGGSYGGGEEASGSGGGYGGGSGK.S	Y	51.45	2907.16	35	1.9	970.061	3	15.85	46100	7	3351	RO-CS-190126_SoloskiM_MG_Unstim_C18.raw	1	1	585	619			PEAKS DB
1	2575	NP_000217.2	R.GGSGGSHGGGSGFGGESGGSYGGGEEASGSGGGYGGGSGKS.S	Y	50.15	3309.31	41	2	1104.11	3	15.62	44100	7	3277	RO-CS-190126_SoloskiM_MG_Unstim_C18.raw	1	1	580	620			PEAKS DB
1	2575	NP_000217.2	R.GGSGGSHGGGSGFGGESGGSYGGGEEASGSGGGYGGGSGKSS.H	Y	49.26	3396.34	42	2.7	1133.12	3	15.55	107000	7	3255	RO-CS-190126_SoloskiM_MG_Unstim_C18.raw	1	1	580	621			PEAKS DB
1	2575	NP_000217.2	G.SYGGGEEASGSGGGYGGGSGK.S	Y	45.3	1776.72	21	0.9	889.367	2	9.83	29300	7	1750	RO-CS-190126_SoloskiM_MG_Unstim_C18.raw	1	1	599	619			PEAKS DB
1	2575	NP_000217.2	G.GSHGGGSGFGGESGGSYGGGEEASGSGGGYGGGSGKS.S	Y	44.22	3051.21	37	-4.1	1018.07	3	15.7	22700	7	3319	RO-CS-190126_SoloskiM_MG_Unstim_C18.raw	1	1	584	620			PEAKS DB
1	2575	NP_000217.2	G.GSGGSHGGGSGFGGESGGSYGGGEEASGSGGGYGGGSGKSS.H	Y	43.94	3339.32	41	-0.8	1114.11	3	15.58	39700	7	3268	RO-CS-190126_SoloskiM_MG_Unstim_C18.raw	1	1	581	621			PEAKS DB
1	2575	NP_000217.2	G.GSYGGGEEASGSGGGYGGGSGK.S	Y	42.2	1833.74	22	0	917.877	2	9.96	26500	7	1780	RO-CS-190126_SoloskiM_MG_Unstim_C18.raw	1	1	598	619			PEAKS DB
1	2575	NP_000217.2	G.GSYGGGEEASGSGGGYGGGSGKSSHS	Y	41.92	2231.89	26	1.2	744.973	3	8.65	369000	7	1368	RO-CS-190126_SoloskiM_MG_Unstim_C18.raw	1	1	598	623			PEAKS DB
1	2575	NP_000217.2	R.GGSGGSHGGGSGFGGESGGSYGGGEEASGSGGGYGGGSGK.S	Y	41.73	3222.27	40	2.4	806.578	4	15.7	541000	7	3316	RO-CS-190126_SoloskiM_MG_Unstim_C18.raw	2	2	580	619			PEAKS DB
1	2575	NP_000217.2	G.SHGGGSGFGGESGGSYGGGEEASGSGGGYGGGSGKS.S	Y	41.72	2994.19	36	1.6	999.072	3	15.7	58900	7	3326	RO-CS-190126_SoloskiM_MG_Unstim_C18.raw	1	1	585	620			PEAKS DB
1	2575	NP_000217.2	G.GGSGFGGESGGSYGGGEEASGSGGGYGGGSGKSS.H	Y	41.13	2800.11	34	3.3	934.38	3	21.11	49400	7	4665	RO-CS-190126_SoloskiM_MG_Unstim_C18.raw	1	1	588	621			PEAKS DB
1	2575	NP_000217.2	G.SGGGYGGGSGSRGGSGGSHGGGSGFGGESGGSYGGGEEASGSGGGYGGGSGKSS.H	Y	40.33	4375.75	54	2.9	1094.95	4	14.85	18600	7	3071	RO-CS-190126_SoloskiM_MG_Unstim_C18.raw	1	1	568	621			PEAKS DB
1	2575	NP_000217.2	G.GSGFGGESGGSYGGGEEASGSGGGYGGGSGKSS.H	Y	40.27	2743.09	33	2.1	915.371	3	21.18	55700	7	4694	RO-CS-190126_SoloskiM_MG_Unstim_C18.raw	1	1	589	621			PEAKS DB
1	2575	NP_000217.2	R.SGGGGGGGLGSGGSIRSSY.S	Y	38.7	1568.72	19	1.5	785.367	2	22.51	279000	7	5057	RO-CS-190126_SoloskiM_MG_Unstim_C18.raw	1	1	14	32			PEAKS DB
1	2575	NP_000217.2	S.GGGGGGGLGSGGSIRSSY.S	Y	38.13	1481.69	18	1.1	741.851	2	22.54	774000	7	5130	RO-CS-190126_SoloskiM_MG_Unstim_C18.raw	1	1	15	32			PEAKS DB
1	2575	NP_000217.2	G.SYGGGEEASGSGGGYGGGSGKSSHS	Y	38.03	2174.87	25	1.1	725.966	3	8.6	407000	7	1358	RO-CS-190126_SoloskiM_MG_Unstim_C18.raw	1	1	599	623			PEAKS DB
1	2575	NP_000217.2	G.GSYGGGEEASGSGGGYGGGSGKSSH.S	Y	36.78	2144.86	25	0.2	715.962	3	8.75	112000	7	1400	RO-CS-190126_SoloskiM_MG_Unstim_C18.raw	1	1	598	622			PEAKS DB
1	2575	NP_000217.2	G.SYGGGEEASGSGGGYGGGSGKSSH.S	Y	36.76	2087.84	24	1.2	696.955	3	8.7	102000	7	1392	RO-CS-190126_SoloskiM_MG_Unstim_C18.raw	1	1	599	622			PEAKS DB
1	2575	NP_000217.2	R.GGSGGSYGGGGSGGGYGGGSGSR.G	Y	36.73	1790.72	23	1.8	896.369	2	9.22	24400	7	1555	RO-CS-190126_SoloskiM_MG_Unstim_C18.raw	1	1	491	513			PEAKS DB
1	2575	NP_000217.2	L.SRSGGGGGGGLGSGGSIRSSY.S	Y	36.47	1811.85	21	0.9	604.958	3	16.37	6720000	7	3515	RO-CS-190126_SoloskiM_MG_Unstim_C18.raw	1	1	12	32			PEAKS DB
1	2575	NP_000217.2	G.GGYGGGSGSRGGSGGSHGGGSGFGGESGGSYGGGEEASGSGGGYGGGSGKSS.H	Y	35.68	4231.7	52	0.7	1058.93	4	14.85	58600	7	3070	RO-CS-190126_SoloskiM_MG_Unstim_C18.raw	1	1	570	621			PEAKS DB
1	2575	NP_000217.2	G.SYGGGEEASGSGGGYGGGSGKSS.H	Y	35.58	1950.78	23	1.6	976.4	2	9.69	65500	7	1698	RO-CS-190126_SoloskiM_MG_Unstim_C18.raw	1	1	599	621			PEAKS DB
1	2575	NP_000217.2	L.SRSGGGGGGGLGSGGSIR.S	Y	35.49	1474.72	18	1.2	492.582	3	9.38	210000	7	1599	RO-CS-190126_SoloskiM_MG_Unstim_C18.raw	1	1	12	29			PEAKS DB
1	2575	NP_000217.2	G.SGFGGESGGSYGGGEEASGSGGGYGGGSGKSSH.S	Y	34.85	2823.12	33	1.5	942.05	3	17.22	88000	7	3711	RO-CS-190126_SoloskiM_MG_Unstim_C18.raw	1	1	590	622			PEAKS DB
1	2575	NP_000217.2	G.GGGGGGLGSGGSIRSSY.S	Y	34.5	1424.66	17	1.4	713.341	2	22.56	103000	7	5077	RO-CS-190126_SoloskiM_MG_Unstim_C18.raw	1	1	16	32			PEAKS DB
1	2575	NP_000217.2	Y.SRFSSSGGGGGGGRF.S	Y	34.44	1371.63	15	-0.7	458.216	3	12.64	90300	7	2515	RO-CS-190126_SoloskiM_MG_Unstim_C18.raw	1	1	33	47			PEAKS DB
1	2575	NP_000217.2	G.SGFGGESGGSYGGGEEASGSGGGYGGGSGKSS.H	Y	34.25	2686.06	32	2.2	896.364	3	21.34	39800	7	4741	RO-CS-190126_SoloskiM_MG_Unstim_C18.raw	1	1	590	621			PEAKS DB
1	2575	NP_000217.2	G.GESGGSYGGGEEASGSGGGYGGGSGKSSHS	Y	34.18	2562.01	30	1	855.012	3	8.96	294000	7	1465	RO-CS-190126_SoloskiM_MG_Unstim_C18.raw	1	1	594	623			PEAKS DB
1	2575	NP_000217.2	H.GGGSGFGGESGGSYGGGEEASGSGGGYGGGSGKSSHS	Y	33.35	3081.22	37	1.6	1028.08	3	16.4	202000	7	3551	RO-CS-190126_SoloskiM_MG_Unstim_C18.raw	1	1	587	623			PEAKS DB
1	2575	NP_000217.2	G.GSYGGGEEASGSGGGYGGGSGKSS.H	Y	33.11	2007.8	24	2.7	1004.91	2	9.78	56900	7	1728	RO-CS-190126_SoloskiM_MG_Unstim_C18.raw	1	1	598	621			PEAKS DB
1	2575	NP_000217.2	G.GGGGGLGSGGSIRSSY.S	Y	32.36	1367.64	16	1.5	684.83	2	22.56	73100	7	5079	RO-CS-190126_SoloskiM_MG_Unstim_C18.raw	1	1	17	32			PEAKS DB
1	2575	NP_000217.2	S.RSGGGGGGGLGSGGSIRSSY.S	Y	31.79	1724.82	20	1.3	575.948	3	16.29	735000	7	3516	RO-CS-190126_SoloskiM_MG_Unstim_C18.raw	1	1	13	32			PEAKS DB
1	2575	NP_000217.2	G.GSHGGGSGFGGESGGSYGGGEEASGSGGGYGGGSGK.S	Y	31.7	2964.18	36	2.4	989.069	3	15.85	25800	7	3352	RO-CS-190126_SoloskiM_MG_Unstim_C18.raw	1	1	584	619			PEAKS DB
1	2575	NP_000217.2	F.GGESGGSYGGGEEASGSGGGYGGGSGKSSHS	Y	31.61	2619.03	31	1.7	874.02	3	9.02	89600	7	1477	RO-CS-190126_SoloskiM_MG_Unstim_C18.raw	1	1	593	623			PEAKS DB
1	2575	NP_000217.2	G.SGGSHGGGSGFGGESGGSYGGGEEASGSGGGYGGGSGK.S	Y	31.16	3108.23	38	0	1037.08	3	15.74	32300	7	3329	RO-CS-190126_SoloskiM_MG_Unstim_C18.raw	1	1	582	619			PEAKS DB
1	2575	NP_000217.2	E.SGGSYGGGEEASGSGGGYGGGSGKSSHS	Y	30.62	2375.95	28	0.9	792.991	3	8.73	40500	7	1391	RO-CS-190126_SoloskiM_MG_Unstim_C18.raw	1	1	596	623			PEAKS DB
1	2575	NP_000217.2	G.GGSGSRGGSGGSHGGGSGFGGESGGSYGGGEEASGSGGGYGGGSGKSSHS	Y	30.52	4121.66	50	-2.3	825.337	5	10.31	57600	7	1867	RO-CS-190126_SoloskiM_MG_Unstim_C18.raw	1	1	574	623			PEAKS DB
1	2575	NP_000217.2	Y.GGGSGSGGGSGGGYGGGSGSRGGSGGSHGGGSGFGGE.S	Y	30.19	2815.12	37	0	939.379	3	9.89	68300	7	1762	RO-CS-190126_SoloskiM_MG_Unstim_C18.raw	1	1	559	595			PEAKS DB
1	2575	NP_000217.2	S.SLGGGFGGGSRGFGGASGGGY.S	Y	30.19	1760.79	21	1	881.401	2	47.4	229000	7	11074	RO-CS-190126_SoloskiM_MG_Unstim_C18.raw	1	1	85	105			PEAKS DB
1	2575	NP_000217.2	Y.SRFSSSGGGGGGGRFS.S	Y	30.18	1458.66	16	1	487.228	3	10.55	26500	7	1947	RO-CS-190126_SoloskiM_MG_Unstim_C18.raw	1	1	33	48			PEAKS DB
1	2575	NP_000217.2	G.GSGGSHGGGSGFGGESGGSYGGGEEASGSGGGYGGGSGKS.S	Y	30.05	3252.28	40	-1.5	1085.1	3	15.63	20600	7	3306	RO-CS-190126_SoloskiM_MG_Unstim_C18.raw	1	1	581	620			PEAKS DB
1	2575	NP_000217.2	L.SRSGGGGGGGLGSGGSIRSSYS.R	Y	29.92	1898.88	22	2.2	633.97	3	15.05	0	7	3119	RO-CS-190126_SoloskiM_MG_Unstim_C18.raw	0	0	12	33			PEAKS DB
1	2575	NP_000217.2	R.SGGGGGGGLGSGGSIR.S	Y	29.72	1231.59	16	1.3	616.803	2	12.25	42000	7	2398	RO-CS-190126_SoloskiM_MG_Unstim_C18.raw	1	1	14	29			PEAKS DB
1	2575	NP_000217.2	G.ESGGSYGGGEEASGSGGGYGGGSGKSSHS	Y	29.7	2504.99	29	0.9	836.005	3	8.91	198000	7	1455	RO-CS-190126_SoloskiM_MG_Unstim_C18.raw	1	1	595	623			PEAKS DB
1	2575	NP_000217.2	S.HGGGSGFGGESGGSYGGGEEASGSGGGYGGGSGKSSHS	Y	29.46	3218.28	38	4	805.58	4	13.49	23000	7	2709	RO-CS-190126_SoloskiM_MG_Unstim_C18.raw	1	1	586	623			PEAKS DB
1	2575	NP_000217.2	L.SRSGGGGGGGLGSGGSIRSS.Y	Y	29.45	1648.79	20	-0.3	550.603	3	9.17	38600	7	1534	RO-CS-190126_SoloskiM_MG_Unstim_C18.raw	1	1	12	31			PEAKS DB
1	2575	NP_000217.2	G.GGSGGGYGGGSGSRGGSGGSHGGGSGFGGESGGSYGGGEEASGSGGGYGGGSGKSSHS	Y	29.34	4713.88	58	-0.6	943.783	5	13.24	133000	7	2607	RO-CS-190126_SoloskiM_MG_Unstim_C18.raw	1	1	566	623			PEAKS DB
1	2575	NP_000217.2	G.SGGGYGGGSGSRGGSGGSHGGGSGFGGESGGSYGGGEEASGSGGGYGGGSGKSSHS	Y	28.84	4599.84	56	1.3	920.976	5	13.24	140000	7	2609	RO-CS-190126_SoloskiM_MG_Unstim_C18.raw	1	1	568	623			PEAKS DB
1	2575	NP_000217.2	R.GGSGGSHGGGSGFGGESGGSY.G	Y	28.22	1713.66	21	1.3	857.839	2	16.53	728000	7	3506	RO-CS-190126_SoloskiM_MG_Unstim_C18.raw	1	1	580	600			PEAKS DB
1	2575	NP_000217.2	L.GGGFGGGSRGFGGASGGGY.S	Y	28.19	1560.67	19	-1.1	781.342	2	34.03	94800	7	7982	RO-CS-190126_SoloskiM_MG_Unstim_C18.raw	1	1	87	105			PEAKS DB
1	2575	NP_000217.2	Y.LSRSGGGGGGGLGSGGSIRSS.Y	Y	27.71	1761.87	21	0.3	588.298	3	10.39	0	7	1903	RO-CS-190126_SoloskiM_MG_Unstim_C18.raw	0	0	11	31			PEAKS DB
1	2575	NP_000217.2	S.SLGGGFGGGSRGFGGA.S	Y	27.32	1339.63	16	2.2	670.822	2	40.64	160000	7	9527	RO-CS-190126_SoloskiM_MG_Unstim_C18.raw	1	1	85	100			PEAKS DB
1	2575	NP_000217.2	G.GGSGSGGGSGGGYGGGSGSRGGSGGSHGGGSGFGGE.S	Y	26.91	2758.09	36	1.9	920.374	3	9.86	36700	7	1767	RO-CS-190126_SoloskiM_MG_Unstim_C18.raw	1	1	560	595			PEAKS DB
1	2575	NP_000217.2	G.GSGSRGGSGGSHGGGSGFGGESGGSYGGGEEASGSGGGYGGGSGKSSHS	Y	26.63	4064.64	49	-1.5	813.933	5	10.36	212000	7	1869	RO-CS-190126_SoloskiM_MG_Unstim_C18.raw	2	2	575	623			PEAKS DB
1	2575	NP_000217.2	G.SHGGGSGFGGESGGSYGGGEEASGSGGGYGGGSGKSSHS	Y	26.61	3305.31	39	0.4	827.335	4	13.51	417000	7	2752	RO-CS-190126_SoloskiM_MG_Unstim_C18.raw	1	1	585	623			PEAKS DB
1	2575	NP_000217.2	S.GGSHGGGSGFGGESGGSYGGGEEASGSGGGYGGGSGKSSHS	Y	26.48	3419.35	41	-0.1	855.846	4	13.49	160000	7	2692	RO-CS-190126_SoloskiM_MG_Unstim_C18.raw	1	1	583	623			PEAKS DB
1	2575	NP_000217.2	G.GESGGSYGGGEEASGSGGGYGGGSGKSSH.S	Y	26.25	2474.98	29	1	826.002	3	9.11	31800	7	1504	RO-CS-190126_SoloskiM_MG_Unstim_C18.raw	1	1	594	622			PEAKS DB
1	2575	NP_000217.2	G.GGSGFGGESGGSYGGGEEASGSGGGYGGGSGKSSHS	Y	25.92	3024.2	36	1.9	1009.08	3	16.43	406000	7	3553	RO-CS-190126_SoloskiM_MG_Unstim_C18.raw	1	1	588	623			PEAKS DB
1	2575	NP_000217.2	S.GGSYGGGEEASGSGGGYGGGSGKSSHS	Y	25.83	2288.92	27	0.7	763.98	3	8.65	97700	7	1375	RO-CS-190126_SoloskiM_MG_Unstim_C18.raw	1	1	597	623			PEAKS DB
1	2575	NP_000217.2	Y.SRFSSSGGGGGGGRFSSS.S	Y	25.54	1632.72	18	1	545.249	3	10.18	44900	7	1832	RO-CS-190126_SoloskiM_MG_Unstim_C18.raw	1	1	33	50			PEAKS DB
1	2575	NP_000217.2	L.SRSGGGGGGGLGSGGSIRSSYSRFSSSGGGGGGG.R	Y	25.32	2862.3	34	-1.8	716.581	4	25.71	107000	7	5867	RO-CS-190126_SoloskiM_MG_Unstim_C18.raw	1	1	12	45			PEAKS DB
1	2575	NP_000217.2	G.GESGGSYGGGEEASGSGGGYGGGSGKSS.H	Y	25.23	2337.92	28	0.7	780.315	3	10.36	9820	7	1909	RO-CS-190126_SoloskiM_MG_Unstim_C18.raw	1	1	594	621			PEAKS DB
1	2575	NP_000217.2	G.GGSGFGGESGGSYGGGEEASGSGGGYGGGSGKSSH.S	Y	25.13	2937.17	35	0.6	980.063	3	16.96	97600	7	3634	RO-CS-190126_SoloskiM_MG_Unstim_C18.raw	1	1	588	622			PEAKS DB
1	2575	NP_000217.2	H.GGGSGFGGESGGSYGGGEEASGSGGGYGGGSGKSS.H	Y	24.77	2857.13	35	-0.3	953.384	3	21.03	24400	7	4653	RO-CS-190126_SoloskiM_MG_Unstim_C18.raw	1	1	587	621			PEAKS DB
1	2575	NP_000217.2	G.SGGGYGGGSGSRGGSGGSHGGGSGFGGE.S	Y	24.53	2241.9	28	0.3	748.308	3	9.89	45100	7	1761	RO-CS-190126_SoloskiM_MG_Unstim_C18.raw	1	1	568	595			PEAKS DB
1	2575	NP_000217.2	G.SGGGSGGGYGGGSGSRGGSGGSHGGGSGFGGE.S	Y	24.26	2500	32	-1	834.339	3	9.89	31600	7	1766	RO-CS-190126_SoloskiM_MG_Unstim_C18.raw	1	1	564	595			PEAKS DB
1	2575	NP_000217.2	G.GSGFGGESGGSYGGGEEASGSGGGYGGGSGKSSHS	Y	24.22	2967.18	35	2.1	990.068	3	16.53	476000	7	3510	RO-CS-190126_SoloskiM_MG_Unstim_C18.raw	1	1	589	623			PEAKS DB
1	2575	NP_000217.2	L.SRSGGGGGGGLGSGGSI.R	Y	24.09	1318.62	17	0.8	660.319	2	15.97	191000	7	3360	RO-CS-190126_SoloskiM_MG_Unstim_C18.raw	1	1	12	28			PEAKS DB
1	2575	NP_000217.2	S.YLSRSGGGGGGGLGSGGSIR.S	Y	23.71	1750.87	20	0.5	584.631	3	15.42	79500	7	3218	RO-CS-190126_SoloskiM_MG_Unstim_C18.raw	1	1	10	29			PEAKS DB
1	2575	NP_000217.2	G.GGGGLGSGGSIRSSY.S	Y	23.55	1310.62	15	1.7	656.319	2	22.51	75000	7	5071	RO-CS-190126_SoloskiM_MG_Unstim_C18.raw	1	1	18	32			PEAKS DB
1	2575	NP_000217.2	F.SSSGGGGGGGRFSSSSGYGGGSSR.V	Y	23.27	2050.87	24	1.8	684.631	3	9.58	51700	7	1658	RO-CS-190126_SoloskiM_MG_Unstim_C18.raw	1	1	36	59			PEAKS DB
1	2575	NP_000217.2	G.SYGGGEEASGSGGGYGGGSGKS.S	Y	23.12	1863.75	22	-2.4	932.88	2	9.76	16600	7	1733	RO-CS-190126_SoloskiM_MG_Unstim_C18.raw	1	1	599	620			PEAKS DB
1	2575	NP_000217.2	G.GSYGGGEEASGSGGGYGGGSGKS.S	Y	22.84	1920.77	23	-1.3	961.392	2	9.89	17600	7	1764	RO-CS-190126_SoloskiM_MG_Unstim_C18.raw	1	1	598	620			PEAKS DB
1	2575	NP_000217.2	F.ESSGAGKIGL.G	Y	22.83	917.482	10	0.3	459.748	2	21.65	377000	7	4840	RO-CS-190126_SoloskiM_MG_Unstim_C18.raw	1	1	466	475			PEAKS DB
1	2575	NP_000217.2	G.GSHGGGSGFGGESGGSYGGGEEASGSGGGYGGGSGKSSHS	Y	22.76	3362.33	40	1.4	841.592	4	13.53	330000	7	2772	RO-CS-190126_SoloskiM_MG_Unstim_C18.raw	1	1	584	623			PEAKS DB
1	2575	NP_000217.2	G.GGGLGSGGSIRSSY.S	Y	22.43	1253.6	14	2.2	627.809	2	22.49	65500	7	5063	RO-CS-190126_SoloskiM_MG_Unstim_C18.raw	1	1	19	32			PEAKS DB
1	2575	NP_000217.2	G.SGFGGESGGSYGGGEEASGSGGGYGGGSGKSSHS	Y	22.29	2910.16	34	1.5	971.061	3	16.75	339000	7	3640	RO-CS-190126_SoloskiM_MG_Unstim_C18.raw	1	1	590	623			PEAKS DB
1	2575	NP_000217.2	Y.LSRSGGGGGGGLGSGGSIRS.S	Y	22.12	1674.84	20	-0.2	559.287	3	10.83	17000	7	2037	RO-CS-190126_SoloskiM_MG_Unstim_C18.raw	1	1	11	30			PEAKS DB
1	2575	NP_000217.2	G.FGGESGGSYGGGEEASGSGGGYGGGSGKSSH.S	Y	21.93	2679.07	31	0.4	894.031	3	14.85	49900	7	3068	RO-CS-190126_SoloskiM_MG_Unstim_C18.raw	1	1	592	622			PEAKS DB
1	2575	NP_000217.2	Y.SRFSSSGGGGGGGRFSS.S	Y	21.67	1545.69	17	0.9	516.238	3	10.41	10700	7	1919	RO-CS-190126_SoloskiM_MG_Unstim_C18.raw	1	1	33	49			PEAKS DB
1	2575	NP_000217.2	G.GSGFGGESGGSYGGGEEASGSGGGYGGGSGK.S	Y	21.54	2569.02	31	3.6	857.351	3	21.46	14800	7	4807	RO-CS-190126_SoloskiM_MG_Unstim_C18.raw	1	1	589	619			PEAKS DB
1	2575	NP_000217.2	E.SGGSYGGGEEASGSGGGYGGGSGK.S	Y	21.4	1977.79	24	1.2	989.905	2	10.13	11200	7	1845	RO-CS-190126_SoloskiM_MG_Unstim_C18.raw	1	1	596	619			PEAKS DB
1	2575	NP_000217.2	G.GYGGGSGSRGGSGGSHGGGSGFGGE.S	Y	21.33	2040.83	25	-0.5	681.283	3	9.78	57200	7	1714	RO-CS-190126_SoloskiM_MG_Unstim_C18.raw	1	1	571	595			PEAKS DB
1	2575	NP_000217.2	G.GSHGGGSGFGGESGGSY.G	Y	21.21	1455.57	17	2.1	728.791	2	16.77	31400	7	3610	RO-CS-190126_SoloskiM_MG_Unstim_C18.raw	1	1	584	600			PEAKS DB
1	2575	NP_000217.2	G.SRGGSGGSHGGGSGFGGESGGSYGGGEEASGSGGGYGGGSGKSSHS	Y	20.36	3863.56	46	-3.4	773.717	5	10.36	107000	7	1878	RO-CS-190126_SoloskiM_MG_Unstim_C18.raw	1	1	578	623			PEAKS DB
1	2575	NP_000217.2	G.ESGGSYGGGEEASGSGGGYGGGSGKSSH.S	Y	20.2	2417.96	28	0.9	806.994	3	9.02	53800	7	1488	RO-CS-190126_SoloskiM_MG_Unstim_C18.raw	1	1	595	622			PEAKS DB
1	2575	NP_000217.2	F.ESSGAGKIGLGGR.G	Y	20.15	1187.63	13	1.2	396.883	3	12.04	51500	7	2341	RO-CS-190126_SoloskiM_MG_Unstim_C18.raw	1	1	466	478			PEAKS DB
3	1	NP_000623.2	L.FHGTSGSGISPSHSQRIAGS.K	Y	42.9	1968.94	20	2.9	657.323	3	10.35	0	7	1890	RO-CS-190126_SoloskiM_MG_Unstim_C18.raw	0	0	555	574			PEAKS DB
3	1	NP_000623.2	T.SGSGISPSHSQRIAGS.K	Y	40.61	1526.74	16	0.5	764.38	2	9.22	4160000	7	1537	RO-CS-190126_SoloskiM_MG_Unstim_C18.raw	2	2	559	574			PEAKS DB
3	1	NP_000623.2	K.YAVYM(+15.99)VVTSHGVST.K	Y	39.67	1528.72	14	-1.1	765.368	2	46.38	1510000	7	10876	RO-CS-190126_SoloskiM_MG_Unstim_C18.raw	2	2	923	936	Oxidation (M)	M5:Oxidation (M):1000.00	PEAKS DB
3	1	NP_000623.2	T.ENAM(+15.99)TFQENARGFG.Q	Y	37.06	1586.68	14	-0.2	794.346	2	32.48	1700000	7	7621	RO-CS-190126_SoloskiM_MG_Unstim_C18.raw	1	1	22	35	Oxidation (M)	M4:Oxidation (M):1000.00	PEAKS DB
3	1	NP_000623.2	G.DPLGYEDVIPEADREG.V	Y	36.26	1773.81	16	1.7	887.912	2	60.32	82400	7	14392	RO-CS-190126_SoloskiM_MG_Unstim_C18.raw	1	1	264	279			PEAKS DB
3	1	NP_000623.2	K.YAVYM(+15.99)VVTSHGVS.T	Y	35.13	1427.68	13	0.9	714.846	2	42.84	721000	7	10071	RO-CS-190126_SoloskiM_MG_Unstim_C18.raw	2	2	923	935	Oxidation (M)	M5:Oxidation (M):1000.00	PEAKS DB
3	1	NP_000623.2	L.DTENAM(+15.99)TFQENARGFGQ.S	Y	34.31	1930.81	17	-0.6	966.412	2	36.72	0	7	8604	RO-CS-190126_SoloskiM_MG_Unstim_C18.raw	0	0	20	36	Oxidation (M)	M6:Oxidation (M):1000.00	PEAKS DB
3	1	NP_000623.2	L.FHGTSGSGISPSHSQRIAG.S	Y	34.1	1881.91	19	1.4	471.485	4	10.63	116000	7	1961	RO-CS-190126_SoloskiM_MG_Unstim_C18.raw	2	2	555	573			PEAKS DB
3	1	NP_000623.2	K.YAVYM(+15.99)VVTSHGVSTK.Y	Y	33.6	1656.82	15	0.8	553.28	3	33.34	1460000	7	7759	RO-CS-190126_SoloskiM_MG_Unstim_C18.raw	3	3	923	937	Oxidation (M)	M5:Oxidation (M):1000.00	PEAKS DB
3	1	NP_000623.2	T.SGSGISPSHSQRIAG.S	Y	33.57	1439.71	15	0.5	480.911	3	9.43	2150000	7	1613	RO-CS-190126_SoloskiM_MG_Unstim_C18.raw	1	1	559	573			PEAKS DB
3	1	NP_000623.2	T.SGSGISPSHSQ(+.98)RIAGS.K	Y	32.99	1527.73	16	0.2	510.25	3	10.08	0	7	1813	RO-CS-190126_SoloskiM_MG_Unstim_C18.raw	0	0	559	574	Deamidation (NQ)	Q11:Deamidation (NQ):1000.00	PEAKS DB
3	1	NP_000623.2	H.GTSGSGISPSHSQRIAG.S	Y	32.21	1597.78	17	1.1	533.601	3	9.69	543000	7	1663	RO-CS-190126_SoloskiM_MG_Unstim_C18.raw	1	1	557	573			PEAKS DB
3	1	NP_000623.2	G.APHYYEQTRGGQVS.V	N	31.36	1591.74	14	0.9	796.877	2	10.97	15000000	7	2104	RO-CS-190126_SoloskiM_MG_Unstim_C18.raw	2	2	479	492			PEAKS DB
3	1	NP_000623.2	T.SGSGISPSHSQ(+.98)RIAG.S	Y	30.9	1440.7	15	-1	481.239	3	10.37	0	7	1899	RO-CS-190126_SoloskiM_MG_Unstim_C18.raw	0	0	559	573	Deamidation (NQ)	Q11:Deamidation (NQ):1000.00	PEAKS DB
3	1	NP_000623.2	G.APGEEDNRGAVYLFHGTSGSGISPSHS.Q	Y	29.85	2728.25	27	-1.3	683.068	4	39.61	130000	7	9271	RO-CS-190126_SoloskiM_MG_Unstim_C18.raw	1	1	542	568			PEAKS DB
3	1	NP_000623.2	F.GNLRPVLAEDAQR.L	Y	28.47	1437.77	13	3.2	480.265	3	20.48	31700	7	4506	RO-CS-190126_SoloskiM_MG_Unstim_C18.raw	1	1	746	758			PEAKS DB
3	1	NP_000623.2	G.AVYLFHGTSGSGISPS.H	Y	27.66	1578.77	16	0.8	790.392	2	48.77	2530000	7	11436	RO-CS-190126_SoloskiM_MG_Unstim_C18.raw	1	1	551	566			PEAKS DB
3	1	NP_000623.2	H.GTSGSGISPSHSQRIAGS.K	Y	26.77	1684.81	18	0.2	562.612	3	9.53	1500000	7	1661	RO-CS-190126_SoloskiM_MG_Unstim_C18.raw	2	2	557	574			PEAKS DB
3	1	NP_000623.2	S.GSGISPSHSQRIAGS.K	Y	26.74	1439.71	15	0.5	480.911	3	9.43	2150000	7	1521	RO-CS-190126_SoloskiM_MG_Unstim_C18.raw	1	1	560	574			PEAKS DB
3	1	NP_000623.2	G.TSGSGISPSHSQRIAG.S	Y	26.56	1540.76	16	2.4	514.595	3	9.53	89600	7	1653	RO-CS-190126_SoloskiM_MG_Unstim_C18.raw	1	1	558	573			PEAKS DB
3	1	NP_000623.2	T.ENAM(+15.99)TFQENARGFGQ.S	Y	26.48	1714.74	15	-1	858.375	2	31.38	58500	7	7301	RO-CS-190126_SoloskiM_MG_Unstim_C18.raw	1	1	22	36	Oxidation (M)	M4:Oxidation (M):1000.00	PEAKS DB
3	1	NP_000623.2	A.IGAPGEEDNRGAVYLFHGTSGSGISPSHS.Q	Y	26.31	2898.35	29	1	725.596	4	45.84	103000	7	10750	RO-CS-190126_SoloskiM_MG_Unstim_C18.raw	1	1	540	568			PEAKS DB
3	1	NP_000623.2	S.GSGISPSHSQRIAG.S	Y	24.48	1352.68	14	-0.1	451.901	3	9.38	213000	7	1572	RO-CS-190126_SoloskiM_MG_Unstim_C18.raw	1	1	560	573			PEAKS DB
3	1	NP_000623.2	D.TENAM(+15.99)TFQENARGFG.Q	Y	24.07	1687.73	15	1.4	844.871	2	34.7	65300	7	8128	RO-CS-190126_SoloskiM_MG_Unstim_C18.raw	1	1	21	35	Oxidation (M)	M5:Oxidation (M):1000.00	PEAKS DB
3	1	NP_000623.2	G.TSGSGISPSHSQRIAGS.K	Y	22.73	1627.79	17	0.2	543.605	3	9.43	165000	7	1590	RO-CS-190126_SoloskiM_MG_Unstim_C18.raw	1	1	558	574			PEAKS DB
3	1	NP_000623.2	R.GAVYLFHGTSGSGISPS.H	Y	21.98	1635.79	17	-0.1	818.902	2	50.29	474000	7	11837	RO-CS-190126_SoloskiM_MG_Unstim_C18.raw	1	1	550	566			PEAKS DB
3	1	NP_000623.2	E.LPVKYAVYM(+15.99)VVTSHGVSTK.Y	Y	21.3	2094.12	19	1.8	699.048	3	48.45	32500	7	11398	RO-CS-190126_SoloskiM_MG_Unstim_C18.raw	1	1	919	937	Oxidation (M)	M9:Oxidation (M):1000.00	PEAKS DB
3	1	NP_000623.2	I.GAPHYYEQTRGGQVS.V	N	21.16	1648.76	15	-0.3	825.387	2	11.96	46300	7	2331	RO-CS-190126_SoloskiM_MG_Unstim_C18.raw	1	1	478	492			PEAKS DB
3	1	NP_000623.2	E.LPVKYAVYM(+15.99)VVTSHGVST.K	Y	20.92	1966.02	18	0.8	656.349	3	58.5	54500	7	13868	RO-CS-190126_SoloskiM_MG_Unstim_C18.raw	1	1	919	936	Oxidation (M)	M9:Oxidation (M):1000.00	PEAKS DB
3	2	NP_001139280.1	L.FHGTSGSGISPSHSQRIAGS.K	Y	42.9	1968.94	20	2.9	657.323	3	10.35	0	7	1890	RO-CS-190126_SoloskiM_MG_Unstim_C18.raw	0	0	556	575			PEAKS DB
3	2	NP_001139280.1	T.SGSGISPSHSQRIAGS.K	Y	40.61	1526.74	16	0.5	764.38	2	9.22	4160000	7	1537	RO-CS-190126_SoloskiM_MG_Unstim_C18.raw	2	2	560	575			PEAKS DB
3	2	NP_001139280.1	K.YAVYM(+15.99)VVTSHGVST.K	Y	39.67	1528.72	14	-1.1	765.368	2	46.38	1510000	7	10876	RO-CS-190126_SoloskiM_MG_Unstim_C18.raw	2	2	924	937	Oxidation (M)	M5:Oxidation (M):1000.00	PEAKS DB
3	2	NP_001139280.1	T.ENAM(+15.99)TFQENARGFG.Q	Y	37.06	1586.68	14	-0.2	794.346	2	32.48	1700000	7	7621	RO-CS-190126_SoloskiM_MG_Unstim_C18.raw	1	1	22	35	Oxidation (M)	M4:Oxidation (M):1000.00	PEAKS DB
3	2	NP_001139280.1	G.DPLGYEDVIPEADREG.V	Y	36.26	1773.81	16	1.7	887.912	2	60.32	82400	7	14392	RO-CS-190126_SoloskiM_MG_Unstim_C18.raw	1	1	264	279			PEAKS DB
3	2	NP_001139280.1	K.YAVYM(+15.99)VVTSHGVS.T	Y	35.13	1427.68	13	0.9	714.846	2	42.84	721000	7	10071	RO-CS-190126_SoloskiM_MG_Unstim_C18.raw	2	2	924	936	Oxidation (M)	M5:Oxidation (M):1000.00	PEAKS DB
3	2	NP_001139280.1	L.DTENAM(+15.99)TFQENARGFGQ.S	Y	34.31	1930.81	17	-0.6	966.412	2	36.72	0	7	8604	RO-CS-190126_SoloskiM_MG_Unstim_C18.raw	0	0	20	36	Oxidation (M)	M6:Oxidation (M):1000.00	PEAKS DB
3	2	NP_001139280.1	L.FHGTSGSGISPSHSQRIAG.S	Y	34.1	1881.91	19	1.4	471.485	4	10.63	116000	7	1961	RO-CS-190126_SoloskiM_MG_Unstim_C18.raw	2	2	556	574			PEAKS DB
3	2	NP_001139280.1	K.YAVYM(+15.99)VVTSHGVSTK.Y	Y	33.6	1656.82	15	0.8	553.28	3	33.34	1460000	7	7759	RO-CS-190126_SoloskiM_MG_Unstim_C18.raw	3	3	924	938	Oxidation (M)	M5:Oxidation (M):1000.00	PEAKS DB
3	2	NP_001139280.1	T.SGSGISPSHSQRIAG.S	Y	33.57	1439.71	15	0.5	480.911	3	9.43	2150000	7	1613	RO-CS-190126_SoloskiM_MG_Unstim_C18.raw	1	1	560	574			PEAKS DB
3	2	NP_001139280.1	T.SGSGISPSHSQ(+.98)RIAGS.K	Y	32.99	1527.73	16	0.2	510.25	3	10.08	0	7	1813	RO-CS-190126_SoloskiM_MG_Unstim_C18.raw	0	0	560	575	Deamidation (NQ)	Q11:Deamidation (NQ):1000.00	PEAKS DB
3	2	NP_001139280.1	H.GTSGSGISPSHSQRIAG.S	Y	32.21	1597.78	17	1.1	533.601	3	9.69	543000	7	1663	RO-CS-190126_SoloskiM_MG_Unstim_C18.raw	1	1	558	574			PEAKS DB
3	2	NP_001139280.1	G.APHYYEQTRGGQVS.V	N	31.36	1591.74	14	0.9	796.877	2	10.97	15000000	7	2104	RO-CS-190126_SoloskiM_MG_Unstim_C18.raw	2	2	479	492			PEAKS DB
3	2	NP_001139280.1	T.SGSGISPSHSQ(+.98)RIAG.S	Y	30.9	1440.7	15	-1	481.239	3	10.37	0	7	1899	RO-CS-190126_SoloskiM_MG_Unstim_C18.raw	0	0	560	574	Deamidation (NQ)	Q11:Deamidation (NQ):1000.00	PEAKS DB
3	2	NP_001139280.1	G.APGEEDNRGAVYLFHGTSGSGISPSHS.Q	Y	29.85	2728.25	27	-1.3	683.068	4	39.61	130000	7	9271	RO-CS-190126_SoloskiM_MG_Unstim_C18.raw	1	1	543	569			PEAKS DB
3	2	NP_001139280.1	F.GNLRPVLAEDAQR.L	Y	28.47	1437.77	13	3.2	480.265	3	20.48	31700	7	4506	RO-CS-190126_SoloskiM_MG_Unstim_C18.raw	1	1	747	759			PEAKS DB
3	2	NP_001139280.1	G.AVYLFHGTSGSGISPS.H	Y	27.66	1578.77	16	0.8	790.392	2	48.77	2530000	7	11436	RO-CS-190126_SoloskiM_MG_Unstim_C18.raw	1	1	552	567			PEAKS DB
3	2	NP_001139280.1	H.GTSGSGISPSHSQRIAGS.K	Y	26.77	1684.81	18	0.2	562.612	3	9.53	1500000	7	1661	RO-CS-190126_SoloskiM_MG_Unstim_C18.raw	2	2	558	575			PEAKS DB
3	2	NP_001139280.1	S.GSGISPSHSQRIAGS.K	Y	26.74	1439.71	15	0.5	480.911	3	9.43	2150000	7	1521	RO-CS-190126_SoloskiM_MG_Unstim_C18.raw	1	1	561	575			PEAKS DB
3	2	NP_001139280.1	G.TSGSGISPSHSQRIAG.S	Y	26.56	1540.76	16	2.4	514.595	3	9.53	89600	7	1653	RO-CS-190126_SoloskiM_MG_Unstim_C18.raw	1	1	559	574			PEAKS DB
3	2	NP_001139280.1	T.ENAM(+15.99)TFQENARGFGQ.S	Y	26.48	1714.74	15	-1	858.375	2	31.38	58500	7	7301	RO-CS-190126_SoloskiM_MG_Unstim_C18.raw	1	1	22	36	Oxidation (M)	M4:Oxidation (M):1000.00	PEAKS DB
3	2	NP_001139280.1	A.IGAPGEEDNRGAVYLFHGTSGSGISPSHS.Q	Y	26.31	2898.35	29	1	725.596	4	45.84	103000	7	10750	RO-CS-190126_SoloskiM_MG_Unstim_C18.raw	1	1	541	569			PEAKS DB
3	2	NP_001139280.1	S.GSGISPSHSQRIAG.S	Y	24.48	1352.68	14	-0.1	451.901	3	9.38	213000	7	1572	RO-CS-190126_SoloskiM_MG_Unstim_C18.raw	1	1	561	574			PEAKS DB
3	2	NP_001139280.1	D.TENAM(+15.99)TFQENARGFG.Q	Y	24.07	1687.73	15	1.4	844.871	2	34.7	65300	7	8128	RO-CS-190126_SoloskiM_MG_Unstim_C18.raw	1	1	21	35	Oxidation (M)	M5:Oxidation (M):1000.00	PEAKS DB
3	2	NP_001139280.1	G.TSGSGISPSHSQRIAGS.K	Y	22.73	1627.79	17	0.2	543.605	3	9.43	165000	7	1590	RO-CS-190126_SoloskiM_MG_Unstim_C18.raw	1	1	559	575			PEAKS DB
3	2	NP_001139280.1	R.GAVYLFHGTSGSGISPS.H	Y	21.98	1635.79	17	-0.1	818.902	2	50.29	474000	7	11837	RO-CS-190126_SoloskiM_MG_Unstim_C18.raw	1	1	551	567			PEAKS DB
3	2	NP_001139280.1	E.LPVKYAVYM(+15.99)VVTSHGVSTK.Y	Y	21.3	2094.12	19	1.8	699.048	3	48.45	32500	7	11398	RO-CS-190126_SoloskiM_MG_Unstim_C18.raw	1	1	920	938	Oxidation (M)	M9:Oxidation (M):1000.00	PEAKS DB
3	2	NP_001139280.1	I.GAPHYYEQTRGGQVS.V	N	21.16	1648.76	15	-0.3	825.387	2	11.96	46300	7	2331	RO-CS-190126_SoloskiM_MG_Unstim_C18.raw	1	1	478	492			PEAKS DB
3	2	NP_001139280.1	E.LPVKYAVYM(+15.99)VVTSHGVST.K	Y	20.92	1966.02	18	0.8	656.349	3	58.5	54500	7	13868	RO-CS-190126_SoloskiM_MG_Unstim_C18.raw	1	1	920	937	Oxidation (M)	M9:Oxidation (M):1000.00	PEAKS DB
4	18	XP_011541100.1	N.GILNVSAVDKSTGKE.N	Y	41.9	1516.81	15	0	759.412	2	30.12	10500000	7	7003	RO-CS-190126_SoloskiM_MG_Unstim_C18.raw	2	2	484	498			PEAKS DB
4	18	XP_011541100.1	T.TPSYVAFTDTERLIG.D	Y	39.94	1668.84	15	0.3	835.425	2	65.28	696000	7	15969	RO-CS-190126_SoloskiM_MG_Unstim_C18.raw	2	2	38	52			PEAKS DB
4	18	XP_011541100.1	N.GILNVSAVDKSTGK.E	Y	39.03	1387.77	14	0.8	694.891	2	29.06	4440000	7	6674	RO-CS-190126_SoloskiM_MG_Unstim_C18.raw	2	2	484	497			PEAKS DB
4	18	XP_011541100.1	N.GILNVSAVDKSTG.K	Y	38.57	1259.67	13	0.5	630.844	2	38.09	5140000	7	8898	RO-CS-190126_SoloskiM_MG_Unstim_C18.raw	1	1	484	496			PEAKS DB
4	18	XP_011541100.1	A.NGILNVSAVDKSTG.K	Y	37.65	1373.72	14	0.8	687.865	2	38.48	1460000	7	9004	RO-CS-190126_SoloskiM_MG_Unstim_C18.raw	1	1	483	496			PEAKS DB
4	18	XP_011541100.1	Q.HGKVEIIANDQGNRT.T	Y	36.86	1650.84	15	0.5	551.289	3	9.63	297000	7	1675	RO-CS-190126_SoloskiM_MG_Unstim_C18.raw	2	2	23	37			PEAKS DB
4	18	XP_011541100.1	D.ANGILNVSAVDKSTGK.E	Y	35.55	1572.85	16	0.3	525.29	3	29.71	376000	7	6895	RO-CS-190126_SoloskiM_MG_Unstim_C18.raw	1	1	482	497			PEAKS DB
4	18	XP_011541100.1	I.DANGILNVSAVDKSTGKE.N	Y	35.15	1816.92	18	1.9	606.647	3	36.86	305000	7	8615	RO-CS-190126_SoloskiM_MG_Unstim_C18.raw	1	1	481	498			PEAKS DB
4	18	XP_011541100.1	A.NGILNVSAVDKSTGK.E	Y	35.09	1501.81	15	-0.4	501.61	3	29.51	1690000	7	6835	RO-CS-190126_SoloskiM_MG_Unstim_C18.raw	2	2	483	497			PEAKS DB
4	18	XP_011541100.1	D.ANGILNVSAVDKSTGKEN.K	Y	33.97	1815.93	18	0.3	606.318	3	29.42	929000	7	6811	RO-CS-190126_SoloskiM_MG_Unstim_C18.raw	1	1	482	499			PEAKS DB
4	18	XP_011541100.1	A.NGILNVSAVDKSTGKE.N	Y	33.55	1630.85	16	0.6	544.625	3	30.53	1970000	7	7042	RO-CS-190126_SoloskiM_MG_Unstim_C18.raw	2	2	483	498			PEAKS DB
4	18	XP_011541100.1	D.ANGILNVSAVDKSTGKE.N	Y	31.73	1701.89	17	0.7	568.304	3	30.64	4990000	7	7085	RO-CS-190126_SoloskiM_MG_Unstim_C18.raw	2	2	482	498			PEAKS DB
4	18	XP_011541100.1	T.TPSYVAFTDTERL.I	Y	29.59	1498.73	13	0.1	750.373	2	60.96	1090000	7	14605	RO-CS-190126_SoloskiM_MG_Unstim_C18.raw	1	1	38	50			PEAKS DB
4	18	XP_011541100.1	D.ANGILNVSAVDKSTG.K	Y	28.87	1444.75	15	0.2	723.384	2	38.46	1040000	7	8994	RO-CS-190126_SoloskiM_MG_Unstim_C18.raw	1	1	482	496			PEAKS DB
4	18	XP_011541100.1	N.GILNVSAVDKSTGKEN.K	Y	27.63	1630.85	16	0.8	544.625	3	28.79	181000	7	6669	RO-CS-190126_SoloskiM_MG_Unstim_C18.raw	1	1	484	499			PEAKS DB
4	19	NP_006588.1	N.GILNVSAVDKSTGKE.N	Y	41.9	1516.81	15	0	759.412	2	30.12	10500000	7	7003	RO-CS-190126_SoloskiM_MG_Unstim_C18.raw	2	2	484	498			PEAKS DB
4	19	NP_006588.1	T.TPSYVAFTDTERLIG.D	Y	39.94	1668.84	15	0.3	835.425	2	65.28	696000	7	15969	RO-CS-190126_SoloskiM_MG_Unstim_C18.raw	2	2	38	52			PEAKS DB
4	19	NP_006588.1	N.GILNVSAVDKSTGK.E	Y	39.03	1387.77	14	0.8	694.891	2	29.06	4440000	7	6674	RO-CS-190126_SoloskiM_MG_Unstim_C18.raw	2	2	484	497			PEAKS DB
4	19	NP_006588.1	N.GILNVSAVDKSTG.K	Y	38.57	1259.67	13	0.5	630.844	2	38.09	5140000	7	8898	RO-CS-190126_SoloskiM_MG_Unstim_C18.raw	1	1	484	496			PEAKS DB
4	19	NP_006588.1	A.NGILNVSAVDKSTG.K	Y	37.65	1373.72	14	0.8	687.865	2	38.48	1460000	7	9004	RO-CS-190126_SoloskiM_MG_Unstim_C18.raw	1	1	483	496			PEAKS DB
4	19	NP_006588.1	Q.HGKVEIIANDQGNRT.T	Y	36.86	1650.84	15	0.5	551.289	3	9.63	297000	7	1675	RO-CS-190126_SoloskiM_MG_Unstim_C18.raw	2	2	23	37			PEAKS DB
4	19	NP_006588.1	D.ANGILNVSAVDKSTGK.E	Y	35.55	1572.85	16	0.3	525.29	3	29.71	376000	7	6895	RO-CS-190126_SoloskiM_MG_Unstim_C18.raw	1	1	482	497			PEAKS DB
4	19	NP_006588.1	I.DANGILNVSAVDKSTGKE.N	Y	35.15	1816.92	18	1.9	606.647	3	36.86	305000	7	8615	RO-CS-190126_SoloskiM_MG_Unstim_C18.raw	1	1	481	498			PEAKS DB
4	19	NP_006588.1	A.NGILNVSAVDKSTGK.E	Y	35.09	1501.81	15	-0.4	501.61	3	29.51	1690000	7	6835	RO-CS-190126_SoloskiM_MG_Unstim_C18.raw	2	2	483	497			PEAKS DB
4	19	NP_006588.1	D.ANGILNVSAVDKSTGKEN.K	Y	33.97	1815.93	18	0.3	606.318	3	29.42	929000	7	6811	RO-CS-190126_SoloskiM_MG_Unstim_C18.raw	1	1	482	499			PEAKS DB
4	19	NP_006588.1	A.NGILNVSAVDKSTGKE.N	Y	33.55	1630.85	16	0.6	544.625	3	30.53	1970000	7	7042	RO-CS-190126_SoloskiM_MG_Unstim_C18.raw	2	2	483	498			PEAKS DB
4	19	NP_006588.1	D.ANGILNVSAVDKSTGKE.N	Y	31.73	1701.89	17	0.7	568.304	3	30.64	4990000	7	7085	RO-CS-190126_SoloskiM_MG_Unstim_C18.raw	2	2	482	498			PEAKS DB
4	19	NP_006588.1	T.TPSYVAFTDTERL.I	Y	29.59	1498.73	13	0.1	750.373	2	60.96	1090000	7	14605	RO-CS-190126_SoloskiM_MG_Unstim_C18.raw	1	1	38	50			PEAKS DB
4	19	NP_006588.1	D.ANGILNVSAVDKSTG.K	Y	28.87	1444.75	15	0.2	723.384	2	38.46	1040000	7	8994	RO-CS-190126_SoloskiM_MG_Unstim_C18.raw	1	1	482	496			PEAKS DB
4	19	NP_006588.1	N.GILNVSAVDKSTGKEN.K	Y	27.63	1630.85	16	0.8	544.625	3	28.79	181000	7	6669	RO-CS-190126_SoloskiM_MG_Unstim_C18.raw	1	1	484	499			PEAKS DB
6	65	NP_001304166.1	Y.KSGVYQHVTGEM(+15.99)M(+15.99)GGH.A	Y	44.5	1748.76	16	-0.4	438.197	4	8.55	1340000	7	1344	RO-CS-190126_SoloskiM_MG_Unstim_C18.raw	2	2	139	154	Oxidation (M)	M12:Oxidation (M):1000.00;M13:Oxidation (M):1000.00	PEAKS DB
6	65	NP_001304166.1	K.SGVYQHVTGEM(+15.99)M(+15.99)GGH.A	Y	44.09	1620.67	15	0.2	541.229	3	11.18	3160000	7	2136	RO-CS-190126_SoloskiM_MG_Unstim_C18.raw	2	2	140	154	Oxidation (M)	M11:Oxidation (M):1000.00;M12:Oxidation (M):1000.00	PEAKS DB
6	65	NP_001304166.1	Y.KSGVYQHVTGEM(+15.99)M(+15.99)GGHA.I	Y	43.48	1819.8	17	0.6	455.957	4	8.65	1640000	7	1366	RO-CS-190126_SoloskiM_MG_Unstim_C18.raw	2	2	139	155	Oxidation (M)	M12:Oxidation (M):1000.00;M13:Oxidation (M):1000.00	PEAKS DB
6	65	NP_001304166.1	Y.KSGVYQHVTGEM(+15.99)M(+15.99).G	Y	41.82	1497.66	13	0.3	749.837	2	9.73	1460000	7	1697	RO-CS-190126_SoloskiM_MG_Unstim_C18.raw	2	2	139	151	Oxidation (M)	M12:Oxidation (M):1000.00;M13:Oxidation (M):1000.00	PEAKS DB
6	65	NP_001304166.1	K.SGVYQHVTGEM(+15.99)M(+15.99).G	Y	37.69	1369.56	12	1.7	685.79	2	14.85	1120000	7	3095	RO-CS-190126_SoloskiM_MG_Unstim_C18.raw	1	1	140	151	Oxidation (M)	M11:Oxidation (M):1000.00;M12:Oxidation (M):1000.00	PEAKS DB
6	65	NP_001304166.1	Y.KSGVYQHVTGEM(+15.99)M(+15.99)GG.H	Y	34.94	1611.7	15	1.3	806.859	2	9.58	879000	7	1654	RO-CS-190126_SoloskiM_MG_Unstim_C18.raw	2	2	139	153	Oxidation (M)	M12:Oxidation (M):1000.00;M13:Oxidation (M):1000.00	PEAKS DB
6	65	NP_001304166.1	Y.KSGVYQHVTGEM(+15.99)M(+15.99)G.G	Y	34.06	1554.68	14	1.1	519.235	3	9.53	206000	7	1649	RO-CS-190126_SoloskiM_MG_Unstim_C18.raw	1	1	139	152	Oxidation (M)	M12:Oxidation (M):1000.00;M13:Oxidation (M):1000.00	PEAKS DB
6	65	NP_001304166.1	S.GVYQHVTGEM(+15.99)M(+15.99)GGH.A	Y	31.07	1533.63	14	0.9	512.219	3	10.76	360000	7	2049	RO-CS-190126_SoloskiM_MG_Unstim_C18.raw	1	1	141	154	Oxidation (M)	M10:Oxidation (M):1000.00;M11:Oxidation (M):1000.00	PEAKS DB
6	65	NP_001304166.1	G.YNSYSVSNSEKDIM(+15.99).A	Y	28.76	1651.7	14	0	826.859	2	23.59	243000	7	5372	RO-CS-190126_SoloskiM_MG_Unstim_C18.raw	1	1	103	116	Oxidation (M)	M14:Oxidation (M):1000.00	PEAKS DB
6	65	NP_001304166.1	K.SGVYQHVTGEM(+15.99)M(+15.99)G.G	Y	28.3	1426.59	13	0.2	714.3	2	14.65	316000	7	2967	RO-CS-190126_SoloskiM_MG_Unstim_C18.raw	1	1	140	152	Oxidation (M)	M11:Oxidation (M):1000.00;M12:Oxidation (M):1000.00	PEAKS DB
6	65	NP_001304166.1	S.GVYQHVTGEM(+15.99)M(+15.99)GG.H	Y	27.82	1396.58	13	2.3	699.296	2	14.05	81800	7	2835	RO-CS-190126_SoloskiM_MG_Unstim_C18.raw	1	1	141	153	Oxidation (M)	M10:Oxidation (M):1000.00;M11:Oxidation (M):1000.00	PEAKS DB
6	65	NP_001304166.1	Y.KSGVYQHVTGEM(+15.99)MGGH.A	Y	27.53	1732.77	16	-0.9	578.596	3	10.94	42600	7	2042	RO-CS-190126_SoloskiM_MG_Unstim_C18.raw	1	1	139	154	Oxidation (M)	M12:Oxidation (M):0.00	PEAKS DB
6	65	NP_001304166.1	K.SGVYQHVTGEM(+15.99)M(+15.99)GGHA.I	Y	26.97	1691.7	16	0.4	564.909	3	11.57	732000	7	2264	RO-CS-190126_SoloskiM_MG_Unstim_C18.raw	1	1	140	155	Oxidation (M)	M11:Oxidation (M):1000.00;M12:Oxidation (M):1000.00	PEAKS DB
6	65	NP_001304166.1	S.GVYQHVTGEM(+15.99)M(+15.99).G	Y	24.59	1282.53	11	0.1	642.273	2	14.5	143000	7	2906	RO-CS-190126_SoloskiM_MG_Unstim_C18.raw	1	1	141	151	Oxidation (M)	M10:Oxidation (M):1000.00;M11:Oxidation (M):1000.00	PEAKS DB
6	65	NP_001304166.1	S.GVYQHVTGEM(+15.99)M(+15.99)GGHA.I	Y	22.23	1604.67	15	0.9	535.898	3	11.2	152000	7	2120	RO-CS-190126_SoloskiM_MG_Unstim_C18.raw	1	1	141	155	Oxidation (M)	M10:Oxidation (M):1000.00;M11:Oxidation (M):1000.00	PEAKS DB
6	65	NP_001304166.1	K.SGVYQHVTGEM(+15.99)M(+15.99)GG.H	Y	21.55	1483.61	14	1.2	742.812	2	14.62	1080000	7	3014	RO-CS-190126_SoloskiM_MG_Unstim_C18.raw	1	1	140	153	Oxidation (M)	M11:Oxidation (M):1000.00;M12:Oxidation (M):1000.00	PEAKS DB
6	65	NP_001304166.1	H.VTGEM(+15.99)M(+15.99)GGHAIRI.L	Y	20.11	1402.67	13	-0.1	468.564	3	18.11	155000	7	3871	RO-CS-190126_SoloskiM_MG_Unstim_C18.raw	1	1	146	158	Oxidation (M)	M5:Oxidation (M):1000.00;M6:Oxidation (M):1000.00	PEAKS DB
6	66	XP_016868590.1	Y.KSGVYQHVTGEM(+15.99)M(+15.99)GGH.A	Y	44.5	1748.76	16	-0.4	438.197	4	8.55	1340000	7	1344	RO-CS-190126_SoloskiM_MG_Unstim_C18.raw	2	2	169	184	Oxidation (M)	M12:Oxidation (M):1000.00;M13:Oxidation (M):1000.00	PEAKS DB
6	66	XP_016868590.1	K.SGVYQHVTGEM(+15.99)M(+15.99)GGH.A	Y	44.09	1620.67	15	0.2	541.229	3	11.18	3160000	7	2136	RO-CS-190126_SoloskiM_MG_Unstim_C18.raw	2	2	170	184	Oxidation (M)	M11:Oxidation (M):1000.00;M12:Oxidation (M):1000.00	PEAKS DB
6	66	XP_016868590.1	Y.KSGVYQHVTGEM(+15.99)M(+15.99)GGHA.I	Y	43.48	1819.8	17	0.6	455.957	4	8.65	1640000	7	1366	RO-CS-190126_SoloskiM_MG_Unstim_C18.raw	2	2	169	185	Oxidation (M)	M12:Oxidation (M):1000.00;M13:Oxidation (M):1000.00	PEAKS DB
6	66	XP_016868590.1	Y.KSGVYQHVTGEM(+15.99)M(+15.99).G	Y	41.82	1497.66	13	0.3	749.837	2	9.73	1460000	7	1697	RO-CS-190126_SoloskiM_MG_Unstim_C18.raw	2	2	169	181	Oxidation (M)	M12:Oxidation (M):1000.00;M13:Oxidation (M):1000.00	PEAKS DB
6	66	XP_016868590.1	K.SGVYQHVTGEM(+15.99)M(+15.99).G	Y	37.69	1369.56	12	1.7	685.79	2	14.85	1120000	7	3095	RO-CS-190126_SoloskiM_MG_Unstim_C18.raw	1	1	170	181	Oxidation (M)	M11:Oxidation (M):1000.00;M12:Oxidation (M):1000.00	PEAKS DB
6	66	XP_016868590.1	Y.KSGVYQHVTGEM(+15.99)M(+15.99)GG.H	Y	34.94	1611.7	15	1.3	806.859	2	9.58	879000	7	1654	RO-CS-190126_SoloskiM_MG_Unstim_C18.raw	2	2	169	183	Oxidation (M)	M12:Oxidation (M):1000.00;M13:Oxidation (M):1000.00	PEAKS DB
6	66	XP_016868590.1	Y.KSGVYQHVTGEM(+15.99)M(+15.99)G.G	Y	34.06	1554.68	14	1.1	519.235	3	9.53	206000	7	1649	RO-CS-190126_SoloskiM_MG_Unstim_C18.raw	1	1	169	182	Oxidation (M)	M12:Oxidation (M):1000.00;M13:Oxidation (M):1000.00	PEAKS DB
6	66	XP_016868590.1	S.GVYQHVTGEM(+15.99)M(+15.99)GGH.A	Y	31.07	1533.63	14	0.9	512.219	3	10.76	360000	7	2049	RO-CS-190126_SoloskiM_MG_Unstim_C18.raw	1	1	171	184	Oxidation (M)	M10:Oxidation (M):1000.00;M11:Oxidation (M):1000.00	PEAKS DB
6	66	XP_016868590.1	G.YNSYSVSNSEKDIM(+15.99).A	Y	28.76	1651.7	14	0	826.859	2	23.59	243000	7	5372	RO-CS-190126_SoloskiM_MG_Unstim_C18.raw	1	1	133	146	Oxidation (M)	M14:Oxidation (M):1000.00	PEAKS DB
6	66	XP_016868590.1	K.SGVYQHVTGEM(+15.99)M(+15.99)G.G	Y	28.3	1426.59	13	0.2	714.3	2	14.65	316000	7	2967	RO-CS-190126_SoloskiM_MG_Unstim_C18.raw	1	1	170	182	Oxidation (M)	M11:Oxidation (M):1000.00;M12:Oxidation (M):1000.00	PEAKS DB
6	66	XP_016868590.1	S.GVYQHVTGEM(+15.99)M(+15.99)GG.H	Y	27.82	1396.58	13	2.3	699.296	2	14.05	81800	7	2835	RO-CS-190126_SoloskiM_MG_Unstim_C18.raw	1	1	171	183	Oxidation (M)	M10:Oxidation (M):1000.00;M11:Oxidation (M):1000.00	PEAKS DB
6	66	XP_016868590.1	Y.KSGVYQHVTGEM(+15.99)MGGH.A	Y	27.53	1732.77	16	-0.9	578.596	3	10.94	42600	7	2042	RO-CS-190126_SoloskiM_MG_Unstim_C18.raw	1	1	169	184	Oxidation (M)	M12:Oxidation (M):0.00	PEAKS DB
6	66	XP_016868590.1	K.SGVYQHVTGEM(+15.99)M(+15.99)GGHA.I	Y	26.97	1691.7	16	0.4	564.909	3	11.57	732000	7	2264	RO-CS-190126_SoloskiM_MG_Unstim_C18.raw	1	1	170	185	Oxidation (M)	M11:Oxidation (M):1000.00;M12:Oxidation (M):1000.00	PEAKS DB
6	66	XP_016868590.1	S.GVYQHVTGEM(+15.99)M(+15.99).G	Y	24.59	1282.53	11	0.1	642.273	2	14.5	143000	7	2906	RO-CS-190126_SoloskiM_MG_Unstim_C18.raw	1	1	171	181	Oxidation (M)	M10:Oxidation (M):1000.00;M11:Oxidation (M):1000.00	PEAKS DB
6	66	XP_016868590.1	S.GVYQHVTGEM(+15.99)M(+15.99)GGHA.I	Y	22.23	1604.67	15	0.9	535.898	3	11.2	152000	7	2120	RO-CS-190126_SoloskiM_MG_Unstim_C18.raw	1	1	171	185	Oxidation (M)	M10:Oxidation (M):1000.00;M11:Oxidation (M):1000.00	PEAKS DB
6	66	XP_016868590.1	K.SGVYQHVTGEM(+15.99)M(+15.99)GG.H	Y	21.55	1483.61	14	1.2	742.812	2	14.62	1080000	7	3014	RO-CS-190126_SoloskiM_MG_Unstim_C18.raw	1	1	170	183	Oxidation (M)	M11:Oxidation (M):1000.00;M12:Oxidation (M):1000.00	PEAKS DB
6	66	XP_016868590.1	H.VTGEM(+15.99)M(+15.99)GGHAIRI.L	Y	20.11	1402.67	13	-0.1	468.564	3	18.11	155000	7	3871	RO-CS-190126_SoloskiM_MG_Unstim_C18.raw	1	1	176	188	Oxidation (M)	M5:Oxidation (M):1000.00;M6:Oxidation (M):1000.00	PEAKS DB
6	67	XP_016868588.1	Y.KSGVYQHVTGEM(+15.99)M(+15.99)GGH.A	Y	44.5	1748.76	16	-0.4	438.197	4	8.55	1340000	7	1344	RO-CS-190126_SoloskiM_MG_Unstim_C18.raw	2	2	263	278	Oxidation (M)	M12:Oxidation (M):1000.00;M13:Oxidation (M):1000.00	PEAKS DB
6	67	XP_016868588.1	K.SGVYQHVTGEM(+15.99)M(+15.99)GGH.A	Y	44.09	1620.67	15	0.2	541.229	3	11.18	3160000	7	2136	RO-CS-190126_SoloskiM_MG_Unstim_C18.raw	2	2	264	278	Oxidation (M)	M11:Oxidation (M):1000.00;M12:Oxidation (M):1000.00	PEAKS DB
6	67	XP_016868588.1	Y.KSGVYQHVTGEM(+15.99)M(+15.99)GGHA.I	Y	43.48	1819.8	17	0.6	455.957	4	8.65	1640000	7	1366	RO-CS-190126_SoloskiM_MG_Unstim_C18.raw	2	2	263	279	Oxidation (M)	M12:Oxidation (M):1000.00;M13:Oxidation (M):1000.00	PEAKS DB
6	67	XP_016868588.1	Y.KSGVYQHVTGEM(+15.99)M(+15.99).G	Y	41.82	1497.66	13	0.3	749.837	2	9.73	1460000	7	1697	RO-CS-190126_SoloskiM_MG_Unstim_C18.raw	2	2	263	275	Oxidation (M)	M12:Oxidation (M):1000.00;M13:Oxidation (M):1000.00	PEAKS DB
6	67	XP_016868588.1	K.SGVYQHVTGEM(+15.99)M(+15.99).G	Y	37.69	1369.56	12	1.7	685.79	2	14.85	1120000	7	3095	RO-CS-190126_SoloskiM_MG_Unstim_C18.raw	1	1	264	275	Oxidation (M)	M11:Oxidation (M):1000.00;M12:Oxidation (M):1000.00	PEAKS DB
6	67	XP_016868588.1	Y.KSGVYQHVTGEM(+15.99)M(+15.99)GG.H	Y	34.94	1611.7	15	1.3	806.859	2	9.58	879000	7	1654	RO-CS-190126_SoloskiM_MG_Unstim_C18.raw	2	2	263	277	Oxidation (M)	M12:Oxidation (M):1000.00;M13:Oxidation (M):1000.00	PEAKS DB
6	67	XP_016868588.1	Y.KSGVYQHVTGEM(+15.99)M(+15.99)G.G	Y	34.06	1554.68	14	1.1	519.235	3	9.53	206000	7	1649	RO-CS-190126_SoloskiM_MG_Unstim_C18.raw	1	1	263	276	Oxidation (M)	M12:Oxidation (M):1000.00;M13:Oxidation (M):1000.00	PEAKS DB
6	67	XP_016868588.1	S.GVYQHVTGEM(+15.99)M(+15.99)GGH.A	Y	31.07	1533.63	14	0.9	512.219	3	10.76	360000	7	2049	RO-CS-190126_SoloskiM_MG_Unstim_C18.raw	1	1	265	278	Oxidation (M)	M10:Oxidation (M):1000.00;M11:Oxidation (M):1000.00	PEAKS DB
6	67	XP_016868588.1	G.YNSYSVSNSEKDIM(+15.99).A	Y	28.76	1651.7	14	0	826.859	2	23.59	243000	7	5372	RO-CS-190126_SoloskiM_MG_Unstim_C18.raw	1	1	227	240	Oxidation (M)	M14:Oxidation (M):1000.00	PEAKS DB
6	67	XP_016868588.1	K.SGVYQHVTGEM(+15.99)M(+15.99)G.G	Y	28.3	1426.59	13	0.2	714.3	2	14.65	316000	7	2967	RO-CS-190126_SoloskiM_MG_Unstim_C18.raw	1	1	264	276	Oxidation (M)	M11:Oxidation (M):1000.00;M12:Oxidation (M):1000.00	PEAKS DB
6	67	XP_016868588.1	S.GVYQHVTGEM(+15.99)M(+15.99)GG.H	Y	27.82	1396.58	13	2.3	699.296	2	14.05	81800	7	2835	RO-CS-190126_SoloskiM_MG_Unstim_C18.raw	1	1	265	277	Oxidation (M)	M10:Oxidation (M):1000.00;M11:Oxidation (M):1000.00	PEAKS DB
6	67	XP_016868588.1	Y.KSGVYQHVTGEM(+15.99)MGGH.A	Y	27.53	1732.77	16	-0.9	578.596	3	10.94	42600	7	2042	RO-CS-190126_SoloskiM_MG_Unstim_C18.raw	1	1	263	278	Oxidation (M)	M12:Oxidation (M):0.00	PEAKS DB
6	67	XP_016868588.1	K.SGVYQHVTGEM(+15.99)M(+15.99)GGHA.I	Y	26.97	1691.7	16	0.4	564.909	3	11.57	732000	7	2264	RO-CS-190126_SoloskiM_MG_Unstim_C18.raw	1	1	264	279	Oxidation (M)	M11:Oxidation (M):1000.00;M12:Oxidation (M):1000.00	PEAKS DB
6	67	XP_016868588.1	S.GVYQHVTGEM(+15.99)M(+15.99).G	Y	24.59	1282.53	11	0.1	642.273	2	14.5	143000	7	2906	RO-CS-190126_SoloskiM_MG_Unstim_C18.raw	1	1	265	275	Oxidation (M)	M10:Oxidation (M):1000.00;M11:Oxidation (M):1000.00	PEAKS DB
6	67	XP_016868588.1	S.GVYQHVTGEM(+15.99)M(+15.99)GGHA.I	Y	22.23	1604.67	15	0.9	535.898	3	11.2	152000	7	2120	RO-CS-190126_SoloskiM_MG_Unstim_C18.raw	1	1	265	279	Oxidation (M)	M10:Oxidation (M):1000.00;M11:Oxidation (M):1000.00	PEAKS DB
6	67	XP_016868588.1	K.SGVYQHVTGEM(+15.99)M(+15.99)GG.H	Y	21.55	1483.61	14	1.2	742.812	2	14.62	1080000	7	3014	RO-CS-190126_SoloskiM_MG_Unstim_C18.raw	1	1	264	277	Oxidation (M)	M11:Oxidation (M):1000.00;M12:Oxidation (M):1000.00	PEAKS DB
6	67	XP_016868588.1	H.VTGEM(+15.99)M(+15.99)GGHAIRI.L	Y	20.11	1402.67	13	-0.1	468.564	3	18.11	155000	7	3871	RO-CS-190126_SoloskiM_MG_Unstim_C18.raw	1	1	270	282	Oxidation (M)	M5:Oxidation (M):1000.00;M6:Oxidation (M):1000.00	PEAKS DB
6	68	NP_001899.1	Y.KSGVYQHVTGEM(+15.99)M(+15.99)GGH.A	Y	44.5	1748.76	16	-0.4	438.197	4	8.55	1340000	7	1344	RO-CS-190126_SoloskiM_MG_Unstim_C18.raw	2	2	263	278	Oxidation (M)	M12:Oxidation (M):1000.00;M13:Oxidation (M):1000.00	PEAKS DB
6	68	NP_001899.1	K.SGVYQHVTGEM(+15.99)M(+15.99)GGH.A	Y	44.09	1620.67	15	0.2	541.229	3	11.18	3160000	7	2136	RO-CS-190126_SoloskiM_MG_Unstim_C18.raw	2	2	264	278	Oxidation (M)	M11:Oxidation (M):1000.00;M12:Oxidation (M):1000.00	PEAKS DB
6	68	NP_001899.1	Y.KSGVYQHVTGEM(+15.99)M(+15.99)GGHA.I	Y	43.48	1819.8	17	0.6	455.957	4	8.65	1640000	7	1366	RO-CS-190126_SoloskiM_MG_Unstim_C18.raw	2	2	263	279	Oxidation (M)	M12:Oxidation (M):1000.00;M13:Oxidation (M):1000.00	PEAKS DB
6	68	NP_001899.1	Y.KSGVYQHVTGEM(+15.99)M(+15.99).G	Y	41.82	1497.66	13	0.3	749.837	2	9.73	1460000	7	1697	RO-CS-190126_SoloskiM_MG_Unstim_C18.raw	2	2	263	275	Oxidation (M)	M12:Oxidation (M):1000.00;M13:Oxidation (M):1000.00	PEAKS DB
6	68	NP_001899.1	K.SGVYQHVTGEM(+15.99)M(+15.99).G	Y	37.69	1369.56	12	1.7	685.79	2	14.85	1120000	7	3095	RO-CS-190126_SoloskiM_MG_Unstim_C18.raw	1	1	264	275	Oxidation (M)	M11:Oxidation (M):1000.00;M12:Oxidation (M):1000.00	PEAKS DB
6	68	NP_001899.1	Y.KSGVYQHVTGEM(+15.99)M(+15.99)GG.H	Y	34.94	1611.7	15	1.3	806.859	2	9.58	879000	7	1654	RO-CS-190126_SoloskiM_MG_Unstim_C18.raw	2	2	263	277	Oxidation (M)	M12:Oxidation (M):1000.00;M13:Oxidation (M):1000.00	PEAKS DB
6	68	NP_001899.1	Y.KSGVYQHVTGEM(+15.99)M(+15.99)G.G	Y	34.06	1554.68	14	1.1	519.235	3	9.53	206000	7	1649	RO-CS-190126_SoloskiM_MG_Unstim_C18.raw	1	1	263	276	Oxidation (M)	M12:Oxidation (M):1000.00;M13:Oxidation (M):1000.00	PEAKS DB
6	68	NP_001899.1	S.GVYQHVTGEM(+15.99)M(+15.99)GGH.A	Y	31.07	1533.63	14	0.9	512.219	3	10.76	360000	7	2049	RO-CS-190126_SoloskiM_MG_Unstim_C18.raw	1	1	265	278	Oxidation (M)	M10:Oxidation (M):1000.00;M11:Oxidation (M):1000.00	PEAKS DB
6	68	NP_001899.1	G.YNSYSVSNSEKDIM(+15.99).A	Y	28.76	1651.7	14	0	826.859	2	23.59	243000	7	5372	RO-CS-190126_SoloskiM_MG_Unstim_C18.raw	1	1	227	240	Oxidation (M)	M14:Oxidation (M):1000.00	PEAKS DB
6	68	NP_001899.1	K.SGVYQHVTGEM(+15.99)M(+15.99)G.G	Y	28.3	1426.59	13	0.2	714.3	2	14.65	316000	7	2967	RO-CS-190126_SoloskiM_MG_Unstim_C18.raw	1	1	264	276	Oxidation (M)	M11:Oxidation (M):1000.00;M12:Oxidation (M):1000.00	PEAKS DB
6	68	NP_001899.1	S.GVYQHVTGEM(+15.99)M(+15.99)GG.H	Y	27.82	1396.58	13	2.3	699.296	2	14.05	81800	7	2835	RO-CS-190126_SoloskiM_MG_Unstim_C18.raw	1	1	265	277	Oxidation (M)	M10:Oxidation (M):1000.00;M11:Oxidation (M):1000.00	PEAKS DB
6	68	NP_001899.1	Y.KSGVYQHVTGEM(+15.99)MGGH.A	Y	27.53	1732.77	16	-0.9	578.596	3	10.94	42600	7	2042	RO-CS-190126_SoloskiM_MG_Unstim_C18.raw	1	1	263	278	Oxidation (M)	M12:Oxidation (M):0.00	PEAKS DB
6	68	NP_001899.1	K.SGVYQHVTGEM(+15.99)M(+15.99)GGHA.I	Y	26.97	1691.7	16	0.4	564.909	3	11.57	732000	7	2264	RO-CS-190126_SoloskiM_MG_Unstim_C18.raw	1	1	264	279	Oxidation (M)	M11:Oxidation (M):1000.00;M12:Oxidation (M):1000.00	PEAKS DB
6	68	NP_001899.1	S.GVYQHVTGEM(+15.99)M(+15.99).G	Y	24.59	1282.53	11	0.1	642.273	2	14.5	143000	7	2906	RO-CS-190126_SoloskiM_MG_Unstim_C18.raw	1	1	265	275	Oxidation (M)	M10:Oxidation (M):1000.00;M11:Oxidation (M):1000.00	PEAKS DB
6	68	NP_001899.1	S.GVYQHVTGEM(+15.99)M(+15.99)GGHA.I	Y	22.23	1604.67	15	0.9	535.898	3	11.2	152000	7	2120	RO-CS-190126_SoloskiM_MG_Unstim_C18.raw	1	1	265	279	Oxidation (M)	M10:Oxidation (M):1000.00;M11:Oxidation (M):1000.00	PEAKS DB
6	68	NP_001899.1	K.SGVYQHVTGEM(+15.99)M(+15.99)GG.H	Y	21.55	1483.61	14	1.2	742.812	2	14.62	1080000	7	3014	RO-CS-190126_SoloskiM_MG_Unstim_C18.raw	1	1	264	277	Oxidation (M)	M11:Oxidation (M):1000.00;M12:Oxidation (M):1000.00	PEAKS DB
6	68	NP_001899.1	H.VTGEM(+15.99)M(+15.99)GGHAIRI.L	Y	20.11	1402.67	13	-0.1	468.564	3	18.11	155000	7	3871	RO-CS-190126_SoloskiM_MG_Unstim_C18.raw	1	1	270	282	Oxidation (M)	M5:Oxidation (M):1000.00;M6:Oxidation (M):1000.00	PEAKS DB
6	69	NP_680090.1	Y.KSGVYQHVTGEM(+15.99)M(+15.99)GGH.A	Y	44.5	1748.76	16	-0.4	438.197	4	8.55	1340000	7	1344	RO-CS-190126_SoloskiM_MG_Unstim_C18.raw	2	2	263	278	Oxidation (M)	M12:Oxidation (M):1000.00;M13:Oxidation (M):1000.00	PEAKS DB
6	69	NP_680090.1	K.SGVYQHVTGEM(+15.99)M(+15.99)GGH.A	Y	44.09	1620.67	15	0.2	541.229	3	11.18	3160000	7	2136	RO-CS-190126_SoloskiM_MG_Unstim_C18.raw	2	2	264	278	Oxidation (M)	M11:Oxidation (M):1000.00;M12:Oxidation (M):1000.00	PEAKS DB
6	69	NP_680090.1	Y.KSGVYQHVTGEM(+15.99)M(+15.99)GGHA.I	Y	43.48	1819.8	17	0.6	455.957	4	8.65	1640000	7	1366	RO-CS-190126_SoloskiM_MG_Unstim_C18.raw	2	2	263	279	Oxidation (M)	M12:Oxidation (M):1000.00;M13:Oxidation (M):1000.00	PEAKS DB
6	69	NP_680090.1	Y.KSGVYQHVTGEM(+15.99)M(+15.99).G	Y	41.82	1497.66	13	0.3	749.837	2	9.73	1460000	7	1697	RO-CS-190126_SoloskiM_MG_Unstim_C18.raw	2	2	263	275	Oxidation (M)	M12:Oxidation (M):1000.00;M13:Oxidation (M):1000.00	PEAKS DB
6	69	NP_680090.1	K.SGVYQHVTGEM(+15.99)M(+15.99).G	Y	37.69	1369.56	12	1.7	685.79	2	14.85	1120000	7	3095	RO-CS-190126_SoloskiM_MG_Unstim_C18.raw	1	1	264	275	Oxidation (M)	M11:Oxidation (M):1000.00;M12:Oxidation (M):1000.00	PEAKS DB
6	69	NP_680090.1	Y.KSGVYQHVTGEM(+15.99)M(+15.99)GG.H	Y	34.94	1611.7	15	1.3	806.859	2	9.58	879000	7	1654	RO-CS-190126_SoloskiM_MG_Unstim_C18.raw	2	2	263	277	Oxidation (M)	M12:Oxidation (M):1000.00;M13:Oxidation (M):1000.00	PEAKS DB
6	69	NP_680090.1	Y.KSGVYQHVTGEM(+15.99)M(+15.99)G.G	Y	34.06	1554.68	14	1.1	519.235	3	9.53	206000	7	1649	RO-CS-190126_SoloskiM_MG_Unstim_C18.raw	1	1	263	276	Oxidation (M)	M12:Oxidation (M):1000.00;M13:Oxidation (M):1000.00	PEAKS DB
6	69	NP_680090.1	S.GVYQHVTGEM(+15.99)M(+15.99)GGH.A	Y	31.07	1533.63	14	0.9	512.219	3	10.76	360000	7	2049	RO-CS-190126_SoloskiM_MG_Unstim_C18.raw	1	1	265	278	Oxidation (M)	M10:Oxidation (M):1000.00;M11:Oxidation (M):1000.00	PEAKS DB
6	69	NP_680090.1	G.YNSYSVSNSEKDIM(+15.99).A	Y	28.76	1651.7	14	0	826.859	2	23.59	243000	7	5372	RO-CS-190126_SoloskiM_MG_Unstim_C18.raw	1	1	227	240	Oxidation (M)	M14:Oxidation (M):1000.00	PEAKS DB
6	69	NP_680090.1	K.SGVYQHVTGEM(+15.99)M(+15.99)G.G	Y	28.3	1426.59	13	0.2	714.3	2	14.65	316000	7	2967	RO-CS-190126_SoloskiM_MG_Unstim_C18.raw	1	1	264	276	Oxidation (M)	M11:Oxidation (M):1000.00;M12:Oxidation (M):1000.00	PEAKS DB
6	69	NP_680090.1	S.GVYQHVTGEM(+15.99)M(+15.99)GG.H	Y	27.82	1396.58	13	2.3	699.296	2	14.05	81800	7	2835	RO-CS-190126_SoloskiM_MG_Unstim_C18.raw	1	1	265	277	Oxidation (M)	M10:Oxidation (M):1000.00;M11:Oxidation (M):1000.00	PEAKS DB
6	69	NP_680090.1	Y.KSGVYQHVTGEM(+15.99)MGGH.A	Y	27.53	1732.77	16	-0.9	578.596	3	10.94	42600	7	2042	RO-CS-190126_SoloskiM_MG_Unstim_C18.raw	1	1	263	278	Oxidation (M)	M12:Oxidation (M):0.00	PEAKS DB
6	69	NP_680090.1	K.SGVYQHVTGEM(+15.99)M(+15.99)GGHA.I	Y	26.97	1691.7	16	0.4	564.909	3	11.57	732000	7	2264	RO-CS-190126_SoloskiM_MG_Unstim_C18.raw	1	1	264	279	Oxidation (M)	M11:Oxidation (M):1000.00;M12:Oxidation (M):1000.00	PEAKS DB
6	69	NP_680090.1	S.GVYQHVTGEM(+15.99)M(+15.99).G	Y	24.59	1282.53	11	0.1	642.273	2	14.5	143000	7	2906	RO-CS-190126_SoloskiM_MG_Unstim_C18.raw	1	1	265	275	Oxidation (M)	M10:Oxidation (M):1000.00;M11:Oxidation (M):1000.00	PEAKS DB
6	69	NP_680090.1	S.GVYQHVTGEM(+15.99)M(+15.99)GGHA.I	Y	22.23	1604.67	15	0.9	535.898	3	11.2	152000	7	2120	RO-CS-190126_SoloskiM_MG_Unstim_C18.raw	1	1	265	279	Oxidation (M)	M10:Oxidation (M):1000.00;M11:Oxidation (M):1000.00	PEAKS DB
6	69	NP_680090.1	K.SGVYQHVTGEM(+15.99)M(+15.99)GG.H	Y	21.55	1483.61	14	1.2	742.812	2	14.62	1080000	7	3014	RO-CS-190126_SoloskiM_MG_Unstim_C18.raw	1	1	264	277	Oxidation (M)	M11:Oxidation (M):1000.00;M12:Oxidation (M):1000.00	PEAKS DB
6	69	NP_680090.1	H.VTGEM(+15.99)M(+15.99)GGHAIRI.L	Y	20.11	1402.67	13	-0.1	468.564	3	18.11	155000	7	3871	RO-CS-190126_SoloskiM_MG_Unstim_C18.raw	1	1	270	282	Oxidation (M)	M5:Oxidation (M):1000.00;M6:Oxidation (M):1000.00	PEAKS DB
6	70	XP_006716308.1	Y.KSGVYQHVTGEM(+15.99)M(+15.99)GGH.A	Y	44.5	1748.76	16	-0.4	438.197	4	8.55	1340000	7	1344	RO-CS-190126_SoloskiM_MG_Unstim_C18.raw	2	2	263	278	Oxidation (M)	M12:Oxidation (M):1000.00;M13:Oxidation (M):1000.00	PEAKS DB
6	70	XP_006716308.1	K.SGVYQHVTGEM(+15.99)M(+15.99)GGH.A	Y	44.09	1620.67	15	0.2	541.229	3	11.18	3160000	7	2136	RO-CS-190126_SoloskiM_MG_Unstim_C18.raw	2	2	264	278	Oxidation (M)	M11:Oxidation (M):1000.00;M12:Oxidation (M):1000.00	PEAKS DB
6	70	XP_006716308.1	Y.KSGVYQHVTGEM(+15.99)M(+15.99)GGHA.I	Y	43.48	1819.8	17	0.6	455.957	4	8.65	1640000	7	1366	RO-CS-190126_SoloskiM_MG_Unstim_C18.raw	2	2	263	279	Oxidation (M)	M12:Oxidation (M):1000.00;M13:Oxidation (M):1000.00	PEAKS DB
6	70	XP_006716308.1	Y.KSGVYQHVTGEM(+15.99)M(+15.99).G	Y	41.82	1497.66	13	0.3	749.837	2	9.73	1460000	7	1697	RO-CS-190126_SoloskiM_MG_Unstim_C18.raw	2	2	263	275	Oxidation (M)	M12:Oxidation (M):1000.00;M13:Oxidation (M):1000.00	PEAKS DB
6	70	XP_006716308.1	K.SGVYQHVTGEM(+15.99)M(+15.99).G	Y	37.69	1369.56	12	1.7	685.79	2	14.85	1120000	7	3095	RO-CS-190126_SoloskiM_MG_Unstim_C18.raw	1	1	264	275	Oxidation (M)	M11:Oxidation (M):1000.00;M12:Oxidation (M):1000.00	PEAKS DB
6	70	XP_006716308.1	Y.KSGVYQHVTGEM(+15.99)M(+15.99)GG.H	Y	34.94	1611.7	15	1.3	806.859	2	9.58	879000	7	1654	RO-CS-190126_SoloskiM_MG_Unstim_C18.raw	2	2	263	277	Oxidation (M)	M12:Oxidation (M):1000.00;M13:Oxidation (M):1000.00	PEAKS DB
6	70	XP_006716308.1	Y.KSGVYQHVTGEM(+15.99)M(+15.99)G.G	Y	34.06	1554.68	14	1.1	519.235	3	9.53	206000	7	1649	RO-CS-190126_SoloskiM_MG_Unstim_C18.raw	1	1	263	276	Oxidation (M)	M12:Oxidation (M):1000.00;M13:Oxidation (M):1000.00	PEAKS DB
6	70	XP_006716308.1	S.GVYQHVTGEM(+15.99)M(+15.99)GGH.A	Y	31.07	1533.63	14	0.9	512.219	3	10.76	360000	7	2049	RO-CS-190126_SoloskiM_MG_Unstim_C18.raw	1	1	265	278	Oxidation (M)	M10:Oxidation (M):1000.00;M11:Oxidation (M):1000.00	PEAKS DB
6	70	XP_006716308.1	G.YNSYSVSNSEKDIM(+15.99).A	Y	28.76	1651.7	14	0	826.859	2	23.59	243000	7	5372	RO-CS-190126_SoloskiM_MG_Unstim_C18.raw	1	1	227	240	Oxidation (M)	M14:Oxidation (M):1000.00	PEAKS DB
6	70	XP_006716308.1	K.SGVYQHVTGEM(+15.99)M(+15.99)G.G	Y	28.3	1426.59	13	0.2	714.3	2	14.65	316000	7	2967	RO-CS-190126_SoloskiM_MG_Unstim_C18.raw	1	1	264	276	Oxidation (M)	M11:Oxidation (M):1000.00;M12:Oxidation (M):1000.00	PEAKS DB
6	70	XP_006716308.1	S.GVYQHVTGEM(+15.99)M(+15.99)GG.H	Y	27.82	1396.58	13	2.3	699.296	2	14.05	81800	7	2835	RO-CS-190126_SoloskiM_MG_Unstim_C18.raw	1	1	265	277	Oxidation (M)	M10:Oxidation (M):1000.00;M11:Oxidation (M):1000.00	PEAKS DB
6	70	XP_006716308.1	Y.KSGVYQHVTGEM(+15.99)MGGH.A	Y	27.53	1732.77	16	-0.9	578.596	3	10.94	42600	7	2042	RO-CS-190126_SoloskiM_MG_Unstim_C18.raw	1	1	263	278	Oxidation (M)	M12:Oxidation (M):0.00	PEAKS DB
6	70	XP_006716308.1	K.SGVYQHVTGEM(+15.99)M(+15.99)GGHA.I	Y	26.97	1691.7	16	0.4	564.909	3	11.57	732000	7	2264	RO-CS-190126_SoloskiM_MG_Unstim_C18.raw	1	1	264	279	Oxidation (M)	M11:Oxidation (M):1000.00;M12:Oxidation (M):1000.00	PEAKS DB
6	70	XP_006716308.1	S.GVYQHVTGEM(+15.99)M(+15.99).G	Y	24.59	1282.53	11	0.1	642.273	2	14.5	143000	7	2906	RO-CS-190126_SoloskiM_MG_Unstim_C18.raw	1	1	265	275	Oxidation (M)	M10:Oxidation (M):1000.00;M11:Oxidation (M):1000.00	PEAKS DB
6	70	XP_006716308.1	S.GVYQHVTGEM(+15.99)M(+15.99)GGHA.I	Y	22.23	1604.67	15	0.9	535.898	3	11.2	152000	7	2120	RO-CS-190126_SoloskiM_MG_Unstim_C18.raw	1	1	265	279	Oxidation (M)	M10:Oxidation (M):1000.00;M11:Oxidation (M):1000.00	PEAKS DB
6	70	XP_006716308.1	K.SGVYQHVTGEM(+15.99)M(+15.99)GG.H	Y	21.55	1483.61	14	1.2	742.812	2	14.62	1080000	7	3014	RO-CS-190126_SoloskiM_MG_Unstim_C18.raw	1	1	264	277	Oxidation (M)	M11:Oxidation (M):1000.00;M12:Oxidation (M):1000.00	PEAKS DB
6	70	XP_006716308.1	H.VTGEM(+15.99)M(+15.99)GGHAIRI.L	Y	20.11	1402.67	13	-0.1	468.564	3	18.11	155000	7	3871	RO-CS-190126_SoloskiM_MG_Unstim_C18.raw	1	1	270	282	Oxidation (M)	M5:Oxidation (M):1000.00;M6:Oxidation (M):1000.00	PEAKS DB
6	71	NP_680091.1	Y.KSGVYQHVTGEM(+15.99)M(+15.99)GGH.A	Y	44.5	1748.76	16	-0.4	438.197	4	8.55	1340000	7	1344	RO-CS-190126_SoloskiM_MG_Unstim_C18.raw	2	2	263	278	Oxidation (M)	M12:Oxidation (M):1000.00;M13:Oxidation (M):1000.00	PEAKS DB
6	71	NP_680091.1	K.SGVYQHVTGEM(+15.99)M(+15.99)GGH.A	Y	44.09	1620.67	15	0.2	541.229	3	11.18	3160000	7	2136	RO-CS-190126_SoloskiM_MG_Unstim_C18.raw	2	2	264	278	Oxidation (M)	M11:Oxidation (M):1000.00;M12:Oxidation (M):1000.00	PEAKS DB
6	71	NP_680091.1	Y.KSGVYQHVTGEM(+15.99)M(+15.99)GGHA.I	Y	43.48	1819.8	17	0.6	455.957	4	8.65	1640000	7	1366	RO-CS-190126_SoloskiM_MG_Unstim_C18.raw	2	2	263	279	Oxidation (M)	M12:Oxidation (M):1000.00;M13:Oxidation (M):1000.00	PEAKS DB
6	71	NP_680091.1	Y.KSGVYQHVTGEM(+15.99)M(+15.99).G	Y	41.82	1497.66	13	0.3	749.837	2	9.73	1460000	7	1697	RO-CS-190126_SoloskiM_MG_Unstim_C18.raw	2	2	263	275	Oxidation (M)	M12:Oxidation (M):1000.00;M13:Oxidation (M):1000.00	PEAKS DB
6	71	NP_680091.1	K.SGVYQHVTGEM(+15.99)M(+15.99).G	Y	37.69	1369.56	12	1.7	685.79	2	14.85	1120000	7	3095	RO-CS-190126_SoloskiM_MG_Unstim_C18.raw	1	1	264	275	Oxidation (M)	M11:Oxidation (M):1000.00;M12:Oxidation (M):1000.00	PEAKS DB
6	71	NP_680091.1	Y.KSGVYQHVTGEM(+15.99)M(+15.99)GG.H	Y	34.94	1611.7	15	1.3	806.859	2	9.58	879000	7	1654	RO-CS-190126_SoloskiM_MG_Unstim_C18.raw	2	2	263	277	Oxidation (M)	M12:Oxidation (M):1000.00;M13:Oxidation (M):1000.00	PEAKS DB
6	71	NP_680091.1	Y.KSGVYQHVTGEM(+15.99)M(+15.99)G.G	Y	34.06	1554.68	14	1.1	519.235	3	9.53	206000	7	1649	RO-CS-190126_SoloskiM_MG_Unstim_C18.raw	1	1	263	276	Oxidation (M)	M12:Oxidation (M):1000.00;M13:Oxidation (M):1000.00	PEAKS DB
6	71	NP_680091.1	S.GVYQHVTGEM(+15.99)M(+15.99)GGH.A	Y	31.07	1533.63	14	0.9	512.219	3	10.76	360000	7	2049	RO-CS-190126_SoloskiM_MG_Unstim_C18.raw	1	1	265	278	Oxidation (M)	M10:Oxidation (M):1000.00;M11:Oxidation (M):1000.00	PEAKS DB
6	71	NP_680091.1	G.YNSYSVSNSEKDIM(+15.99).A	Y	28.76	1651.7	14	0	826.859	2	23.59	243000	7	5372	RO-CS-190126_SoloskiM_MG_Unstim_C18.raw	1	1	227	240	Oxidation (M)	M14:Oxidation (M):1000.00	PEAKS DB
6	71	NP_680091.1	K.SGVYQHVTGEM(+15.99)M(+15.99)G.G	Y	28.3	1426.59	13	0.2	714.3	2	14.65	316000	7	2967	RO-CS-190126_SoloskiM_MG_Unstim_C18.raw	1	1	264	276	Oxidation (M)	M11:Oxidation (M):1000.00;M12:Oxidation (M):1000.00	PEAKS DB
6	71	NP_680091.1	S.GVYQHVTGEM(+15.99)M(+15.99)GG.H	Y	27.82	1396.58	13	2.3	699.296	2	14.05	81800	7	2835	RO-CS-190126_SoloskiM_MG_Unstim_C18.raw	1	1	265	277	Oxidation (M)	M10:Oxidation (M):1000.00;M11:Oxidation (M):1000.00	PEAKS DB
6	71	NP_680091.1	Y.KSGVYQHVTGEM(+15.99)MGGH.A	Y	27.53	1732.77	16	-0.9	578.596	3	10.94	42600	7	2042	RO-CS-190126_SoloskiM_MG_Unstim_C18.raw	1	1	263	278	Oxidation (M)	M12:Oxidation (M):0.00	PEAKS DB
6	71	NP_680091.1	K.SGVYQHVTGEM(+15.99)M(+15.99)GGHA.I	Y	26.97	1691.7	16	0.4	564.909	3	11.57	732000	7	2264	RO-CS-190126_SoloskiM_MG_Unstim_C18.raw	1	1	264	279	Oxidation (M)	M11:Oxidation (M):1000.00;M12:Oxidation (M):1000.00	PEAKS DB
6	71	NP_680091.1	S.GVYQHVTGEM(+15.99)M(+15.99).G	Y	24.59	1282.53	11	0.1	642.273	2	14.5	143000	7	2906	RO-CS-190126_SoloskiM_MG_Unstim_C18.raw	1	1	265	275	Oxidation (M)	M10:Oxidation (M):1000.00;M11:Oxidation (M):1000.00	PEAKS DB
6	71	NP_680091.1	S.GVYQHVTGEM(+15.99)M(+15.99)GGHA.I	Y	22.23	1604.67	15	0.9	535.898	3	11.2	152000	7	2120	RO-CS-190126_SoloskiM_MG_Unstim_C18.raw	1	1	265	279	Oxidation (M)	M10:Oxidation (M):1000.00;M11:Oxidation (M):1000.00	PEAKS DB
6	71	NP_680091.1	K.SGVYQHVTGEM(+15.99)M(+15.99)GG.H	Y	21.55	1483.61	14	1.2	742.812	2	14.62	1080000	7	3014	RO-CS-190126_SoloskiM_MG_Unstim_C18.raw	1	1	264	277	Oxidation (M)	M11:Oxidation (M):1000.00;M12:Oxidation (M):1000.00	PEAKS DB
6	71	NP_680091.1	H.VTGEM(+15.99)M(+15.99)GGHAIRI.L	Y	20.11	1402.67	13	-0.1	468.564	3	18.11	155000	7	3871	RO-CS-190126_SoloskiM_MG_Unstim_C18.raw	1	1	270	282	Oxidation (M)	M5:Oxidation (M):1000.00;M6:Oxidation (M):1000.00	PEAKS DB
6	72	XP_016868586.1	Y.KSGVYQHVTGEM(+15.99)M(+15.99)GGH.A	Y	44.5	1748.76	16	-0.4	438.197	4	8.55	1340000	7	1344	RO-CS-190126_SoloskiM_MG_Unstim_C18.raw	2	2	263	278	Oxidation (M)	M12:Oxidation (M):1000.00;M13:Oxidation (M):1000.00	PEAKS DB
6	72	XP_016868586.1	K.SGVYQHVTGEM(+15.99)M(+15.99)GGH.A	Y	44.09	1620.67	15	0.2	541.229	3	11.18	3160000	7	2136	RO-CS-190126_SoloskiM_MG_Unstim_C18.raw	2	2	264	278	Oxidation (M)	M11:Oxidation (M):1000.00;M12:Oxidation (M):1000.00	PEAKS DB
6	72	XP_016868586.1	Y.KSGVYQHVTGEM(+15.99)M(+15.99)GGHA.I	Y	43.48	1819.8	17	0.6	455.957	4	8.65	1640000	7	1366	RO-CS-190126_SoloskiM_MG_Unstim_C18.raw	2	2	263	279	Oxidation (M)	M12:Oxidation (M):1000.00;M13:Oxidation (M):1000.00	PEAKS DB
6	72	XP_016868586.1	Y.KSGVYQHVTGEM(+15.99)M(+15.99).G	Y	41.82	1497.66	13	0.3	749.837	2	9.73	1460000	7	1697	RO-CS-190126_SoloskiM_MG_Unstim_C18.raw	2	2	263	275	Oxidation (M)	M12:Oxidation (M):1000.00;M13:Oxidation (M):1000.00	PEAKS DB
6	72	XP_016868586.1	K.SGVYQHVTGEM(+15.99)M(+15.99).G	Y	37.69	1369.56	12	1.7	685.79	2	14.85	1120000	7	3095	RO-CS-190126_SoloskiM_MG_Unstim_C18.raw	1	1	264	275	Oxidation (M)	M11:Oxidation (M):1000.00;M12:Oxidation (M):1000.00	PEAKS DB
6	72	XP_016868586.1	Y.KSGVYQHVTGEM(+15.99)M(+15.99)GG.H	Y	34.94	1611.7	15	1.3	806.859	2	9.58	879000	7	1654	RO-CS-190126_SoloskiM_MG_Unstim_C18.raw	2	2	263	277	Oxidation (M)	M12:Oxidation (M):1000.00;M13:Oxidation (M):1000.00	PEAKS DB
6	72	XP_016868586.1	Y.KSGVYQHVTGEM(+15.99)M(+15.99)G.G	Y	34.06	1554.68	14	1.1	519.235	3	9.53	206000	7	1649	RO-CS-190126_SoloskiM_MG_Unstim_C18.raw	1	1	263	276	Oxidation (M)	M12:Oxidation (M):1000.00;M13:Oxidation (M):1000.00	PEAKS DB
6	72	XP_016868586.1	S.GVYQHVTGEM(+15.99)M(+15.99)GGH.A	Y	31.07	1533.63	14	0.9	512.219	3	10.76	360000	7	2049	RO-CS-190126_SoloskiM_MG_Unstim_C18.raw	1	1	265	278	Oxidation (M)	M10:Oxidation (M):1000.00;M11:Oxidation (M):1000.00	PEAKS DB
6	72	XP_016868586.1	G.YNSYSVSNSEKDIM(+15.99).A	Y	28.76	1651.7	14	0	826.859	2	23.59	243000	7	5372	RO-CS-190126_SoloskiM_MG_Unstim_C18.raw	1	1	227	240	Oxidation (M)	M14:Oxidation (M):1000.00	PEAKS DB
6	72	XP_016868586.1	K.SGVYQHVTGEM(+15.99)M(+15.99)G.G	Y	28.3	1426.59	13	0.2	714.3	2	14.65	316000	7	2967	RO-CS-190126_SoloskiM_MG_Unstim_C18.raw	1	1	264	276	Oxidation (M)	M11:Oxidation (M):1000.00;M12:Oxidation (M):1000.00	PEAKS DB
6	72	XP_016868586.1	S.GVYQHVTGEM(+15.99)M(+15.99)GG.H	Y	27.82	1396.58	13	2.3	699.296	2	14.05	81800	7	2835	RO-CS-190126_SoloskiM_MG_Unstim_C18.raw	1	1	265	277	Oxidation (M)	M10:Oxidation (M):1000.00;M11:Oxidation (M):1000.00	PEAKS DB
6	72	XP_016868586.1	Y.KSGVYQHVTGEM(+15.99)MGGH.A	Y	27.53	1732.77	16	-0.9	578.596	3	10.94	42600	7	2042	RO-CS-190126_SoloskiM_MG_Unstim_C18.raw	1	1	263	278	Oxidation (M)	M12:Oxidation (M):0.00	PEAKS DB
6	72	XP_016868586.1	K.SGVYQHVTGEM(+15.99)M(+15.99)GGHA.I	Y	26.97	1691.7	16	0.4	564.909	3	11.57	732000	7	2264	RO-CS-190126_SoloskiM_MG_Unstim_C18.raw	1	1	264	279	Oxidation (M)	M11:Oxidation (M):1000.00;M12:Oxidation (M):1000.00	PEAKS DB
6	72	XP_016868586.1	S.GVYQHVTGEM(+15.99)M(+15.99).G	Y	24.59	1282.53	11	0.1	642.273	2	14.5	143000	7	2906	RO-CS-190126_SoloskiM_MG_Unstim_C18.raw	1	1	265	275	Oxidation (M)	M10:Oxidation (M):1000.00;M11:Oxidation (M):1000.00	PEAKS DB
6	72	XP_016868586.1	S.GVYQHVTGEM(+15.99)M(+15.99)GGHA.I	Y	22.23	1604.67	15	0.9	535.898	3	11.2	152000	7	2120	RO-CS-190126_SoloskiM_MG_Unstim_C18.raw	1	1	265	279	Oxidation (M)	M10:Oxidation (M):1000.00;M11:Oxidation (M):1000.00	PEAKS DB
6	72	XP_016868586.1	K.SGVYQHVTGEM(+15.99)M(+15.99)GG.H	Y	21.55	1483.61	14	1.2	742.812	2	14.62	1080000	7	3014	RO-CS-190126_SoloskiM_MG_Unstim_C18.raw	1	1	264	277	Oxidation (M)	M11:Oxidation (M):1000.00;M12:Oxidation (M):1000.00	PEAKS DB
6	72	XP_016868586.1	H.VTGEM(+15.99)M(+15.99)GGHAIRI.L	Y	20.11	1402.67	13	-0.1	468.564	3	18.11	155000	7	3871	RO-CS-190126_SoloskiM_MG_Unstim_C18.raw	1	1	270	282	Oxidation (M)	M5:Oxidation (M):1000.00;M6:Oxidation (M):1000.00	PEAKS DB
6	77	XP_016868587.1	Y.KSGVYQHVTGEM(+15.99)M(+15.99)GGH.A	Y	44.5	1748.76	16	-0.4	438.197	4	8.55	1340000	7	1344	RO-CS-190126_SoloskiM_MG_Unstim_C18.raw	2	2	263	278	Oxidation (M)	M12:Oxidation (M):1000.00;M13:Oxidation (M):1000.00	PEAKS DB
6	77	XP_016868587.1	K.SGVYQHVTGEM(+15.99)M(+15.99)GGH.A	Y	44.09	1620.67	15	0.2	541.229	3	11.18	3160000	7	2136	RO-CS-190126_SoloskiM_MG_Unstim_C18.raw	2	2	264	278	Oxidation (M)	M11:Oxidation (M):1000.00;M12:Oxidation (M):1000.00	PEAKS DB
6	77	XP_016868587.1	Y.KSGVYQHVTGEM(+15.99)M(+15.99)GGHA.I	Y	43.48	1819.8	17	0.6	455.957	4	8.65	1640000	7	1366	RO-CS-190126_SoloskiM_MG_Unstim_C18.raw	2	2	263	279	Oxidation (M)	M12:Oxidation (M):1000.00;M13:Oxidation (M):1000.00	PEAKS DB
6	77	XP_016868587.1	Y.KSGVYQHVTGEM(+15.99)M(+15.99).G	Y	41.82	1497.66	13	0.3	749.837	2	9.73	1460000	7	1697	RO-CS-190126_SoloskiM_MG_Unstim_C18.raw	2	2	263	275	Oxidation (M)	M12:Oxidation (M):1000.00;M13:Oxidation (M):1000.00	PEAKS DB
6	77	XP_016868587.1	K.SGVYQHVTGEM(+15.99)M(+15.99).G	Y	37.69	1369.56	12	1.7	685.79	2	14.85	1120000	7	3095	RO-CS-190126_SoloskiM_MG_Unstim_C18.raw	1	1	264	275	Oxidation (M)	M11:Oxidation (M):1000.00;M12:Oxidation (M):1000.00	PEAKS DB
6	77	XP_016868587.1	Y.KSGVYQHVTGEM(+15.99)M(+15.99)GG.H	Y	34.94	1611.7	15	1.3	806.859	2	9.58	879000	7	1654	RO-CS-190126_SoloskiM_MG_Unstim_C18.raw	2	2	263	277	Oxidation (M)	M12:Oxidation (M):1000.00;M13:Oxidation (M):1000.00	PEAKS DB
6	77	XP_016868587.1	Y.KSGVYQHVTGEM(+15.99)M(+15.99)G.G	Y	34.06	1554.68	14	1.1	519.235	3	9.53	206000	7	1649	RO-CS-190126_SoloskiM_MG_Unstim_C18.raw	1	1	263	276	Oxidation (M)	M12:Oxidation (M):1000.00;M13:Oxidation (M):1000.00	PEAKS DB
6	77	XP_016868587.1	S.GVYQHVTGEM(+15.99)M(+15.99)GGH.A	Y	31.07	1533.63	14	0.9	512.219	3	10.76	360000	7	2049	RO-CS-190126_SoloskiM_MG_Unstim_C18.raw	1	1	265	278	Oxidation (M)	M10:Oxidation (M):1000.00;M11:Oxidation (M):1000.00	PEAKS DB
6	77	XP_016868587.1	G.YNSYSVSNSEKDIM(+15.99).A	Y	28.76	1651.7	14	0	826.859	2	23.59	243000	7	5372	RO-CS-190126_SoloskiM_MG_Unstim_C18.raw	1	1	227	240	Oxidation (M)	M14:Oxidation (M):1000.00	PEAKS DB
6	77	XP_016868587.1	K.SGVYQHVTGEM(+15.99)M(+15.99)G.G	Y	28.3	1426.59	13	0.2	714.3	2	14.65	316000	7	2967	RO-CS-190126_SoloskiM_MG_Unstim_C18.raw	1	1	264	276	Oxidation (M)	M11:Oxidation (M):1000.00;M12:Oxidation (M):1000.00	PEAKS DB
6	77	XP_016868587.1	S.GVYQHVTGEM(+15.99)M(+15.99)GG.H	Y	27.82	1396.58	13	2.3	699.296	2	14.05	81800	7	2835	RO-CS-190126_SoloskiM_MG_Unstim_C18.raw	1	1	265	277	Oxidation (M)	M10:Oxidation (M):1000.00;M11:Oxidation (M):1000.00	PEAKS DB
6	77	XP_016868587.1	Y.KSGVYQHVTGEM(+15.99)MGGH.A	Y	27.53	1732.77	16	-0.9	578.596	3	10.94	42600	7	2042	RO-CS-190126_SoloskiM_MG_Unstim_C18.raw	1	1	263	278	Oxidation (M)	M12:Oxidation (M):0.00	PEAKS DB
6	77	XP_016868587.1	K.SGVYQHVTGEM(+15.99)M(+15.99)GGHA.I	Y	26.97	1691.7	16	0.4	564.909	3	11.57	732000	7	2264	RO-CS-190126_SoloskiM_MG_Unstim_C18.raw	1	1	264	279	Oxidation (M)	M11:Oxidation (M):1000.00;M12:Oxidation (M):1000.00	PEAKS DB
6	77	XP_016868587.1	S.GVYQHVTGEM(+15.99)M(+15.99).G	Y	24.59	1282.53	11	0.1	642.273	2	14.5	143000	7	2906	RO-CS-190126_SoloskiM_MG_Unstim_C18.raw	1	1	265	275	Oxidation (M)	M10:Oxidation (M):1000.00;M11:Oxidation (M):1000.00	PEAKS DB
6	77	XP_016868587.1	S.GVYQHVTGEM(+15.99)M(+15.99)GGHA.I	Y	22.23	1604.67	15	0.9	535.898	3	11.2	152000	7	2120	RO-CS-190126_SoloskiM_MG_Unstim_C18.raw	1	1	265	279	Oxidation (M)	M10:Oxidation (M):1000.00;M11:Oxidation (M):1000.00	PEAKS DB
6	77	XP_016868587.1	K.SGVYQHVTGEM(+15.99)M(+15.99)GG.H	Y	21.55	1483.61	14	1.2	742.812	2	14.62	1080000	7	3014	RO-CS-190126_SoloskiM_MG_Unstim_C18.raw	1	1	264	277	Oxidation (M)	M11:Oxidation (M):1000.00;M12:Oxidation (M):1000.00	PEAKS DB
6	77	XP_016868587.1	H.VTGEM(+15.99)M(+15.99)GGHAIRI.L	Y	20.11	1402.67	13	-0.1	468.564	3	18.11	155000	7	3871	RO-CS-190126_SoloskiM_MG_Unstim_C18.raw	1	1	270	282	Oxidation (M)	M5:Oxidation (M):1000.00;M6:Oxidation (M):1000.00	PEAKS DB
6	78	NP_680092.1	Y.KSGVYQHVTGEM(+15.99)M(+15.99)GGH.A	Y	44.5	1748.76	16	-0.4	438.197	4	8.55	1340000	7	1344	RO-CS-190126_SoloskiM_MG_Unstim_C18.raw	2	2	263	278	Oxidation (M)	M12:Oxidation (M):1000.00;M13:Oxidation (M):1000.00	PEAKS DB
6	78	NP_680092.1	K.SGVYQHVTGEM(+15.99)M(+15.99)GGH.A	Y	44.09	1620.67	15	0.2	541.229	3	11.18	3160000	7	2136	RO-CS-190126_SoloskiM_MG_Unstim_C18.raw	2	2	264	278	Oxidation (M)	M11:Oxidation (M):1000.00;M12:Oxidation (M):1000.00	PEAKS DB
6	78	NP_680092.1	Y.KSGVYQHVTGEM(+15.99)M(+15.99)GGHA.I	Y	43.48	1819.8	17	0.6	455.957	4	8.65	1640000	7	1366	RO-CS-190126_SoloskiM_MG_Unstim_C18.raw	2	2	263	279	Oxidation (M)	M12:Oxidation (M):1000.00;M13:Oxidation (M):1000.00	PEAKS DB
6	78	NP_680092.1	Y.KSGVYQHVTGEM(+15.99)M(+15.99).G	Y	41.82	1497.66	13	0.3	749.837	2	9.73	1460000	7	1697	RO-CS-190126_SoloskiM_MG_Unstim_C18.raw	2	2	263	275	Oxidation (M)	M12:Oxidation (M):1000.00;M13:Oxidation (M):1000.00	PEAKS DB
6	78	NP_680092.1	K.SGVYQHVTGEM(+15.99)M(+15.99).G	Y	37.69	1369.56	12	1.7	685.79	2	14.85	1120000	7	3095	RO-CS-190126_SoloskiM_MG_Unstim_C18.raw	1	1	264	275	Oxidation (M)	M11:Oxidation (M):1000.00;M12:Oxidation (M):1000.00	PEAKS DB
6	78	NP_680092.1	Y.KSGVYQHVTGEM(+15.99)M(+15.99)GG.H	Y	34.94	1611.7	15	1.3	806.859	2	9.58	879000	7	1654	RO-CS-190126_SoloskiM_MG_Unstim_C18.raw	2	2	263	277	Oxidation (M)	M12:Oxidation (M):1000.00;M13:Oxidation (M):1000.00	PEAKS DB
6	78	NP_680092.1	Y.KSGVYQHVTGEM(+15.99)M(+15.99)G.G	Y	34.06	1554.68	14	1.1	519.235	3	9.53	206000	7	1649	RO-CS-190126_SoloskiM_MG_Unstim_C18.raw	1	1	263	276	Oxidation (M)	M12:Oxidation (M):1000.00;M13:Oxidation (M):1000.00	PEAKS DB
6	78	NP_680092.1	S.GVYQHVTGEM(+15.99)M(+15.99)GGH.A	Y	31.07	1533.63	14	0.9	512.219	3	10.76	360000	7	2049	RO-CS-190126_SoloskiM_MG_Unstim_C18.raw	1	1	265	278	Oxidation (M)	M10:Oxidation (M):1000.00;M11:Oxidation (M):1000.00	PEAKS DB
6	78	NP_680092.1	G.YNSYSVSNSEKDIM(+15.99).A	Y	28.76	1651.7	14	0	826.859	2	23.59	243000	7	5372	RO-CS-190126_SoloskiM_MG_Unstim_C18.raw	1	1	227	240	Oxidation (M)	M14:Oxidation (M):1000.00	PEAKS DB
6	78	NP_680092.1	K.SGVYQHVTGEM(+15.99)M(+15.99)G.G	Y	28.3	1426.59	13	0.2	714.3	2	14.65	316000	7	2967	RO-CS-190126_SoloskiM_MG_Unstim_C18.raw	1	1	264	276	Oxidation (M)	M11:Oxidation (M):1000.00;M12:Oxidation (M):1000.00	PEAKS DB
6	78	NP_680092.1	S.GVYQHVTGEM(+15.99)M(+15.99)GG.H	Y	27.82	1396.58	13	2.3	699.296	2	14.05	81800	7	2835	RO-CS-190126_SoloskiM_MG_Unstim_C18.raw	1	1	265	277	Oxidation (M)	M10:Oxidation (M):1000.00;M11:Oxidation (M):1000.00	PEAKS DB
6	78	NP_680092.1	Y.KSGVYQHVTGEM(+15.99)MGGH.A	Y	27.53	1732.77	16	-0.9	578.596	3	10.94	42600	7	2042	RO-CS-190126_SoloskiM_MG_Unstim_C18.raw	1	1	263	278	Oxidation (M)	M12:Oxidation (M):0.00	PEAKS DB
6	78	NP_680092.1	K.SGVYQHVTGEM(+15.99)M(+15.99)GGHA.I	Y	26.97	1691.7	16	0.4	564.909	3	11.57	732000	7	2264	RO-CS-190126_SoloskiM_MG_Unstim_C18.raw	1	1	264	279	Oxidation (M)	M11:Oxidation (M):1000.00;M12:Oxidation (M):1000.00	PEAKS DB
6	78	NP_680092.1	S.GVYQHVTGEM(+15.99)M(+15.99).G	Y	24.59	1282.53	11	0.1	642.273	2	14.5	143000	7	2906	RO-CS-190126_SoloskiM_MG_Unstim_C18.raw	1	1	265	275	Oxidation (M)	M10:Oxidation (M):1000.00;M11:Oxidation (M):1000.00	PEAKS DB
6	78	NP_680092.1	S.GVYQHVTGEM(+15.99)M(+15.99)GGHA.I	Y	22.23	1604.67	15	0.9	535.898	3	11.2	152000	7	2120	RO-CS-190126_SoloskiM_MG_Unstim_C18.raw	1	1	265	279	Oxidation (M)	M10:Oxidation (M):1000.00;M11:Oxidation (M):1000.00	PEAKS DB
6	78	NP_680092.1	K.SGVYQHVTGEM(+15.99)M(+15.99)GG.H	Y	21.55	1483.61	14	1.2	742.812	2	14.62	1080000	7	3014	RO-CS-190126_SoloskiM_MG_Unstim_C18.raw	1	1	264	277	Oxidation (M)	M11:Oxidation (M):1000.00;M12:Oxidation (M):1000.00	PEAKS DB
6	78	NP_680092.1	H.VTGEM(+15.99)M(+15.99)GGHAIRI.L	Y	20.11	1402.67	13	-0.1	468.564	3	18.11	155000	7	3871	RO-CS-190126_SoloskiM_MG_Unstim_C18.raw	1	1	270	282	Oxidation (M)	M5:Oxidation (M):1000.00;M6:Oxidation (M):1000.00	PEAKS DB
6	73	NP_680093.1	Y.KSGVYQHVTGEM(+15.99)M(+15.99)GGH.A	Y	44.5	1748.76	16	-0.4	438.197	4	8.55	1340000	7	1344	RO-CS-190126_SoloskiM_MG_Unstim_C18.raw	2	2	263	278	Oxidation (M)	M12:Oxidation (M):1000.00;M13:Oxidation (M):1000.00	PEAKS DB
6	73	NP_680093.1	K.SGVYQHVTGEM(+15.99)M(+15.99)GGH.A	Y	44.09	1620.67	15	0.2	541.229	3	11.18	3160000	7	2136	RO-CS-190126_SoloskiM_MG_Unstim_C18.raw	2	2	264	278	Oxidation (M)	M11:Oxidation (M):1000.00;M12:Oxidation (M):1000.00	PEAKS DB
6	73	NP_680093.1	Y.KSGVYQHVTGEM(+15.99)M(+15.99)GGHA.I	Y	43.48	1819.8	17	0.6	455.957	4	8.65	1640000	7	1366	RO-CS-190126_SoloskiM_MG_Unstim_C18.raw	2	2	263	279	Oxidation (M)	M12:Oxidation (M):1000.00;M13:Oxidation (M):1000.00	PEAKS DB
6	73	NP_680093.1	Y.KSGVYQHVTGEM(+15.99)M(+15.99).G	Y	41.82	1497.66	13	0.3	749.837	2	9.73	1460000	7	1697	RO-CS-190126_SoloskiM_MG_Unstim_C18.raw	2	2	263	275	Oxidation (M)	M12:Oxidation (M):1000.00;M13:Oxidation (M):1000.00	PEAKS DB
6	73	NP_680093.1	K.SGVYQHVTGEM(+15.99)M(+15.99).G	Y	37.69	1369.56	12	1.7	685.79	2	14.85	1120000	7	3095	RO-CS-190126_SoloskiM_MG_Unstim_C18.raw	1	1	264	275	Oxidation (M)	M11:Oxidation (M):1000.00;M12:Oxidation (M):1000.00	PEAKS DB
6	73	NP_680093.1	Y.KSGVYQHVTGEM(+15.99)M(+15.99)GG.H	Y	34.94	1611.7	15	1.3	806.859	2	9.58	879000	7	1654	RO-CS-190126_SoloskiM_MG_Unstim_C18.raw	2	2	263	277	Oxidation (M)	M12:Oxidation (M):1000.00;M13:Oxidation (M):1000.00	PEAKS DB
6	73	NP_680093.1	Y.KSGVYQHVTGEM(+15.99)M(+15.99)G.G	Y	34.06	1554.68	14	1.1	519.235	3	9.53	206000	7	1649	RO-CS-190126_SoloskiM_MG_Unstim_C18.raw	1	1	263	276	Oxidation (M)	M12:Oxidation (M):1000.00;M13:Oxidation (M):1000.00	PEAKS DB
6	73	NP_680093.1	S.GVYQHVTGEM(+15.99)M(+15.99)GGH.A	Y	31.07	1533.63	14	0.9	512.219	3	10.76	360000	7	2049	RO-CS-190126_SoloskiM_MG_Unstim_C18.raw	1	1	265	278	Oxidation (M)	M10:Oxidation (M):1000.00;M11:Oxidation (M):1000.00	PEAKS DB
[truncated: 36,122 more rows]

## Sheet: Borrelia-Stimulated
Protein Group	Protein ID	Protein Accession	Peptide	Unique	-10lgP	Mass	Length	ppm	m/z	z	RT	Area Sample 2	Fraction	Scan	Source File	#Feature	#Feature Sample 2	Start	End	PTM	AScore	Found By
[truncated: 43,403 more rows]
